# Supplementary material for: Genomics and lipidomics analysis of the biotechnologically important oleaginous red yeast Rhodotorula glutinis ZHK provides new insights into its lipid and carotenoid metabolism
Source: BMC Genomics. 2020 Nov 26;21:834. doi: 10.1186/s12864-020-07244-z (PMC7690147; doi:10.1186/s12864-020-07244-z)
Supplement: Supplementary file 1 — Additional file 1. Genome completeness analysis through aligning the orthologs of the ZHK to a reference gene set of basidiomycota_odb9. [file 12864_2020_7244_MOESM1_ESM.xlsx]

## Sheet: full_table_CHECK
# Busco id	Status	Contig	Start	End	Score	Length
EOG092R000C	Complete	R_glutinis_0015_pilon	387627	400676	3364.4	2783
EOG092R000I	Fragmented	R_glutinis_0001_pilon	1184258	1191974	910.7	599
EOG092R002M	Complete	R_glutinis_0001_pilon	1108239	1117439	1735.8	1499
EOG092R002N	Complete	R_glutinis_0013_pilon	11962	22977	1766.8	1396
EOG092R002P	Complete	R_glutinis_0001_pilon	2657541	2665466	3138.3	1801
EOG092R002R	Complete	R_glutinis_0001_pilon	812747	821003	2428.3	1923
EOG092R0036	Complete	R_glutinis_0011_pilon	683704	690520	1059.6	1007
EOG092R0037	Complete	R_glutinis_0001_pilon	1984433	1992307	3354.4	1862
EOG092R003W	Complete	R_glutinis_0001_pilon	1973885	1980760	1258.8	1461
EOG092R003Y	Complete	R_glutinis_0001_pilon	2188994	2200158	1599.3	1388
EOG092R004L	Complete	R_glutinis_0004_pilon	2141743	2149246	3230.8	1851
EOG092R005X	Complete	R_glutinis_0010_pilon	82213	86083	1429.7	891
EOG092R0065	Complete	R_glutinis_0004_pilon	78120	84626	462.2	410
EOG092R006C	Complete	R_glutinis_0009_pilon	3537	10728	1917.3	1594
EOG092R007J	Complete	R_glutinis_0005_pilon	915012	918642	750.1	492
EOG092R0089	Complete	R_glutinis_0002_pilon	196804	202630	2865.6	1519
EOG092R008D	Complete	R_glutinis_0004_pilon	1286673	1293503	850.3	794
EOG092R009A	Complete	R_glutinis_0007_pilon	423135	430482	2205.6	1348
EOG092R009I	Complete	R_glutinis_0004_pilon	1870784	1877100	1964.5	1298
EOG092R00AR	Complete	R_glutinis_0005_pilon	1559544	1567199	1686.7	1442
EOG092R00BP	Complete	R_glutinis_0001_pilon	3093859	3101124	1452.9	1144
EOG092R00D3	Complete	R_glutinis_0004_pilon	325278	332228	1439.5	895
EOG092R00DU	Complete	R_glutinis_0011_pilon	620989	627294	1379.2	1244
EOG092R00E1	Complete	R_glutinis_0011_pilon	809180	818501	780.8	999
EOG092R00GS	Complete	R_glutinis_0001_pilon	2857388	2862027	676.9	592
EOG092R00H5	Complete	R_glutinis_0007_pilon	548584	553603	1458.4	967
EOG092R00H7	Complete	R_glutinis_0006_pilon	812916	818626	1096.7	739
EOG092R00HC	Complete	R_glutinis_0014_pilon	376811	381686	1751.8	1120
EOG092R00HK	Complete	R_glutinis_0002_pilon	2171649	2177416	1092.1	1107
EOG092R00HN	Complete	R_glutinis_0017_pilon	791349	798314	964.5	1004
EOG092R00IN	Missing
EOG092R00IT	Complete	R_glutinis_0006_pilon	992619	998936	1071.8	931
EOG092R00JG	Complete	R_glutinis_0007_pilon	711577	717206	579.5	412
EOG092R00K3	Complete	R_glutinis_0001_pilon	2105335	2110499	556.2	802
EOG092R00K7	Complete	R_glutinis_0002_pilon	1499571	1505256	577.6	694
EOG092R00KS	Complete	R_glutinis_0007_pilon	1290611	1294901	1652.4	1072
EOG092R00LO	Complete	R_glutinis_0011_pilon	71254	79052	955.6	1404
EOG092R00LR	Complete	R_glutinis_0005_pilon	443066	447594	1784.9	1060
EOG092R00LZ	Complete	R_glutinis_0008_pilon	549234	555161	1634.7	1070
EOG092R00MF	Complete	R_glutinis_0017_pilon	591769	608512	1016.9	1690
EOG092R00MU	Complete	R_glutinis_0017_pilon	814036	821164	1258.4	935
EOG092R00N4	Complete	R_glutinis_0003_pilon	639757	644290	1268.4	952
EOG092R00NJ	Complete	R_glutinis_0016_pilon	483850	488419	1963.1	1029
EOG092R00NQ	Complete	R_glutinis_0017_pilon	265488	270646	1022.8	852
EOG092R00O2	Complete	R_glutinis_0015_pilon	624526	631280	525.4	440
EOG092R00OU	Complete	R_glutinis_0002_pilon	836495	841909	603.4	553
EOG092R00QB	Complete	R_glutinis_0001_pilon	1784582	1789666	2075.6	1074
EOG092R00QP	Complete	R_glutinis_0005_pilon	172484	176878	1528.1	942
EOG092R00QR	Complete	R_glutinis_0018_pilon	378071	383079	1260	878
EOG092R00QT	Complete	R_glutinis_0010_pilon	854995	863727	1282.9	798
EOG092R00RF	Complete	R_glutinis_0010_pilon	223335	227338	1027.1	615
EOG092R00RR	Complete	R_glutinis_0015_pilon	612982	618760	432.8	411
EOG092R00TL	Complete	R_glutinis_0008_pilon	206603	212486	1490.7	1134
EOG092R00TN	Complete	R_glutinis_0011_pilon	236608	242386	1094.4	1240
EOG092R00TW	Complete	R_glutinis_0001_pilon	127062	132293	602.6	1001
EOG092R00U5	Complete	R_glutinis_0002_pilon	2126181	2133370	1691.7	921
EOG092R00UA	Complete	R_glutinis_0016_pilon	346022	354086	816.5	716
EOG092R00UP	Complete	R_glutinis_0017_pilon	151063	155894	1813.3	984
EOG092R00V6	Complete	R_glutinis_0002_pilon	1590990	1595503	1034.4	782
EOG092R00VH	Complete	R_glutinis_0002_pilon	593541	598953	1414.2	1012
EOG092R00VP	Complete	R_glutinis_0011_pilon	488350	497471	396	777
EOG092R00VV	Complete	R_glutinis_0003_pilon	1695861	1700824	494.1	1028
EOG092R00WG	Complete	R_glutinis_0001_pilon	2912515	2919294	845.8	827
EOG092R00XS	Complete	R_glutinis_0010_pilon	934066	938416	906.2	932
EOG092R00XY	Complete	R_glutinis_0005_pilon	25708	34304	433.8	619
EOG092R00YY	Complete	R_glutinis_0002_pilon	409201	415928	1740.6	939
EOG092R00ZY	Complete	R_glutinis_0014_pilon	952733	957180	928.6	1009
EOG092R0100	Complete	R_glutinis_0015_pilon	140791	145047	695.8	532
EOG092R0104	Complete	R_glutinis_0002_pilon	1236822	1241086	900.9	908
EOG092R0112	Complete	R_glutinis_0001_pilon	1939512	1944483	1578	867
EOG092R0115	Complete	R_glutinis_0004_pilon	1241524	1252659	965.1	717
EOG092R011X	Complete	R_glutinis_0004_pilon	2028120	2039678	515.5	380
EOG092R011Y	Complete	R_glutinis_0005_pilon	707692	716930	1263.5	961
EOG092R0120	Complete	R_glutinis_0007_pilon	679923	691446	1019.9	1625
EOG092R013F	Complete	R_glutinis_0001_pilon	2614534	2619640	303.2	441
EOG092R013M	Complete	R_glutinis_0006_pilon	999225	1003514	1815	1008
EOG092R0145	Complete	R_glutinis_0007_pilon	352691	357660	576.9	391
EOG092R0149	Complete	R_glutinis_0002_pilon	445319	449107	377.5	493
EOG092R014B	Fragmented	R_glutinis_0009_pilon	557337	569541	386.3	492
EOG092R014H	Complete	R_glutinis_0013_pilon	353073	361392	1717.4	937
EOG092R014P	Complete	R_glutinis_0012_pilon	573642	578213	863.4	865
EOG092R015U	Complete	R_glutinis_0011_pilon	756223	760869	697.9	688
EOG092R016F	Complete	R_glutinis_0016_pilon	207392	212670	1376.7	1011
EOG092R0171	Complete	R_glutinis_0017_pilon	229192	234046	1647.6	880
EOG092R0185	Complete	R_glutinis_0016_pilon	355114	366403	755.7	834
EOG092R018U	Complete	R_glutinis_0009_pilon	702029	708708	979.1	1028
EOG092R0193	Complete	R_glutinis_0007_pilon	669642	673129	675.2	554
EOG092R01AJ	Complete	R_glutinis_0003_pilon	1209772	1218144	1122.8	773
EOG092R01AN	Complete	R_glutinis_0009_pilon	979919	987996	1238.4	1012
EOG092R01B4	Complete	R_glutinis_0018_pilon	193504	197035	1597.3	871
EOG092R01B7	Complete	R_glutinis_0014_pilon	344106	349811	1514.5	833
EOG092R01BL	Complete	R_glutinis_0006_pilon	1017301	1021260	640.9	365
EOG092R01BN	Complete	R_glutinis_0017_pilon	191434	195808	937.8	676
EOG092R01BO	Complete	R_glutinis_0014_pilon	241162	245358	902.2	696
EOG092R01C1	Complete	R_glutinis_0015_pilon	286328	293065	898.4	958
EOG092R01C6	Complete	R_glutinis_0004_pilon	1768923	1775874	748.1	627
EOG092R01DK	Complete	R_glutinis_0011_pilon	43770	50836	325	475
EOG092R01DL	Complete	R_glutinis_0001_pilon	2919403	2923855	788	852
EOG092R01DU	Complete	R_glutinis_0001_pilon	530550	533551	682.3	563
EOG092R01DY	Complete	R_glutinis_0006_pilon	560970	564734	787.5	623
EOG092R01E1	Complete	R_glutinis_0002_pilon	1873213	1877519	685.4	585
EOG092R01E2	Complete	R_glutinis_0005_pilon	146815	150249	430	453
EOG092R01EF	Complete	R_glutinis_0002_pilon	164607	169134	901	657
EOG092R01EV	Complete	R_glutinis_0004_pilon	356198	361291	1561.3	857
EOG092R01F3	Complete	R_glutinis_0002_pilon	1147759	1151223	1392.6	830
EOG092R01F5	Complete	R_glutinis_0001_pilon	1883574	1887362	707.4	533
EOG092R01GK	Complete	R_glutinis_0002_pilon	395721	399955	1365.1	838
EOG092R01GN	Complete	R_glutinis_0015_pilon	79018	82888	1475.1	848
EOG092R01GW	Complete	R_glutinis_0004_pilon	1164338	1168533	723.1	786
EOG092R01HD	Complete	R_glutinis_0011_pilon	709666	717269	1335.8	756
EOG092R01J4	Complete	R_glutinis_0005_pilon	250458	254323	1509.5	881
EOG092R01J5	Complete	R_glutinis_0006_pilon	478746	484236	423.6	693
EOG092R01JP	Complete	R_glutinis_0005_pilon	839724	843172	1515.3	854
EOG092R01JW	Complete	R_glutinis_0003_pilon	978633	984466	497.1	566
EOG092R01JZ	Complete	R_glutinis_0001_pilon	94951	102505	1560.6	914
EOG092R01KC	Complete	R_glutinis_0004_pilon	1817871	1821933	1347.8	774
EOG092R01KK	Complete	R_glutinis_0016_pilon	338279	342782	1257.1	852
EOG092R01KM	Complete	R_glutinis_0001_pilon	2910300	2912225	468.6	294
EOG092R01KV	Complete	R_glutinis_0001_pilon	418092	421767	609.1	543
EOG092R01KY	Complete	R_glutinis_0007_pilon	1401902	1405954	972.4	746
EOG092R01L3	Complete	R_glutinis_0010_pilon	938619	949309	765.1	797
EOG092R01M0	Complete	R_glutinis_0017_pilon	95400	99687	887.4	658
EOG092R01MB	Complete	R_glutinis_0010_pilon	397264	400906	277.9	288
EOG092R01MR	Complete	R_glutinis_0012_pilon	335005	339945	542.1	477
EOG092R01NO	Complete	R_glutinis_0001_pilon	2284447	2289687	773.7	752
EOG092R01O5	Missing
EOG092R01PA	Complete	R_glutinis_0013_pilon	270784	276111	394.4	326
EOG092R01Q7	Complete	R_glutinis_0015_pilon	34190	38013	974.8	738
EOG092R01Q9	Fragmented	R_glutinis_0001_pilon	1448318	1456327	444.2	544
EOG092R01QZ	Complete	R_glutinis_0009_pilon	791029	794974	1143.8	800
EOG092R01S5	Complete	R_glutinis_0002_pilon	115250	119594	579.2	808
EOG092R01S6	Complete	R_glutinis_0001_pilon	2397044	2408924	351.8	537
EOG092R01SG	Complete	R_glutinis_0018_pilon	150138	154980	666.2	719
EOG092R01SR	Complete	R_glutinis_0017_pilon	713917	718491	930.2	640
EOG092R01SS	Complete	R_glutinis_0009_pilon	273057	279817	1136.4	702
EOG092R01TR	Complete	R_glutinis_0008_pilon	83787	86996	920	628
EOG092R01TX	Complete	R_glutinis_0003_pilon	817279	821528	941.6	656
EOG092R01UZ	Complete	R_glutinis_0004_pilon	280684	286085	1671.7	904
EOG092R01WS	Complete	R_glutinis_0003_pilon	881367	884628	1258.6	712
EOG092R01XX	Complete	R_glutinis_0011_pilon	498956	504093	961.3	772
EOG092R01Y1	Complete	R_glutinis_0006_pilon	910282	917418	585.7	568
EOG092R01YM	Complete	R_glutinis_0015_pilon	520371	525750	818.7	841
EOG092R01Z4	Complete	R_glutinis_0001_pilon	156502	161028	472	383
EOG092R01ZO	Complete	R_glutinis_0006_pilon	438624	443023	689.2	860
EOG092R0207	Complete	R_glutinis_0003_pilon	156854	161623	627.8	649
EOG092R0208	Complete	R_glutinis_0012_pilon	394410	398080	1425.4	703
EOG092R0219	Complete	R_glutinis_0014_pilon	771235	774586	1327.7	776
EOG092R022A	Complete	R_glutinis_0014_pilon	755790	757412	358.5	300
EOG092R022P	Complete	R_glutinis_0017_pilon	691334	695086	1206.2	707
EOG092R0235	Complete	R_glutinis_0009_pilon	975911	979246	989	672
EOG092R023T	Missing
EOG092R023Y	Complete	R_glutinis_0004_pilon	2017910	2021694	1319.6	801
EOG092R027E	Complete	R_glutinis_0009_pilon	818667	830705	659.5	715
EOG092R027I	Complete	R_glutinis_0017_pilon	45679	49255	1238	778
EOG092R027K	Complete	R_glutinis_0010_pilon	39315	42979	811.1	676
EOG092R027T	Duplicated	R_glutinis_0001_pilon	3108136	3111087	997.7	564
EOG092R027T	Duplicated	R_glutinis_0001_pilon	3111861	3114811	986.8	565
EOG092R0285	Complete	R_glutinis_0001_pilon	1482819	1486491	1198.7	635
EOG092R028H	Complete	R_glutinis_0004_pilon	40221	42914	915.3	479
EOG092R02AA	Complete	R_glutinis_0007_pilon	247406	251471	1046.3	705
EOG092R02B6	Complete	R_glutinis_0003_pilon	182981	187189	638.7	634
EOG092R02BA	Complete	R_glutinis_0015_pilon	493555	496876	721.3	608
EOG092R02BC	Complete	R_glutinis_0007_pilon	194573	198611	1359.7	834
EOG092R02BV	Complete	R_glutinis_0006_pilon	369454	374616	581.3	471
EOG092R02BW	Complete	R_glutinis_0004_pilon	318209	323162	714.6	739
EOG092R02D8	Complete	R_glutinis_0009_pilon	327853	331703	624.3	610
EOG092R02F2	Complete	R_glutinis_0003_pilon	222278	231388	947.9	757
EOG092R02F4	Complete	R_glutinis_0013_pilon	644	4372	1242.4	757
EOG092R02F8	Complete	R_glutinis_0012_pilon	346851	351463	643.9	730
EOG092R02G9	Complete	R_glutinis_0017_pilon	284889	287530	665.9	551
EOG092R02GN	Complete	R_glutinis_0010_pilon	1063090	1070827	685.5	644
EOG092R02HL	Complete	R_glutinis_0009_pilon	117556	122179	927.5	746
EOG092R02IG	Complete	R_glutinis_0002_pilon	486816	489501	822.2	606
EOG092R02J2	Complete	R_glutinis_0001_pilon	727403	731554	755.9	466
EOG092R02K0	Complete	R_glutinis_0001_pilon	3046798	3050136	984	638
EOG092R02K3	Complete	R_glutinis_0010_pilon	717872	721609	470.4	433
EOG092R02KI	Complete	R_glutinis_0004_pilon	349846	355993	346.8	633
EOG092R02KV	Complete	R_glutinis_0002_pilon	2165554	2168445	756.2	460
EOG092R02L0	Complete	R_glutinis_0004_pilon	1821577	1825978	1125.8	636
EOG092R02L7	Complete	R_glutinis_0014_pilon	466117	471556	767	896
EOG092R02LD	Complete	R_glutinis_0005_pilon	178865	180482	353.6	342
EOG092R02LE	Fragmented	R_glutinis_0016_pilon	426362	437695	595.5	477
EOG092R02LS	Complete	R_glutinis_0004_pilon	1919989	1923574	851.3	603
EOG092R02M9	Complete	R_glutinis_0008_pilon	104777	108592	1024.5	600
EOG092R02MS	Missing
EOG092R02MZ	Complete	R_glutinis_0003_pilon	232610	237773	580.8	644
EOG092R02N6	Missing
EOG092R02N8	Complete	R_glutinis_0006_pilon	659001	662542	589.7	439
EOG092R02NJ	Complete	R_glutinis_0003_pilon	143628	147184	1105.8	616
EOG092R02NK	Complete	R_glutinis_0005_pilon	453613	459792	350.3	481
EOG092R02O1	Complete	R_glutinis_0004_pilon	1959329	1962831	1178.3	697
EOG092R02O2	Complete	R_glutinis_0010_pilon	355681	359349	986.1	701
EOG092R02OQ	Complete	R_glutinis_0004_pilon	1376881	1381533	473.8	561
EOG092R02P2	Complete	R_glutinis_0006_pilon	419108	421923	1337	678
EOG092R02P9	Complete	R_glutinis_0004_pilon	378129	381112	1078.8	595
EOG092R02PN	Complete	R_glutinis_0002_pilon	658823	662524	1349.2	780
EOG092R02PP	Complete	R_glutinis_0016_pilon	463607	471254	396.6	358
EOG092R02PW	Complete	R_glutinis_0014_pilon	620814	629032	662.6	680
EOG092R02Q5	Complete	R_glutinis_0014_pilon	368030	371126	1140.2	663
EOG092R02RH	Complete	R_glutinis_0008_pilon	492844	496215	1168.7	727
EOG092R02RK	Complete	R_glutinis_0007_pilon	1079047	1091399	570.2	549
EOG092R02RP	Complete	R_glutinis_0001_pilon	2276180	2280101	760.5	585
EOG092R02SB	Complete	R_glutinis_0001_pilon	842206	845343	1396	691
EOG092R02TD	Complete	R_glutinis_0007_pilon	1184889	1188386	974.3	614
EOG092R02TP	Complete	R_glutinis_0003_pilon	294231	298609	866.5	587
EOG092R02UM	Complete	R_glutinis_0002_pilon	2201658	2204827	667.1	501
EOG092R02VE	Complete	R_glutinis_0001_pilon	2669183	2674176	1583.3	989
EOG092R02WD	Complete	R_glutinis_0002_pilon	1418215	1421969	833.5	586
EOG092R02WG	Duplicated	R_glutinis_0009_pilon	905546	908627	648.8	590
EOG092R02WG	Duplicated	R_glutinis_0009_pilon	920304	923359	641.4	554
EOG092R02WV	Complete	R_glutinis_0007_pilon	993508	996315	1085.9	617
EOG092R02XO	Complete	R_glutinis_0003_pilon	411765	416026	326.3	321
EOG092R02XP	Complete	R_glutinis_0004_pilon	588422	591936	365.2	459
EOG092R02XQ	Complete	R_glutinis_0014_pilon	190240	194724	1422.5	960
EOG092R02XU	Complete	R_glutinis_0001_pilon	1993268	1997805	898.6	678
EOG092R02Y3	Complete	R_glutinis_0009_pilon	671060	674269	545.4	559
EOG092R02YD	Complete	R_glutinis_0003_pilon	767142	770231	509.1	497
EOG092R030R	Complete	R_glutinis_0010_pilon	184384	188401	883.4	570
EOG092R032U	Complete	R_glutinis_0015_pilon	309668	336657	1254.1	767
EOG092R033G	Complete	R_glutinis_0015_pilon	127595	131607	777.1	471
EOG092R033S	Complete	R_glutinis_0012_pilon	610891	619572	665.8	547
EOG092R0362	Complete	R_glutinis_0005_pilon	576291	579219	1061.6	602
EOG092R037C	Complete	R_glutinis_0005_pilon	814871	820045	759.7	604
EOG092R037Z	Complete	R_glutinis_0001_pilon	2021847	2029605	442.5	443
EOG092R0383	Complete	R_glutinis_0003_pilon	950852	954324	488.6	549
EOG092R038J	Complete	R_glutinis_0009_pilon	813791	816684	640.1	494
EOG092R038Z	Complete	R_glutinis_0009_pilon	627730	630788	1023	655
EOG092R0390	Complete	R_glutinis_0012_pilon	167309	171511	526.9	444
EOG092R0393	Complete	R_glutinis_0015_pilon	105719	110460	492.3	358
EOG092R039K	Complete	R_glutinis_0002_pilon	947124	950730	805.1	629
EOG092R039Q	Complete	R_glutinis_0005_pilon	1166156	1172983	630	299
EOG092R039V	Complete	R_glutinis_0001_pilon	3167548	3170346	833.4	640
EOG092R03AF	Complete	R_glutinis_0004_pilon	1097874	1102272	1117.6	642
EOG092R03AG	Complete	R_glutinis_0014_pilon	462091	465725	722.6	635
EOG092R03AL	Complete	R_glutinis_0004_pilon	1517981	1521422	1136.6	603
EOG092R03AM	Complete	R_glutinis_0001_pilon	2261834	2266334	879.5	586
EOG092R03BY	Complete	R_glutinis_0017_pilon	213375	218749	710.7	520
EOG092R03CC	Complete	R_glutinis_0001_pilon	2252940	2258001	735.2	672
EOG092R03CM	Complete	R_glutinis_0003_pilon	698370	701226	293.2	266
EOG092R03CW	Complete	R_glutinis_0004_pilon	1072870	1076070	963.2	599
EOG092R03CY	Complete	R_glutinis_0016_pilon	34351	35600	320.8	186
EOG092R03DJ	Complete	R_glutinis_0010_pilon	635854	640209	1190.6	736
EOG092R03DL	Complete	R_glutinis_0016_pilon	531081	534305	424.5	268
EOG092R03DO	Complete	R_glutinis_0014_pilon	850721	853814	613.1	353
EOG092R03DS	Complete	R_glutinis_0017_pilon	738779	741962	536	639
EOG092R03EK	Missing
EOG092R03F0	Complete	R_glutinis_0002_pilon	1698468	1705422	739.4	479
EOG092R03FK	Complete	R_glutinis_0007_pilon	1296182	1300482	803.8	521
EOG092R03GK	Complete	R_glutinis_0001_pilon	1565952	1568564	816.5	604
EOG092R03GX	Complete	R_glutinis_0007_pilon	226951	229904	445.8	319
EOG092R03HT	Complete	R_glutinis_0001_pilon	3175026	3178390	1028	592
EOG092R03IM	Complete	R_glutinis_0008_pilon	257845	260664	484.5	448
EOG092R03JE	Complete	R_glutinis_0016_pilon	259440	262162	544.8	432
EOG092R03JI	Complete	R_glutinis_0016_pilon	460489	467713	441.6	518
EOG092R03JU	Complete	R_glutinis_0004_pilon	1800555	1803208	537	535
EOG092R03K4	Complete	R_glutinis_0005_pilon	1471537	1476399	867.6	721
EOG092R03LA	Complete	R_glutinis_0004_pilon	254243	257237	638.7	451
EOG092R03LT	Complete	R_glutinis_0009_pilon	800464	803135	1209.3	655
EOG092R03M8	Complete	R_glutinis_0001_pilon	3186937	3190272	538.8	378
EOG092R03MM	Complete	R_glutinis_0015_pilon	540693	544235	703	633
EOG092R03MU	Complete	R_glutinis_0002_pilon	1291473	1293853	485.9	297
EOG092R03N3	Complete	R_glutinis_0016_pilon	539384	542812	269.1	398
EOG092R03NF	Complete	R_glutinis_0007_pilon	1457133	1460728	999.4	729
EOG092R03NH	Complete	R_glutinis_0005_pilon	1628916	1631555	1087.7	555
EOG092R03O3	Complete	R_glutinis_0012_pilon	95249	99119	387.2	255
EOG092R03OF	Fragmented	R_glutinis_0006_pilon	238733	252567	1149	611
EOG092R03P3	Complete	R_glutinis_0001_pilon	3028893	3031169	598.5	399
EOG092R03PP	Complete	R_glutinis_0003_pilon	15748	20124	725.8	462
EOG092R03QD	Complete	R_glutinis_0016_pilon	40716	46760	942.6	561
EOG092R03R2	Complete	R_glutinis_0003_pilon	366205	368735	452	286
EOG092R03S0	Complete	R_glutinis_0002_pilon	1644101	1646783	924.4	580
EOG092R03S3	Complete	R_glutinis_0012_pilon	306968	311232	942.2	555
EOG092R03S5	Complete	R_glutinis_0004_pilon	398660	403095	381.5	276
EOG092R03S6	Complete	R_glutinis_0005_pilon	891503	893559	370.5	294
EOG092R03ST	Complete	R_glutinis_0002_pilon	880016	883199	744.6	656
EOG092R03U6	Complete	R_glutinis_0002_pilon	1170814	1173757	835.5	543
EOG092R03VI	Complete	R_glutinis_0002_pilon	2089892	2096767	794.5	543
EOG092R03VP	Complete	R_glutinis_0002_pilon	684881	687860	669.1	489
EOG092R03WR	Complete	R_glutinis_0001_pilon	888012	895009	505.1	606
EOG092R03XA	Complete	R_glutinis_0002_pilon	1900691	1904115	835.5	627
EOG092R03XN	Duplicated	R_glutinis_0001_pilon	976181	983759	248	509
EOG092R03XN	Duplicated	R_glutinis_0001_pilon	999112	1006690	248	509
EOG092R03XU	Complete	R_glutinis_0005_pilon	1283308	1287226	411.6	427
EOG092R03ZJ	Complete	R_glutinis_0002_pilon	788093	791417	885.9	714
EOG092R040D	Complete	R_glutinis_0015_pilon	589449	591625	254.3	298
EOG092R040T	Complete	R_glutinis_0001_pilon	2774017	2779364	358.5	427
EOG092R0414	Complete	R_glutinis_0001_pilon	216911	221043	625.8	557
EOG092R041D	Complete	R_glutinis_0009_pilon	428934	432287	452.6	503
EOG092R041W	Complete	R_glutinis_0005_pilon	1	10996	1055.4	612
EOG092R041Z	Complete	R_glutinis_0002_pilon	1467659	1475004	284.8	435
EOG092R042D	Complete	R_glutinis_0002_pilon	2215057	2220066	899.5	539
EOG092R042R	Complete	R_glutinis_0002_pilon	1677907	1682957	530.1	347
EOG092R0435	Missing
EOG092R043H	Complete	R_glutinis_0001_pilon	1602914	1605305	778.5	462
EOG092R044E	Complete	R_glutinis_0010_pilon	509185	512217	1037.6	552
EOG092R044P	Complete	R_glutinis_0001_pilon	1422997	1429777	348.3	550
EOG092R0453	Complete	R_glutinis_0006_pilon	535824	538853	873.2	524
EOG092R045F	Complete	R_glutinis_0001_pilon	1357228	1361338	868.4	714
EOG092R0463	Complete	R_glutinis_0001_pilon	303029	310620	833.5	469
EOG092R046E	Complete	R_glutinis_0010_pilon	713962	717434	446.2	336
EOG092R046U	Complete	R_glutinis_0005_pilon	1088298	1090730	256.5	320
EOG092R0470	Complete	R_glutinis_0005_pilon	408930	411463	539.2	469
EOG092R047C	Missing
EOG092R047O	Complete	R_glutinis_0005_pilon	534383	537556	426	520
EOG092R047R	Complete	R_glutinis_0002_pilon	855375	860523	1369.4	1149
EOG092R047X	Complete	R_glutinis_0002_pilon	455867	459158	554.5	494
EOG092R04AM	Complete	R_glutinis_0004_pilon	1029362	1033271	616	500
EOG092R04B7	Complete	R_glutinis_0001_pilon	2558956	2571535	508	429
EOG092R04C9	Complete	R_glutinis_0006_pilon	434058	436301	1125.8	583
EOG092R04D6	Fragmented	R_glutinis_0007_pilon	1319377	1328447	513.3	396
EOG092R04D7	Complete	R_glutinis_0004_pilon	1220529	1222269	448.2	328
EOG092R04DC	Complete	R_glutinis_0004_pilon	2099157	2102198	387.2	328
EOG092R04E5	Complete	R_glutinis_0006_pilon	1013294	1016909	1013.2	595
EOG092R04EG	Complete	R_glutinis_0018_pilon	91443	95166	880.8	660
EOG092R04EN	Complete	R_glutinis_0009_pilon	46055	49470	665.9	467
EOG092R04F0	Complete	R_glutinis_0005_pilon	1224955	1227549	1005.8	576
EOG092R04F8	Complete	R_glutinis_0008_pilon	366325	369470	886.7	568
EOG092R04FD	Complete	R_glutinis_0004_pilon	1105762	1108692	1176.4	629
EOG092R04G8	Complete	R_glutinis_0004_pilon	1762980	1765987	612.7	538
EOG092R04HK	Complete	R_glutinis_0015_pilon	482122	485925	1257.4	802
EOG092R04IN	Complete	R_glutinis_0009_pilon	179768	181956	461.9	429
EOG092R04JP	Complete	R_glutinis_0001_pilon	3058640	3061997	563.8	580
EOG092R04KO	Complete	R_glutinis_0011_pilon	785132	789141	1166	614
EOG092R04KV	Complete	R_glutinis_0012_pilon	657685	660955	232.6	186
EOG092R04LA	Missing
EOG092R04M7	Complete	R_glutinis_0011_pilon	74432	83774	586.4	505
EOG092R04MI	Complete	R_glutinis_0001_pilon	388411	391909	728.7	612
EOG092R04N3	Complete	R_glutinis_0003_pilon	1271134	1274100	773.9	538
EOG092R04NK	Complete	R_glutinis_0004_pilon	1201949	1206467	271.9	209
EOG092R04OV	Complete	R_glutinis_0010_pilon	781765	784134	719.4	384
EOG092R04P0	Complete	R_glutinis_0016_pilon	299011	303680	1756.1	1223
EOG092R04P4	Complete	R_glutinis_0002_pilon	1568434	1571535	381	538
EOG092R04PE	Missing
EOG092R04PJ	Complete	R_glutinis_0005_pilon	99669	101904	920.2	504
EOG092R04PO	Complete	R_glutinis_0007_pilon	705065	709322	418.7	587
EOG092R04PS	Complete	R_glutinis_0001_pilon	1505010	1508366	1189.2	635
EOG092R04QM	Complete	R_glutinis_0009_pilon	513224	516230	480.4	311
EOG092R04RH	Complete	R_glutinis_0018_pilon	284299	287611	450.4	347
EOG092R04RX	Complete	R_glutinis_0014_pilon	114008	116502	623.6	465
EOG092R04SD	Complete	R_glutinis_0002_pilon	1868534	1871197	357.7	437
EOG092R04SM	Complete	R_glutinis_0017_pilon	383290	388953	226	197
EOG092R04SS	Complete	R_glutinis_0005_pilon	718604	722263	1008.6	493
EOG092R04VB	Complete	R_glutinis_0003_pilon	371093	373058	389.8	253
EOG092R04W3	Complete	R_glutinis_0016_pilon	269293	282465	727.9	514
EOG092R04WN	Complete	R_glutinis_0002_pilon	1959075	1962381	797.2	681
EOG092R04WO	Complete	R_glutinis_0001_pilon	600253	603663	790.1	751
EOG092R04X2	Complete	R_glutinis_0003_pilon	789228	791674	973.1	580
EOG092R04X7	Complete	R_glutinis_0003_pilon	825938	828436	1061.9	617
EOG092R04Y3	Complete	R_glutinis_0005_pilon	110593	113704	802.7	399
EOG092R04Y7	Complete	R_glutinis_0002_pilon	429590	431200	523.8	280
EOG092R050B	Complete	R_glutinis_0010_pilon	676215	679058	373.9	289
EOG092R050F	Complete	R_glutinis_0007_pilon	1135898	1138380	623.7	406
EOG092R0510	Complete	R_glutinis_0004_pilon	464438	474628	615.1	528
EOG092R051T	Complete	R_glutinis_0009_pilon	690274	701442	341	486
EOG092R051W	Complete	R_glutinis_0011_pilon	291779	297960	580.1	402
EOG092R0524	Complete	R_glutinis_0001_pilon	371151	373494	828	510
EOG092R052F	Complete	R_glutinis_0014_pilon	947026	950137	473.3	310
EOG092R052Q	Complete	R_glutinis_0009_pilon	862534	865596	964.1	554
EOG092R053O	Complete	R_glutinis_0001_pilon	2244836	2248180	408.8	375
EOG092R054E	Complete	R_glutinis_0003_pilon	861806	864187	1008.7	557
EOG092R054L	Complete	R_glutinis_0001_pilon	2681758	2685130	370.9	458
EOG092R054Y	Complete	R_glutinis_0002_pilon	181232	185187	524.9	491
EOG092R056Q	Missing
EOG092R056X	Complete	R_glutinis_0001_pilon	2584840	2586914	807	507
EOG092R0570	Complete	R_glutinis_0005_pilon	546868	549849	735	398
EOG092R057B	Complete	R_glutinis_0002_pilon	1510317	1512961	189.8	195
EOG092R057L	Complete	R_glutinis_0014_pilon	478385	482683	276.7	304
EOG092R058I	Complete	R_glutinis_0005_pilon	316989	321316	744.4	634
EOG092R0590	Complete	R_glutinis_0017_pilon	42944	45599	841.2	442
EOG092R059D	Complete	R_glutinis_0010_pilon	1029086	1037006	389.2	380
EOG092R059S	Complete	R_glutinis_0014_pilon	701965	704951	667.7	551
EOG092R05AD	Complete	R_glutinis_0005_pilon	723891	725835	404	299
EOG092R05BI	Complete	R_glutinis_0005_pilon	322287	332713	1177.5	631
EOG092R05BW	Complete	R_glutinis_0003_pilon	1357194	1359840	546.9	392
EOG092R05DL	Complete	R_glutinis_0001_pilon	1578379	1581302	1122.6	564
EOG092R05E8	Complete	R_glutinis_0001_pilon	3052522	3055078	298.6	361
EOG092R05EA	Complete	R_glutinis_0005_pilon	96036	99313	369.1	330
EOG092R05EM	Complete	R_glutinis_0005_pilon	457800	466596	1097	693
EOG092R05EY	Complete	R_glutinis_0004_pilon	1898221	1901309	591.7	352
EOG092R05FD	Complete	R_glutinis_0002_pilon	2115688	2117768	894.2	509
EOG092R05FZ	Complete	R_glutinis_0017_pilon	375603	381619	289.7	287
EOG092R05HF	Complete	R_glutinis_0005_pilon	589496	592013	978.6	467
EOG092R05J5	Complete	R_glutinis_0018_pilon	102088	104401	790.4	483
EOG092R05ND	Complete	R_glutinis_0010_pilon	153256	161334	202.3	227
EOG092R05PY	Complete	R_glutinis_0004_pilon	1273284	1281138	576.9	464
EOG092R05R4	Complete	R_glutinis_0007_pilon	102515	105167	811.3	485
EOG092R05SX	Complete	R_glutinis_0012_pilon	199402	202415	420.6	377
EOG092R05SZ	Complete	R_glutinis_0009_pilon	584742	588555	1001.4	581
EOG092R05TB	Complete	R_glutinis_0005_pilon	885151	887544	676.2	382
EOG092R05TX	Complete	R_glutinis_0003_pilon	667361	669621	775.5	476
EOG092R05V7	Complete	R_glutinis_0007_pilon	690388	694054	635	402
EOG092R05VL	Complete	R_glutinis_0006_pilon	513192	515955	1151.3	600
EOG092R05VY	Complete	R_glutinis_0001_pilon	1520580	1522650	824.2	501
EOG092R05WP	Complete	R_glutinis_0010_pilon	265715	268271	679.1	399
EOG092R05YF	Complete	R_glutinis_0017_pilon	705993	709781	655.4	484
EOG092R05ZC	Complete	R_glutinis_0015_pilon	137794	140350	621.7	424
EOG092R061J	Complete	R_glutinis_0008_pilon	455053	457250	574.2	437
EOG092R061N	Complete	R_glutinis_0009_pilon	100216	103021	506.4	510
EOG092R0633	Complete	R_glutinis_0001_pilon	260568	263912	372.8	466
EOG092R0637	Complete	R_glutinis_0002_pilon	1669789	1672787	934.7	488
EOG092R063F	Complete	R_glutinis_0004_pilon	1650571	1653641	401.3	819
EOG092R063X	Complete	R_glutinis_0002_pilon	892619	895266	691	493
EOG092R0645	Complete	R_glutinis_0002_pilon	982291	984693	895.8	501
EOG092R066G	Complete	R_glutinis_0001_pilon	2815254	2818774	728.8	476
EOG092R067Q	Complete	R_glutinis_0009_pilon	934800	941789	447	469
EOG092R0685	Complete	R_glutinis_0018_pilon	142991	145164	866.9	486
EOG092R068U	Complete	R_glutinis_0004_pilon	510572	512710	707.9	453
EOG092R069Y	Complete	R_glutinis_0002_pilon	1012342	1017048	796.4	548
EOG092R06B7	Complete	R_glutinis_0014_pilon	61647	71733	232.2	299
EOG092R06BC	Complete	R_glutinis_0010_pilon	765979	768247	431.6	390
EOG092R06DT	Complete	R_glutinis_0015_pilon	265709	267685	487.2	343
EOG092R06EH	Complete	R_glutinis_0015_pilon	536453	537764	140.8	117
EOG092R06ER	Complete	R_glutinis_0001_pilon	1569035	1571640	404.5	315
EOG092R06EZ	Complete	R_glutinis_0004_pilon	2065259	2067921	440.7	364
EOG092R06FZ	Complete	R_glutinis_0007_pilon	1447068	1449822	418.5	253
EOG092R06HA	Complete	R_glutinis_0001_pilon	1526497	1529558	560.3	485
EOG092R06IK	Complete	R_glutinis_0003_pilon	1465249	1467553	895.9	433
EOG092R06J6	Complete	R_glutinis_0001_pilon	2455796	2458270	649.5	470
EOG092R06JB	Complete	R_glutinis_0018_pilon	18030	20413	285.3	242
EOG092R06K7	Complete	R_glutinis_0002_pilon	119766	126904	906.8	500
EOG092R06KY	Complete	R_glutinis_0001_pilon	1879063	1883271	326.4	352
EOG092R06LD	Complete	R_glutinis_0009_pilon	267163	269277	667.1	433
EOG092R06LI	Complete	R_glutinis_0002_pilon	1598676	1603685	298	373
EOG092R06NL	Complete	R_glutinis_0002_pilon	952842	955337	663.3	449
EOG092R06P4	Complete	R_glutinis_0002_pilon	388279	391166	314.3	366
EOG092R06RU	Complete	R_glutinis_0002_pilon	577891	580425	729.3	539
EOG092R06S0	Complete	R_glutinis_0007_pilon	954388	957160	393.3	290
EOG092R06SP	Complete	R_glutinis_0003_pilon	291772	293907	513.4	348
EOG092R06TP	Complete	R_glutinis_0004_pilon	2216009	2218305	946.6	491
EOG092R06U0	Complete	R_glutinis_0005_pilon	265733	267799	412.4	363
EOG092R06V0	Complete	R_glutinis_0001_pilon	1335321	1337399	943	542
EOG092R06VC	Complete	R_glutinis_0004_pilon	653868	656059	720.2	439
EOG092R06VN	Complete	R_glutinis_0010_pilon	442630	445105	518.8	395
EOG092R06VY	Complete	R_glutinis_0008_pilon	525398	528929	626	616
EOG092R06X8	Complete	R_glutinis_0001_pilon	244335	247883	397.9	348
EOG092R06XC	Complete	R_glutinis_0004_pilon	1055144	1057435	595.1	464
EOG092R06XU	Complete	R_glutinis_0005_pilon	858422	861584	181.9	198
EOG092R06XW	Complete	R_glutinis_0005_pilon	281074	283979	194.9	356
EOG092R06ZW	Complete	R_glutinis_0001_pilon	1389892	1392740	637.4	401
EOG092R070F	Complete	R_glutinis_0007_pilon	911358	913311	954.7	501
EOG092R0717	Complete	R_glutinis_0015_pilon	12790	15780	573	388
EOG092R0720	Complete	R_glutinis_0003_pilon	547292	549055	718.2	370
EOG092R072B	Complete	R_glutinis_0004_pilon	181921	184046	898.5	480
EOG092R072K	Complete	R_glutinis_0001_pilon	2063319	2065387	530.5	392
EOG092R072T	Complete	R_glutinis_0008_pilon	332088	335727	432.3	407
EOG092R073C	Complete	R_glutinis_0008_pilon	197974	201380	560.8	426
EOG092R074J	Complete	R_glutinis_0005_pilon	706024	709252	552.8	401
EOG092R0764	Complete	R_glutinis_0002_pilon	955659	959262	457.2	350
EOG092R076W	Duplicated	R_glutinis_0004_pilon	2054624	2057347	899.4	540
EOG092R076W	Duplicated	R_glutinis_0004_pilon	2079133	2081856	899.1	540
EOG092R0773	Complete	R_glutinis_0012_pilon	37731	40586	926.1	447
EOG092R077C	Missing
EOG092R077Q	Complete	R_glutinis_0014_pilon	269188	271827	950.2	513
EOG092R0785	Complete	R_glutinis_0007_pilon	1329254	1332933	435.3	338
EOG092R078B	Complete	R_glutinis_0004_pilon	259416	262799	683.4	507
EOG092R079G	Complete	R_glutinis_0010_pilon	254114	256623	411.8	509
EOG092R07A5	Complete	R_glutinis_0007_pilon	43873	45935	476	373
EOG092R07AD	Missing
EOG092R07BH	Complete	R_glutinis_0005_pilon	1129340	1131862	237.9	410
EOG092R07BO	Complete	R_glutinis_0010_pilon	723235	725296	539.8	417
EOG092R07CR	Complete	R_glutinis_0005_pilon	225185	227448	555.2	321
EOG092R07DK	Complete	R_glutinis_0009_pilon	749381	752068	406.2	446
EOG092R07DL	Complete	R_glutinis_0003_pilon	1139742	1143067	295.5	319
EOG092R07DQ	Complete	R_glutinis_0001_pilon	762724	764937	724.8	434
EOG092R07EZ	Complete	R_glutinis_0003_pilon	670303	673211	408.7	591
EOG092R07G0	Complete	R_glutinis_0013_pilon	170255	173464	312.2	263
EOG092R07GB	Complete	R_glutinis_0003_pilon	712992	714997	597.6	438
EOG092R07GM	Complete	R_glutinis_0012_pilon	590780	593540	582.9	404
EOG092R07GO	Complete	R_glutinis_0013_pilon	32110	34938	345.5	410
EOG092R07H5	Complete	R_glutinis_0014_pilon	711914	713997	824.5	460
EOG092R07HE	Complete	R_glutinis_0014_pilon	56065	58979	123.3	196
EOG092R07HG	Complete	R_glutinis_0018_pilon	116165	119306	419.1	414
EOG092R07HN	Complete	R_glutinis_0005_pilon	846932	849271	605.1	405
EOG092R07JN	Complete	R_glutinis_0004_pilon	1496114	1499142	875.3	430
EOG092R07K7	Complete	R_glutinis_0007_pilon	766569	768720	603.1	423
EOG092R07LS	Complete	R_glutinis_0008_pilon	311067	314570	368	304
EOG092R07LZ	Complete	R_glutinis_0010_pilon	672025	675923	876.5	565
EOG092R07MT	Complete	R_glutinis_0011_pilon	562642	565564	1026.1	603
EOG092R07NX	Complete	R_glutinis_0005_pilon	300040	301808	704.3	398
EOG092R07OK	Complete	R_glutinis_0002_pilon	1515183	1518258	654.6	502
EOG092R07R7	Complete	R_glutinis_0013_pilon	233281	235628	856.2	448
EOG092R07T1	Complete	R_glutinis_0004_pilon	166556	168972	618.7	386
EOG092R07TL	Complete	R_glutinis_0004_pilon	762257	766451	364.5	503
EOG092R07UH	Complete	R_glutinis_0010_pilon	120056	122271	828.8	482
EOG092R07UL	Missing
EOG092R07XL	Complete	R_glutinis_0006_pilon	425394	427757	337.9	324
EOG092R080H	Complete	R_glutinis_0002_pilon	2155659	2157473	522.2	327
EOG092R082W	Complete	R_glutinis_0013_pilon	228286	230639	424.2	482
EOG092R0848	Missing
EOG092R0849	Complete	R_glutinis_0004_pilon	1038002	1040613	424	375
EOG092R084Q	Complete	R_glutinis_0015_pilon	383662	386637	514.2	417
EOG092R086A	Complete	R_glutinis_0003_pilon	31251	33865	651.4	418
EOG092R087T	Complete	R_glutinis_0003_pilon	1557384	1559844	524.2	446
EOG092R0881	Complete	R_glutinis_0003_pilon	420547	423977	373.5	539
EOG092R088P	Complete	R_glutinis_0002_pilon	41323	44022	890.5	469
EOG092R089P	Complete	R_glutinis_0005_pilon	1435304	1437863	910.4	442
EOG092R089T	Complete	R_glutinis_0006_pilon	785621	788721	385.6	304
EOG092R08AY	Complete	R_glutinis_0011_pilon	384216	386327	517.6	307
EOG092R08BA	Complete	R_glutinis_0001_pilon	892356	895009	627.4	522
EOG092R08BI	Complete	R_glutinis_0018_pilon	288037	295557	413.8	408
EOG092R08BZ	Complete	R_glutinis_0015_pilon	164947	167709	777.5	413
EOG092R08CA	Complete	R_glutinis_0014_pilon	502823	505209	320.1	411
EOG092R08CQ	Complete	R_glutinis_0005_pilon	853389	857020	247.4	540
EOG092R08EZ	Complete	R_glutinis_0001_pilon	2886891	2893626	546.6	1005
EOG092R08FD	Complete	R_glutinis_0016_pilon	416000	418205	880.7	416
EOG092R08FP	Complete	R_glutinis_0002_pilon	327081	328913	835.9	428
EOG092R08H1	Complete	R_glutinis_0005_pilon	39046	41182	650.3	391
EOG092R08HB	Complete	R_glutinis_0003_pilon	915961	918863	256.2	494
EOG092R08HQ	Complete	R_glutinis_0001_pilon	455942	459391	545.1	329
EOG092R08I4	Complete	R_glutinis_0007_pilon	1397161	1401580	153.5	221
EOG092R08IB	Complete	R_glutinis_0002_pilon	533330	535535	487.2	364
EOG092R08J0	Complete	R_glutinis_0002_pilon	2168973	2171507	666.8	407
EOG092R08JB	Complete	R_glutinis_0004_pilon	791225	794632	800.6	522
EOG092R08JQ	Complete	R_glutinis_0009_pilon	154597	157482	458.4	385
EOG092R08K4	Complete	R_glutinis_0005_pilon	583404	585381	768	381
EOG092R08KJ	Complete	R_glutinis_0010_pilon	213910	216365	162	240
EOG092R08L3	Complete	R_glutinis_0005_pilon	1123329	1125576	619.1	459
EOG092R08LW	Complete	R_glutinis_0016_pilon	68333	75326	171.5	269
EOG092R08N0	Complete	R_glutinis_0007_pilon	946636	949043	394.1	336
EOG092R08N3	Complete	R_glutinis_0001_pilon	664487	666679	549.6	314
EOG092R08N8	Complete	R_glutinis_0009_pilon	103548	105676	479.8	426
EOG092R08NE	Complete	R_glutinis_0013_pilon	220777	224052	831.1	446
EOG092R08ON	Complete	R_glutinis_0003_pilon	275923	278705	744.3	509
EOG092R08OZ	Complete	R_glutinis_0007_pilon	1436763	1439124	635.1	361
EOG092R08P1	Complete	R_glutinis_0012_pilon	389576	393032	496.5	316
EOG092R08PM	Complete	R_glutinis_0014_pilon	678421	685765	718.5	589
EOG092R08Q9	Complete	R_glutinis_0001_pilon	1752303	1756309	423.9	321
EOG092R08QO	Complete	R_glutinis_0017_pilon	821332	824843	691.8	411
EOG092R08RN	Complete	R_glutinis_0007_pilon	737851	739942	626.7	379
EOG092R08RP	Complete	R_glutinis_0001_pilon	2467996	2469654	479.2	332
EOG092R08RY	Complete	R_glutinis_0010_pilon	712102	714213	457.6	356
EOG092R08SB	Complete	R_glutinis_0005_pilon	1106442	1108623	600.7	398
EOG092R08SI	Complete	R_glutinis_0018_pilon	148321	149843	360.2	315
EOG092R08U6	Complete	R_glutinis_0017_pilon	627706	631531	273.8	318
EOG092R08UF	Complete	R_glutinis_0002_pilon	2018781	2020659	535.7	347
EOG092R08US	Complete	R_glutinis_0014_pilon	834703	836925	206.6	270
EOG092R08W1	Complete	R_glutinis_0015_pilon	418066	424343	217.9	215
EOG092R08W6	Complete	R_glutinis_0002_pilon	2205040	2207906	478.1	383
EOG092R08XM	Complete	R_glutinis_0010_pilon	288486	292140	555.4	312
EOG092R08Y4	Complete	R_glutinis_0015_pilon	161718	164449	524.2	285
EOG092R08Y6	Complete	R_glutinis_0001_pilon	1100869	1104013	652.2	446
EOG092R08YA	Complete	R_glutinis_0008_pilon	126450	129022	540.5	384
EOG092R08YU	Complete	R_glutinis_0001_pilon	2059495	2063024	249.7	387
EOG092R08YZ	Complete	R_glutinis_0002_pilon	33373	35421	875.5	480
EOG092R090E	Complete	R_glutinis_0001_pilon	3014484	3021366	388.6	381
EOG092R090P	Complete	R_glutinis_0001_pilon	1307767	1310671	599.7	333
EOG092R0914	Complete	R_glutinis_0005_pilon	898600	900503	748.6	351
EOG092R0915	Complete	R_glutinis_0009_pilon	344000	345694	514.8	302
EOG092R091P	Complete	R_glutinis_0002_pilon	421881	432193	499	373
EOG092R091V	Complete	R_glutinis_0008_pilon	46590	48561	460	347
EOG092R092A	Complete	R_glutinis_0013_pilon	145949	150444	995	581
EOG092R092H	Complete	R_glutinis_0009_pilon	727713	730136	805.6	449
EOG092R092K	Complete	R_glutinis_0005_pilon	499974	502489	864.3	479
EOG092R0931	Complete	R_glutinis_0002_pilon	1690293	1692260	637.7	343
EOG092R094V	Missing
EOG092R095W	Complete	R_glutinis_0001_pilon	386218	388166	515	351
EOG092R096K	Complete	R_glutinis_0001_pilon	421925	424101	374.3	344
EOG092R097B	Complete	R_glutinis_0002_pilon	716183	717920	552.8	366
EOG092R097C	Complete	R_glutinis_0004_pilon	656317	659386	791.6	551
EOG092R097H	Complete	R_glutinis_0001_pilon	2408270	2410365	668.5	333
EOG092R097X	Complete	R_glutinis_0015_pilon	622156	624382	444.3	368
EOG092R0987	Complete	R_glutinis_0005_pilon	539209	540881	525.5	344
EOG092R098G	Complete	R_glutinis_0003_pilon	259854	261684	451.5	416
EOG092R099Y	Complete	R_glutinis_0004_pilon	1070506	1072515	635.4	372
EOG092R09BB	Complete	R_glutinis_0006_pilon	988131	990537	248.3	332
EOG092R09CF	Complete	R_glutinis_0006_pilon	592687	596007	975.8	643
EOG092R09CZ	Complete	R_glutinis_0004_pilon	2001770	2003999	694.6	410
EOG092R09DU	Complete	R_glutinis_0004_pilon	1626862	1629464	458.9	369
EOG092R09EI	Complete	R_glutinis_0004_pilon	1142415	1145630	363.9	457
EOG092R09FU	Complete	R_glutinis_0009_pilon	240823	242906	275.8	219
EOG092R09G0	Complete	R_glutinis_0001_pilon	74487	76981	842.5	397
EOG092R09G6	Complete	R_glutinis_0004_pilon	1956566	1959022	210.5	363
EOG092R09HC	Complete	R_glutinis_0001_pilon	1620568	1622890	616.8	365
EOG092R09IK	Complete	R_glutinis_0017_pilon	509985	512644	287.8	250
EOG092R09IO	Complete	R_glutinis_0002_pilon	103303	105700	582.8	377
EOG092R09JK	Complete	R_glutinis_0001_pilon	2142224	2150560	855.9	537
EOG092R09LN	Complete	R_glutinis_0002_pilon	1127871	1130124	737	396
EOG092R09M5	Complete	R_glutinis_0013_pilon	130933	133207	652.5	399
EOG092R09N7	Complete	R_glutinis_0003_pilon	1701659	1706428	472.7	412
EOG092R09NL	Complete	R_glutinis_0008_pilon	375989	378969	493.8	437
EOG092R09O0	Complete	R_glutinis_0017_pilon	49612	52103	275.8	330
EOG092R09OO	Complete	R_glutinis_0004_pilon	405260	410203	646.6	366
EOG092R09OV	Complete	R_glutinis_0010_pilon	369314	372814	535.2	380
EOG092R09R0	Complete	R_glutinis_0007_pilon	779427	781510	771.7	372
EOG092R09RJ	Complete	R_glutinis_0005_pilon	1143808	1149241	711.3	515
EOG092R09RX	Complete	R_glutinis_0001_pilon	237615	240796	421.7	422
EOG092R09T5	Complete	R_glutinis_0002_pilon	35869	37640	736.3	392
EOG092R09T7	Complete	R_glutinis_0010_pilon	157685	159843	403.5	289
EOG092R09UB	Complete	R_glutinis_0010_pilon	810166	812329	507.4	406
EOG092R09VI	Complete	R_glutinis_0006_pilon	955515	958094	444.2	325
EOG092R09W3	Complete	R_glutinis_0009_pilon	418907	421908	729.6	383
EOG092R09Z0	Complete	R_glutinis_0002_pilon	1899679	1911301	875.9	427
EOG092R0A0X	Complete	R_glutinis_0005_pilon	1310596	1312353	742.8	386
EOG092R0A4R	Complete	R_glutinis_0007_pilon	25789	27755	401.3	327
EOG092R0A5W	Complete	R_glutinis_0001_pilon	360641	363815	643.3	501
EOG092R0A63	Missing
EOG092R0A6R	Complete	R_glutinis_0005_pilon	829302	831109	340.2	313
EOG092R0A87	Complete	R_glutinis_0004_pilon	1015349	1017241	681.3	379
EOG092R0A9D	Complete	R_glutinis_0004_pilon	1666770	1668978	756.4	397
EOG092R0AA1	Complete	R_glutinis_0006_pilon	275247	277584	284.3	315
EOG092R0AAR	Complete	R_glutinis_0007_pilon	824609	826348	409.1	408
EOG092R0ABG	Complete	R_glutinis_0007_pilon	243172	245386	762	435
EOG092R0ABW	Complete	R_glutinis_0001_pilon	709998	712437	540.4	399
EOG092R0AC7	Complete	R_glutinis_0005_pilon	8702	10996	851.6	474
EOG092R0AC9	Complete	R_glutinis_0010_pilon	285439	287801	845.5	462
EOG092R0ACQ	Complete	R_glutinis_0004_pilon	1727124	1733216	564.5	535
EOG092R0ADC	Complete	R_glutinis_0007_pilon	420593	422758	795.3	480
EOG092R0ADS	Complete	R_glutinis_0011_pilon	178573	181984	742.7	366
EOG092R0AEU	Complete	R_glutinis_0009_pilon	521273	524174	665.5	439
EOG092R0AF1	Complete	R_glutinis_0012_pilon	289834	291432	349.8	283
EOG092R0AG4	Complete	R_glutinis_0004_pilon	1911305	1921723	585.2	338
EOG092R0AGC	Complete	R_glutinis_0013_pilon	708687	711018	425.4	326
EOG092R0AH1	Complete	R_glutinis_0006_pilon	741020	743231	405.7	322
EOG092R0AIC	Complete	R_glutinis_0014_pilon	868579	870791	400.3	277
EOG092R0AJO	Fragmented	R_glutinis_0005_pilon	878250	884884	378.3	299
EOG092R0AKD	Complete	R_glutinis_0004_pilon	759945	761556	590.1	408
EOG092R0AM6	Complete	R_glutinis_0008_pilon	547272	549032	548.6	313
EOG092R0AMZ	Complete	R_glutinis_0001_pilon	2464507	2466263	724.4	379
EOG092R0ANI	Complete	R_glutinis_0001_pilon	1759559	1762451	546.7	533
EOG092R0ANM	Complete	R_glutinis_0003_pilon	1688251	1690329	394.3	341
EOG092R0AO9	Complete	R_glutinis_0001_pilon	766591	768331	243.6	265
EOG092R0AQ5	Complete	R_glutinis_0009_pilon	90418	92697	355.7	215
EOG092R0AQA	Complete	R_glutinis_0001_pilon	2651453	2655423	197.1	236
EOG092R0AQN	Complete	R_glutinis_0006_pilon	320054	322100	703.2	431
EOG092R0AR5	Complete	R_glutinis_0010_pilon	901542	903642	788.8	393
EOG092R0ARJ	Complete	R_glutinis_0001_pilon	1024543	1026307	325.7	295
EOG092R0ARM	Complete	R_glutinis_0016_pilon	32268	34101	418.8	308
EOG092R0AS8	Complete	R_glutinis_0002_pilon	287132	289217	441.9	425
EOG092R0ASG	Fragmented	R_glutinis_0006_pilon	790218	801323	504.6	370
EOG092R0ATE	Complete	R_glutinis_0001_pilon	3011660	3013873	748.4	477
EOG092R0AU5	Complete	R_glutinis_0002_pilon	483949	485781	522.1	306
EOG092R0AUH	Complete	R_glutinis_0001_pilon	340844	345498	533	586
EOG092R0AV1	Missing
EOG092R0AV8	Complete	R_glutinis_0009_pilon	516472	519312	248.6	295
EOG092R0AW5	Complete	R_glutinis_0004_pilon	734767	736908	831.8	374
EOG092R0AX2	Complete	R_glutinis_0005_pilon	389860	391756	606.9	374
EOG092R0AYL	Missing
EOG092R0AYQ	Complete	R_glutinis_0002_pilon	589366	591207	676.2	349
EOG092R0AYX	Complete	R_glutinis_0001_pilon	3123949	3126812	378	302
EOG092R0AZ1	Complete	R_glutinis_0006_pilon	498421	501635	416.2	357
EOG092R0AZ2	Complete	R_glutinis_0001_pilon	2487968	2490179	482.1	352
EOG092R0AZT	Complete	R_glutinis_0003_pilon	1269464	1270992	338.9	247
EOG092R0AZU	Complete	R_glutinis_0004_pilon	734767	740217	611.4	348
EOG092R0B2C	Complete	R_glutinis_0009_pilon	231224	233201	276.6	278
EOG092R0B44	Complete	R_glutinis_0007_pilon	267240	270239	682.4	633
EOG092R0B48	Complete	R_glutinis_0003_pilon	1104172	1105726	372.9	249
EOG092R0B4A	Complete	R_glutinis_0007_pilon	1235424	1238175	739.7	355
EOG092R0B50	Complete	R_glutinis_0004_pilon	70766	72723	680.4	384
EOG092R0B5P	Complete	R_glutinis_0001_pilon	368991	371021	314	291
EOG092R0B62	Complete	R_glutinis_0008_pilon	96902	99218	392.8	319
EOG092R0B7A	Complete	R_glutinis_0017_pilon	721983	723803	433.2	295
EOG092R0B7G	Complete	R_glutinis_0009_pilon	461951	471589	453.7	364
EOG092R0B8F	Complete	R_glutinis_0002_pilon	259514	261857	423.2	336
EOG092R0B9X	Complete	R_glutinis_0017_pilon	388815	391152	562.1	422
EOG092R0BAK	Complete	R_glutinis_0003_pilon	24953	26699	438.2	348
EOG092R0BB2	Complete	R_glutinis_0004_pilon	602774	604694	584.4	303
EOG092R0BB6	Complete	R_glutinis_0008_pilon	186773	189086	648.1	351
EOG092R0BBB	Complete	R_glutinis_0004_pilon	749678	752823	371.1	466
EOG092R0BBF	Complete	R_glutinis_0009_pilon	875526	877239	427.8	276
EOG092R0BBO	Complete	R_glutinis_0001_pilon	2080760	2082877	544.3	358
EOG092R0BE6	Complete	R_glutinis_0003_pilon	673955	675814	608.4	349
EOG092R0BEU	Complete	R_glutinis_0006_pilon	523430	526448	526.4	516
EOG092R0BEY	Complete	R_glutinis_0004_pilon	1670565	1672527	590.1	343
EOG092R0BF1	Complete	R_glutinis_0007_pilon	52455	54341	714.8	338
EOG092R0BF6	Complete	R_glutinis_0018_pilon	124675	129192	437	314
EOG092R0BGT	Complete	R_glutinis_0017_pilon	811953	813800	229.9	227
EOG092R0BH2	Missing
EOG092R0BHP	Complete	R_glutinis_0005_pilon	742826	746517	195.5	446
EOG092R0BHZ	Complete	R_glutinis_0010_pilon	1045864	1047228	468.1	298
EOG092R0BJ4	Complete	R_glutinis_0001_pilon	2338444	2340513	414.4	337
EOG092R0BK3	Complete	R_glutinis_0008_pilon	191117	193017	454	269
EOG092R0BK6	Complete	R_glutinis_0004_pilon	519205	521155	433.4	363
EOG092R0BK8	Complete	R_glutinis_0007_pilon	828261	830092	388.4	336
EOG092R0BKH	Complete	R_glutinis_0001_pilon	468532	471430	638.5	450
EOG092R0BKU	Complete	R_glutinis_0015_pilon	97102	98916	683.2	348
EOG092R0BLA	Complete	R_glutinis_0012_pilon	158314	162182	301.4	255
EOG092R0BM3	Complete	R_glutinis_0009_pilon	300839	302566	394.1	280
EOG092R0BNI	Complete	R_glutinis_0002_pilon	2119584	2121888	430.2	361
EOG092R0BNT	Complete	R_glutinis_0009_pilon	441008	442900	398.2	310
EOG092R0BOA	Complete	R_glutinis_0005_pilon	57116	58821	511.4	379
EOG092R0BPK	Complete	R_glutinis_0015_pilon	111846	116720	283.7	251
EOG092R0BQB	Complete	R_glutinis_0009_pilon	986210	987996	266.9	233
EOG092R0BS6	Complete	R_glutinis_0018_pilon	130749	132772	616.6	324
EOG092R0BSN	Complete	R_glutinis_0013_pilon	606399	608368	675.2	386
EOG092R0BTM	Complete	R_glutinis_0004_pilon	354054	355874	445.8	300
EOG092R0BUS	Complete	R_glutinis_0015_pilon	497251	499214	228.1	143
EOG092R0BUX	Complete	R_glutinis_0004_pilon	1216128	1218326	455.6	330
EOG092R0BUY	Complete	R_glutinis_0002_pilon	1711742	1713166	481.3	339
EOG092R0BWR	Complete	R_glutinis_0003_pilon	591020	593213	257.3	272
EOG092R0BY1	Complete	R_glutinis_0013_pilon	439559	441563	728.2	349
EOG092R0BY6	Complete	R_glutinis_0005_pilon	778928	785288	436.3	380
EOG092R0BYG	Complete	R_glutinis_0005_pilon	185833	188232	708.3	431
EOG092R0BZ8	Complete	R_glutinis_0009_pilon	679672	684760	225.2	242
EOG092R0C0G	Complete	R_glutinis_0001_pilon	857696	863370	134.9	171
EOG092R0C0P	Complete	R_glutinis_0002_pilon	933071	935408	514.3	311
EOG092R0C13	Complete	R_glutinis_0014_pilon	799452	801848	506.5	301
EOG092R0C17	Missing
EOG092R0C1R	Complete	R_glutinis_0012_pilon	478179	480345	606.8	426
EOG092R0C2U	Complete	R_glutinis_0004_pilon	1218635	1220282	532.4	343
EOG092R0C35	Complete	R_glutinis_0006_pilon	577217	578907	462.9	251
EOG092R0C3F	Complete	R_glutinis_0007_pilon	1108352	1109871	383.7	271
EOG092R0C54	Complete	R_glutinis_0004_pilon	2049088	2050446	388.6	229
EOG092R0C6Q	Complete	R_glutinis_0002_pilon	565003	567334	619.8	343
EOG092R0C7R	Complete	R_glutinis_0002_pilon	308699	311628	543.6	327
EOG092R0C7Y	Complete	R_glutinis_0005_pilon	1156089	1157967	710.3	347
EOG092R0C8F	Complete	R_glutinis_0015_pilon	505038	506526	423.5	307
EOG092R0C8Z	Complete	R_glutinis_0001_pilon	2868729	2870618	485.9	339
EOG092R0C95	Complete	R_glutinis_0003_pilon	1533062	1535167	618.3	318
EOG092R0C9A	Complete	R_glutinis_0017_pilon	800009	801951	278.3	266
EOG092R0C9U	Complete	R_glutinis_0004_pilon	121465	123152	755.7	397
EOG092R0CAE	Complete	R_glutinis_0001_pilon	2834519	2836502	337.2	308
EOG092R0CAT	Complete	R_glutinis_0005_pilon	685303	687122	360.9	289
EOG092R0CC7	Complete	R_glutinis_0005_pilon	423532	425631	392.2	304
EOG092R0CDN	Complete	R_glutinis_0010_pilon	97226	98960	566.5	279
EOG092R0CDU	Complete	R_glutinis_0009_pilon	811474	813370	564.4	270
EOG092R0CE7	Missing
EOG092R0CEA	Complete	R_glutinis_0002_pilon	2047420	2049358	623.3	387
EOG092R0CEK	Complete	R_glutinis_0007_pilon	558117	561164	449.4	349
EOG092R0CEN	Complete	R_glutinis_0002_pilon	930202	932692	773.9	479
EOG092R0CF5	Complete	R_glutinis_0001_pilon	2587307	2589216	593.1	359
EOG092R0CFE	Complete	R_glutinis_0010_pilon	597158	599121	688.9	354
EOG092R0CH9	Complete	R_glutinis_0004_pilon	1010065	1011652	481.8	309
EOG092R0CJ4	Complete	R_glutinis_0002_pilon	316862	318909	452	355
EOG092R0CJ8	Complete	R_glutinis_0001_pilon	511190	513086	715.8	355
EOG092R0CK5	Complete	R_glutinis_0009_pilon	778371	779896	355.7	251
EOG092R0CL0	Complete	R_glutinis_0008_pilon	224047	227741	601.4	463
EOG092R0CM9	Complete	R_glutinis_0001_pilon	1642174	1644692	343	449
EOG092R0CMF	Complete	R_glutinis_0010_pilon	708400	710386	439	336
EOG092R0CN6	Complete	R_glutinis_0001_pilon	59776	64230	284.4	255
EOG092R0COJ	Complete	R_glutinis_0001_pilon	331157	338532	360.7	602
EOG092R0CON	Complete	R_glutinis_0003_pilon	1530982	1533488	533	298
EOG092R0CPI	Complete	R_glutinis_0015_pilon	573324	581443	886.4	581
EOG092R0CQJ	Complete	R_glutinis_0003_pilon	46834	49177	689.4	360
EOG092R0CQO	Complete	R_glutinis_0016_pilon	256442	259254	472.7	352
EOG092R0CQT	Complete	R_glutinis_0010_pilon	230828	232299	224.1	240
EOG092R0CR8	Complete	R_glutinis_0002_pilon	1143722	1146718	467.4	328
EOG092R0CRJ	Complete	R_glutinis_0012_pilon	259642	262085	403.7	282
EOG092R0CSC	Complete	R_glutinis_0003_pilon	731646	733475	320.1	263
EOG092R0CSH	Complete	R_glutinis_0013_pilon	102600	104728	616.8	321
EOG092R0CXL	Complete	R_glutinis_0007_pilon	895288	897441	566.1	402
EOG092R0CZ5	Complete	R_glutinis_0005_pilon	900646	902602	437.6	377
EOG092R0CZV	Complete	R_glutinis_0002_pilon	1999992	2002427	479.1	370
EOG092R0D0J	Complete	R_glutinis_0010_pilon	232107	244149	525.6	365
EOG092R0D1W	Complete	R_glutinis_0009_pilon	752231	754593	389.8	372
EOG092R0D43	Missing
EOG092R0D4C	Complete	R_glutinis_0017_pilon	10099	11573	298.1	255
EOG092R0D4Y	Complete	R_glutinis_0004_pilon	513241	514950	642.6	378
EOG092R0D5N	Complete	R_glutinis_0006_pilon	753568	757523	496.2	333
EOG092R0D8D	Complete	R_glutinis_0008_pilon	486505	488063	258.5	240
EOG092R0DAA	Complete	R_glutinis_0008_pilon	364095	366211	271.2	271
EOG092R0DAS	Complete	R_glutinis_0009_pilon	146670	148793	456.9	281
EOG092R0DAX	Complete	R_glutinis_0014_pilon	925802	937018	265.6	361
EOG092R0DB4	Complete	R_glutinis_0002_pilon	1460337	1461805	400	269
EOG092R0DB8	Complete	R_glutinis_0001_pilon	2272127	2273220	240.6	190
EOG092R0DEA	Complete	R_glutinis_0005_pilon	1423973	1425909	297.2	327
EOG092R0DF6	Complete	R_glutinis_0004_pilon	1475595	1477129	366.1	267
EOG092R0DGH	Missing
EOG092R0DGZ	Missing
EOG092R0DIN	Complete	R_glutinis_0017_pilon	548565	550052	305.2	226
EOG092R0DJ1	Complete	R_glutinis_0007_pilon	8772	10325	496.4	306
EOG092R0DJY	Complete	R_glutinis_0008_pilon	444018	445595	504.9	281
EOG092R0DM6	Complete	R_glutinis_0007_pilon	303549	305843	175.7	219
EOG092R0DN6	Complete	R_glutinis_0004_pilon	247120	248566	324.8	249
EOG092R0DNQ	Complete	R_glutinis_0001_pilon	302801	304727	202.1	190
EOG092R0DQX	Complete	R_glutinis_0007_pilon	143233	145424	386	305
EOG092R0DR3	Complete	R_glutinis_0006_pilon	691602	693412	667.9	279
EOG092R0DSK	Complete	R_glutinis_0001_pilon	1456595	1457971	456.2	322
EOG092R0DTK	Complete	R_glutinis_0007_pilon	245718	247299	528.2	289
EOG092R0DU9	Complete	R_glutinis_0003_pilon	91676	93474	191.6	216
EOG092R0DWM	Complete	R_glutinis_0008_pilon	102538	104463	564.1	372
EOG092R0DWR	Complete	R_glutinis_0004_pilon	1473460	1475236	383.6	263
EOG092R0DWU	Complete	R_glutinis_0004_pilon	881754	883339	491.4	347
EOG092R0DXD	Duplicated	R_glutinis_0007_pilon	383611	385684	479.5	349
EOG092R0DXD	Duplicated	R_glutinis_0010_pilon	7516	9591	479.5	349
EOG092R0DZ6	Complete	R_glutinis_0014_pilon	618132	621210	229.9	204
EOG092R0DZB	Missing
EOG092R0E1C	Complete	R_glutinis_0003_pilon	257786	259405	438.9	292
EOG092R0E1F	Complete	R_glutinis_0004_pilon	808102	810658	403.4	476
EOG092R0E1V	Complete	R_glutinis_0001_pilon	2642084	2643861	386.5	239
EOG092R0E21	Missing
EOG092R0E2H	Duplicated	R_glutinis_0012_pilon	723147	724538	244.6	183
EOG092R0E2H	Duplicated	R_glutinis_0012_pilon	730884	732280	248.2	194
EOG092R0E2P	Complete	R_glutinis_0001_pilon	1295674	1297812	599.6	360
EOG092R0E2X	Complete	R_glutinis_0013_pilon	125208	127783	316.9	319
EOG092R0E4X	Complete	R_glutinis_0002_pilon	2010697	2012120	554	320
EOG092R0E6F	Complete	R_glutinis_0001_pilon	2025401	2036346	362.9	246
EOG092R0E7Z	Complete	R_glutinis_0002_pilon	1103306	1105249	487.8	310
EOG092R0E93	Complete	R_glutinis_0011_pilon	362131	363968	449.7	302
EOG092R0E9H	Complete	R_glutinis_0010_pilon	257126	258753	465.1	262
EOG092R0E9K	Complete	R_glutinis_0018_pilon	141107	142779	434.7	263
EOG092R0EAS	Complete	R_glutinis_0001_pilon	2212124	2213833	214.7	298
EOG092R0EC6	Complete	R_glutinis_0008_pilon	179665	181525	257.4	270
EOG092R0EEN	Complete	R_glutinis_0013_pilon	662341	665159	553.3	294
EOG092R0EGG	Complete	R_glutinis_0007_pilon	1208487	1210336	421.5	306
EOG092R0EIG	Complete	R_glutinis_0007_pilon	441008	442374	548.4	326
EOG092R0EJ5	Complete	R_glutinis_0007_pilon	922648	925680	568	309
EOG092R0EJP	Complete	R_glutinis_0006_pilon	1030576	1032902	558.8	327
EOG092R0ELR	Complete	R_glutinis_0011_pilon	185678	187554	626.4	332
EOG092R0EM4	Complete	R_glutinis_0001_pilon	2968714	2970708	397.9	292
EOG092R0EN7	Complete	R_glutinis_0001_pilon	1607267	1608583	386.1	317
EOG092R0ENE	Complete	R_glutinis_0017_pilon	851774	852946	109.4	179
EOG092R0ENX	Complete	R_glutinis_0002_pilon	414041	415928	623.5	343
EOG092R0EO7	Complete	R_glutinis_0005_pilon	944246	946330	266.3	175
EOG092R0EOC	Complete	R_glutinis_0003_pilon	1106219	1107852	329.4	279
EOG092R0EPM	Complete	R_glutinis_0001_pilon	2551607	2554197	427.3	428
EOG092R0EPO	Complete	R_glutinis_0018_pilon	160197	162123	547.3	264
EOG092R0EQ9	Complete	R_glutinis_0003_pilon	1126777	1128817	530.2	360
EOG092R0EQS	Complete	R_glutinis_0001_pilon	1091832	1093009	250.1	190
EOG092R0ERM	Complete	R_glutinis_0001_pilon	2450317	2452379	331.7	315
EOG092R0ESY	Missing
EOG092R0EUG	Complete	R_glutinis_0003_pilon	1635885	1637301	127.9	139
EOG092R0EVO	Complete	R_glutinis_0017_pilon	140839	143660	252.9	400
EOG092R0EWK	Complete	R_glutinis_0012_pilon	246495	248181	240.8	263
EOG092R0EXY	Complete	R_glutinis_0010_pilon	870035	872607	399.4	272
EOG092R0EY7	Complete	R_glutinis_0001_pilon	2732923	2734578	277.4	247
EOG092R0F09	Complete	R_glutinis_0001_pilon	649629	652176	631.7	411
EOG092R0F1M	Complete	R_glutinis_0002_pilon	1687181	1688206	165	130
EOG092R0F24	Complete	R_glutinis_0009_pilon	596532	597600	224.9	195
EOG092R0F25	Missing
EOG092R0F34	Complete	R_glutinis_0014_pilon	357841	359388	323.4	254
EOG092R0F3N	Complete	R_glutinis_0004_pilon	28190	29660	225.3	212
EOG092R0F4T	Complete	R_glutinis_0001_pilon	2486165	2487801	575.7	378
EOG092R0F52	Complete	R_glutinis_0009_pilon	306497	310056	527	292
EOG092R0F5V	Complete	R_glutinis_0012_pilon	74869	76563	288.6	367
EOG092R0F5X	Complete	R_glutinis_0005_pilon	963244	965038	530	300
EOG092R0F64	Complete	R_glutinis_0010_pilon	120056	125448	317.3	240
EOG092R0F67	Complete	R_glutinis_0008_pilon	177723	179398	298.6	266
EOG092R0F74	Complete	R_glutinis_0018_pilon	81393	82719	554.7	309
EOG092R0F76	Complete	R_glutinis_0008_pilon	59367	61809	434.5	291
EOG092R0F7R	Complete	R_glutinis_0001_pilon	1142	3198	421.7	262
EOG092R0F8A	Fragmented	R_glutinis_0015_pilon	432428	443723	371.5	450
EOG092R0FAM	Complete	R_glutinis_0004_pilon	1133605	1144174	100.3	154
EOG092R0FAZ	Complete	R_glutinis_0001_pilon	227351	228816	475.5	266
EOG092R0FCI	Complete	R_glutinis_0005_pilon	918913	921061	307	189
EOG092R0FCN	Complete	R_glutinis_0004_pilon	510330	517158	331.3	296
EOG092R0FDD	Missing
EOG092R0FFP	Complete	R_glutinis_0017_pilon	493424	495346	262.6	221
EOG092R0FIM	Complete	R_glutinis_0014_pilon	809712	811598	244.4	244
EOG092R0FJL	Complete	R_glutinis_0012_pilon	226055	227963	464.6	341
EOG092R0FKC	Complete	R_glutinis_0007_pilon	219789	221365	417.1	244
EOG092R0FLV	Complete	R_glutinis_0001_pilon	1828192	1829892	353.1	265
EOG092R0FOA	Complete	R_glutinis_0002_pilon	1099955	1101893	544.8	268
EOG092R0FOI	Complete	R_glutinis_0010_pilon	295755	297847	510.9	332
EOG092R0FOM	Complete	R_glutinis_0010_pilon	557035	558904	524.1	284
EOG092R0FP6	Complete	R_glutinis_0003_pilon	1246994	1248567	455.1	265
EOG092R0FPZ	Complete	R_glutinis_0004_pilon	1566238	1568043	502.5	294
EOG092R0FQ5	Complete	R_glutinis_0013_pilon	157381	159417	252.1	264
EOG092R0FQB	Complete	R_glutinis_0004_pilon	819645	821223	438.4	205
EOG092R0FRD	Complete	R_glutinis_0003_pilon	620431	622028	247	132
EOG092R0FRL	Complete	R_glutinis_0007_pilon	153585	155528	434.8	340
EOG092R0FRY	Complete	R_glutinis_0001_pilon	932917	935066	459.1	363
EOG092R0FS2	Complete	R_glutinis_0007_pilon	881073	882924	453.1	271
EOG092R0FSA	Complete	R_glutinis_0017_pilon	868588	870519	423.8	310
EOG092R0FSQ	Complete	R_glutinis_0017_pilon	256569	258101	334.3	235
EOG092R0FTB	Missing
EOG092R0FU7	Complete	R_glutinis_0003_pilon	418846	420996	312.1	171
EOG092R0FWB	Complete	R_glutinis_0005_pilon	1372624	1373963	316	227
EOG092R0FZH	Complete	R_glutinis_0016_pilon	126750	130021	109.1	102
EOG092R0FZK	Complete	R_glutinis_0005_pilon	1398283	1399778	316.4	251
EOG092R0G14	Complete	R_glutinis_0005_pilon	1465312	1471375	235.7	247
EOG092R0G52	Complete	R_glutinis_0013_pilon	586038	587207	106	144
EOG092R0G64	Complete	R_glutinis_0004_pilon	675114	683825	374.7	346
EOG092R0G68	Complete	R_glutinis_0003_pilon	1519662	1521745	166	249
EOG092R0G9F	Complete	R_glutinis_0001_pilon	2853478	2854588	302.1	231
EOG092R0G9L	Complete	R_glutinis_0012_pilon	129066	130832	365	273
EOG092R0GA6	Complete	R_glutinis_0007_pilon	826771	828080	290.4	193
EOG092R0GBD	Complete	R_glutinis_0008_pilon	536021	538396	516.9	424
EOG092R0GCI	Complete	R_glutinis_0002_pilon	1841200	1842465	384.7	236
EOG092R0GFL	Complete	R_glutinis_0004_pilon	1133157	1134597	521.5	246
EOG092R0GFN	Complete	R_glutinis_0014_pilon	42336	44296	511.1	289
EOG092R0GG7	Complete	R_glutinis_0009_pilon	680342	688421	315	215
EOG092R0GGJ	Complete	R_glutinis_0001_pilon	918702	920173	331	233
EOG092R0GHG	Complete	R_glutinis_0004_pilon	1783512	1787136	227.9	268
EOG092R0GHH	Complete	R_glutinis_0012_pilon	635482	641069	272.8	311
EOG092R0GIT	Complete	R_glutinis_0003_pilon	607758	609200	372.9	296
EOG092R0GJ9	Complete	R_glutinis_0002_pilon	151996	153263	432.6	288
EOG092R0GKM	Complete	R_glutinis_0004_pilon	1843474	1845109	394.1	264
EOG092R0GLU	Complete	R_glutinis_0002_pilon	714509	715879	292.4	186
EOG092R0GLY	Complete	R_glutinis_0004_pilon	1551094	1552732	392.7	235
EOG092R0GN4	Complete	R_glutinis_0011_pilon	766860	769940	391.8	243
EOG092R0GNS	Complete	R_glutinis_0001_pilon	2644547	2645988	435.5	283
EOG092R0GO4	Complete	R_glutinis_0005_pilon	469283	470567	394.1	269
EOG092R0GO5	Complete	R_glutinis_0005_pilon	837619	839459	367.1	267
EOG092R0GQ1	Complete	R_glutinis_0001_pilon	1518929	1520150	269.7	206
EOG092R0GRB	Complete	R_glutinis_0006_pilon	611644	613495	416.4	310
EOG092R0GS9	Complete	R_glutinis_0014_pilon	848188	850831	510.3	309
EOG092R0GT4	Complete	R_glutinis_0005_pilon	177511	178746	328.1	238
EOG092R0GTJ	Complete	R_glutinis_0013_pilon	715899	717659	443	261
EOG092R0GU0	Complete	R_glutinis_0001_pilon	1338292	1339465	359.2	238
EOG092R0GUF	Complete	R_glutinis_0014_pilon	110779	112251	336.5	237
EOG092R0GUH	Complete	R_glutinis_0012_pilon	385099	386600	499.9	262
EOG092R0GUK	Complete	R_glutinis_0003_pilon	1022738	1024108	352.1	259
EOG092R0GUL	Complete	R_glutinis_0002_pilon	1773229	1774558	177.8	211
EOG092R0GWI	Duplicated	R_glutinis_0006_pilon	1054195	1055534	132.6	65
EOG092R0GWI	Duplicated	R_glutinis_0006_pilon	1067348	1068687	132.6	65
EOG092R0GX1	Complete	R_glutinis_0004_pilon	1001301	1003554	445.6	298
EOG092R0GXT	Complete	R_glutinis_0008_pilon	158132	160182	125.7	274
EOG092R0GYO	Complete	R_glutinis_0012_pilon	187594	195924	538.5	266
EOG092R0GZC	Missing
EOG092R0GZG	Complete	R_glutinis_0004_pilon	3981	10364	209.4	192
EOG092R0GZP	Complete	R_glutinis_0013_pilon	579121	582937	250.7	167
EOG092R0H00	Complete	R_glutinis_0001_pilon	2612235	2614370	329.9	269
EOG092R0H11	Complete	R_glutinis_0010_pilon	342128	343401	281.5	245
EOG092R0H3E	Complete	R_glutinis_0004_pilon	1894100	1897347	551.8	510
EOG092R0H3G	Complete	R_glutinis_0001_pilon	1473020	1474373	109.9	143
EOG092R0H4U	Complete	R_glutinis_0001_pilon	1530289	1533996	275.6	190
EOG092R0H5C	Complete	R_glutinis_0002_pilon	786647	787929	307.1	213
EOG092R0H62	Missing
EOG092R0H6M	Complete	R_glutinis_0012_pilon	475961	477517	384.8	254
EOG092R0H6Z	Complete	R_glutinis_0002_pilon	1476201	1478453	521.9	304
EOG092R0H8R	Complete	R_glutinis_0004_pilon	1979312	1980620	300	189
EOG092R0H91	Complete	R_glutinis_0001_pilon	2210449	2211953	385.8	223
EOG092R0H9A	Complete	R_glutinis_0008_pilon	507538	508660	333.8	189
EOG092R0H9C	Complete	R_glutinis_0008_pilon	516213	521887	188.1	229
EOG092R0H9E	Complete	R_glutinis_0004_pilon	1119051	1121776	343.5	211
EOG092R0H9Y	Complete	R_glutinis_0001_pilon	2995295	2996943	523.4	262
EOG092R0HA8	Complete	R_glutinis_0006_pilon	449517	451051	289.5	212
EOG092R0HB1	Complete	R_glutinis_0015_pilon	501882	503162	368.9	266
EOG092R0HCF	Complete	R_glutinis_0010_pilon	514861	515878	329.1	191
EOG092R0HDR	Complete	R_glutinis_0004_pilon	1735022	1741271	124.6	164
EOG092R0HEY	Complete	R_glutinis_0005_pilon	1273630	1275848	552.9	407
EOG092R0HFL	Complete	R_glutinis_0005_pilon	1137770	1139068	417.7	238
EOG092R0HG0	Complete	R_glutinis_0017_pilon	845322	855451	432.2	253
EOG092R0HHR	Complete	R_glutinis_0003_pilon	555457	556785	177.1	204
EOG092R0HHS	Complete	R_glutinis_0010_pilon	248587	250737	321.9	216
EOG092R0HHV	Complete	R_glutinis_0005_pilon	22630	24182	338.4	263
EOG092R0HKX	Complete	R_glutinis_0001_pilon	544654	546170	304.3	212
EOG092R0HLQ	Complete	R_glutinis_0016_pilon	52811	54509	175.3	247
EOG092R0HNM	Complete	R_glutinis_0002_pilon	2238859	2242431	208	188
EOG092R0HNU	Complete	R_glutinis_0002_pilon	1093113	1094922	408.4	215
EOG092R0HNX	Missing
EOG092R0HP9	Complete	R_glutinis_0004_pilon	1281386	1282871	230.3	214
EOG092R0HPF	Complete	R_glutinis_0008_pilon	14049	16037	314.9	226
EOG092R0HRZ	Complete	R_glutinis_0001_pilon	2317400	2319132	436.7	247
EOG092R0HSR	Complete	R_glutinis_0002_pilon	707565	709611	130.7	232
EOG092R0HTG	Complete	R_glutinis_0014_pilon	59182	60355	221.4	174
EOG092R0HTQ	Complete	R_glutinis_0004_pilon	1612019	1613691	356.1	335
EOG092R0HU8	Complete	R_glutinis_0013_pilon	214657	216934	543	310
EOG092R0HUD	Complete	R_glutinis_0004_pilon	1511337	1513952	363.4	234
EOG092R0HUS	Complete	R_glutinis_0002_pilon	1715045	1716399	334.8	234
EOG092R0HUT	Complete	R_glutinis_0011_pilon	390438	392073	279.8	285
EOG092R0HV1	Complete	R_glutinis_0016_pilon	82865	84160	279.1	213
EOG092R0HVD	Complete	R_glutinis_0013_pilon	196735	200357	304.7	245
EOG092R0HVM	Complete	R_glutinis_0005_pilon	717057	718980	299.7	213
EOG092R0HVW	Complete	R_glutinis_0001_pilon	297364	299642	352	298
EOG092R0HVX	Complete	R_glutinis_0003_pilon	1416959	1418642	145.2	154
EOG092R0HWE	Complete	R_glutinis_0014_pilon	388235	390139	460.3	299
EOG092R0HX3	Complete	R_glutinis_0005_pilon	760795	762940	277.8	196
EOG092R0HZT	Complete	R_glutinis_0011_pilon	135980	138875	859.9	596
EOG092R0I06	Complete	R_glutinis_0004_pilon	823893	826461	218.7	197
EOG092R0I0W	Complete	R_glutinis_0004_pilon	755244	757075	385.5	275
EOG092R0I1Q	Complete	R_glutinis_0004_pilon	1068311	1070086	363.5	323
EOG092R0I2Q	Complete	R_glutinis_0014_pilon	728867	730328	340.6	208
EOG092R0I40	Complete	R_glutinis_0005_pilon	1361429	1362980	246.8	277
EOG092R0I4I	Complete	R_glutinis_0014_pilon	272257	276598	228.8	240
EOG092R0I55	Complete	R_glutinis_0006_pilon	726591	727716	278.6	202
EOG092R0I5K	Complete	R_glutinis_0003_pilon	926366	927514	167.5	185
EOG092R0I6A	Complete	R_glutinis_0003_pilon	1673890	1674753	214.4	122
EOG092R0I91	Complete	R_glutinis_0002_pilon	96002	97393	341.7	238
EOG092R0I97	Complete	R_glutinis_0017_pilon	7636	9786	522.7	282
EOG092R0I9G	Complete	R_glutinis_0007_pilon	218194	219617	329.2	220
EOG092R0IBO	Complete	R_glutinis_0014_pilon	518005	519751	352.3	228
EOG092R0IBZ	Complete	R_glutinis_0004_pilon	1123660	1124855	238.4	177
EOG092R0IC5	Complete	R_glutinis_0006_pilon	696933	698159	268.2	193
EOG092R0ICU	Complete	R_glutinis_0002_pilon	1088147	1090253	280.5	286
EOG092R0IFA	Complete	R_glutinis_0002_pilon	2183593	2185059	276.2	245
EOG092R0II2	Complete	R_glutinis_0005_pilon	902917	904033	175.6	203
EOG092R0IJ0	Complete	R_glutinis_0009_pilon	542525	544481	380.6	285
EOG092R0IL3	Complete	R_glutinis_0002_pilon	1766173	1776063	125.3	140
EOG092R0IM4	Complete	R_glutinis_0013_pilon	637760	640902	444.9	230
EOG092R0IMW	Complete	R_glutinis_0001_pilon	1797802	1799053	137.6	206
EOG092R0IN4	Complete	R_glutinis_0010_pilon	467057	468186	218.8	184
EOG092R0IO1	Complete	R_glutinis_0005_pilon	486914	493287	212.1	199
EOG092R0IOJ	Complete	R_glutinis_0002_pilon	1229280	1231863	416.9	278
EOG092R0IP8	Complete	R_glutinis_0004_pilon	1521976	1523257	462.4	280
EOG092R0IPH	Complete	R_glutinis_0007_pilon	1193683	1194990	299.7	179
EOG092R0IPT	Complete	R_glutinis_0001_pilon	2419346	2420444	178.1	136
EOG092R0IPY	Complete	R_glutinis_0018_pilon	219184	220345	285.4	208
EOG092R0IQT	Complete	R_glutinis_0004_pilon	1094574	1095674	170.9	156
EOG092R0IR0	Complete	R_glutinis_0017_pilon	14830	15665	183.8	158
EOG092R0IR4	Complete	R_glutinis_0015_pilon	9121	10847	326.8	203
EOG092R0IRO	Complete	R_glutinis_0007_pilon	401839	403061	402	211
EOG092R0ISI	Missing
EOG092R0ITD	Complete	R_glutinis_0002_pilon	831846	833355	189.4	197
EOG092R0IUN	Complete	R_glutinis_0004_pilon	1266007	1267375	499.8	276
EOG092R0IUS	Complete	R_glutinis_0002_pilon	1952465	1958597	339.9	694
EOG092R0IY1	Complete	R_glutinis_0001_pilon	3044841	3046449	387	225
EOG092R0IY8	Complete	R_glutinis_0015_pilon	145191	146664	204.4	235
EOG092R0J0M	Complete	R_glutinis_0002_pilon	208202	211844	392.8	555
EOG092R0J19	Complete	R_glutinis_0009_pilon	222002	223758	268.7	287
EOG092R0J2R	Complete	R_glutinis_0001_pilon	2248384	2249376	308.2	183
EOG092R0J38	Complete	R_glutinis_0009_pilon	762509	763804	115.9	185
EOG092R0J3L	Complete	R_glutinis_0004_pilon	479857	483113	223.2	210
EOG092R0J4X	Complete	R_glutinis_0002_pilon	926251	928253	247.6	185
EOG092R0J54	Complete	R_glutinis_0002_pilon	1832259	1834026	462.1	239
EOG092R0J7Z	Complete	R_glutinis_0008_pilon	380177	380882	259.7	185
EOG092R0JAY	Complete	R_glutinis_0014_pilon	759238	761198	183.6	227
EOG092R0JB8	Complete	R_glutinis_0014_pilon	921115	922534	337.1	222
EOG092R0JBC	Complete	R_glutinis_0007_pilon	672870	674235	402.1	241
EOG092R0JCZ	Complete	R_glutinis_0006_pilon	718524	719764	187	160
EOG092R0JF0	Complete	R_glutinis_0002_pilon	1700866	1701882	307.8	200
EOG092R0JFN	Complete	R_glutinis_0004_pilon	1129819	1131093	239.5	200
EOG092R0JFS	Complete	R_glutinis_0018_pilon	184157	185213	168.2	115
EOG092R0JGQ	Complete	R_glutinis_0003_pilon	496435	497618	365.6	238
EOG092R0JHD	Complete	R_glutinis_0011_pilon	402426	404490	363.1	366
EOG092R0JI2	Complete	R_glutinis_0003_pilon	682452	691772	323.8	178
EOG092R0JLJ	Complete	R_glutinis_0002_pilon	2090492	2093221	90	128
EOG092R0JMT	Complete	R_glutinis_0001_pilon	338797	340668	272	262
EOG092R0JO3	Complete	R_glutinis_0005_pilon	1319754	1320977	391.3	253
EOG092R0JOD	Complete	R_glutinis_0010_pilon	294399	295522	224.1	179
EOG092R0JOQ	Complete	R_glutinis_0003_pilon	1518690	1519753	255.9	237
EOG092R0JP7	Complete	R_glutinis_0012_pilon	223902	225545	385.5	276
EOG092R0JQ5	Complete	R_glutinis_0012_pilon	281699	283036	100.1	134
EOG092R0JQS	Complete	R_glutinis_0004_pilon	1051713	1054352	258.4	233
EOG092R0JRS	Complete	R_glutinis_0010_pilon	573367	575032	301.6	264
EOG092R0JSR	Complete	R_glutinis_0005_pilon	205743	206894	300.1	192
EOG092R0JTZ	Complete	R_glutinis_0001_pilon	1184258	1194132	395.4	240
EOG092R0JVE	Complete	R_glutinis_0001_pilon	305369	306937	261.3	182
EOG092R0JVF	Complete	R_glutinis_0004_pilon	1975224	1976685	250.6	197
EOG092R0JVI	Missing
EOG092R0JW1	Complete	R_glutinis_0001_pilon	2702984	2704320	157.5	159
EOG092R0JWL	Missing
EOG092R0JWU	Complete	R_glutinis_0010_pilon	306401	311518	156.5	146
EOG092R0JXF	Complete	R_glutinis_0002_pilon	1818552	1819674	278.2	172
EOG092R0JXG	Complete	R_glutinis_0001_pilon	2578681	2579923	245.7	215
EOG092R0JY0	Complete	R_glutinis_0009_pilon	776371	778030	407.3	340
EOG092R0JYJ	Complete	R_glutinis_0013_pilon	107830	109521	228.3	189
EOG092R0JYK	Complete	R_glutinis_0002_pilon	1164371	1166098	480.6	271
EOG092R0JZP	Fragmented	R_glutinis_0008_pilon	1	5937	278.9	177
EOG092R0K1D	Missing
EOG092R0K4F	Missing
EOG092R0K51	Complete	R_glutinis_0007_pilon	5052	6355	408.2	217
EOG092R0K5I	Complete	R_glutinis_0004_pilon	1145469	1151788	129	206
EOG092R0K5L	Complete	R_glutinis_0013_pilon	714733	715734	250	199
EOG092R0K67	Complete	R_glutinis_0005_pilon	814871	816385	371.9	255
EOG092R0K6S	Complete	R_glutinis_0004_pilon	1724458	1726744	84.7	144
EOG092R0K73	Complete	R_glutinis_0004_pilon	1005929	1007027	248.7	173
EOG092R0K7F	Complete	R_glutinis_0016_pilon	35978	38052	261.7	242
EOG092R0K7J	Complete	R_glutinis_0003_pilon	624596	625731	233.8	203
EOG092R0K82	Complete	R_glutinis_0009_pilon	988314	989285	273.2	215
EOG092R0K85	Missing
EOG092R0K96	Complete	R_glutinis_0017_pilon	897702	901103	338.9	460
EOG092R0KA8	Complete	R_glutinis_0004_pilon	748546	749388	219.2	188
EOG092R0KAX	Complete	R_glutinis_0004_pilon	995848	997036	281.5	173
EOG092R0KB9	Complete	R_glutinis_0012_pilon	116132	117382	208.9	135
EOG092R0KCV	Complete	R_glutinis_0010_pilon	340341	341683	342.7	213
EOG092R0KDZ	Complete	R_glutinis_0015_pilon	6714	7854	431.8	215
EOG092R0KE0	Complete	R_glutinis_0002_pilon	2153195	2154346	305.2	210
EOG092R0KED	Complete	R_glutinis_0009_pilon	299189	300730	139.1	187
EOG092R0KF4	Complete	R_glutinis_0002_pilon	2112945	2114077	169.7	180
EOG092R0KH0	Complete	R_glutinis_0009_pilon	81731	83351	178.2	172
EOG092R0KHQ	Complete	R_glutinis_0010_pilon	848134	851684	512.7	423
EOG092R0KI1	Complete	R_glutinis_0004_pilon	1131383	1132197	372.6	171
EOG092R0KI5	Complete	R_glutinis_0004_pilon	1965180	1967074	133.6	189
EOG092R0KIU	Complete	R_glutinis_0013_pilon	603215	604400	478.9	274
EOG092R0KIX	Complete	R_glutinis_0002_pilon	1824309	1825519	334.3	197
EOG092R0KJJ	Complete	R_glutinis_0001_pilon	241084	244111	267	202
EOG092R0KK9	Complete	R_glutinis_0004_pilon	584541	585817	179.2	177
EOG092R0KKU	Complete	R_glutinis_0018_pilon	210711	212151	377.9	195
EOG092R0KL3	Complete	R_glutinis_0009_pilon	816985	818194	225	166
EOG092R0KLB	Complete	R_glutinis_0018_pilon	293161	294877	383.2	285
EOG092R0KN3	Complete	R_glutinis_0005_pilon	1052547	1054195	276	220
EOG092R0KO7	Complete	R_glutinis_0008_pilon	48848	50227	406.6	233
EOG092R0KOB	Complete	R_glutinis_0011_pilon	633704	635191	270.8	219
EOG092R0KOW	Complete	R_glutinis_0002_pilon	1010801	1011995	329.6	178
EOG092R0KP0	Complete	R_glutinis_0002_pilon	473330	474487	277.4	207
EOG092R0KQA	Missing
EOG092R0KR3	Complete	R_glutinis_0005_pilon	1480698	1481848	195.6	141
EOG092R0KRN	Missing
EOG092R0KRT	Complete	R_glutinis_0007_pilon	272440	273692	313.2	203
EOG092R0KS0	Complete	R_glutinis_0001_pilon	2583541	2584688	217.4	163
EOG092R0KT6	Complete	R_glutinis_0002_pilon	1578573	1579561	230.2	143
EOG092R0KW0	Complete	R_glutinis_0016_pilon	424040	434112	129	235
EOG092R0KXT	Complete	R_glutinis_0004_pilon	1704962	1706044	218.7	173
EOG092R0KXW	Complete	R_glutinis_0007_pilon	1156513	1161827	320.5	179
EOG092R0KYN	Complete	R_glutinis_0004_pilon	264132	265374	264.9	185
EOG092R0KZK	Complete	R_glutinis_0010_pilon	494759	496039	349.5	170
EOG092R0L04	Complete	R_glutinis_0002_pilon	1124366	1126278	300.2	379
EOG092R0L0R	Complete	R_glutinis_0004_pilon	606913	609207	228.9	150
EOG092R0L1J	Complete	R_glutinis_0005_pilon	1321360	1322601	378.1	193
EOG092R0L1O	Complete	R_glutinis_0011_pilon	300321	302113	213.8	229
EOG092R0L2H	Complete	R_glutinis_0005_pilon	1432949	1434791	246.9	334
EOG092R0L3B	Complete	R_glutinis_0003_pilon	363132	364513	256.8	201
EOG092R0L3D	Duplicated	R_glutinis_0013_pilon	469420	470692	256.5	248
EOG092R0L3D	Duplicated	R_glutinis_0013_pilon	496698	497970	256.5	248
EOG092R0L3D	Duplicated	R_glutinis_0013_pilon	523971	525243	256.5	248
EOG092R0L43	Complete	R_glutinis_0008_pilon	467047	468772	154.6	225
EOG092R0L57	Complete	R_glutinis_0017_pilon	669714	670675	175.1	176
EOG092R0L76	Complete	R_glutinis_0003_pilon	339605	350500	407	189
EOG092R0L95	Complete	R_glutinis_0002_pilon	874385	875741	337	188
EOG092R0L9D	Complete	R_glutinis_0001_pilon	1325549	1326662	305.5	219
EOG092R0LAR	Complete	R_glutinis_0004_pilon	2097042	2098817	352.6	247
EOG092R0LEB	Complete	R_glutinis_0002_pilon	964144	965909	189.9	246
EOG092R0LEP	Complete	R_glutinis_0015_pilon	177729	180904	384.1	218
EOG092R0LIS	Complete	R_glutinis_0002_pilon	1969062	1973366	658.2	491
EOG092R0LJB	Complete	R_glutinis_0010_pilon	533603	534417	177.3	136
EOG092R0LJS	Complete	R_glutinis_0013_pilon	321422	322197	159.5	148
EOG092R0LLW	Complete	R_glutinis_0016_pilon	418448	419863	312.4	186
EOG092R0LOV	Complete	R_glutinis_0007_pilon	865966	866969	210.8	150
EOG092R0LP1	Complete	R_glutinis_0003_pilon	1512995	1515123	376.7	352
EOG092R0LPA	Complete	R_glutinis_0003_pilon	272355	273870	260.7	167
EOG092R0LQ1	Complete	R_glutinis_0003_pilon	755331	756476	306.4	177
EOG092R0LSC	Complete	R_glutinis_0011_pilon	209451	211033	248.5	182
EOG092R0LT9	Complete	R_glutinis_0001_pilon	2519323	2520632	337.9	153
EOG092R0LTJ	Complete	R_glutinis_0001_pilon	1544942	1547069	233	240
EOG092R0LTN	Complete	R_glutinis_0002_pilon	245877	256387	137.7	125
EOG092R0LTO	Missing
EOG092R0LUS	Complete	R_glutinis_0007_pilon	1375098	1377643	86.7	132
EOG092R0LVW	Complete	R_glutinis_0001_pilon	3039414	3040619	197.8	160
EOG092R0LW2	Complete	R_glutinis_0004_pilon	492310	494065	279.7	274
EOG092R0LW9	Complete	R_glutinis_0002_pilon	63079	64091	183.9	138
EOG092R0LY7	Complete	R_glutinis_0009_pilon	170576	172512	168.6	227
EOG092R0LYG	Complete	R_glutinis_0008_pilon	220126	221628	196.2	174
EOG092R0LZX	Complete	R_glutinis_0002_pilon	1573358	1574664	227.4	254
EOG092R0M21	Missing
EOG092R0M3R	Complete	R_glutinis_0017_pilon	667604	669484	341.6	240
EOG092R0M42	Complete	R_glutinis_0002_pilon	1915527	1916629	482.2	232
EOG092R0M5K	Complete	R_glutinis_0010_pilon	1072621	1074023	198.9	203
EOG092R0M60	Complete	R_glutinis_0007_pilon	1115142	1126086	373.7	201
EOG092R0M62	Complete	R_glutinis_0006_pilon	409411	411052	248.1	211
EOG092R0M8R	Complete	R_glutinis_0010_pilon	1031545	1033302	85.9	110
EOG092R0M9E	Complete	R_glutinis_0002_pilon	1191854	1192920	326.5	175
EOG092R0M9J	Complete	R_glutinis_0001_pilon	1347041	1348354	197.1	118
EOG092R0MAA	Complete	R_glutinis_0005_pilon	552226	553530	311.9	157
EOG092R0MAC	Complete	R_glutinis_0017_pilon	802653	804164	283.5	252
EOG092R0MAZ	Complete	R_glutinis_0004_pilon	1354920	1356104	245.8	193
EOG092R0MBH	Complete	R_glutinis_0004_pilon	611583	613380	259	229
EOG092R0MDW	Complete	R_glutinis_0008_pilon	11274	12581	244.7	164
EOG092R0MEM	Complete	R_glutinis_0002_pilon	1485071	1486500	278.9	230
EOG092R0MFG	Complete	R_glutinis_0002_pilon	2092245	2093221	198	163
EOG092R0MGP	Complete	R_glutinis_0007_pilon	1192495	1196316	135.7	125
EOG092R0MGX	Complete	R_glutinis_0018_pilon	155302	159825	295.3	210
EOG092R0MJ9	Complete	R_glutinis_0006_pilon	228282	236621	110.4	164
EOG092R0MJK	Complete	R_glutinis_0001_pilon	508011	509346	311.9	189
EOG092R0MJU	Complete	R_glutinis_0014_pilon	957113	958490	171.5	117
EOG092R0MKD	Complete	R_glutinis_0005_pilon	370127	371366	307.7	211
EOG092R0MLD	Complete	R_glutinis_0001_pilon	1627576	1629031	191.4	131
EOG092R0MMA	Complete	R_glutinis_0001_pilon	2529432	2530941	235.9	192
EOG092R0MMV	Complete	R_glutinis_0010_pilon	895891	896969	310.9	180
EOG092R0MO6	Complete	R_glutinis_0001_pilon	1648470	1649617	227.2	160
EOG092R0MO9	Duplicated	R_glutinis_0006_pilon	1047362	1048448	326.4	209
EOG092R0MO9	Duplicated	R_glutinis_0006_pilon	1074449	1075535	326.4	209
EOG092R0MQD	Complete	R_glutinis_0015_pilon	175956	177027	276	203
EOG092R0MRI	Complete	R_glutinis_0001_pilon	2870887	2871889	233.5	125
EOG092R0MRQ	Complete	R_glutinis_0007_pilon	286311	287806	151.3	205
EOG092R0MSR	Complete	R_glutinis_0005_pilon	520424	522545	148.6	128
EOG092R0MU5	Complete	R_glutinis_0014_pilon	32313	33709	248	193
EOG092R0MUQ	Complete	R_glutinis_0016_pilon	172792	174398	383	182
EOG092R0MWE	Complete	R_glutinis_0005_pilon	1508641	1510482	183.8	230
EOG092R0MWK	Complete	R_glutinis_0003_pilon	848124	849012	199.2	185
EOG092R0MWX	Complete	R_glutinis_0003_pilon	1161004	1162405	248	192
EOG092R0MXM	Complete	R_glutinis_0002_pilon	2049772	2050891	133.9	119
EOG092R0MXX	Complete	R_glutinis_0001_pilon	1503556	1504322	206.4	151
EOG092R0MYJ	Complete	R_glutinis_0015_pilon	544694	546002	279.2	159
EOG092R0MZJ	Complete	R_glutinis_0015_pilon	598420	600375	321.7	267
EOG092R0MZO	Complete	R_glutinis_0004_pilon	1054522	1054983	129.3	91
EOG092R0N1R	Complete	R_glutinis_0005_pilon	1127717	1128811	330.7	170
EOG092R0N2B	Complete	R_glutinis_0004_pilon	1569511	1572606	88	190
EOG092R0N2X	Complete	R_glutinis_0015_pilon	183369	184569	119.5	180
EOG092R0N34	Complete	R_glutinis_0002_pilon	202941	203983	249.8	163
EOG092R0N37	Complete	R_glutinis_0006_pilon	911820	913143	236.8	168
EOG092R0N3K	Complete	R_glutinis_0001_pilon	2751246	2752367	267.2	172
EOG092R0N3P	Complete	R_glutinis_0001_pilon	1796555	1797634	227.8	182
EOG092R0N43	Complete	R_glutinis_0003_pilon	1201511	1202420	230.7	154
EOG092R0N4K	Complete	R_glutinis_0002_pilon	1038983	1058394	272	199
EOG092R0N57	Complete	R_glutinis_0006_pilon	731874	733448	165.9	182
EOG092R0N6R	Complete	R_glutinis_0015_pilon	215624	219215	405.3	227
EOG092R0N6Y	Complete	R_glutinis_0008_pilon	505201	506323	269.4	163
EOG092R0N7A	Complete	R_glutinis_0004_pilon	26250	27573	293.6	157
EOG092R0N8E	Complete	R_glutinis_0010_pilon	243142	244269	279	191
EOG092R0N94	Complete	R_glutinis_0001_pilon	1588089	1588957	190.3	138
EOG092R0N98	Complete	R_glutinis_0017_pilon	671428	672865	183.9	132
EOG092R0NAG	Complete	R_glutinis_0001_pilon	2749906	2751526	223.6	184
EOG092R0NAJ	Complete	R_glutinis_0004_pilon	1182524	1183710	207.9	156
EOG092R0NAM	Complete	R_glutinis_0009_pilon	207996	210151	274	229
EOG092R0NC7	Complete	R_glutinis_0002_pilon	1132480	1133407	179.6	156
EOG092R0NCM	Complete	R_glutinis_0004_pilon	1568315	1569386	197.8	154
EOG092R0NCS	Complete	R_glutinis_0017_pilon	327945	329286	302.2	231
EOG092R0NED	Complete	R_glutinis_0017_pilon	189763	190916	183.6	149
EOG092R0NF1	Complete	R_glutinis_0007_pilon	132114	133347	377.2	198
EOG092R0NFZ	Complete	R_glutinis_0001_pilon	15616	16963	261.3	163
EOG092R0NGS	Complete	R_glutinis_0008_pilon	529052	530071	271.8	161
EOG092R0NHF	Complete	R_glutinis_0015_pilon	50901	52250	295.8	215
EOG092R0NHH	Complete	R_glutinis_0015_pilon	512304	513457	210.2	154
EOG092R0NIR	Complete	R_glutinis_0010_pilon	842606	843795	280.1	181
EOG092R0NJ2	Complete	R_glutinis_0001_pilon	1938474	1939346	133.2	135
EOG092R0NJW	Complete	R_glutinis_0009_pilon	185233	186358	241.2	190
EOG092R0NKU	Missing
EOG092R0NL4	Complete	R_glutinis_0004_pilon	1524919	1525937	154.2	115
EOG092R0NL5	Complete	R_glutinis_0009_pilon	780060	780959	182.3	161
EOG092R0NL8	Complete	R_glutinis_0009_pilon	396564	398850	141.9	128
EOG092R0NLE	Complete	R_glutinis_0007_pilon	1212547	1213746	156.2	135
EOG092R0NLS	Complete	R_glutinis_0001_pilon	554689	556400	256.9	170
EOG092R0NLZ	Complete	R_glutinis_0001_pilon	2092722	2093476	127.6	106
EOG092R0NNF	Complete	R_glutinis_0003_pilon	286222	287122	260.9	165
EOG092R0NNM	Complete	R_glutinis_0003_pilon	970170	971572	188.4	175
EOG092R0NOG	Complete	R_glutinis_0017_pilon	282416	284244	331.6	161
EOG092R0NPD	Complete	R_glutinis_0001_pilon	2235292	2237233	384.7	284
EOG092R0NQ0	Complete	R_glutinis_0001_pilon	768568	769614	241.9	135
EOG092R0NQO	Complete	R_glutinis_0003_pilon	220543	221655	170.9	128
EOG092R0NSH	Complete	R_glutinis_0010_pilon	780226	781456	288.5	171
EOG092R0NUQ	Complete	R_glutinis_0011_pilon	230963	232263	246.6	142
EOG092R0NWK	Complete	R_glutinis_0003_pilon	1550928	1552167	249.1	136
EOG092R0NWY	Missing
EOG092R0NX5	Complete	R_glutinis_0014_pilon	818625	819958	287.5	167
EOG092R0NY4	Missing
EOG092R0NYP	Complete	R_glutinis_0005_pilon	1051286	1052207	190.7	160
EOG092R0NZ8	Complete	R_glutinis_0002_pilon	1489827	1490858	212.6	134
EOG092R0O02	Complete	R_glutinis_0012_pilon	565838	567148	237.1	157
EOG092R0O2S	Complete	R_glutinis_0004_pilon	1560685	1561830	251.5	292
EOG092R0O4D	Complete	R_glutinis_0006_pilon	456628	457857	220.3	215
EOG092R0O53	Complete	R_glutinis_0017_pilon	117511	118547	230.6	157
EOG092R0O57	Missing
EOG092R0O5N	Complete	R_glutinis_0013_pilon	281920	283063	237.8	125
EOG092R0O72	Complete	R_glutinis_0017_pilon	810766	811570	172.3	130
EOG092R0O8O	Complete	R_glutinis_0008_pilon	453952	454743	205.3	137
EOG092R0O9O	Complete	R_glutinis_0017_pilon	544231	545296	273.1	151
EOG092R0OBL	Complete	R_glutinis_0001_pilon	2454484	2455499	88.4	70
EOG092R0OBY	Complete	R_glutinis_0011_pilon	745448	746341	102.3	90
EOG092R0OCP	Complete	R_glutinis_0005_pilon	740326	743488	198.9	138
EOG092R0OCV	Complete	R_glutinis_0006_pilon	778558	779983	101	99
EOG092R0OD6	Complete	R_glutinis_0004_pilon	742244	743283	186.4	162
EOG092R0ODM	Complete	R_glutinis_0003_pilon	1021260	1022358	267.8	189
EOG092R0OEO	Complete	R_glutinis_0018_pilon	72902	73924	250.9	179
EOG092R0OF7	Complete	R_glutinis_0007_pilon	1230729	1232383	287.5	252
EOG092R0OFL	Complete	R_glutinis_0003_pilon	545958	547151	256.5	212
EOG092R0OGR	Complete	R_glutinis_0004_pilon	879611	881438	250.4	166
EOG092R0OHG	Complete	R_glutinis_0005_pilon	1429788	1430758	211	119
EOG092R0OK7	Complete	R_glutinis_0002_pilon	1141351	1143097	294.4	255
EOG092R0OKA	Complete	R_glutinis_0001_pilon	2373142	2375899	316.1	152
EOG092R0OL6	Complete	R_glutinis_0002_pilon	77668	79612	296.2	262
EOG092R0OLS	Complete	R_glutinis_0003_pilon	282841	286025	231.8	127
EOG092R0OMN	Duplicated	R_glutinis_0001_pilon	1222842	1223675	91.1	85
EOG092R0OMN	Duplicated	R_glutinis_0001_pilon	1226754	1227587	91.1	85
EOG092R0ON1	Complete	R_glutinis_0004_pilon	1747766	1750113	179	120
EOG092R0ON6	Complete	R_glutinis_0004_pilon	1133157	1141609	141	357
EOG092R0OPE	Fragmented	R_glutinis_0002_pilon	538394	549034	264.3	159
EOG092R0OPW	Complete	R_glutinis_0007_pilon	608775	609555	229	165
EOG092R0ORA	Complete	R_glutinis_0017_pilon	335466	336759	176	96
EOG092R0OS3	Complete	R_glutinis_0003_pilon	927719	928720	218.7	143
EOG092R0OSC	Complete	R_glutinis_0013_pilon	616338	618143	146.5	137
EOG092R0OSR	Complete	R_glutinis_0016_pilon	5121	6009	194	146
EOG092R0OTM	Complete	R_glutinis_0001_pilon	3185594	3186312	195.2	116
EOG092R0OU7	Complete	R_glutinis_0003_pilon	1370951	1371974	207.2	153
EOG092R0OV8	Complete	R_glutinis_0013_pilon	114270	121692	145.9	196
EOG092R0OWP	Complete	R_glutinis_0004_pilon	725194	726925	329	281
EOG092R0OX3	Complete	R_glutinis_0006_pilon	299320	300185	307.2	140
EOG092R0OXH	Complete	R_glutinis_0001_pilon	328711	329555	213	139
EOG092R0OY2	Complete	R_glutinis_0001_pilon	1121450	1122410	146.3	75
EOG092R0OYG	Complete	R_glutinis_0007_pilon	900456	903878	308.6	142
EOG092R0OYT	Complete	R_glutinis_0001_pilon	441302	442585	163.5	128
EOG092R0OZ3	Complete	R_glutinis_0001_pilon	1332148	1333374	256.9	127
EOG092R0OZA	Complete	R_glutinis_0001_pilon	269862	270925	151.2	126
EOG092R0P02	Complete	R_glutinis_0015_pilon	473623	474865	235.5	155
EOG092R0P0G	Complete	R_glutinis_0006_pilon	1070926	1071572	200.7	122
EOG092R0P1X	Complete	R_glutinis_0001_pilon	2810211	2811323	217.9	155
EOG092R0P2W	Complete	R_glutinis_0005_pilon	970910	972269	113.1	171
EOG092R0P3V	Complete	R_glutinis_0010_pilon	162203	163671	219.7	150
EOG092R0P4A	Complete	R_glutinis_0001_pilon	682690	683892	317.5	183
EOG092R0P94	Complete	R_glutinis_0017_pilon	344029	344596	277.6	150
EOG092R0P9N	Complete	R_glutinis_0008_pilon	210161	220653	113.1	69
EOG092R0PCW	Complete	R_glutinis_0018_pilon	152579	158801	269.8	144
EOG092R0PDZ	Complete	R_glutinis_0012_pilon	728617	729260	232.6	128
EOG092R0PFK	Complete	R_glutinis_0002_pilon	1444112	1446242	172.2	162
EOG092R0PG4	Complete	R_glutinis_0017_pilon	603717	604935	267.9	151
EOG092R0PHD	Complete	R_glutinis_0012_pilon	668789	669773	175.6	179
EOG092R0PI7	Complete	R_glutinis_0003_pilon	690134	691327	225.1	153
EOG092R0PJV	Complete	R_glutinis_0007_pilon	898956	899565	183	124
EOG092R0PLB	Complete	R_glutinis_0001_pilon	2426016	2426849	150.3	80
EOG092R0PM2	Complete	R_glutinis_0008_pilon	534109	535781	242.6	140
EOG092R0POC	Complete	R_glutinis_0016_pilon	96810	97499	218.9	124
EOG092R0POK	Complete	R_glutinis_0009_pilon	416684	417803	109.8	139
EOG092R0PP6	Complete	R_glutinis_0004_pilon	1883789	1893828	131.3	167
EOG092R0PRT	Complete	R_glutinis_0012_pilon	626367	627465	211.5	132
EOG092R0PS1	Complete	R_glutinis_0006_pilon	1064360	1065781	205.7	199
EOG092R0PSF	Complete	R_glutinis_0008_pilon	329327	330282	216.3	150
EOG092R0PTM	Complete	R_glutinis_0001_pilon	59776	60536	138.3	93
EOG092R0PUB	Complete	R_glutinis_0010_pilon	790000	790802	214.1	153
EOG092R0PV2	Complete	R_glutinis_0007_pilon	1302341	1305566	357.8	417
EOG092R0PW1	Complete	R_glutinis_0014_pilon	109930	110649	100.3	85
EOG092R0PX3	Complete	R_glutinis_0002_pilon	64340	65400	157.4	74
EOG092R0PY9	Complete	R_glutinis_0001_pilon	1596537	1597860	259	124
EOG092R0PZ7	Complete	R_glutinis_0002_pilon	1300658	1301726	152.8	111
EOG092R0Q0D	Complete	R_glutinis_0003_pilon	794979	796017	279.8	195
EOG092R0Q27	Complete	R_glutinis_0015_pilon	117159	119209	225	243
EOG092R0Q2F	Complete	R_glutinis_0008_pilon	401592	402957	280.9	140
EOG092R0Q2I	Duplicated	R_glutinis_0004_pilon	1487101	1487877	145.5	82
EOG092R0Q2I	Duplicated	R_glutinis_0010_pilon	962789	963484	137.5	81
EOG092R0Q3E	Complete	R_glutinis_0002_pilon	1912551	1913626	208.8	191
EOG092R0Q42	Complete	R_glutinis_0016_pilon	247625	249183	364.6	378
EOG092R0Q48	Complete	R_glutinis_0003_pilon	1629821	1630341	240.1	121
EOG092R0Q53	Complete	R_glutinis_0003_pilon	354145	355107	263.8	158
EOG092R0Q6A	Complete	R_glutinis_0007_pilon	1063634	1064441	124.5	120
EOG092R0QBJ	Complete	R_glutinis_0002_pilon	1131115	1132285	208.3	129
EOG092R0QDF	Complete	R_glutinis_0002_pilon	1721082	1721821	238.4	121
EOG092R0QDM	Complete	R_glutinis_0001_pilon	439969	440611	166	107
EOG092R0QEF	Complete	R_glutinis_0006_pilon	618434	624150	220.1	207
EOG092R0QEI	Complete	R_glutinis_0013_pilon	376999	377790	164.6	111
EOG092R0QEP	Complete	R_glutinis_0005_pilon	592112	593073	145	103
EOG092R0QFH	Complete	R_glutinis_0002_pilon	1719503	1720782	218.1	115
EOG092R0QFT	Complete	R_glutinis_0017_pilon	670867	671394	171.1	117
EOG092R0QHV	Complete	R_glutinis_0004_pilon	659910	660706	189.3	133
EOG092R0QK3	Duplicated	R_glutinis_0006_pilon	1053329	1053962	140.8	103
EOG092R0QK3	Duplicated	R_glutinis_0006_pilon	1068920	1069554	140.8	103
EOG092R0QL1	Complete	R_glutinis_0014_pilon	514945	517894	139.7	122
EOG092R0QLK	Complete	R_glutinis_0007_pilon	807100	807846	148.7	98
EOG092R0QMM	Complete	R_glutinis_0001_pilon	3106927	3107564	117.1	101
EOG092R0QTB	Complete	R_glutinis_0001_pilon	2026060	2027179	240.3	154
EOG092R0QTE	Complete	R_glutinis_0014_pilon	199521	200594	178.8	112
EOG092R0QU9	Complete	R_glutinis_0016_pilon	407370	417468	184	251
EOG092R0QZ2	Complete	R_glutinis_0018_pilon	178676	179206	178.2	99
EOG092R0QZP	Complete	R_glutinis_0004_pilon	212871	213770	143.8	76
EOG092R0QZV	Complete	R_glutinis_0001_pilon	2862740	2863382	176.5	110
EOG092R0R5K	Complete	R_glutinis_0001_pilon	52791	63280	197.6	120
EOG092R0R64	Complete	R_glutinis_0005_pilon	376355	376925	165	92
EOG092R0R6X	Complete	R_glutinis_0002_pilon	439630	441038	145.2	208
EOG092R0R7X	Complete	R_glutinis_0007_pilon	1113210	1114625	167.1	109
EOG092R0R8A	Complete	R_glutinis_0010_pilon	389329	390959	361.7	415
EOG092R0R9X	Complete	R_glutinis_0003_pilon	685002	685749	111.8	81
EOG092R0RAU	Complete	R_glutinis_0004_pilon	883603	884315	107.3	90
EOG092R0RCZ	Complete	R_glutinis_0002_pilon	1676537	1677601	267.9	130
EOG092R0RE8	Complete	R_glutinis_0001_pilon	2216439	2217607	159.7	156
EOG092R0RF0	Complete	R_glutinis_0005_pilon	1515804	1517531	147.8	238
EOG092R0RFG	Complete	R_glutinis_0004_pilon	1669484	1670355	184	104
EOG092R0RHJ	Missing
EOG092R0RJ1	Missing
EOG092R0RKF	Complete	R_glutinis_0001_pilon	784892	785450	129.2	101
EOG092R0RQ8	Complete	R_glutinis_0007_pilon	793353	794242	182.3	129
EOG092R0RRQ	Complete	R_glutinis_0001_pilon	2864126	2865087	148.1	95
EOG092R0RRV	Complete	R_glutinis_0004_pilon	2213117	2213663	88.8	75
EOG092R0RU6	Complete	R_glutinis_0014_pilon	610120	611142	181	99
EOG092R0RUI	Complete	R_glutinis_0001_pilon	3040776	3041426	173.2	102
EOG092R0RWL	Complete	R_glutinis_0001_pilon	3105926	3106714	276	133
EOG092R0RYU	Complete	R_glutinis_0008_pilon	232032	232955	163.6	131
EOG092R0S3G	Complete	R_glutinis_0004_pilon	130979	132205	227.8	206
EOG092R0S60	Complete	R_glutinis_0017_pilon	49612	50414	133.9	78
EOG092R0S9A	Complete	R_glutinis_0007_pilon	949320	950091	167.7	84
EOG092R0SCK	Complete	R_glutinis_0001_pilon	1255153	1256080	159.3	138
EOG092R0SDT	Complete	R_glutinis_0008_pilon	403149	404260	158.2	82
EOG092R0SE7	Complete	R_glutinis_0012_pilon	222702	223488	128.9	70
EOG092R0SH7	Complete	R_glutinis_0009_pilon	407212	408151	180.4	105
EOG092R0SHK	Complete	R_glutinis_0003_pilon	762018	762498	133.3	73
EOG092R0SLY	Complete	R_glutinis_0002_pilon	1083647	1084871	205.8	210
EOG092R0SNN	Complete	R_glutinis_0001_pilon	2821870	2822595	134.3	99
EOG092R0STQ	Complete	R_glutinis_0004_pilon	572219	572958	84.8	64
EOG092R0SVK	Missing
EOG092R0T9R	Missing
EOG092R0TG6	Complete	R_glutinis_0001_pilon	1998001	1998589	137.9	63
