# Supplementary material for: Genomics and lipidomics analysis of the biotechnologically important oleaginous red yeast Rhodotorula glutinis ZHK provides new insights into its lipid and carotenoid metabolism
Source: BMC Genomics. 2020 Nov 26;21:834. doi: 10.1186/s12864-020-07244-z (PMC7690147; doi:10.1186/s12864-020-07244-z)
Supplement: Supplementary file 2 — Additional file 2. All genes expression profile resulted from RNA-seq analysis. [file 12864_2020_7244_MOESM2_ESM.xlsx]

## Sheet: all.genes.expression.annot
id	R_glutinis_fpkm	R_glutinis_count
MSTRG.1	2.31	9
MSTRG.1157	59.53	507
MSTRG.1205	27.4	198.71
MSTRG.1239	19.54	141
MSTRG.126	41.11	1548
MSTRG.1388	12.4	518
MSTRG.1421	8.18	30
MSTRG.1451	21.68	194
MSTRG.1490	181.95	2409
MSTRG.1564	6.94	151
MSTRG.1583	188.52	1374
MSTRG.1584	50.56	1586.08
MSTRG.1585	189.31	3723.92
MSTRG.1619	28.89	292
MSTRG.1705	16.61	99
MSTRG.1708	78.39	909
MSTRG.1828	22.92	201
MSTRG.1830	42.59	613.93
MSTRG.1837	18.75	235
MSTRG.20	13.43	77
MSTRG.2092	34.07	140
MSTRG.2123	1098.42	5357
MSTRG.2141	53.58	557
MSTRG.2161	631.57	6320.09
MSTRG.2165	659.64	6600.91
MSTRG.2233	323.88	1407
MSTRG.2344	5.93	82
MSTRG.2350	12.91	102
MSTRG.2360	31.19	242
MSTRG.2400	24.44	284
MSTRG.2401	52.58	681
MSTRG.2403	8.5	45
MSTRG.2462	5.22	14
MSTRG.248	20.92	89
MSTRG.2538	57.7	455
MSTRG.2539	7.54	19
MSTRG.2633	52.1	984.77
MSTRG.2657	8.95	98
MSTRG.2677	9.89	20
MSTRG.2689	4.05	66
MSTRG.2702	9.25	38
MSTRG.2831	50.12	225
MSTRG.2861	2.9	19
MSTRG.287	78.01	601
MSTRG.2939	30.48	166
MSTRG.297	2.2	11
MSTRG.2992	349.83	1387
MSTRG.3108	134.46	1065
MSTRG.3119	60.36	905
MSTRG.3216	9.12	200
MSTRG.3225	22.35	109
MSTRG.3276	28.37	176.77
MSTRG.3277	30.48	215
MSTRG.3304	32.75	691
MSTRG.3488	32.48	592
MSTRG.3489	39.73	425.91
MSTRG.3490	15.44	244.09
MSTRG.3500	43.15	850
MSTRG.3526	0.95	2.07
MSTRG.3568	122.74	1062
MSTRG.359	83.49	2163.41
MSTRG.3611	84.62	1585
MSTRG.3619	49.35	1893
MSTRG.3628	218.64	2804
MSTRG.3634	56.77	623
MSTRG.3635	50.83	925
MSTRG.3655	37.63	191
MSTRG.3656	14.66	225
MSTRG.3680	2.38	18
MSTRG.3696	27.25	830
MSTRG.3791	77.96	928
MSTRG.381	22.38	205
MSTRG.387	6.73	20
MSTRG.3931	17.35	55
MSTRG.397	43.04	412
MSTRG.4117	26.79	547
MSTRG.427	4.59	43
MSTRG.4345	28.79	785
MSTRG.435	5.88	40
MSTRG.437	30.25	106
MSTRG.4451	119.96	2364
MSTRG.4455	371.88	1283
MSTRG.4509	1.86	13
MSTRG.4525	66.18	878
MSTRG.4555	8.79	40
MSTRG.4588	5.72	27
MSTRG.4598	6.33	72
MSTRG.46	10	44
MSTRG.4601	29.19	121
MSTRG.4609	16.62	59
MSTRG.4691	44.39	275
MSTRG.4713	83.37	377
MSTRG.4800	43.38	197.09
MSTRG.4968	10.43	75
MSTRG.4972	15.93	63
MSTRG.4990	27.51	409
MSTRG.4998	266.84	1405
MSTRG.501	14.03	112.67
MSTRG.5018	52.97	177
MSTRG.5038	17.34	1071.8
MSTRG.5039	51.05	987.2
MSTRG.504	1327.75	5684
MSTRG.5042	17.25	110
MSTRG.5044	49.4	712.07
MSTRG.5075	4.72	77
MSTRG.5104	2.34	15
MSTRG.5197	11.65	119
MSTRG.5270	2.32	40
MSTRG.54	8.35	69
MSTRG.5528	39.26	239
MSTRG.5546	84.26	398
MSTRG.5549	133.08	1482
MSTRG.5591	33.76	150
MSTRG.5608	38.46	242.8
MSTRG.5678	83.64	420
MSTRG.5691	8.49	44
MSTRG.576	163.72	1659
MSTRG.5807	6.45	65.98
MSTRG.5808	85.37	845.02
MSTRG.5820	17.52	172
MSTRG.5830	63.6	1299.26
MSTRG.5831	56.52	2155.09
MSTRG.5849	1.58	19.23
MSTRG.5850	10.73	128.77
MSTRG.5905	55.78	737
MSTRG.6064	76.11	1084
MSTRG.6065	179.38	1275
MSTRG.6076	4.42	18
MSTRG.613	29.14	96.59
MSTRG.6148	187.22	1351
MSTRG.6155	41.02	429
MSTRG.624	6.46	37.33
MSTRG.626	15.47	319
MSTRG.6276	4.95	71
MSTRG.6382	21.58	138
MSTRG.6468	1.41	3
MSTRG.6544	27.56	276
MSTRG.6603	14.05	85
MSTRG.6669	13.33	149.32
MSTRG.6674	36.51	402
MSTRG.679	214.36	2087
MSTRG.790	69.71	221
MSTRG.847	169.34	697.41
R_glutinis_G00001	78.92	1067
R_glutinis_G00002	90.02	1074
R_glutinis_G00003	1194.57	8480
R_glutinis_G00004	11.5	186
R_glutinis_G00005	50.65	987
R_glutinis_G00006	100.12	699
R_glutinis_G00007	381.25	2851
R_glutinis_G00008	55.92	3578
R_glutinis_G00009	20.05	403
R_glutinis_G00010	16.47	154
R_glutinis_G00011	50.91	956
R_glutinis_G00012	20.32	958
R_glutinis_G00013	14.25	248
R_glutinis_G00014	5774.02	64142.2
R_glutinis_G00015	2136.83	8612.84
R_glutinis_G00016	29.22	209
R_glutinis_G00017	31.18	806
R_glutinis_G00018	8.2	166.8
R_glutinis_G00019	17.58	289
R_glutinis_G00020	3817.4	58645.2
R_glutinis_G00021	362.48	3958
R_glutinis_G00022	123.28	3241
R_glutinis_G00023	82.97	5482
R_glutinis_G00024	137.27	5982
R_glutinis_G00025	12.98	280
R_glutinis_G00026	20.11	347
R_glutinis_G00027	107.86	1469
R_glutinis_G00028	8.28	64
R_glutinis_G00029	88.27	3401
R_glutinis_G00030	25.69	729
R_glutinis_G00031	27.29	1256
R_glutinis_G00032	10.19	163
R_glutinis_G00033	12.2	248
R_glutinis_G00034	33.28	1033
R_glutinis_G00035	16.07	185
R_glutinis_G00036	9.25	85
R_glutinis_G00037	150.58	5016
R_glutinis_G00038	13.55	561
R_glutinis_G00039	10.24	237
R_glutinis_G00040	23.93	686
R_glutinis_G00041	7.87	27
R_glutinis_G00042	11.78	45
R_glutinis_G00043	0	0
R_glutinis_G00044	20.7	287
R_glutinis_G00045	2675.75	24311
R_glutinis_G00046	13.21	349
R_glutinis_G00047	7.58	95
R_glutinis_G00048	5.67	152
R_glutinis_G00049	121.83	4455
R_glutinis_G00050	183.37	2572
R_glutinis_G00051	16.45	216
R_glutinis_G00052	16.98	331
R_glutinis_G00053	51.11	655
R_glutinis_G00054	28.58	127
R_glutinis_G00055	15.25	556
R_glutinis_G00056	74.57	2419
R_glutinis_G00057	6.52	88
R_glutinis_G00058	12.61	108
R_glutinis_G00059	104.62	2244
R_glutinis_G00060	49.79	670
R_glutinis_G00061	92.94	418
R_glutinis_G00062	25.98	244
R_glutinis_G00063	40.35	1849
R_glutinis_G00064	23.97	529.46
R_glutinis_G00065	7.49	64.54
R_glutinis_G00066	46.6	785
R_glutinis_G00067	66.28	2070
R_glutinis_G00068	40.91	556
R_glutinis_G00069	1.59	27
R_glutinis_G00070	79.55	2202
R_glutinis_G00071	83.01	683
R_glutinis_G00072	39.57	1207
R_glutinis_G00073	111.45	917
R_glutinis_G00074	35.2	480
R_glutinis_G00075	6.4	38
R_glutinis_G00076	133.15	1591
R_glutinis_G00077	114.45	1381
R_glutinis_G00078	24.66	192
R_glutinis_G00079	42.86	547
R_glutinis_G00080	20.3	220
R_glutinis_G00081	18.79	251
R_glutinis_G00082	82.48	1732
R_glutinis_G00083	28.56	1259
R_glutinis_G00084	87.79	716
R_glutinis_G00085	39.5	1239
R_glutinis_G00086	37.46	653
R_glutinis_G00087	86.78	1080
R_glutinis_G00088	65.88	1804
R_glutinis_G00089	0.41	3
R_glutinis_G00090	0	0
R_glutinis_G00091	94.51	746
R_glutinis_G00092	16.57	188
R_glutinis_G00093	23.38	174
R_glutinis_G00094	8.26	318
R_glutinis_G00095	0.83	10
R_glutinis_G00096	194.63	4551
R_glutinis_G00097	55.36	994
R_glutinis_G00098	149.55	1097
R_glutinis_G00099	38.03	624
R_glutinis_G00100	147.42	2971
R_glutinis_G00101	58.51	2184
R_glutinis_G00102	60.61	589
R_glutinis_G00103	6.23	92
R_glutinis_G00104	47.49	199
R_glutinis_G00105	50.29	694
R_glutinis_G00106	64.54	2773
R_glutinis_G00107	62.29	1340
R_glutinis_G00108	19.51	379
R_glutinis_G00109	52.95	1621.09
R_glutinis_G00110	2.67	10.91
R_glutinis_G00111	82.07	1481
R_glutinis_G00112	70.3	1605
R_glutinis_G00113	59.5	1571.92
R_glutinis_G00114	42.65	1317.08
R_glutinis_G00115	1.73	11
R_glutinis_G00116	16.57	193
R_glutinis_G00117	49.79	750
R_glutinis_G00118	30.39	704
R_glutinis_G00119	79.69	1577
R_glutinis_G00120	60.04	1225
R_glutinis_G00121	38.99	1359.46
R_glutinis_G00122	8.02	34.54
R_glutinis_G00123	19.29	467
R_glutinis_G00124	43.81	254
R_glutinis_G00125	16.78	105
R_glutinis_G00126	57.85	418
R_glutinis_G00127	56.72	647
R_glutinis_G00128	61.4	747
R_glutinis_G00129	65.35	556
R_glutinis_G00130	16.8	472
R_glutinis_G00131	42.17	646
R_glutinis_G00132	19.26	646
R_glutinis_G00133	22.86	581
R_glutinis_G00134	111.39	1663
R_glutinis_G00135	18.92	781
R_glutinis_G00136	313.84	5102
R_glutinis_G00137	25.04	358
R_glutinis_G00138	21.88	343
R_glutinis_G00139	1.36	17.35
R_glutinis_G00140	9.55	60
R_glutinis_G00141	23.57	429.65
R_glutinis_G00142	118.33	1447
R_glutinis_G00143	1027.52	29297
R_glutinis_G00144	117.07	1089
R_glutinis_G00145	0	0
R_glutinis_G00146	20.89	126.43
R_glutinis_G00147	0	0
R_glutinis_G00148	0.44	1.57
R_glutinis_G00149	30.89	608
R_glutinis_G00150	22.57	170
R_glutinis_G00151	48.91	534
R_glutinis_G00152	82.47	1235.69
R_glutinis_G00153	22.71	340.31
R_glutinis_G00154	5.4	102
R_glutinis_G00155	1.38	16
R_glutinis_G00156	75.47	5597
R_glutinis_G00157	122.96	1578
R_glutinis_G00158	8.69	347
R_glutinis_G00159	7257.65	46932
R_glutinis_G00160	99.83	2685
R_glutinis_G00161	16.47	475
R_glutinis_G00162	49.41	2383
R_glutinis_G00163	0.38	2
R_glutinis_G00164	13.46	493
R_glutinis_G00165	1.06	3
R_glutinis_G00166	52.09	1868
R_glutinis_G00167	39.87	663
R_glutinis_G00168	5.54	25
R_glutinis_G00169	46.59	576
R_glutinis_G00170	127.95	2132
R_glutinis_G00171	87.63	1571
R_glutinis_G00172	26.45	1034
R_glutinis_G00173	89.63	1224
R_glutinis_G00174	20.97	503
R_glutinis_G00175	4.1	24
R_glutinis_G00176	50.43	614
R_glutinis_G00177	65.83	843
R_glutinis_G00178	10.1	186
R_glutinis_G00179	0.31	2
R_glutinis_G00180	19.33	942
R_glutinis_G00181	206.73	3878
R_glutinis_G00182	109.76	1476
R_glutinis_G00183	51.89	568
R_glutinis_G00184	32.25	1466
R_glutinis_G00185	269.06	2690
R_glutinis_G00186	38.21	264
R_glutinis_G00187	17.93	685
R_glutinis_G00188	45.08	794
R_glutinis_G00189	56.63	985
R_glutinis_G00190	61.23	730
R_glutinis_G00191	54.7	412
R_glutinis_G00192	55.04	604
R_glutinis_G00193	18.13	142
R_glutinis_G00194	18.39	142
R_glutinis_G00195	10.81	56.22
R_glutinis_G00196	10.81	56.22
R_glutinis_G00197	0.88	6.57
R_glutinis_G00198	37.87	1544
R_glutinis_G00199	29.77	313
R_glutinis_G00200	27.25	268
R_glutinis_G00201	49.62	670
R_glutinis_G00202	9.44	22
R_glutinis_G00203	221.34	2029
R_glutinis_G00204	105.16	1786
R_glutinis_G00205	39.93	132
R_glutinis_G00206	12.3	159
R_glutinis_G00207	123.87	3656
R_glutinis_G00208	146.96	2774
R_glutinis_G00209	254.69	3731
R_glutinis_G00210	16.4	438
R_glutinis_G00211	16.92	238
R_glutinis_G00212	59.05	840
R_glutinis_G00213	23.26	486
R_glutinis_G00214	147.12	2191
R_glutinis_G00215	1820.5	43571
R_glutinis_G00216	178.98	4143
R_glutinis_G00217	42.18	459
R_glutinis_G00218	50.42	1218
R_glutinis_G00219	28.16	277
R_glutinis_G00220	8.18	86
R_glutinis_G00221	41.78	1222.59
R_glutinis_G00222	50.28	223.41
R_glutinis_G00223	47.56	494
R_glutinis_G00224	77.15	2555
R_glutinis_G00225	21.83	500
R_glutinis_G00226	29.31	1006
R_glutinis_G00227	62.8	929
R_glutinis_G00228	4070.46	11911
R_glutinis_G00229	72.61	1828
R_glutinis_G00230	41.96	1375
R_glutinis_G00231	35.14	357
R_glutinis_G00232	16.83	736
R_glutinis_G00233	114.25	842
R_glutinis_G00234	17.28	631.96
R_glutinis_G00235	37.3	581.04
R_glutinis_G00236	13.35	189
R_glutinis_G00237	22.03	669
R_glutinis_G00238	36.65	1287
R_glutinis_G00239	196.94	1318
R_glutinis_G00240	7.63	111
R_glutinis_G00241	121.97	2700
R_glutinis_G00242	81.66	1062
R_glutinis_G00243	148.94	1025
R_glutinis_G00244	11.22	224
R_glutinis_G00245	15.18	72
R_glutinis_G00246	4.59	30
R_glutinis_G00247	19.81	161
R_glutinis_G00248	435.59	14190
R_glutinis_G00249	133.56	3411.31
R_glutinis_G00250	109.48	465.69
R_glutinis_G00251	156.26	1503
R_glutinis_G00252	14.56	181
R_glutinis_G00253	16.79	429
R_glutinis_G00254	0.31	2
R_glutinis_G00255	85.71	699
R_glutinis_G00256	142.95	5092
R_glutinis_G00257	38.61	614
R_glutinis_G00258	45.02	688
R_glutinis_G00259	67.79	6005.23
R_glutinis_G00260	43.12	525.77
R_glutinis_G00261	210.31	2758
R_glutinis_G00262	103.66	969
R_glutinis_G00263	139.35	1066
R_glutinis_G00264	71.33	2028
R_glutinis_G00265	9.44	266
R_glutinis_G00266	147.29	1732
R_glutinis_G00267	66.81	1017
R_glutinis_G00268	365.02	8901
R_glutinis_G00269	12.46	271
R_glutinis_G00270	64.98	1051
R_glutinis_G00271	20.38	316
R_glutinis_G00272	180.85	2987.37
R_glutinis_G00273	44.45	2049
R_glutinis_G00274	63.58	584
R_glutinis_G00275	90.16	1517
R_glutinis_G00276	65.96	2241
R_glutinis_G00277	80.51	941.63
R_glutinis_G00278	8.77	139
R_glutinis_G00279	1304.86	35378
R_glutinis_G00280	119.33	1415
R_glutinis_G00281	29.79	1902
R_glutinis_G00282	109.11	2302
R_glutinis_G00283	26.23	390.35
R_glutinis_G00284	10.61	33.65
R_glutinis_G00285	405.51	2549
R_glutinis_G00286	42.16	1703
R_glutinis_G00287	69.43	2211.7
R_glutinis_G00288	74.04	764.3
R_glutinis_G00289	130.55	2087
R_glutinis_G00290	23.91	298
R_glutinis_G00291	69.42	1333
R_glutinis_G00292	53.27	753
R_glutinis_G00293	31.75	617
R_glutinis_G00294	8.04	98
R_glutinis_G00295	82.97	900
R_glutinis_G00296	123.59	1604
R_glutinis_G00297	75.4	493
R_glutinis_G00298	11.7	139.5
R_glutinis_G00299	27.22	2235
R_glutinis_G00300	54.03	385.5
R_glutinis_G00301	59.96	867
R_glutinis_G00302	75.4	493
R_glutinis_G00303	11.7	139.5
R_glutinis_G00304	0	0
R_glutinis_G00305	54.03	385.5
R_glutinis_G00306	59.96	867
R_glutinis_G00307	19.65	397
R_glutinis_G00308	32.15	665
R_glutinis_G00309	15.58	255
R_glutinis_G00310	15.56	170
R_glutinis_G00311	5.65	97
R_glutinis_G00312	96.6	3161
R_glutinis_G00313	68.03	1133
R_glutinis_G00314	40.92	479
R_glutinis_G00315	14.33	314
R_glutinis_G00316	9.95	535
R_glutinis_G00317	1.97	9
R_glutinis_G00318	19.33	288
R_glutinis_G00319	17.3	563
R_glutinis_G00320	28.8	586
R_glutinis_G00321	21.17	366
R_glutinis_G00322	19.44	409
R_glutinis_G00323	60.52	569
R_glutinis_G00324	94.85	1183
R_glutinis_G00325	10.86	145
R_glutinis_G00326	40.43	631
R_glutinis_G00327	21.69	268
R_glutinis_G00328	0	0
R_glutinis_G00329	3.62	45
R_glutinis_G00330	5.97	71
R_glutinis_G00331	0.79	8
R_glutinis_G00332	31.5	161
R_glutinis_G00333	63.18	303
R_glutinis_G00334	64.12	1405
R_glutinis_G00335	694.22	3950
R_glutinis_G00336	97.44	829
R_glutinis_G00337	42.62	2083
R_glutinis_G00338	56.44	1235
R_glutinis_G00339	33.49	873
R_glutinis_G00340	20.11	1624
R_glutinis_G00341	35.84	313
R_glutinis_G00342	6.44	50
R_glutinis_G00343	12.65	60
R_glutinis_G00344	31.09	162
R_glutinis_G00345	41.44	363
R_glutinis_G00346	25.69	394
R_glutinis_G00347	7.01	112
R_glutinis_G00348	0.65	8
R_glutinis_G00349	6.92	91
R_glutinis_G00350	38.2	1065
R_glutinis_G00351	22.09	641
R_glutinis_G00352	49.55	324
R_glutinis_G00353	78.81	2460
R_glutinis_G00354	1.46	20
R_glutinis_G00355	21.9	381
R_glutinis_G00356	7.18	132
R_glutinis_G00357	54.35	1314
R_glutinis_G00358	58.46	528
R_glutinis_G00359	8.69	332
R_glutinis_G00360	24.29	407
R_glutinis_G00361	11.36	227
R_glutinis_G00362	25.02	561
R_glutinis_G00363	16.53	284
R_glutinis_G00364	26.06	293
R_glutinis_G00365	46.77	460
R_glutinis_G00366	26.35	320.1
R_glutinis_G00367	9.17	255.92
R_glutinis_G00368	316.96	2313
R_glutinis_G00369	12.96	557
R_glutinis_G00370	0	0
R_glutinis_G00371	19.11	407
R_glutinis_G00372	29.59	1627.22
R_glutinis_G00373	29.11	365.5
R_glutinis_G00374	0	0
R_glutinis_G00375	192.5	2414.92
R_glutinis_G00376	13.62	79.33
R_glutinis_G00377	0	0
R_glutinis_G00378	0	0
R_glutinis_G00379	13.62	79.33
R_glutinis_G00380	57.34	1700.04
R_glutinis_G00381	0	0
R_glutinis_G00382	8.65	156
R_glutinis_G00383	56	176.5
R_glutinis_G00384	30.6	387.5
R_glutinis_G00385	12.02	327.76
R_glutinis_G00386	39.97	213
R_glutinis_G00387	28.1	166
R_glutinis_G00388	2.3	26
R_glutinis_G00389	156.41	4153
R_glutinis_G00390	11.76	124
R_glutinis_G00391	66.84	987
R_glutinis_G00392	12.99	65
R_glutinis_G00393	20.5	180
R_glutinis_G00394	19.17	1131
R_glutinis_G00395	19.97	665
R_glutinis_G00396	1.71	9
R_glutinis_G00397	4.83	95
R_glutinis_G00398	79.29	3395
R_glutinis_G00399	222.67	2908
R_glutinis_G00400	11.85	568
R_glutinis_G00401	14.12	153
R_glutinis_G00402	120.36	2954
R_glutinis_G00403	12.81	179
R_glutinis_G00404	76.28	1457
R_glutinis_G00405	181.84	5666
R_glutinis_G00406	59.82	972
R_glutinis_G00407	51.4	648
R_glutinis_G00408	251.99	3935
R_glutinis_G00409	2573.83	13342
R_glutinis_G00410	55.28	1028
R_glutinis_G00411	24.45	255
R_glutinis_G00412	23.84	343
R_glutinis_G00413	9.64	98
R_glutinis_G00414	12.3	102
R_glutinis_G00415	57.09	712
R_glutinis_G00416	39.15	338
R_glutinis_G00417	9.07	256
R_glutinis_G00418	21.65	592
R_glutinis_G00419	65.2	2396
R_glutinis_G00420	31.64	1380
R_glutinis_G00421	29.71	374
R_glutinis_G00422	16.7	671
R_glutinis_G00423	109.42	2505
R_glutinis_G00424	15.47	58
R_glutinis_G00425	86.45	1375
R_glutinis_G00426	15.94	329
R_glutinis_G00427	55.31	1108
R_glutinis_G00428	83.37	515
R_glutinis_G00429	3.8	55
R_glutinis_G00430	49.25	1149
R_glutinis_G00431	93.13	1382
R_glutinis_G00432	12.68	131
R_glutinis_G00433	67.56	1914
R_glutinis_G00434	5.3	122
R_glutinis_G00435	67.29	615
R_glutinis_G00436	8.2	448
R_glutinis_G00437	23.13	969
R_glutinis_G00438	14.68	545
R_glutinis_G00439	39.44	686
R_glutinis_G00440	2.76	38
R_glutinis_G00441	116.03	1203
R_glutinis_G00442	151.39	1530
R_glutinis_G00443	31.83	403
R_glutinis_G00444	24.58	2162.24
R_glutinis_G00445	30.6	387.5
R_glutinis_G00446	56	176.5
R_glutinis_G00447	8.65	156
R_glutinis_G00448	37.11	3138
R_glutinis_G00449	57.34	1700.04
R_glutinis_G00450	13.62	79.33
R_glutinis_G00451	115.68	2778
R_glutinis_G00452	151.08	4331
R_glutinis_G00453	2.04	9
R_glutinis_G00454	262.87	9290
R_glutinis_G00455	22.46	492
R_glutinis_G00456	0	0
R_glutinis_G00457	30.78	323
R_glutinis_G00458	37.74	452
R_glutinis_G00459	142.97	4247
R_glutinis_G00460	82.51	427
R_glutinis_G00461	103.98	2406
R_glutinis_G00462	28.91	511
R_glutinis_G00463	184.28	2871
R_glutinis_G00464	37.26	2090.34
R_glutinis_G00465	5.42	112.66
R_glutinis_G00466	108.68	2230
R_glutinis_G00467	9.36	80.16
R_glutinis_G00468	113.58	1154
R_glutinis_G00469	113.91	2612
R_glutinis_G00470	17.74	584
R_glutinis_G00471	23.46	711
R_glutinis_G00472	30.62	718
R_glutinis_G00473	42.51	215
R_glutinis_G00474	10.76	28
R_glutinis_G00475	48.84	782
R_glutinis_G00476	10.02	101
R_glutinis_G00477	21.46	268
R_glutinis_G00478	1.59	29
R_glutinis_G00479	0	0
R_glutinis_G00480	37.31	1222
R_glutinis_G00481	12.6	348
R_glutinis_G00482	31.68	740
R_glutinis_G00483	39.36	760
R_glutinis_G00484	35.7	324
R_glutinis_G00485	12.02	433
R_glutinis_G00486	637.86	10888
R_glutinis_G00487	26.84	144
R_glutinis_G00488	56.56	495
R_glutinis_G00489	16.43	382
R_glutinis_G00490	80.28	422
R_glutinis_G00491	18.49	391
R_glutinis_G00492	12.88	151
R_glutinis_G00493	1062.51	19718
R_glutinis_G00494	30.69	428.26
R_glutinis_G00495	25.58	219.74
R_glutinis_G00496	193.62	995
R_glutinis_G00497	45.94	978
R_glutinis_G00498	23.41	225
R_glutinis_G00499	98.2	1059
R_glutinis_G00500	29.08	546
R_glutinis_G00501	211.21	8376
R_glutinis_G00502	222.06	2890
R_glutinis_G00503	67.29	1207
R_glutinis_G00504	6.3	28
R_glutinis_G00505	48.59	470
R_glutinis_G00506	11.16	39
R_glutinis_G00507	126.69	1349
R_glutinis_G00508	2.5	96
R_glutinis_G00509	1.05	13
R_glutinis_G00510	7.15	126
R_glutinis_G00511	20.19	233
R_glutinis_G00512	26.24	881
R_glutinis_G00513	16.48	417
R_glutinis_G00514	50.77	326
R_glutinis_G00515	3.01	32
R_glutinis_G00516	53.89	1538
R_glutinis_G00517	173.5	2481
R_glutinis_G00518	16.78	308
R_glutinis_G00519	10.5	233
R_glutinis_G00520	46.3	286
R_glutinis_G00521	42.27	331
R_glutinis_G00522	5.9	81
R_glutinis_G00523	61.78	1411
R_glutinis_G00524	81.46	991
R_glutinis_G00525	57.18	975
R_glutinis_G00526	1.41	8
R_glutinis_G00527	36.48	340
R_glutinis_G00528	23.32	344
R_glutinis_G00529	82.8	2162
R_glutinis_G00530	219.21	2934
R_glutinis_G00531	21.84	527
R_glutinis_G00532	3.79	61
R_glutinis_G00533	448.13	5986
R_glutinis_G00534	64.59	567
R_glutinis_G00535	24.98	134
R_glutinis_G00536	98.5	681
R_glutinis_G00537	21.4	817.06
R_glutinis_G00538	46.05	283.2
R_glutinis_G00539	264.81	3498.94
R_glutinis_G00540	12.19	321.8
R_glutinis_G00541	2.8	27
R_glutinis_G00542	13.96	707.04
R_glutinis_G00543	64.7	1803.96
R_glutinis_G00544	6.81	284
R_glutinis_G00545	37.62	1594
R_glutinis_G00546	9.2	326.26
R_glutinis_G00547	82.81	2010.74
R_glutinis_G00548	228.75	2161
R_glutinis_G00549	24.47	217
R_glutinis_G00550	68.09	2332
R_glutinis_G00551	78.16	950
R_glutinis_G00552	118.51	1553
R_glutinis_G00553	276.66	3603
R_glutinis_G00554	21.08	154
R_glutinis_G00555	1.28	11
R_glutinis_G00556	17	134
R_glutinis_G00557	5.84	66
R_glutinis_G00558	5.12	90
R_glutinis_G00559	11.11	101
R_glutinis_G00560	361.79	1588
R_glutinis_G00561	34.84	585
R_glutinis_G00562	261.39	10170
R_glutinis_G00563	70.28	2174
R_glutinis_G00564	12.81	146
R_glutinis_G00565	15.86	101
R_glutinis_G00566	29.3	814
R_glutinis_G00567	49.53	501
R_glutinis_G00568	47.7	667
R_glutinis_G00569	2.59	22
R_glutinis_G00570	0.53	4.19
R_glutinis_G00571	0.53	4.19
R_glutinis_G00572	42	2479.63
R_glutinis_G00573	6.4	93
R_glutinis_G00574	16.38	204
R_glutinis_G00575	76.35	2430
R_glutinis_G00576	7.13	86
R_glutinis_G00577	82.54	802
R_glutinis_G00578	48.34	296
R_glutinis_G00579	21.89	191
R_glutinis_G00580	71.18	1206
R_glutinis_G00581	55.35	2406
R_glutinis_G00582	13.52	626.55
R_glutinis_G00583	11.54	224.45
R_glutinis_G00584	1.53	13
R_glutinis_G00585	13.62	140
R_glutinis_G00586	17.43	896
R_glutinis_G00587	21.02	468
R_glutinis_G00588	1.18	7
R_glutinis_G00589	28.34	139
R_glutinis_G00590	37.04	277
R_glutinis_G00591	27.43	191
R_glutinis_G00592	12.3	55
R_glutinis_G00593	23.57	1422
R_glutinis_G00594	16.18	495
R_glutinis_G00595	74.38	1406
R_glutinis_G00596	50.9	1363
R_glutinis_G00597	52.63	2309
R_glutinis_G00598	0.3	2
R_glutinis_G00599	18.73	333
R_glutinis_G00600	20.28	415
R_glutinis_G00601	34.18	364
R_glutinis_G00602	1.33	5
R_glutinis_G00603	31.28	865
R_glutinis_G00604	6.94	146
R_glutinis_G00605	218.44	1523
R_glutinis_G00606	35.58	347
R_glutinis_G00607	27.61	783
R_glutinis_G00608	12.31	483
R_glutinis_G00609	0.07	0.9
R_glutinis_G00610	12.91	329.08
R_glutinis_G00611	0	0
R_glutinis_G00612	12.96	557
R_glutinis_G00613	45.31	453
R_glutinis_G00614	19.11	407
R_glutinis_G00615	0.1	5.78
R_glutinis_G00616	29.11	365.5
R_glutinis_G00617	51.18	477
R_glutinis_G00618	19.34	262
R_glutinis_G00619	40.56	400
R_glutinis_G00620	15.7	419
R_glutinis_G00621	40.92	2397
R_glutinis_G00622	40.06	309
R_glutinis_G00623	0	0
R_glutinis_G00624	67.92	4506
R_glutinis_G00625	21.8	739
R_glutinis_G00626	330.2	1506
R_glutinis_G00627	48.5	700
R_glutinis_G00628	7.83	361
R_glutinis_G00629	21.85	418
R_glutinis_G00630	22.85	335
R_glutinis_G00631	3.67	19
R_glutinis_G00632	1.52	21
R_glutinis_G00633	2.88	68
R_glutinis_G00634	30.75	503
R_glutinis_G00635	29.18	898
R_glutinis_G00636	65.56	437
R_glutinis_G00637	8.31	158
R_glutinis_G00638	466.61	5942
R_glutinis_G00639	25.25	338
R_glutinis_G00640	12.81	109
R_glutinis_G00641	52.64	1072
R_glutinis_G00642	18.58	191
R_glutinis_G00643	25.27	1223
R_glutinis_G00644	34.69	579
R_glutinis_G00645	8.44	387
R_glutinis_G00646	31.12	1033
R_glutinis_G00647	102.4	2398
R_glutinis_G00648	87.96	2581
R_glutinis_G00649	50.99	1702
R_glutinis_G00650	266.92	4843
R_glutinis_G00651	298.03	1833
R_glutinis_G00652	35.89	423
R_glutinis_G00653	54.94	1701
R_glutinis_G00654	44.81	563
R_glutinis_G00655	90.1	520
R_glutinis_G00656	14.98	707.9
R_glutinis_G00657	14.37	158.1
R_glutinis_G00658	266.47	3403
R_glutinis_G00659	22.76	1662
R_glutinis_G00660	68.5	894
R_glutinis_G00661	39.67	2249
R_glutinis_G00662	23.01	185
R_glutinis_G00663	18.72	114.13
R_glutinis_G00664	11.55	103.13
R_glutinis_G00665	0	0
R_glutinis_G00666	12.6	121.74
R_glutinis_G00667	0	0
R_glutinis_G00668	13.03	143
R_glutinis_G00669	37.93	149
R_glutinis_G00670	35.39	630
R_glutinis_G00671	299.11	5592
R_glutinis_G00672	2.45	12
R_glutinis_G00673	8.74	160
R_glutinis_G00674	193.59	4086
R_glutinis_G00675	47.11	654
R_glutinis_G00676	4.89	162
R_glutinis_G00677	56.21	899
R_glutinis_G00678	31.35	510
R_glutinis_G00679	45.27	682
R_glutinis_G00680	18.04	588
R_glutinis_G00681	23.08	768
R_glutinis_G00682	22.66	291
R_glutinis_G00683	107.5	1202
R_glutinis_G00684	31.66	440
R_glutinis_G00685	18.65	238
R_glutinis_G00686	16.66	1382
R_glutinis_G00687	107.81	887
R_glutinis_G00688	137.64	496
R_glutinis_G00689	62.04	1602
R_glutinis_G00690	31.47	615
R_glutinis_G00691	71.37	796
R_glutinis_G00692	9.74	147
R_glutinis_G00693	1.14	6
R_glutinis_G00694	17.41	866
R_glutinis_G00695	10.44	499
R_glutinis_G00696	30.63	1309
R_glutinis_G00697	22.99	477
R_glutinis_G00698	50.64	880
R_glutinis_G00699	48.56	1302
R_glutinis_G00700	47.9	379
R_glutinis_G00701	9.16	172
R_glutinis_G00702	12.21	87
R_glutinis_G00703	40.78	1824
R_glutinis_G00704	106.88	2581
R_glutinis_G00705	3.34	78
R_glutinis_G00706	8.99	38
R_glutinis_G00707	15.55	197
R_glutinis_G00708	2.59	29
R_glutinis_G00709	25.45	1011
R_glutinis_G00710	25.39	177
R_glutinis_G00711	1.62	15
R_glutinis_G00712	42.46	1680
R_glutinis_G00713	17.72	762
R_glutinis_G00714	1.28	16
R_glutinis_G00715	18.89	534
R_glutinis_G00716	1.05	6
R_glutinis_G00717	6.39	36
R_glutinis_G00718	48.45	606
R_glutinis_G00719	37.58	638
R_glutinis_G00720	6.52	111
R_glutinis_G00721	29.83	1100
R_glutinis_G00722	34.2	248
R_glutinis_G00723	9.98	425
R_glutinis_G00724	45.21	1176
R_glutinis_G00725	17.28	1053
R_glutinis_G00726	28.77	408
R_glutinis_G00727	7.92	403
R_glutinis_G00728	1.82	7
R_glutinis_G00729	35.01	823
R_glutinis_G00730	427.66	4631
R_glutinis_G00731	32.96	498
R_glutinis_G00732	15.79	442
R_glutinis_G00733	16.33	200
R_glutinis_G00734	50.41	351
R_glutinis_G00735	13.3	338
R_glutinis_G00736	3.37	79
R_glutinis_G00737	16.1	195
R_glutinis_G00738	5011.21	37610
R_glutinis_G00739	11.81	163
R_glutinis_G00740	14.91	395
R_glutinis_G00741	57.76	1423
R_glutinis_G00742	84.45	1064
R_glutinis_G00743	43.75	531
R_glutinis_G00744	12.98	1139
R_glutinis_G00745	39.89	1134
R_glutinis_G00746	66.5	785
R_glutinis_G00747	70.62	1016
R_glutinis_G00748	21.7	531
R_glutinis_G00749	100.17	1395
R_glutinis_G00750	13.62	107
R_glutinis_G00751	20.52	323
R_glutinis_G00752	0.39	1
R_glutinis_G00753	58.83	467
R_glutinis_G00754	35.78	180
R_glutinis_G00755	0.48	5
R_glutinis_G00756	12.22	132
R_glutinis_G00757	3.89	10
R_glutinis_G00758	144.57	1700
R_glutinis_G00759	12.86	410
R_glutinis_G00760	108.79	2531
R_glutinis_G00761	8.86	410
R_glutinis_G00762	31.64	340
R_glutinis_G00763	40.09	151
R_glutinis_G00764	9.46	154
R_glutinis_G00765	9.62	91
R_glutinis_G00766	30.31	245
R_glutinis_G00767	83.63	1380
R_glutinis_G00768	48.98	1343
R_glutinis_G00769	214.45	2913
R_glutinis_G00770	0	0
R_glutinis_G00771	111.29	1759
R_glutinis_G00772	20.19	1788
R_glutinis_G00773	24.56	110
R_glutinis_G00774	22.42	113
R_glutinis_G00775	35.3	592
R_glutinis_G00776	41.57	580
R_glutinis_G00777	84.89	1646
R_glutinis_G00778	29.24	248
R_glutinis_G00779	24.32	450
R_glutinis_G00780	3.53	52
R_glutinis_G00781	48.47	1207
R_glutinis_G00782	33.38	1182
R_glutinis_G00783	69.91	197
R_glutinis_G00784	21.54	185
R_glutinis_G00785	22.85	528
R_glutinis_G00786	37.47	977
R_glutinis_G00787	135.23	2196
R_glutinis_G00788	51.9	795
R_glutinis_G00789	887.7	58855
R_glutinis_G00790	59.42	923
R_glutinis_G00791	14.94	222
R_glutinis_G00792	9.09	153
R_glutinis_G00793	13.65	145
R_glutinis_G00794	6.65	105
R_glutinis_G00795	38.01	805
R_glutinis_G00796	113.6	1696
R_glutinis_G00797	20.09	297
R_glutinis_G00798	51.26	2647
R_glutinis_G00799	21.73	622
R_glutinis_G00800	81.2	3265
R_glutinis_G00801	45.02	627
R_glutinis_G00802	59.53	536
R_glutinis_G00803	4.26	80
R_glutinis_G00804	20.87	151
R_glutinis_G00805	53.41	411
R_glutinis_G00806	56.12	443
R_glutinis_G00807	185.41	3674
R_glutinis_G00808	19.24	214.11
R_glutinis_G00809	29.85	255
R_glutinis_G00810	8.56	191
R_glutinis_G00811	47.96	735
R_glutinis_G00812	5.66	88
R_glutinis_G00813	21.32	649
R_glutinis_G00814	52	263
R_glutinis_G00815	5.83	47
R_glutinis_G00816	62.12	745
R_glutinis_G00817	52.11	736
R_glutinis_G00818	42.18	1440
R_glutinis_G00819	7.77	120
R_glutinis_G00820	24.48	161
R_glutinis_G00821	16.56	593
R_glutinis_G00822	6.91	146
R_glutinis_G00823	29.98	339
R_glutinis_G00824	11.42	138
R_glutinis_G00825	87.45	898
R_glutinis_G00826	20.97	448
R_glutinis_G00827	21.02	168
R_glutinis_G00828	60.43	1097
R_glutinis_G00829	62.55	522
R_glutinis_G00830	1094.6	10479
R_glutinis_G00831	39.73	872
R_glutinis_G00832	67.25	4846
R_glutinis_G00833	1.32	15
R_glutinis_G00834	37.18	369
R_glutinis_G00835	52.19	2161
R_glutinis_G00836	15.99	307
R_glutinis_G00837	38.68	561
R_glutinis_G00838	34.91	140
R_glutinis_G00839	26.38	172
R_glutinis_G00840	61.01	1913
R_glutinis_G00841	17.49	103.96
R_glutinis_G00842	21.37	1113
R_glutinis_G00843	29.47	218
R_glutinis_G00844	3.4	14
R_glutinis_G00845	112.47	1158
R_glutinis_G00846	25.65	307
R_glutinis_G00847	9.11	94
R_glutinis_G00848	17.07	59.19
R_glutinis_G00849	27.01	160.04
R_glutinis_G00850	43.15	473
R_glutinis_G00851	5.67	115
R_glutinis_G00852	15.23	393
R_glutinis_G00853	11.3	252
R_glutinis_G00854	82.07	1051
R_glutinis_G00855	20.36	73.19
R_glutinis_G00856	9.71	23.14
R_glutinis_G00857	77.86	1431
R_glutinis_G00858	30.58	443
R_glutinis_G00859	19.72	264
R_glutinis_G00860	12.81	260
R_glutinis_G00861	45.48	656
R_glutinis_G00862	34.97	1554
R_glutinis_G00863	89.56	2219
R_glutinis_G00864	40.86	1618.09
R_glutinis_G00865	1.59	17.91
R_glutinis_G00866	197.76	1177
R_glutinis_G00867	14.3	291
R_glutinis_G00868	5.95	89
R_glutinis_G00869	0.7	4
R_glutinis_G00870	27.28	303
R_glutinis_G00871	12.28	205
R_glutinis_G00872	31	586
R_glutinis_G00873	505.38	5920
R_glutinis_G00874	74.51	2181
R_glutinis_G00875	79.99	648
R_glutinis_G00876	7.23	121.5
R_glutinis_G00877	20.32	650.5
R_glutinis_G00878	69.25	1638
R_glutinis_G00879	164.21	2235
R_glutinis_G00880	25.08	806
R_glutinis_G00881	0.68	7
R_glutinis_G00882	311.27	3798
R_glutinis_G00883	1.5	27
R_glutinis_G00884	18.62	286
R_glutinis_G00885	81.9	1216
R_glutinis_G00886	39.09	304
R_glutinis_G00887	3.01	37
R_glutinis_G00888	208.88	1413
R_glutinis_G00889	320.63	12588
R_glutinis_G00890	18.22	442
R_glutinis_G00891	16.01	259
R_glutinis_G00892	46.23	1347
R_glutinis_G00893	34.86	488
R_glutinis_G00894	59.05	712
R_glutinis_G00895	18.4	287
R_glutinis_G00896	38.98	754
R_glutinis_G00897	36.1	838
R_glutinis_G00898	13.81	638
R_glutinis_G00899	63.84	591
R_glutinis_G00900	104.35	1147
R_glutinis_G00901	52.21	1973
R_glutinis_G00902	812.01	6879
R_glutinis_G00903	7.66	173.12
R_glutinis_G00904	1754.63	5086.88
R_glutinis_G00905	68.09	1212
R_glutinis_G00906	108.18	638
R_glutinis_G00907	11.95	169
R_glutinis_G00908	60.06	934
R_glutinis_G00909	5.17	82
R_glutinis_G00910	65.36	657
R_glutinis_G00911	0.17	3
R_glutinis_G00912	185.66	5041
R_glutinis_G00913	81.98	1860
R_glutinis_G00914	30.53	445
R_glutinis_G00915	22.8	1025
R_glutinis_G00916	4.14	58
R_glutinis_G00917	0.52	7.04
R_glutinis_G00918	29.52	1844.96
R_glutinis_G00919	71.93	445
R_glutinis_G00920	126.31	3824
R_glutinis_G00921	89.95	1494
R_glutinis_G00922	40.25	1083
R_glutinis_G00923	17.76	342
R_glutinis_G00924	50.44	913
R_glutinis_G00925	98.82	1498
R_glutinis_G00926	2.92	48
R_glutinis_G00927	54.73	476
R_glutinis_G00928	20.2	631
R_glutinis_G00929	28.05	154
R_glutinis_G00930	4.57	12
R_glutinis_G00931	16.93	678
R_glutinis_G00932	10	211
R_glutinis_G00933	28.02	612
R_glutinis_G00934	52.2	701
R_glutinis_G00935	89.19	2854
R_glutinis_G00936	20.11	468
R_glutinis_G00937	56.42	2906
R_glutinis_G00938	14.48	596
R_glutinis_G00939	1268.13	12713
R_glutinis_G00940	19.38	488
R_glutinis_G00941	16.72	292
R_glutinis_G00942	16.02	354
R_glutinis_G00943	198.42	1215
R_glutinis_G00944	164.28	4548.94
R_glutinis_G00945	22.52	63.45
R_glutinis_G00946	98.52	1372
R_glutinis_G00947	18.05	466
R_glutinis_G00948	83.17	824
R_glutinis_G00949	65.32	1856
R_glutinis_G00950	153.84	2016
R_glutinis_G00951	39.12	501
R_glutinis_G00952	98.35	1773
R_glutinis_G00953	8.35	127
R_glutinis_G00954	5.35	68
R_glutinis_G00955	78.03	1353
R_glutinis_G00956	17.32	125
R_glutinis_G00957	86.4	888
R_glutinis_G00958	114.01	694
R_glutinis_G00959	9.93	242
R_glutinis_G00960	240.36	2542
R_glutinis_G00961	86.27	1859
R_glutinis_G00962	23.81	400
R_glutinis_G00963	26.25	593
R_glutinis_G00964	73.95	1261
R_glutinis_G00965	55.3	1309
R_glutinis_G00966	13.65	238
R_glutinis_G00967	117.93	2570
R_glutinis_G00968	12.23	235
R_glutinis_G00969	193.42	1211
R_glutinis_G00970	17.17	67
R_glutinis_G00971	60.45	1034
R_glutinis_G00972	2.4	33
R_glutinis_G00973	5.09	97
R_glutinis_G00974	37.66	950
R_glutinis_G00975	32.94	1094
R_glutinis_G00976	53.24	3071
R_glutinis_G00977	35.64	533
R_glutinis_G00978	39.95	245
R_glutinis_G00979	7203.45	70653
R_glutinis_G00980	54.76	504
R_glutinis_G00981	99	1891
R_glutinis_G00982	0	0
R_glutinis_G00983	22.87	970
R_glutinis_G00984	27.37	991.97
R_glutinis_G00985	0.19	1.03
R_glutinis_G00986	253.74	7099
R_glutinis_G00987	15.83	446
R_glutinis_G00988	89.17	769
R_glutinis_G00989	36.5	899
R_glutinis_G00990	8.42	114
R_glutinis_G00991	1.73	27
R_glutinis_G00992	0.19	2
R_glutinis_G00993	12.31	178
R_glutinis_G00994	31.9	1330
R_glutinis_G00995	1.44	10
R_glutinis_G00996	17.98	226
R_glutinis_G00997	241.46	1134
R_glutinis_G00998	232.78	2589
R_glutinis_G00999	293.23	3464
R_glutinis_G01000	56.05	1095
R_glutinis_G01001	8.11	67
R_glutinis_G01002	15.09	118
R_glutinis_G01003	51.87	1070
R_glutinis_G01004	141.21	880
R_glutinis_G01005	34.37	840
R_glutinis_G01006	21.51	148
R_glutinis_G01007	80.14	959
R_glutinis_G01008	31.89	371
R_glutinis_G01009	17.96	777
R_glutinis_G01010	25.03	276
R_glutinis_G01011	201.44	2014
R_glutinis_G01012	19.83	261
R_glutinis_G01013	42.99	1065
R_glutinis_G01014	38.91	1308
R_glutinis_G01015	88.13	1322.66
R_glutinis_G01016	3.54	39.34
R_glutinis_G01017	16.63	123.47
R_glutinis_G01018	11.28	123
R_glutinis_G01019	2.57	17
R_glutinis_G01020	218.37	3826
R_glutinis_G01021	1054.4	35491.5
R_glutinis_G01022	136.52	2207
R_glutinis_G01023	46.35	463
R_glutinis_G01024	7.8	314
R_glutinis_G01025	9.65	222
R_glutinis_G01026	0.63	7
R_glutinis_G01027	0	0
R_glutinis_G01028	28.12	475
R_glutinis_G01029	17.33	113
R_glutinis_G01030	30.9	173
R_glutinis_G01031	11.44	68
R_glutinis_G01032	15.19	1148
R_glutinis_G01033	6.23	66
R_glutinis_G01034	101.11	1335
R_glutinis_G01035	242.7	1896
R_glutinis_G01036	16.83	232.58
R_glutinis_G01037	62.66	222.42
R_glutinis_G01038	0.31	1
R_glutinis_G01039	17.57	989
R_glutinis_G01040	13.41	164
R_glutinis_G01041	20.57	361
R_glutinis_G01042	1064.85	8742
R_glutinis_G01043	48.56	350
R_glutinis_G01044	1.37	4
R_glutinis_G01045	10.28	232
R_glutinis_G01046	47.14	783
R_glutinis_G01047	46.22	1024
R_glutinis_G01048	28.7	458
R_glutinis_G01049	35.9	1849
R_glutinis_G01050	109.36	1765
R_glutinis_G01051	45.94	1263
R_glutinis_G01052	13.61	407
R_glutinis_G01053	12.25	81
R_glutinis_G01054	32.31	834
R_glutinis_G01055	54.05	535
R_glutinis_G01056	23.15	808
R_glutinis_G01057	51.19	509
R_glutinis_G01058	18.03	219
R_glutinis_G01059	29.35	799
R_glutinis_G01060	8.91	168
R_glutinis_G01061	105.92	1214
R_glutinis_G01062	15.32	777
R_glutinis_G01063	12.29	232
R_glutinis_G01064	42.87	1422
R_glutinis_G01065	11.21	174
R_glutinis_G01066	32.05	1266
R_glutinis_G01067	36.58	634
R_glutinis_G01068	20.62	238
R_glutinis_G01069	81.5	3675
R_glutinis_G01070	2.46	20
R_glutinis_G01071	885.01	5683
R_glutinis_G01072	13.21	102
R_glutinis_G01073	4.31	80
R_glutinis_G01074	95.93	4518
R_glutinis_G01075	23.39	180
R_glutinis_G01076	26.33	772.04
R_glutinis_G01077	1.11	12.96
R_glutinis_G01078	4.43	15
R_glutinis_G01079	0.97	9
R_glutinis_G01080	4.43	15
R_glutinis_G01081	31.75	1523.42
R_glutinis_G01082	5	66
R_glutinis_G01083	22.35	809.58
R_glutinis_G01084	18.92	581
R_glutinis_G01085	4.16	74
R_glutinis_G01086	23.31	308
R_glutinis_G01087	39.99	736
R_glutinis_G01088	13.68	311
R_glutinis_G01089	54.58	804
R_glutinis_G01090	38.78	339
R_glutinis_G01091	83.26	658
R_glutinis_G01092	41.6	467
R_glutinis_G01093	24.35	1161
R_glutinis_G01094	46.5	745
R_glutinis_G01095	27.35	451
R_glutinis_G01096	6.07	94
R_glutinis_G01097	3.53	30
R_glutinis_G01098	76.52	951
R_glutinis_G01099	98.51	3814
R_glutinis_G01100	9.16	104
R_glutinis_G01101	75.06	541
R_glutinis_G01102	1.94	17
R_glutinis_G01103	4.9	128
R_glutinis_G01104	61.21	1852.47
R_glutinis_G01105	10.35	62.53
R_glutinis_G01106	0	0
R_glutinis_G01107	0.21	2
R_glutinis_G01108	2.64	23
R_glutinis_G01109	21.13	125
R_glutinis_G01110	6.05	260.93
R_glutinis_G01111	1.92	19.07
R_glutinis_G01112	72.74	676
R_glutinis_G01113	18.99	410
R_glutinis_G01114	94.53	2142.14
R_glutinis_G01115	68.95	1221.86
R_glutinis_G01116	0	0
R_glutinis_G01117	205.24	3139
R_glutinis_G01118	3.63	40
R_glutinis_G01119	97.53	961
R_glutinis_G01120	0.94	11
R_glutinis_G01121	182.41	2832
R_glutinis_G01122	29.6	684
R_glutinis_G01123	0	0
R_glutinis_G01124	18.95	292
R_glutinis_G01125	38.83	1282
R_glutinis_G01126	5.8	76
R_glutinis_G01127	0.37	2
R_glutinis_G01128	24.47	600
R_glutinis_G01129	38.29	508
R_glutinis_G01130	40.79	508
R_glutinis_G01131	22.29	571
R_glutinis_G01132	8.91	293
R_glutinis_G01133	32.55	501
R_glutinis_G01134	50.15	577
R_glutinis_G01135	10.7	153
R_glutinis_G01136	19.64	421.35
R_glutinis_G01137	18.97	421.03
R_glutinis_G01138	14.12	436.62
R_glutinis_G01139	234.47	4015
R_glutinis_G01140	38.24	2194.51
R_glutinis_G01141	22.85	713.49
R_glutinis_G01142	1.74	22
R_glutinis_G01143	32.85	685
R_glutinis_G01144	5.96	107
R_glutinis_G01145	24.72	140
R_glutinis_G01146	98.48	3178
R_glutinis_G01147	72.4	1309
R_glutinis_G01148	18.8	608
R_glutinis_G01149	20.38	89
R_glutinis_G01150	96.31	3475
R_glutinis_G01151	268.33	3371
R_glutinis_G01152	31.04	217
R_glutinis_G01153	510.97	7979
R_glutinis_G01154	111.43	2856
R_glutinis_G01155	196.69	3352
R_glutinis_G01156	456.77	4125
R_glutinis_G01157	5.8	11
R_glutinis_G01158	16.99	162
R_glutinis_G01159	30	669
R_glutinis_G01160	135.67	1191
R_glutinis_G01161	65.95	897
R_glutinis_G01162	16.59	743
R_glutinis_G01163	9.32	105
R_glutinis_G01164	22.42	732
R_glutinis_G01165	14.18	290
R_glutinis_G01166	22.06	466
R_glutinis_G01167	50.56	589
R_glutinis_G01168	40.78	548
R_glutinis_G01169	58.96	1171
R_glutinis_G01170	122.25	997
R_glutinis_G01171	130.88	1214
R_glutinis_G01172	22.13	1359
R_glutinis_G01173	0.35	2
R_glutinis_G01174	46	690
R_glutinis_G01175	13.09	79
R_glutinis_G01176	107.57	2321
R_glutinis_G01177	10.17	253
R_glutinis_G01178	0.13	1
R_glutinis_G01179	13.92	135
R_glutinis_G01180	56.95	1165
R_glutinis_G01181	12.1	243
R_glutinis_G01182	98.67	1154
R_glutinis_G01183	27.39	329
R_glutinis_G01184	10.32	108
R_glutinis_G01185	14.78	382
R_glutinis_G01186	11.46	187
R_glutinis_G01187	37.81	975
R_glutinis_G01188	860.18	20960
R_glutinis_G01189	43.85	270.49
R_glutinis_G01190	76.13	1490
R_glutinis_G01191	38.27	1076
R_glutinis_G01192	77.02	1243
R_glutinis_G01193	38.48	302
R_glutinis_G01194	2.43	32
R_glutinis_G01195	1.24	22
R_glutinis_G01196	51.21	450
R_glutinis_G01197	9.29	263
R_glutinis_G01198	22.27	516
R_glutinis_G01199	12.41	211
R_glutinis_G01200	23.02	131
R_glutinis_G01201	67.05	714
R_glutinis_G01202	21.12	194
R_glutinis_G01203	80.11	2321
R_glutinis_G01204	73.85	751
R_glutinis_G01205	145.69	825
R_glutinis_G01206	104.88	1399
R_glutinis_G01207	44.77	761
R_glutinis_G01208	30.86	822
R_glutinis_G01209	17.37	206
R_glutinis_G01210	84.9	822
R_glutinis_G01211	17.31	383
R_glutinis_G01212	15.49	777
R_glutinis_G01213	63.47	1331
R_glutinis_G01214	55.36	615
R_glutinis_G01215	164.11	1374
R_glutinis_G01216	53.89	2304
R_glutinis_G01217	33.68	577
R_glutinis_G01218	7.4	129
R_glutinis_G01219	48.59	2101
R_glutinis_G01220	34.7	1119
R_glutinis_G01221	93.34	4054
R_glutinis_G01222	526.94	3674
R_glutinis_G01223	12.21	115
R_glutinis_G01224	9.17	112
R_glutinis_G01225	5.58	26
R_glutinis_G01226	21.98	856
R_glutinis_G01227	165.91	3382
R_glutinis_G01228	63.81	1356
R_glutinis_G01229	24.93	449
R_glutinis_G01230	199.65	5963
R_glutinis_G01231	240.13	3175
R_glutinis_G01232	85.15	1508
R_glutinis_G01233	15.14	461
R_glutinis_G01234	154.42	4400
R_glutinis_G01235	327.82	10409
R_glutinis_G01236	10.43	488
R_glutinis_G01237	71.58	951
R_glutinis_G01238	31.75	154
R_glutinis_G01239	24.25	152
R_glutinis_G01240	12.02	264
R_glutinis_G01241	29.68	647
R_glutinis_G01242	125.95	2283
R_glutinis_G01243	42.47	1168
R_glutinis_G01244	42.95	412
R_glutinis_G01245	67.39	692
R_glutinis_G01246	9.01	99
R_glutinis_G01247	9.3	99
R_glutinis_G01248	21.8	166
R_glutinis_G01249	205.35	2131
R_glutinis_G01250	9.69	42
R_glutinis_G01251	18.9	297
R_glutinis_G01252	10.85	137
R_glutinis_G01253	78.57	1097
R_glutinis_G01254	135.1	2134
R_glutinis_G01255	2.73	57
R_glutinis_G01256	19.36	235
R_glutinis_G01257	129.36	1798
R_glutinis_G01258	27.51	81
R_glutinis_G01259	46.98	499
R_glutinis_G01260	13.78	211
R_glutinis_G01261	13.11	439
R_glutinis_G01262	25.31	1776
R_glutinis_G01263	29.74	173
R_glutinis_G01264	10.34	437
R_glutinis_G01265	9	247
R_glutinis_G01266	2.61	103
R_glutinis_G01267	13.86	202
R_glutinis_G01268	28.74	223
R_glutinis_G01269	3.37	50
R_glutinis_G01270	112.94	560
R_glutinis_G01271	45.03	416
R_glutinis_G01272	152.33	4485
R_glutinis_G01273	1328.17	18233
R_glutinis_G01274	74.56	672
R_glutinis_G01275	56.08	546
R_glutinis_G01276	388.19	8498
R_glutinis_G01277	44.46	1014
R_glutinis_G01278	26.34	245
R_glutinis_G01279	68.11	1921
R_glutinis_G01280	21.87	424
R_glutinis_G01281	156.35	1405
R_glutinis_G01282	12	84
R_glutinis_G01283	23.17	342
R_glutinis_G01284	12.97	452
R_glutinis_G01285	22.47	417
R_glutinis_G01286	70.04	1155
R_glutinis_G01287	1.74	13
R_glutinis_G01288	0	0
R_glutinis_G01289	22.74	380
R_glutinis_G01290	6.26	41
R_glutinis_G01291	24.86	293
R_glutinis_G01292	7.55	106
R_glutinis_G01293	24.83	388.81
R_glutinis_G01294	6.98	38.19
R_glutinis_G01295	50.63	1518
R_glutinis_G01296	7.87	29
R_glutinis_G01297	0.14	1
R_glutinis_G01298	34.26	276
R_glutinis_G01299	44.38	566
R_glutinis_G01300	11.81	80
R_glutinis_G01301	80.56	390
R_glutinis_G01302	61.23	3024
R_glutinis_G01303	64.28	667
R_glutinis_G01304	51.61	675
R_glutinis_G01305	53.64	1183
R_glutinis_G01306	31.23	879
R_glutinis_G01307	5.01	43
R_glutinis_G01308	15.66	547
R_glutinis_G01309	3.84	32
R_glutinis_G01310	8.1	83
R_glutinis_G01311	19.18	515
R_glutinis_G01312	17.7	47
R_glutinis_G01313	0.19	2
R_glutinis_G01314	75.99	1925
R_glutinis_G01315	44.07	1286
R_glutinis_G01316	25.98	715
R_glutinis_G01317	91.49	975
R_glutinis_G01318	85.38	1186
R_glutinis_G01319	16.42	557
R_glutinis_G01320	183.42	3492
R_glutinis_G01321	114.37	2695
R_glutinis_G01322	83.15	1499
R_glutinis_G01323	26.99	204
R_glutinis_G01324	45.1	545
R_glutinis_G01325	67.86	1276
R_glutinis_G01326	37.42	533
R_glutinis_G01327	31.9	403
R_glutinis_G01328	55.03	1798
R_glutinis_G01329	54.23	478
R_glutinis_G01330	77.31	863
R_glutinis_G01331	115.19	1884
R_glutinis_G01332	51.86	1531
R_glutinis_G01333	3.57	42
R_glutinis_G01334	144.84	2632
R_glutinis_G01335	33	961
R_glutinis_G01336	2210.49	24992
R_glutinis_G01337	59.01	1075
R_glutinis_G01338	92.17	1659
R_glutinis_G01339	378.57	6486
R_glutinis_G01340	27.78	422
R_glutinis_G01341	56.89	2014
R_glutinis_G01342	151.29	2920
R_glutinis_G01343	54.81	2177
R_glutinis_G01344	1.12	10
R_glutinis_G01345	19.9	462
R_glutinis_G01346	1.31	11
R_glutinis_G01347	32.53	1061
R_glutinis_G01348	16.47	108
R_glutinis_G01349	19.74	261
R_glutinis_G01350	749.75	6101
R_glutinis_G01351	141.36	3677
R_glutinis_G01352	59.03	1216
R_glutinis_G01353	383.72	4384
R_glutinis_G01354	18.85	433
R_glutinis_G01355	79.85	3662.77
R_glutinis_G01356	7.45	45.23
R_glutinis_G01357	5.46	41
R_glutinis_G01358	172.33	2828
R_glutinis_G01359	4.49	83
R_glutinis_G01360	12.1	298
R_glutinis_G01361	56.09	620
R_glutinis_G01362	31.52	704
R_glutinis_G01363	20.05	478
R_glutinis_G01364	31.06	483
R_glutinis_G01365	27.48	172
R_glutinis_G01366	16.89	295
R_glutinis_G01367	1.39	25
R_glutinis_G01368	3.41	22
R_glutinis_G01369	28.83	263
R_glutinis_G01370	24.98	252
R_glutinis_G01371	86.27	1037
R_glutinis_G01372	146.46	1455
R_glutinis_G01373	90.32	1811
R_glutinis_G01374	11.31	226
R_glutinis_G01375	15.57	237
R_glutinis_G01376	36	292
R_glutinis_G01377	86.06	534
R_glutinis_G01378	178.45	2548
R_glutinis_G01379	40.93	611
R_glutinis_G01380	16.37	228
R_glutinis_G01381	146.93	1047
R_glutinis_G01382	13.88	237
R_glutinis_G01383	9.84	44
R_glutinis_G01384	116.24	1474
R_glutinis_G01385	78.62	218
R_glutinis_G01386	45.38	489
R_glutinis_G01387	21.74	464
R_glutinis_G01388	112.76	3273
R_glutinis_G01389	42.06	2614.58
R_glutinis_G01390	234.37	3780.42
R_glutinis_G01391	220.55	986
R_glutinis_G01392	89.99	434
R_glutinis_G01393	37.8	1362
R_glutinis_G01394	3.33	69
R_glutinis_G01395	56.33	696
R_glutinis_G01396	46.13	240
R_glutinis_G01397	68.08	1092
R_glutinis_G01398	136.9	4660
R_glutinis_G01399	49.45	464
R_glutinis_G01400	26.52	273
R_glutinis_G01401	49.13	879
R_glutinis_G01402	54.55	771
R_glutinis_G01403	72.23	2079
R_glutinis_G01404	39.05	517
R_glutinis_G01405	940.92	25756
R_glutinis_G01406	29.5	895
R_glutinis_G01407	43.42	607
R_glutinis_G01408	200.67	2602.15
R_glutinis_G01409	31.18	414.85
R_glutinis_G01410	53.53	409
R_glutinis_G01411	4.14	46
R_glutinis_G01412	11.54	111
R_glutinis_G01413	12.37	254
R_glutinis_G01414	104.38	3244
R_glutinis_G01415	7.97	56
R_glutinis_G01416	10.53	123
R_glutinis_G01417	2.42	31
R_glutinis_G01418	8.65	123
R_glutinis_G01419	10	296
R_glutinis_G01420	9.81	130
R_glutinis_G01421	37.73	1271
R_glutinis_G01422	19.57	298
R_glutinis_G01423	11.86	151
R_glutinis_G01424	121	3121
R_glutinis_G01425	65.12	3664
R_glutinis_G01426	9.64	435
R_glutinis_G01427	9.84	272
R_glutinis_G01428	30.99	593
R_glutinis_G01429	16.8	450
R_glutinis_G01430	16.62	513.1
R_glutinis_G01431	38.27	306.9
R_glutinis_G01432	12.06	107
R_glutinis_G01433	87.27	439
R_glutinis_G01434	35.4	352
R_glutinis_G01435	18.95	577
R_glutinis_G01436	9.21	135
R_glutinis_G01437	30.14	451
R_glutinis_G01438	0	0
R_glutinis_G01439	300.89	1804.39
R_glutinis_G01440	36.32	558
R_glutinis_G01441	54.3	2157
R_glutinis_G01442	16.78	80
R_glutinis_G01443	92.01	349
R_glutinis_G01444	22.97	239
R_glutinis_G01445	6.12	69
R_glutinis_G01446	15.66	174
R_glutinis_G01447	1.49	15
R_glutinis_G01448	15.62	208
R_glutinis_G01449	68.13	1337
R_glutinis_G01450	53.55	1378
R_glutinis_G01451	35.98	542
R_glutinis_G01452	74.21	443
R_glutinis_G01453	18.44	95.42
R_glutinis_G01454	0	0
R_glutinis_G01455	13.09	89
R_glutinis_G01456	17.35	331
R_glutinis_G01457	38.31	1120
R_glutinis_G01458	345.33	2021
R_glutinis_G01459	88.17	1536
R_glutinis_G01460	10.07	117
R_glutinis_G01461	54.58	1665
R_glutinis_G01462	60.07	204
R_glutinis_G01463	43.04	1137
R_glutinis_G01464	21.51	223
R_glutinis_G01465	56.13	624
R_glutinis_G01466	112.05	674
R_glutinis_G01467	24.21	267
R_glutinis_G01468	46.78	722
R_glutinis_G01469	18.77	797
R_glutinis_G01470	76.64	1709
R_glutinis_G01471	43.39	1202
R_glutinis_G01472	26.3	342
R_glutinis_G01473	88.18	919
R_glutinis_G01474	3.4	28
R_glutinis_G01475	101.61	792
R_glutinis_G01476	8.36	163
R_glutinis_G01477	1.03	10
R_glutinis_G01478	5.01	160
R_glutinis_G01479	96.85	1229
R_glutinis_G01480	18.21	710
R_glutinis_G01481	10.74	225
R_glutinis_G01482	9	98
R_glutinis_G01483	5.34	136
R_glutinis_G01484	54.06	1687
R_glutinis_G01485	1.9	35
R_glutinis_G01486	39.22	356
R_glutinis_G01487	82.63	759
R_glutinis_G01488	17.16	141
R_glutinis_G01489	6.44	61
R_glutinis_G01490	34.16	331
R_glutinis_G01491	62.57	612
R_glutinis_G01492	88.12	1411
R_glutinis_G01493	108.43	851
R_glutinis_G01494	116.76	6928
R_glutinis_G01495	0.37	7
R_glutinis_G01496	28.47	937.27
R_glutinis_G01497	56.58	1712.73
R_glutinis_G01498	12.71	115
R_glutinis_G01499	17.19	376
R_glutinis_G01500	111.24	652
R_glutinis_G01501	8.88	49
R_glutinis_G01502	494.8	2221
R_glutinis_G01503	17.58	407
R_glutinis_G01504	43.95	1849.68
R_glutinis_G01505	43.47	739.67
R_glutinis_G01506	23.92	996
R_glutinis_G01507	10.36	174
R_glutinis_G01508	3.4	75.36
R_glutinis_G01509	6.74	271.64
R_glutinis_G01510	47.02	465
R_glutinis_G01511	1.02	6
R_glutinis_G01512	44.86	316
R_glutinis_G01513	14.25	66
R_glutinis_G01514	25.09	1329
R_glutinis_G01515	30.02	244
R_glutinis_G01516	48.11	511
R_glutinis_G01517	6.78	36
R_glutinis_G01518	12.83	243
R_glutinis_G01519	43.76	230
R_glutinis_G01520	76.89	375
R_glutinis_G01521	37.5	755
R_glutinis_G01522	16.03	106
R_glutinis_G01523	9.91	47
R_glutinis_G01524	24.07	355
R_glutinis_G01525	36.03	1265
R_glutinis_G01526	14.2	325
R_glutinis_G01527	41.8	1369
R_glutinis_G01528	10.77	289
R_glutinis_G01529	8.67	105
R_glutinis_G01530	24.42	485
R_glutinis_G01531	0.23	2
R_glutinis_G01532	0	0
R_glutinis_G01533	25.12	695
R_glutinis_G01534	33.75	361
R_glutinis_G01535	15.54	499
R_glutinis_G01536	53.08	1408
R_glutinis_G01537	238.88	2891
R_glutinis_G01538	23.86	1472
R_glutinis_G01539	151.74	3337
R_glutinis_G01540	6.01	74
R_glutinis_G01541	96.66	3814.06
R_glutinis_G01542	3.61	31.94
R_glutinis_G01543	19.84	279
R_glutinis_G01544	49.85	1832
R_glutinis_G01545	64.06	1671
R_glutinis_G01546	96.66	1526
R_glutinis_G01547	42.51	1093
R_glutinis_G01548	25.16	667
R_glutinis_G01549	67.32	366
R_glutinis_G01550	64.57	1336
R_glutinis_G01551	12.63	366
R_glutinis_G01552	52.17	890
R_glutinis_G01553	35.09	335
R_glutinis_G01554	60.77	747
R_glutinis_G01555	62.56	1064
R_glutinis_G01556	2.33	33
R_glutinis_G01557	0.74	10
R_glutinis_G01558	15.47	69
R_glutinis_G01559	29.03	354
R_glutinis_G01560	102.57	2141
R_glutinis_G01561	33.84	463
R_glutinis_G01562	44.08	498
R_glutinis_G01563	84.54	1046
R_glutinis_G01564	47.61	620
R_glutinis_G01565	96.78	1069
R_glutinis_G01566	65.69	563
R_glutinis_G01567	3.22	55.72
R_glutinis_G01568	327.4	10393.6
R_glutinis_G01569	823.59	3168.69
R_glutinis_G01570	20.74	192
R_glutinis_G01571	5.73	120
R_glutinis_G01572	21.16	426
R_glutinis_G01573	16.28	237
R_glutinis_G01574	8.71	127
R_glutinis_G01575	21.57	643
R_glutinis_G01576	32.61	761
R_glutinis_G01577	20.36	512
R_glutinis_G01578	14.02	212
R_glutinis_G01579	86.25	3383
R_glutinis_G01580	8.06	184
R_glutinis_G01581	11.86	204
R_glutinis_G01582	40.35	1136.71
R_glutinis_G01583	46.73	515.29
R_glutinis_G01584	25.55	459
R_glutinis_G01585	39.74	276
R_glutinis_G01586	69.2	780
R_glutinis_G01587	15.14	96
R_glutinis_G01588	0.94	13
R_glutinis_G01589	321.87	5000
R_glutinis_G01590	10.2	325
R_glutinis_G01591	4840.11	43320
R_glutinis_G01592	43.94	971
R_glutinis_G01593	7.43	119
R_glutinis_G01594	9.7	145
R_glutinis_G01595	41.2	1008
R_glutinis_G01596	26.27	298
R_glutinis_G01597	42.68	1447
R_glutinis_G01598	101.12	937
R_glutinis_G01599	39.46	602
R_glutinis_G01600	30.39	512
R_glutinis_G01601	27.03	657
R_glutinis_G01602	84.03	853
R_glutinis_G01603	23.7	301.13
R_glutinis_G01604	23.81	430.87
R_glutinis_G01605	28	288
R_glutinis_G01606	24.45	206
R_glutinis_G01607	169.53	1675
R_glutinis_G01608	17.94	382
R_glutinis_G01609	8.17	186
R_glutinis_G01610	4.57	227
R_glutinis_G01611	8.76	228
R_glutinis_G01612	39.05	650
R_glutinis_G01613	0.22	1
R_glutinis_G01614	86.32	1323
R_glutinis_G01615	30.78	615
R_glutinis_G01616	6.37	71
R_glutinis_G01617	27.78	1161.58
R_glutinis_G01618	33.66	631.42
R_glutinis_G01619	30.48	725
R_glutinis_G01620	29.51	791
R_glutinis_G01621	46.56	656
R_glutinis_G01622	35.89	507
R_glutinis_G01623	52.46	922
R_glutinis_G01624	1295.59	33079
R_glutinis_G01625	23.99	724
R_glutinis_G01626	161.41	2608
R_glutinis_G01627	13.17	461
R_glutinis_G01628	30.49	255
R_glutinis_G01629	1.66	5
R_glutinis_G01630	2034.67	16612
R_glutinis_G01631	64.98	885
R_glutinis_G01632	94.74	2235
R_glutinis_G01633	36.15	798
R_glutinis_G01634	87.75	978
R_glutinis_G01635	11.66	481
R_glutinis_G01636	0.38	5
R_glutinis_G01637	95.39	1804
R_glutinis_G01638	21.95	276
R_glutinis_G01639	197.66	1578
R_glutinis_G01640	85.56	1748
R_glutinis_G01641	9.98	528
R_glutinis_G01642	36.77	947
R_glutinis_G01643	15.32	185
R_glutinis_G01644	81.82	2460
R_glutinis_G01645	48.41	1727
R_glutinis_G01646	25.74	452
R_glutinis_G01647	40.7	1058
R_glutinis_G01648	0.67	2
R_glutinis_G01649	58.47	951
R_glutinis_G01650	55.06	2099
R_glutinis_G01651	24.8	1246
R_glutinis_G01652	50.45	667
R_glutinis_G01653	1.23	9
R_glutinis_G01654	10.56	174
R_glutinis_G01655	23.09	1011
R_glutinis_G01656	32.03	626
R_glutinis_G01657	73.4	893
R_glutinis_G01658	16.66	358
R_glutinis_G01659	67.45	1384
R_glutinis_G01660	39.32	521
R_glutinis_G01661	119.75	876
R_glutinis_G01662	29.69	827
R_glutinis_G01663	2.42	26
R_glutinis_G01664	120.41	2908.96
R_glutinis_G01665	14.2	788.33
R_glutinis_G01666	6.24	83
R_glutinis_G01667	65.84	1718
R_glutinis_G01668	34.11	560
R_glutinis_G01669	0	0
R_glutinis_G01670	29.14	638
R_glutinis_G01671	128.89	1625
R_glutinis_G01672	34.88	569
R_glutinis_G01673	74.1	528
R_glutinis_G01674	26.76	372
R_glutinis_G01675	104.68	502
R_glutinis_G01676	67.75	681
R_glutinis_G01677	14.64	787
R_glutinis_G01678	19.36	204
R_glutinis_G01679	38.34	617
R_glutinis_G01680	14.29	296
R_glutinis_G01681	2.56	47
R_glutinis_G01682	26.93	288
R_glutinis_G01683	163.6	4573
R_glutinis_G01684	219.13	5664
R_glutinis_G01685	19.18	341
R_glutinis_G01686	65.38	705
R_glutinis_G01687	14.64	163
R_glutinis_G01688	37.75	313
R_glutinis_G01689	111.66	2026
R_glutinis_G01690	59.25	610
R_glutinis_G01691	59.16	1037
R_glutinis_G01692	14.64	446.91
R_glutinis_G01693	3.86	59.09
R_glutinis_G01694	83.51	3507
R_glutinis_G01695	39.63	1096
R_glutinis_G01696	44.05	668
R_glutinis_G01697	61.15	1428
R_glutinis_G01698	38.94	415
R_glutinis_G01699	11.44	546
R_glutinis_G01700	175.48	1905
R_glutinis_G01701	0.21	1
R_glutinis_G01702	25.02	460
R_glutinis_G01703	59.82	1130
R_glutinis_G01704	76.04	353
R_glutinis_G01705	19.25	315
R_glutinis_G01706	63.39	1705
R_glutinis_G01707	45.14	813
R_glutinis_G01708	46.06	2158
R_glutinis_G01709	20.48	381
R_glutinis_G01710	64.5	494
R_glutinis_G01711	157.57	3915
R_glutinis_G01712	17.57	1544
R_glutinis_G01713	18.58	1071.9
R_glutinis_G01714	64.58	2804.1
R_glutinis_G01715	25.25	864
R_glutinis_G01716	6.8	107
R_glutinis_G01717	98.75	1072
R_glutinis_G01718	130.86	3145
R_glutinis_G01719	2.83	31
R_glutinis_G01720	10.13	253
R_glutinis_G01721	134.37	1483
R_glutinis_G01722	137.18	1120
R_glutinis_G01723	56.81	1154
R_glutinis_G01724	198.04	2352
R_glutinis_G01725	37.14	476
R_glutinis_G01726	15.35	104
R_glutinis_G01727	29.44	343
R_glutinis_G01728	14.46	67
R_glutinis_G01729	2.68	12
R_glutinis_G01730	29.61	1221
R_glutinis_G01731	17.12	612
R_glutinis_G01732	14.2	161
R_glutinis_G01733	23.93	490
R_glutinis_G01734	54.68	522
R_glutinis_G01735	61.73	1163
R_glutinis_G01736	1.22	6
R_glutinis_G01737	24.1	819
R_glutinis_G01738	406.01	5869
R_glutinis_G01739	41.03	836
R_glutinis_G01740	15.33	108
R_glutinis_G01741	22.61	275
R_glutinis_G01742	31.85	598
R_glutinis_G01743	235.3	3636
R_glutinis_G01744	11.64	295.4
R_glutinis_G01745	13.77	168.6
R_glutinis_G01746	50.47	696
R_glutinis_G01747	209.7	4659
R_glutinis_G01748	192.78	2293
R_glutinis_G01749	50.55	2582
R_glutinis_G01750	3.03	35
R_glutinis_G01751	80.51	461
R_glutinis_G01752	43.26	1247
R_glutinis_G01753	24.47	240
R_glutinis_G01754	20.54	451
R_glutinis_G01755	17.35	134
R_glutinis_G01756	66.73	1236
R_glutinis_G01757	261.05	2999
R_glutinis_G01758	166.89	1245
R_glutinis_G01759	36.3	537
R_glutinis_G01760	5.04	109
R_glutinis_G01761	37.91	452
R_glutinis_G01762	62.36	744
R_glutinis_G01763	1.99	14
R_glutinis_G01764	18.85	175
R_glutinis_G01765	6.69	157
R_glutinis_G01766	11.57	187
R_glutinis_G01767	24.02	527
R_glutinis_G01768	46.9	1428
R_glutinis_G01769	23.73	108
R_glutinis_G01770	19.79	252
R_glutinis_G01771	30.19	441
R_glutinis_G01772	70.5	985
R_glutinis_G01773	184.67	2345
R_glutinis_G01774	2.37	26
R_glutinis_G01775	19.26	569
R_glutinis_G01776	77.27	633
R_glutinis_G01777	45.01	1105
R_glutinis_G01778	54.56	991
R_glutinis_G01779	80.88	1900
R_glutinis_G01780	41.03	1095
R_glutinis_G01781	10.03	113
R_glutinis_G01782	29.75	212
R_glutinis_G01783	26.91	1016
R_glutinis_G01784	3.86	31
R_glutinis_G01785	8.14	172.41
R_glutinis_G01786	8.68	339.59
R_glutinis_G01787	7.83	164
R_glutinis_G01788	5.19	107
R_glutinis_G01789	2.53	47
R_glutinis_G01790	40.42	940
R_glutinis_G01791	56.22	395
R_glutinis_G01792	99.62	3339
R_glutinis_G01793	29.91	601
R_glutinis_G01794	1.45	14
R_glutinis_G01795	70.06	367
R_glutinis_G01796	17.56	49
R_glutinis_G01797	0.37	1
R_glutinis_G01798	4.71	75
R_glutinis_G01799	70.38	1419
R_glutinis_G01800	20.28	308
R_glutinis_G01801	39.28	292
R_glutinis_G01802	4.82	59
R_glutinis_G01803	1.15	9
R_glutinis_G01804	62.16	869
R_glutinis_G01805	10.43	458
R_glutinis_G01806	51.15	960.91
R_glutinis_G01807	4.3	14.09
R_glutinis_G01808	27.09	880
R_glutinis_G01809	37.08	2596.78
R_glutinis_G01810	8.01	82.22
R_glutinis_G01811	34.54	1452
R_glutinis_G01812	5.37	129
R_glutinis_G01813	38.2	491
R_glutinis_G01814	3.2	44
R_glutinis_G01815	0.11	1
R_glutinis_G01816	15.47	57
R_glutinis_G01817	54.03	830
R_glutinis_G01818	40.2	403
R_glutinis_G01819	46.4	857
R_glutinis_G01820	15.08	163
R_glutinis_G01821	20.3	352
R_glutinis_G01822	0	0
R_glutinis_G01823	13.62	95.76
R_glutinis_G01824	46.05	277
R_glutinis_G01825	30.41	267
R_glutinis_G01826	23.68	476
R_glutinis_G01827	2.42	22
R_glutinis_G01828	1155.87	25169
R_glutinis_G01829	52.73	550
R_glutinis_G01830	16.52	391
R_glutinis_G01831	190.42	3212
R_glutinis_G01832	38.68	1260
R_glutinis_G01833	96.95	987
R_glutinis_G01834	25.99	1479
R_glutinis_G01835	7.69	109
R_glutinis_G01836	22.22	171
R_glutinis_G01837	6.43	81
R_glutinis_G01838	5.13	85
R_glutinis_G01839	76.24	1470
R_glutinis_G01840	35.31	708
R_glutinis_G01841	7.22	64
R_glutinis_G01842	28.07	899
R_glutinis_G01843	28.96	943
R_glutinis_G01844	4.76	33.47
R_glutinis_G01845	341.4	1924
R_glutinis_G01846	17.89	364
R_glutinis_G01847	0.58	8.84
R_glutinis_G01848	192.54	3949.16
R_glutinis_G01849	63.4	1412
R_glutinis_G01850	42.25	1142
R_glutinis_G01851	9.27	82
R_glutinis_G01852	30.88	599
R_glutinis_G01853	17.26	347
R_glutinis_G01854	37.66	846
R_glutinis_G01855	67.76	1104
R_glutinis_G01856	66.63	2996
[truncated: 4,918 more rows]
