# Supplementary material for: Genomics and lipidomics analysis of the biotechnologically important oleaginous red yeast Rhodotorula glutinis ZHK provides new insights into its lipid and carotenoid metabolism
Source: BMC Genomics. 2020 Nov 26;21:834. doi: 10.1186/s12864-020-07244-z (PMC7690147; doi:10.1186/s12864-020-07244-z)
Supplement: Supplementary file 3 — Additional file 3. SNP/InDel annotations resulted from RNA-seq data. [file 12864_2020_7244_MOESM3_ESM.xlsx]

## Sheet: snp.annot
#chr	start	end	ref	mut	variation_type	database	quality	R_glutinis_type	R_glutinis_read	structure_type	structure_gene	function_type	function_gene
Rgl_0001	15745	15745	G	T	SNP	.	38.3131	0|1	2,3	intronic	R_glutinis_G00006	-	-
Rgl_0001	21556	21561	GCGCGC	-	Deletion	.	134	0|1	168,32	exonic	R_glutinis_G00008	nonframeshift deletion	R_glutinis_G00008:R_glutinis_G00008-mRNA-1:exon6:c.1383_1388del:p.461_463del,
Rgl_0001	31367	31367	A	C	SNP	.	225	1|1	0,32	exonic	R_glutinis_G00009	nonsynonymous SNV	R_glutinis_G00009:R_glutinis_G00009-mRNA-1:exon2:c.T214G:p.C72G,
Rgl_0001	33683	33684	GG	-	Deletion	.	222	0|1	126106	exonic	R_glutinis_G00010	frameshift deletion	R_glutinis_G00010:R_glutinis_G00010-mRNA-1:exon4:c.324_325del:p.T108fs,
Rgl_0001	59010	59010	G	A	SNP	.	91	0|1	29,8	upstream;downstream	R_glutinis_G00015;R_glutinis_G00016	-	-
Rgl_0001	59012	59012	C	A	SNP	.	107	0|1	27,9	upstream;downstream	R_glutinis_G00015;R_glutinis_G00016	-	-
Rgl_0001	65362	65362	C	A	SNP	.	29.6515	0|1	5,3	UTR5	R_glutinis_G00018(R_glutinis_G00018-mRNA-1:c.-64C>A)	-	-
Rgl_0001	74219	74219	T	C	SNP	.	57	0|1	2,3	downstream	R_glutinis_G00020	-	-
Rgl_0001	76953	76953	G	A	SNP	.	30.4183	1|1	0,1	intronic	R_glutinis_G00020	-	-
Rgl_0001	85223	85223	A	G	SNP	.	222	0|1	108,93	exonic	R_glutinis_G00023	synonymous SNV	R_glutinis_G00023:R_glutinis_G00023-mRNA-1:exon15:c.T5898C:p.N1966N,
Rgl_0001	100279	100279	G	A	SNP	.	44.1795	0|1	10,4	exonic	R_glutinis_G00025	synonymous SNV	R_glutinis_G00025:R_glutinis_G00025-mRNA-1:exon3:c.C2094T:p.D698D,
Rgl_0001	204301	204301	C	T	SNP	.	37.4884	0|1	11,2	upstream;downstream	R_glutinis_G00050;R_glutinis_G00051	-	-
Rgl_0001	206198	206198	-	GG	Insertion	.	219	0|1	10,43	UTR5	R_glutinis_G00051(R_glutinis_G00051-mRNA-1:c.-26_-25insCC)	-	-
Rgl_0001	238509	238509	A	G	SNP	.	222	0|1	72,61	exonic	R_glutinis_G00063	nonsynonymous SNV	R_glutinis_G00063:R_glutinis_G00063-mRNA-1:exon13:c.A2957G:p.Y986C,
Rgl_0001	242289	242289	C	A	SNP	.	54	0|1	6,2	intronic	R_glutinis_G00064	-	-
Rgl_0001	279810	279815	GGTCAG	-	Deletion	.	222	0|1	24,27	intronic	R_glutinis_G00078	-	-
Rgl_0001	296065	296065	A	G	SNP	.	42.4176	0|1	11,4	upstream;downstream	R_glutinis_G00083;R_glutinis_G00084	-	-
Rgl_0001	345164	345167	GGGG	-	Deletion	.	118	0|1	10,36	exonic	R_glutinis_G00101	frameshift deletion	R_glutinis_G00101:R_glutinis_G00101-mRNA-1:exon2:c.210_213del:p.H70fs,
Rgl_0001	346423	346425	GGG	-	Deletion	.	222	0|1	118102	exonic	R_glutinis_G00102	nonframeshift deletion	R_glutinis_G00102:R_glutinis_G00102-mRNA-1:exon3:c.489_491del:p.163_164del,
Rgl_0001	363090	363090	C	-	Deletion	.	222	0|1	120,88	exonic	R_glutinis_G00107	frameshift deletion	R_glutinis_G00107:R_glutinis_G00107-mRNA-1:exon13:c.1540delC:p.Q514fs,
Rgl_0001	432364	432364	G	C	SNP	.	228	1|1	1172	exonic	R_glutinis_G00134	nonsynonymous SNV	R_glutinis_G00134:R_glutinis_G00134-mRNA-1:exon4:c.G507C:p.E169D,
Rgl_0001	443114	443131	GAGAGAGAGAGAGAGAGA	-	Deletion	.	63	0|1	71,13	UTR3	R_glutinis_G00137(R_glutinis_G00137-mRNA-1:c.*29_*12delTCTCTCTCTCTCTCTCTC)	-	-
Rgl_0001	468011	468011	C	T	SNP	.	156	0|1	20,40	exonic	R_glutinis_G00148	synonymous SNV	R_glutinis_G00148:R_glutinis_G00148-mRNA-3:exon1:c.G51A:p.V17V,R_glutinis_G00148:R_glutinis_G00148-mRNA-2:exon1:c.G51A:p.V17V,
Rgl_0001	496037	496037	C	G	SNP	.	225	1|1	0,184	exonic	R_glutinis_G00156	nonsynonymous SNV	R_glutinis_G00156:R_glutinis_G00156-mRNA-1:exon14:c.C4975G:p.R1659G,
Rgl_0001	505478	505478	A	G	SNP	.	47.2118	0|1	1,3	intronic	R_glutinis_G00158	-	-
Rgl_0001	520191	520191	G	T	SNP	.	62	1|1	0,3	intronic	R_glutinis_G00160	-	-
Rgl_0001	545000	545000	G	T	SNP	.	121	0|1	76,18	exonic	R_glutinis_G00166	stopgain	R_glutinis_G00166:R_glutinis_G00166-mRNA-1:exon10:c.G3007T:p.G1003X,
Rgl_0001	552587	552587	C	A	SNP	.	20.2676	0|1	3,2	intronic	R_glutinis_G00168	-	-
Rgl_0001	605454	605454	T	G	SNP	.	228	1|1	1211	exonic	R_glutinis_G00185	nonsynonymous SNV	R_glutinis_G00185:R_glutinis_G00185-mRNA-1:exon1:c.A199C:p.N67H,
Rgl_0001	605455	605455	G	C	SNP	.	228	1|1	5208	exonic	R_glutinis_G00185	nonsynonymous SNV	R_glutinis_G00185:R_glutinis_G00185-mRNA-1:exon1:c.C198G:p.S66R,
Rgl_0001	605456	605456	C	T	SNP	.	228	1|1	4209	exonic	R_glutinis_G00185	nonsynonymous SNV	R_glutinis_G00185:R_glutinis_G00185-mRNA-1:exon1:c.G197A:p.S66N,
Rgl_0001	606898	606898	T	C	SNP	.	37.4773	0|1	19,5	upstream;downstream	R_glutinis_G00187;R_glutinis_G00186	-	-
Rgl_0001	624486	624486	G	T	SNP	.	54	0|1	6,2	exonic	R_glutinis_G00192	nonsynonymous SNV	R_glutinis_G00192:R_glutinis_G00192-mRNA-1:exon4:c.G871T:p.G291C,
Rgl_0001	626474	626474	C	T	SNP	.	27.4222	1|1	0,2	UTR5	R_glutinis_G00194(R_glutinis_G00194-mRNA-1:c.-568C>T)	-	-
Rgl_0001	649927	649927	G	C	SNP	.	225	1|1	0,45	splicing	R_glutinis_G00204(R_glutinis_G00204-mRNA-2:exon2:c.230+1G>C)	-	-
Rgl_0001	649929	649929	G	A	SNP	.	225	1|1	0,43	intronic	R_glutinis_G00204	-	-
Rgl_0001	650080	650080	G	A	SNP	.	220	0|1	8,44	intronic	R_glutinis_G00204	-	-
Rgl_0001	651585	651586	CG	-	Deletion	.	219	0|1	50176	exonic	R_glutinis_G00204	frameshift deletion	R_glutinis_G00204:R_glutinis_G00204-mRNA-2:exon13:c.1115_1116del:p.T372fs,
Rgl_0001	651892	651894	GGG	-	Deletion	.	222	0|1	61,78	exonic	R_glutinis_G00204	nonframeshift deletion	R_glutinis_G00204:R_glutinis_G00204-mRNA-2:exon13:c.1422_1424del:p.474_475del,
Rgl_0001	683423	683423	G	A	SNP	.	116	0|1	7,10	splicing	R_glutinis_G00215(R_glutinis_G00215-mRNA-1:exon3:c.399+1G>A)	-	-
Rgl_0001	683424	683424	T	A	SNP	.	109	0|1	8,9	splicing	R_glutinis_G00215(R_glutinis_G00215-mRNA-1:exon3:c.399+2T>A)	-	-
Rgl_0001	683590	683590	C	A	SNP	.	143	1|1	0,10	exonic	R_glutinis_G00215	stopgain	R_glutinis_G00215:R_glutinis_G00215-mRNA-1:exon4:c.C402A:p.Y134X,
Rgl_0001	687259	687259	C	A	SNP	.	25.9259	0|1	1,2	downstream	R_glutinis_G00216	-	-
Rgl_0001	715968	715968	G	A	SNP	.	56	0|1	6,4	exonic	R_glutinis_G00226	nonsynonymous SNV	R_glutinis_G00226:R_glutinis_G00226-mRNA-1:exon1:c.C701T:p.S234L,
Rgl_0001	728389	728389	-	CTC	Insertion	.	220	0|1	27,67	exonic	R_glutinis_G00230	nonframeshift insertion	R_glutinis_G00230:R_glutinis_G00230-mRNA-1:exon5:c.651_652insCTC:p.W217delinsWL,
Rgl_0001	728481	728484	GGGG	-	Deletion	.	187	1|1	12,78	exonic	R_glutinis_G00230	frameshift deletion	R_glutinis_G00230:R_glutinis_G00230-mRNA-1:exon6:c.718_721del:p.G240fs,
Rgl_0001	738720	738720	A	C	SNP	.	225	1|1	0,123	exonic;splicing	R_glutinis_G00233;R_glutinis_G00233(R_glutinis_G00233-mRNA-1:exon5:c.667+2T>G)	synonymous SNV	R_glutinis_G00233:R_glutinis_G00233-mRNA-2:exon4:c.T669G:p.G223G,
Rgl_0001	738721	738721	C	G	SNP	.	225	1|1	0,121	exonic;splicing	R_glutinis_G00233;R_glutinis_G00233(R_glutinis_G00233-mRNA-1:exon5:c.667+1G>C)	nonsynonymous SNV	R_glutinis_G00233:R_glutinis_G00233-mRNA-2:exon4:c.G668C:p.G223A,
Rgl_0001	798958	798958	G	T	SNP	.	222	0|1	113,58	exonic	R_glutinis_G00255	nonsynonymous SNV	R_glutinis_G00255:R_glutinis_G00255-mRNA-1:exon4:c.C674A:p.A225E,
Rgl_0001	876886	876886	G	A	SNP	.	203	0|1	21,16	exonic	R_glutinis_G00278	nonsynonymous SNV	R_glutinis_G00278:R_glutinis_G00278-mRNA-1:exon5:c.C974T:p.A325V,
Rgl_0001	920937	920937	C	A	SNP	.	21.1958	0|1	1,1	intronic	R_glutinis_G00291	-	-
Rgl_0001	924941	924941	A	G	SNP	.	118	0|1	92,28	exonic	R_glutinis_G00292	nonsynonymous SNV	R_glutinis_G00292:R_glutinis_G00292-mRNA-1:exon1:c.T20C:p.L7S,
Rgl_0001	931005	931005	G	C	SNP	.	81	0|1	5,3	UTR5	R_glutinis_G00295(R_glutinis_G00295-mRNA-1:c.-511G>C)	-	-
Rgl_0001	1038673	1038673	C	T	SNP	.	44.4146	1|1	0,2	splicing	R_glutinis_G00315(R_glutinis_G00315-mRNA-1:exon4:c.1069+1G>A)	-	-
Rgl_0001	1054456	1054456	T	C	SNP	.	44.7408	0|1	6,3	exonic	R_glutinis_G00319	nonsynonymous SNV	R_glutinis_G00319:R_glutinis_G00319-mRNA-1:exon5:c.T1049C:p.V350A,
Rgl_0001	1056770	1056818	CTCTCTCTCTCTCTCTCTCTCTCTCTCTCTCTCTCTCTCTCTCTCTCTC	-	Deletion	.	30.4183	1|1	0,1	intronic	R_glutinis_G00319	-	-
Rgl_0001	1061476	1061476	C	A	SNP	.	23.403	0|1	2,2	upstream	R_glutinis_G00320,R_glutinis_G00321	-	-
Rgl_0001	1175718	1175718	G	C	SNP	.	225	1|1	0,48	exonic	R_glutinis_G00362	nonsynonymous SNV	R_glutinis_G00362:R_glutinis_G00362-mRNA-1:exon6:c.C676G:p.H226D,
Rgl_0001	1175719	1175719	C	G	SNP	.	225	1|1	0,48	exonic	R_glutinis_G00362	synonymous SNV	R_glutinis_G00362:R_glutinis_G00362-mRNA-1:exon6:c.G675C:p.V225V,
Rgl_0001	1175721	1175721	C	G	SNP	.	225	1|1	0,49	exonic	R_glutinis_G00362	nonsynonymous SNV	R_glutinis_G00362:R_glutinis_G00362-mRNA-1:exon6:c.G673C:p.V225L,
Rgl_0001	1188472	1188472	G	T	SNP	.	225	1|1	0,21	exonic	R_glutinis_G00366	nonsynonymous SNV	R_glutinis_G00366:R_glutinis_G00366-mRNA-1:exon3:c.G376T:p.V126F,
Rgl_0001	1188475	1188475	C	A	SNP	.	228	1|1	1,20	exonic	R_glutinis_G00366	nonsynonymous SNV	R_glutinis_G00366:R_glutinis_G00366-mRNA-1:exon3:c.C379A:p.H127N,
Rgl_0001	1275472	1275475	CCCC	-	Deletion	.	144	1|1	4,29	exonic	R_glutinis_G00394	frameshift deletion	R_glutinis_G00394:R_glutinis_G00394-mRNA-1:exon19:c.3420_3423del:p.E1140fs,
Rgl_0001	1356918	1356918	G	C	SNP	.	225	1|1	0,29	UTR3	R_glutinis_G00419(R_glutinis_G00419-mRNA-1:c.*232C>G)	-	-
Rgl_0001	1362668	1362670	GGG	-	Deletion	.	222	0|1	47,32	exonic	R_glutinis_G00420	nonframeshift deletion	R_glutinis_G00420:R_glutinis_G00420-mRNA-1:exon2:c.734_736del:p.245_246del,
Rgl_0001	1362668	1362668	-	A	Insertion	.	222	0|1	47,36	exonic	R_glutinis_G00420	frameshift insertion	R_glutinis_G00420:R_glutinis_G00420-mRNA-1:exon2:c.734_735insA:p.R245fs,
Rgl_0001	1415633	1415633	C	A	SNP	.	225	1|1	0,45	intronic	R_glutinis_G00435	-	-
Rgl_0001	1415634	1415634	G	T	SNP	.	225	1|1	0,45	intronic	R_glutinis_G00435	-	-
Rgl_0001	1415636	1415636	A	G	SNP	.	228	1|1	1,44	splicing	R_glutinis_G00435(R_glutinis_G00435-mRNA-1:exon4:c.309+2T>C)	-	-
Rgl_0001	1434658	1434658	C	A	SNP	.	222	0|1	90102	exonic	R_glutinis_G00439	nonsynonymous SNV	R_glutinis_G00439:R_glutinis_G00439-mRNA-1:exon2:c.C169A:p.L57I,
Rgl_0001	1523795	1523795	C	A	SNP	.	67	0|1	1,2	intronic	R_glutinis_G00467	-	-
Rgl_0001	1527873	1527873	C	G	SNP	.	222	0|1	40,29	exonic	R_glutinis_G00469	nonsynonymous SNV	R_glutinis_G00469:R_glutinis_G00469-mRNA-1:exon5:c.C1099G:p.R367G,
Rgl_0001	1550985	1550985	T	C	SNP	.	23.4237	0|1	2,2	upstream;downstream	R_glutinis_G00478;R_glutinis_G00477	-	-
Rgl_0001	1557802	1557820	GAGGAGGAGGAGGAGGAGG	-	Deletion	.	20.5315	0|1	68,7	downstream	R_glutinis_G00479,R_glutinis_G00480	-	-
Rgl_0001	1576907	1576907	C	T	SNP	.	20.2676	0|1	3,2	exonic	R_glutinis_G00485	synonymous SNV	R_glutinis_G00485:R_glutinis_G00485-mRNA-1:exon1:c.G1041A:p.P347P,
Rgl_0001	1577840	1577840	T	C	SNP	.	222	0|1	24,17	exonic	R_glutinis_G00485	synonymous SNV	R_glutinis_G00485:R_glutinis_G00485-mRNA-1:exon1:c.A108G:p.A36A,
Rgl_0001	1577841	1577841	G	T	SNP	.	222	0|1	26,18	exonic	R_glutinis_G00485	nonsynonymous SNV	R_glutinis_G00485:R_glutinis_G00485-mRNA-1:exon1:c.C107A:p.A36E,
Rgl_0001	1577842	1577842	C	G	SNP	.	222	0|1	25,18	exonic	R_glutinis_G00485	nonsynonymous SNV	R_glutinis_G00485:R_glutinis_G00485-mRNA-1:exon1:c.G106C:p.A36P,
Rgl_0001	1584823	1584843	CTGCTGCTGCTGCTGCTGCTG	-	Deletion	.	165	0|1	23,6	exonic	R_glutinis_G00489	nonframeshift deletion	R_glutinis_G00489:R_glutinis_G00489-mRNA-1:exon8:c.2395_2415del:p.799_805del,
Rgl_0001	1584843	1584843	G	-	Deletion	.	41.7367	0|1	30,6	exonic	R_glutinis_G00489	frameshift deletion	R_glutinis_G00489:R_glutinis_G00489-mRNA-1:exon8:c.2395delC:p.Q799fs,
Rgl_0001	1590978	1591000	GCAGCAGCAGCAGCAGCAGCAGC	-	Deletion	.	82	0|1	39,5	exonic	R_glutinis_G00491	frameshift deletion	R_glutinis_G00491:R_glutinis_G00491-mRNA-1:exon1:c.402_424del:p.G134fs,
Rgl_0001	1612018	1612018	T	C	SNP	.	222	0|1	20,15	UTR5	R_glutinis_G00501(R_glutinis_G00501-mRNA-1:c.-367T>C)	-	-
Rgl_0001	1612020	1612020	A	C	SNP	.	222	0|1	19,15	UTR5	R_glutinis_G00501(R_glutinis_G00501-mRNA-1:c.-365A>C)	-	-
Rgl_0001	1612022	1612022	C	T	SNP	.	208	0|1	21,14	UTR5	R_glutinis_G00501(R_glutinis_G00501-mRNA-1:c.-363C>T)	-	-
Rgl_0001	1612025	1612025	C	A	SNP	.	203	0|1	22,15	UTR5	R_glutinis_G00501(R_glutinis_G00501-mRNA-1:c.-360C>A)	-	-
Rgl_0001	1612026	1612026	C	A	SNP	.	209	0|1	26,15	UTR5	R_glutinis_G00501(R_glutinis_G00501-mRNA-1:c.-359C>A)	-	-
Rgl_0001	1612027	1612027	T	C	SNP	.	214	0|1	26,15	UTR5	R_glutinis_G00501(R_glutinis_G00501-mRNA-1:c.-358T>C)	-	-
Rgl_0001	1671745	1671745	T	C	SNP	.	41.3191	0|1	4,3	downstream	R_glutinis_G00521,R_glutinis_G00522	-	-
Rgl_0001	1676924	1676924	G	T	SNP	.	23.4237	0|1	2,2	intronic	R_glutinis_G00523	-	-
Rgl_0001	1677723	1677723	C	A	SNP	.	225	1|1	0,122	splicing	R_glutinis_G00523(R_glutinis_G00523-mRNA-1:exon4:c.422-1G>T)	-	-
Rgl_0001	1677724	1677724	T	G	SNP	.	225	1|1	0,126	splicing	R_glutinis_G00523(R_glutinis_G00523-mRNA-1:exon4:c.422-2A>C)	-	-
Rgl_0001	1678498	1678502	GCGCG	-	Deletion	.	222	0|1	84140	upstream	R_glutinis_G00523,R_glutinis_G00524	-	-
Rgl_0001	1679961	1679961	G	C	SNP	.	25.9259	0|1	1,2	intronic	R_glutinis_G00524	-	-
Rgl_0001	1679962	1679962	G	T	SNP	.	25.9259	0|1	1,2	intronic	R_glutinis_G00524	-	-
Rgl_0001	1685233	1685233	G	T	SNP	.	143	0|1	23,12	exonic	R_glutinis_G00526	nonsynonymous SNV	R_glutinis_G00526:R_glutinis_G00526-mRNA-1:exon3:c.C289A:p.R97S,R_glutinis_G00526:R_glutinis_G00526-mRNA-2:exon3:c.C271A:p.R91S,
Rgl_0001	1685403	1685403	C	G	SNP	.	80	0|1	33,8	exonic	R_glutinis_G00526	nonsynonymous SNV	R_glutinis_G00526:R_glutinis_G00526-mRNA-2:exon2:c.G230C:p.G77A,
Rgl_0001	1686578	1686578	A	T	SNP	.	225	1|1	0,98	splicing	R_glutinis_G00527(R_glutinis_G00527-mRNA-1:exon7:c.585+2T>A)	-	-
Rgl_0001	1749735	1749735	G	T	SNP	.	35.8937	0|1	6,3	exonic	R_glutinis_G00546	nonsynonymous SNV	R_glutinis_G00546:R_glutinis_G00546-mRNA-1:exon4:c.G1741T:p.G581C,
Rgl_0001	1758073	1758073	A	C	SNP	.	225	1|1	0,220	splicing	R_glutinis_G00548(R_glutinis_G00548-mRNA-1:exon6:c.651-2A>C)	-	-
Rgl_0001	1758074	1758074	G	T	SNP	.	225	1|1	0,216	splicing	R_glutinis_G00548(R_glutinis_G00548-mRNA-1:exon6:c.651-1G>T)	-	-
Rgl_0001	1785343	1785343	G	T	SNP	.	23.4237	0|1	2,2	intronic	R_glutinis_G00562	-	-
Rgl_0001	1854750	1854756	CCTCCTC	-	Deletion	.	219	0|1	4,14	UTR5	R_glutinis_G00582(R_glutinis_G00582-mRNA-1:c.-320_-326delGAGGAGG)	-	-
Rgl_0001	1944811	1944811	G	A	SNP	.	51	1|1	25,2	UTR5	R_glutinis_G00612(R_glutinis_G00612-mRNA-1:c.-328C>T)	-	-
Rgl_0001	1958557	1958557	A	G	SNP	.	33.0911	0|1	43,55	exonic	R_glutinis_G00616	synonymous SNV	R_glutinis_G00616:R_glutinis_G00616-mRNA-1:exon1:c.A18G:p.Q6Q,
Rgl_0001	1967391	1967391	G	C	SNP	.	225	1|1	0,31	upstream	R_glutinis_G00619	-	-
Rgl_0001	1982939	1982939	T	C	SNP	.	45.0215	1|1	6,3	intronic	R_glutinis_G00623	-	-
Rgl_0001	2021296	2021299	CCCC	-	Deletion	.	160	1|1	10,87	exonic	R_glutinis_G00634	frameshift deletion	R_glutinis_G00634:R_glutinis_G00634-mRNA-1:exon1:c.340_343del:p.G114fs,
Rgl_0001	2065405	2065405	G	T	SNP	.	37.4152	1|1	0,2	exonic	R_glutinis_G00647	nonsynonymous SNV	R_glutinis_G00647:R_glutinis_G00647-mRNA-1:exon4:c.C1378A:p.L460I,
Rgl_0001	2093891	2093894	CCCC	-	Deletion	.	29.2788	1|1	1,3	UTR5	R_glutinis_G00656(R_glutinis_G00656-mRNA-1:c.-1376_-1373del-)	-	-
Rgl_0001	2166583	2166583	C	A	SNP	.	225	1|1	0,224	intronic	R_glutinis_G00677	-	-
Rgl_0001	2166584	2166584	A	G	SNP	.	225	1|1	0,227	splicing	R_glutinis_G00677(R_glutinis_G00677-mRNA-1:exon3:c.127+2T>C)	-	-
Rgl_0001	2188340	2188340	G	T	SNP	.	23.4237	0|1	2,2	exonic	R_glutinis_G00685	synonymous SNV	R_glutinis_G00685:R_glutinis_G00685-mRNA-1:exon3:c.G771T:p.T257T,
Rgl_0001	2202784	2202784	G	C	SNP	.	219	0|1	20142	exonic	R_glutinis_G00688	nonsynonymous SNV	R_glutinis_G00688:R_glutinis_G00688-mRNA-1:exon4:c.C128G:p.A43G,
Rgl_0001	2202785	2202785	C	G	SNP	.	219	0|1	20141	exonic	R_glutinis_G00688	nonsynonymous SNV	R_glutinis_G00688:R_glutinis_G00688-mRNA-1:exon4:c.G127C:p.A43P,
Rgl_0001	2202786	2202786	A	G	SNP	.	219	0|1	21141	exonic	R_glutinis_G00688	synonymous SNV	R_glutinis_G00688:R_glutinis_G00688-mRNA-1:exon4:c.T126C:p.G42G,
Rgl_0001	2202787	2202787	C	T	SNP	.	219	0|1	20142	exonic	R_glutinis_G00688	nonsynonymous SNV	R_glutinis_G00688:R_glutinis_G00688-mRNA-1:exon4:c.G125A:p.G42D,
Rgl_0001	2203935	2203935	C	A	SNP	.	225	1|1	0,204	exonic	R_glutinis_G00689	nonsynonymous SNV	R_glutinis_G00689:R_glutinis_G00689-mRNA-1:exon1:c.C82A:p.R28S,
Rgl_0001	2243335	2243335	A	T	SNP	.	36.9873	0|1	5,3	intronic	R_glutinis_G00698	-	-
Rgl_0001	2243336	2243336	C	G	SNP	.	100	0|1	5,5	intronic	R_glutinis_G00698	-	-
Rgl_0001	2243337	2243337	C	G	SNP	.	100	0|1	5,5	intronic	R_glutinis_G00698	-	-
Rgl_0001	2243338	2243338	C	G	SNP	.	100	0|1	5,5	intronic	R_glutinis_G00698	-	-
Rgl_0001	2243339	2243339	A	G	SNP	.	72	0|1	5,4	intronic	R_glutinis_G00698	-	-
Rgl_0001	2243340	2243340	C	A	SNP	.	90	0|1	5,5	intronic	R_glutinis_G00698	-	-
Rgl_0001	2283679	2283679	G	A	SNP	.	54	0|1	6,2	upstream;downstream	R_glutinis_G00711;R_glutinis_G00712	-	-
Rgl_0001	2286396	2286396	G	A	SNP	.	222	0|1	55,45	exonic	R_glutinis_G00712	synonymous SNV	R_glutinis_G00712:R_glutinis_G00712-mRNA-1:exon9:c.C2703T:p.L901L,
Rgl_0001	2299299	2299313	CAGCAGCAGCAGCAG	-	Deletion	.	44.9665	0|1	22,3	exonic	R_glutinis_G00715	nonframeshift deletion	R_glutinis_G00715:R_glutinis_G00715-mRNA-1:exon4:c.1393_1407del:p.465_469del,
Rgl_0001	2313395	2313395	C	T	SNP	.	190	0|1	3,11	splicing	R_glutinis_G00721(R_glutinis_G00721-mRNA-1:exon21:c.3153-1G>A)	-	-
Rgl_0001	2313396	2313396	T	G	SNP	.	190	0|1	3,11	splicing	R_glutinis_G00721(R_glutinis_G00721-mRNA-1:exon21:c.3153-2A>C)	-	-
Rgl_0001	2313622	2313622	C	A	SNP	.	225	1|1	0,11	splicing	R_glutinis_G00721(R_glutinis_G00721-mRNA-1:exon19:c.3144+1G>T)	-	-
Rgl_0001	2314460	2314460	C	G	SNP	.	36.1012	0|1	6,3	exonic	R_glutinis_G00721	synonymous SNV	R_glutinis_G00721:R_glutinis_G00721-mRNA-1:exon15:c.G2523C:p.L841L,
Rgl_0001	2332846	2332846	G	T	SNP	.	37.3645	0|1	11,2	exonic	R_glutinis_G00725	nonsynonymous SNV	R_glutinis_G00725:R_glutinis_G00725-mRNA-1:exon2:c.G2383T:p.G795W,
Rgl_0001	2353001	2353001	C	T	SNP	.	63	0|1	3,2	upstream	R_glutinis_G00730	-	-
Rgl_0001	2387244	2387244	C	T	SNP	.	228	1|1	1159	splicing	R_glutinis_G00742(R_glutinis_G00742-mRNA-1:exon8:c.945-1G>A)	-	-
Rgl_0001	2387398	2387398	A	G	SNP	.	225	1|1	0,165	intronic	R_glutinis_G00742	-	-
Rgl_0001	2387399	2387399	C	A	SNP	.	225	1|1	0,164	intronic	R_glutinis_G00742	-	-
Rgl_0001	2444870	2444870	C	A	SNP	.	31.2197	0|1	13,2	exonic	R_glutinis_G00761	synonymous SNV	R_glutinis_G00761:R_glutinis_G00761-mRNA-1:exon3:c.C1884A:p.A628A,
Rgl_0001	2450842	2450845	GGGG	-	Deletion	.	157	0|1	6,30	exonic	R_glutinis_G00764	frameshift deletion	R_glutinis_G00764:R_glutinis_G00764-mRNA-1:exon3:c.1378_1381del:p.P460fs,
Rgl_0001	2528061	2528066	CCCCCC	-	Deletion	.	54	0|1	9,12	intronic	R_glutinis_G00789	-	-
Rgl_0001	2560312	2560321	CCTCCTCCTC	-	Deletion	.	218	0|1	25111	exonic	R_glutinis_G00798	frameshift deletion	R_glutinis_G00798:R_glutinis_G00798-mRNA-1:exon5:c.3600_3609del:p.P1200fs,
Rgl_0001	2560493	2560495	AAA	-	Deletion	.	179	1|1	16103	exonic	R_glutinis_G00798	nonframeshift deletion	R_glutinis_G00798:R_glutinis_G00798-mRNA-1:exon5:c.3781_3783del:p.1261_1261del,
Rgl_0001	2644824	2644852	GAGAGAGAGAGAGAGAGAGAGAGAGAGAG	-	Deletion	.	23.434	1|1	0,1	intronic	R_glutinis_G00827	-	-
Rgl_0001	2695231	2695238	CGCCGCCG	-	Deletion	.	217	0|1	140,22	exonic	R_glutinis_G00842	frameshift deletion	R_glutinis_G00842:R_glutinis_G00842-mRNA-1:exon1:c.399_406del:p.D133fs,
Rgl_0001	2761175	2761175	C	T	SNP	.	222	0|1	36,31	exonic	R_glutinis_G00867	nonsynonymous SNV	R_glutinis_G00867:R_glutinis_G00867-mRNA-2:exon4:c.G706A:p.V236I,
Rgl_0001	2877283	2877283	-	C	Insertion	.	129	0|1	15,7	exonic	R_glutinis_G00909	frameshift insertion	R_glutinis_G00909:R_glutinis_G00909-mRNA-1:exon2:c.117_118insC:p.R39fs,
Rgl_0001	2962478	2962478	C	T	SNP	.	30.4183	1|1	0,1	intronic	R_glutinis_G00932	-	-
Rgl_0001	2967164	2967164	C	A	SNP	.	117	1|1	0,4	splicing	R_glutinis_G00933(R_glutinis_G00933-mRNA-1:exon7:c.919-1G>T)	-	-
Rgl_0001	2967165	2967165	T	G	SNP	.	95	1|1	0,4	splicing	R_glutinis_G00933(R_glutinis_G00933-mRNA-1:exon7:c.919-2A>C)	-	-
Rgl_0001	2967226	2967226	A	C	SNP	.	27.4222	1|1	0,2	intronic	R_glutinis_G00933	-	-
Rgl_0001	2967228	2967228	T	G	SNP	.	27.4222	1|1	0,2	intronic	R_glutinis_G00933	-	-
Rgl_0001	2967229	2967229	C	G	SNP	.	37.4152	1|1	0,2	intronic	R_glutinis_G00933	-	-
Rgl_0001	2988137	2988137	G	A	SNP	.	225	1|1	0,146	UTR3	R_glutinis_G00937(R_glutinis_G00937-mRNA-1:c.*1177G>A)	-	-
Rgl_0001	2988140	2988140	C	A	SNP	.	119	1|1	0,5	UTR3	R_glutinis_G00937(R_glutinis_G00937-mRNA-1:c.*1180C>A)	-	-
Rgl_0001	2988308	2988308	G	A	SNP	.	228	1|1	1142	splicing	R_glutinis_G00937(R_glutinis_G00937-mRNA-1:exon17:c.4454-1G>A)	-	-
Rgl_0001	2988312	2988312	G	T	SNP	.	228	1|1	1142	UTR3	R_glutinis_G00937(R_glutinis_G00937-mRNA-1:c.*1184G>T)	-	-
Rgl_0001	3007427	3007427	C	T	SNP	.	222	0|1	16,14	exonic	R_glutinis_G00942	nonsynonymous SNV	R_glutinis_G00942:R_glutinis_G00942-mRNA-2:exon2:c.G1346A:p.G449D,
Rgl_0001	3014428	3014439	CCTCCCTCCCTC	-	Deletion	.	80	1|1	0,2	upstream	R_glutinis_G00944,R_glutinis_G00946	-	-
Rgl_0001	3069565	3069565	G	C	SNP	.	162	0|1	9,8	exonic	R_glutinis_G00968	synonymous SNV	R_glutinis_G00968:R_glutinis_G00968-mRNA-1:exon2:c.C1140G:p.L380L,
Rgl_0001	3084577	3084577	G	A	SNP	.	29.4305	0|1	8,3	exonic	R_glutinis_G00973	synonymous SNV	R_glutinis_G00973:R_glutinis_G00973-mRNA-1:exon1:c.C129T:p.H43H,
Rgl_0002	75905	75905	-	T	Insertion	.	222	0|1	13,26	exonic	R_glutinis_G01033	frameshift insertion	R_glutinis_G01033:R_glutinis_G01033-mRNA-1:exon4:c.892_893insA:p.P298fs,
Rgl_0002	99777	99779	AAA	-	Deletion	.	64	0|1	118,68	exonic	R_glutinis_G01044	nonframeshift deletion	R_glutinis_G01044:R_glutinis_G01044-mRNA-1:exon4:c.264_266del:p.88_89del,
Rgl_0002	142645	142645	A	T	SNP	.	228	1|1	1158	splicing	R_glutinis_G01057(R_glutinis_G01057-mRNA-1:exon6:c.381-2A>T)	-	-
Rgl_0002	142646	142646	G	T	SNP	.	225	1|1	0,162	splicing	R_glutinis_G01057(R_glutinis_G01057-mRNA-1:exon6:c.381-1G>T)	-	-
Rgl_0002	277119	277119	C	G	SNP	.	228	1|1	1,31	splicing	R_glutinis_G01100(R_glutinis_G01100-mRNA-1:exon6:c.670-1G>C)	-	-
Rgl_0002	293695	293695	G	A	SNP	.	23.4237	0|1	2,2	exonic	R_glutinis_G01107	nonsynonymous SNV	R_glutinis_G01107:R_glutinis_G01107-mRNA-1:exon3:c.G787A:p.G263R,
Rgl_0002	299368	299368	C	T	SNP	.	37.4152	1|1	0,2	splicing	R_glutinis_G01110(R_glutinis_G01110-mRNA-1:exon15:c.614+1G>A)	-	-
Rgl_0002	322674	322674	G	A	SNP	.	23.4237	0|1	2,2	upstream;downstream	R_glutinis_G01120;R_glutinis_G01119	-	-
Rgl_0002	380979	380979	C	T	SNP	.	58	0|1	1,2	exonic	R_glutinis_G01140	synonymous SNV	R_glutinis_G01140:R_glutinis_G01140-mRNA-1:exon1:c.G1122A:p.E374E,
Rgl_0002	381124	381124	C	G	SNP	.	30.4183	1|1	0,1	exonic	R_glutinis_G01140	nonsynonymous SNV	R_glutinis_G01140:R_glutinis_G01140-mRNA-1:exon1:c.G977C:p.R326P,
Rgl_0002	385419	385419	G	T	SNP	.	28.151	0|1	14,2	UTR3	R_glutinis_G01141(R_glutinis_G01141-mRNA-1:c.*799G>T)	-	-
Rgl_0002	445391	445391	G	C	SNP	.	83	0|1	10,3	exonic	R_glutinis_G01162	synonymous SNV	R_glutinis_G01162:R_glutinis_G01162-mRNA-1:exon6:c.C3372G:p.G1124G,
Rgl_0002	449972	449972	T	C	SNP	.	21.5955	0|1	16,2	exonic	R_glutinis_G01163	nonsynonymous SNV	R_glutinis_G01163:R_glutinis_G01163-mRNA-1:exon4:c.T524C:p.L175P,
Rgl_0002	469900	469900	C	G	SNP	.	228	1|1	2,84	splicing	R_glutinis_G01169(R_glutinis_G01169-mRNA-1:exon6:c.1411-1G>C)	-	-
Rgl_0002	469901	469901	T	C	SNP	.	228	1|1	2,85	splicing	R_glutinis_G01169(R_glutinis_G01169-mRNA-1:exon6:c.1411-2A>G)	-	-
Rgl_0002	469902	469902	G	C	SNP	.	228	1|1	2,85	intronic	R_glutinis_G01169	-	-
Rgl_0002	469903	469903	C	G	SNP	.	228	1|1	2,86	intronic	R_glutinis_G01169	-	-
Rgl_0002	505208	505210	GGG	-	Deletion	.	117	0|1	23120	exonic	R_glutinis_G01182	nonframeshift deletion	R_glutinis_G01182:R_glutinis_G01182-mRNA-1:exon5:c.1146_1148del:p.382_383del,
Rgl_0002	536929	536929	G	A	SNP	.	67	0|1	1,2	upstream;downstream	R_glutinis_G01194;R_glutinis_G01193	-	-
Rgl_0002	539216	539216	G	T	SNP	.	46.3846	0|1	2,3	upstream;downstream	R_glutinis_G01195;R_glutinis_G01194	-	-
Rgl_0002	542845	542862	AGAGAGAGAGAGAGAGAG	-	Deletion	.	80	1|1	0,3	upstream;downstream	R_glutinis_G01196;R_glutinis_G01195	-	-
Rgl_0002	705650	705650	G	C	SNP	.	225	1|1	0,141	intronic	R_glutinis_G01249	-	-
Rgl_0002	705651	705651	C	G	SNP	.	225	1|1	0,142	intronic	R_glutinis_G01249	-	-
Rgl_0002	705653	705653	C	A	SNP	.	225	1|1	0,140	splicing	R_glutinis_G01249(R_glutinis_G01249-mRNA-1:exon3:c.57+1G>T)	-	-
Rgl_0002	722124	722124	G	A	SNP	.	32.6492	0|1	7,3	upstream	R_glutinis_G01255,R_glutinis_G01256	-	-
Rgl_0002	722453	722453	C	A	SNP	.	23.4096	0|1	2,2	upstream	R_glutinis_G01255,R_glutinis_G01256	-	-
Rgl_0002	731953	731953	G	A	SNP	.	32.5486	0|1	7,3	exonic	R_glutinis_G01260	nonsynonymous SNV	R_glutinis_G01260:R_glutinis_G01260-mRNA-1:exon4:c.C1241T:p.P414L,
Rgl_0002	747259	747259	A	G	SNP	.	225	1|1	0,121	UTR5	R_glutinis_G01263(R_glutinis_G01263-mRNA-1:c.-43T>C)	-	-
Rgl_0002	770369	770390	AGAGAGAGAGAGAGAGAGAGAG	-	Deletion	.	68	0|1	15,5	UTR3	R_glutinis_G01272(R_glutinis_G01272-mRNA-1:c.*46_*25delCTCTCTCTCTCTCTCTCTCTCT)	-	-
Rgl_0002	781967	781967	G	A	SNP	.	20.2676	0|1	3,2	UTR5	R_glutinis_G01276(R_glutinis_G01276-mRNA-1:c.-388G>A)	-	-
Rgl_0002	792085	792085	G	T	SNP	.	30.5316	0|1	15,4	upstream	R_glutinis_G01279	-	-
Rgl_0002	842499	842502	CGAG	-	Deletion	.	40.3856	0|1	2,2	intronic	R_glutinis_G01303	-	-
Rgl_0002	842500	842530	GAGAGAGAGAGAGAGAGAGAGAGAGAGAGAG	-	Deletion	.	63	0|1	1,2	intronic	R_glutinis_G01303	-	-
Rgl_0002	849031	849031	G	A	SNP	.	37.4152	1|1	0,2	exonic	R_glutinis_G01305	synonymous SNV	R_glutinis_G01305:R_glutinis_G01305-mRNA-1:exon8:c.G2121A:p.E707E,
Rgl_0002	864210	864213	CCCC	-	Deletion	.	40.4148	1|1	0,3	exonic	R_glutinis_G01311	frameshift deletion	R_glutinis_G01311:R_glutinis_G01311-mRNA-1:exon8:c.2932_2935del:p.G978fs,
Rgl_0002	867545	867545	C	T	SNP	.	20.2676	0|1	3,2	exonic	R_glutinis_G01311	nonsynonymous SNV	R_glutinis_G01311:R_glutinis_G01311-mRNA-1:exon3:c.G497A:p.G166D,
Rgl_0002	869261	869261	T	C	SNP	.	80	1|1	0,2	upstream;downstream	R_glutinis_G01313;R_glutinis_G01312	-	-
Rgl_0002	871347	871352	CCCCCC	-	Deletion	.	29.9951	1|1	1,8	intronic	R_glutinis_G01313	-	-
Rgl_0002	874074	874074	C	A	SNP	.	46.227	0|1	2,3	intronic	R_glutinis_G01314	-	-
Rgl_0002	881125	881125	A	G	SNP	.	37.4152	1|1	0,2	exonic	R_glutinis_G01316	nonsynonymous SNV	R_glutinis_G01316:R_glutinis_G01316-mRNA-1:exon3:c.T1933C:p.W645R,
Rgl_0002	934151	934151	G	C	SNP	.	75	0|1	2,4	exonic	R_glutinis_G01326	nonsynonymous SNV	R_glutinis_G01326:R_glutinis_G01326-mRNA-1:exon4:c.C283G:p.R95G,
Rgl_0002	934152	934152	A	G	SNP	.	85	0|1	2,4	exonic	R_glutinis_G01326	synonymous SNV	R_glutinis_G01326:R_glutinis_G01326-mRNA-1:exon4:c.T282C:p.S94S,
Rgl_0002	934153	934153	C	A	SNP	.	23.4237	0|1	2,2	exonic	R_glutinis_G01326	nonsynonymous SNV	R_glutinis_G01326:R_glutinis_G01326-mRNA-1:exon4:c.G281T:p.S94I,
Rgl_0002	934154	934154	T	C	SNP	.	63	1|1	0,3	exonic	R_glutinis_G01326	nonsynonymous SNV	R_glutinis_G01326:R_glutinis_G01326-mRNA-1:exon4:c.A280G:p.S94G,
Rgl_0002	952659	952659	T	C	SNP	.	63	0|1	3,4	upstream;downstream	R_glutinis_G01333;R_glutinis_G01334	-	-
Rgl_0002	976516	976519	GCGC	-	Deletion	.	22.4391	1|1	0,1	intronic	R_glutinis_G01340	-	-
Rgl_0002	978436	978436	C	A	SNP	.	42.3976	0|1	11,4	UTR5	R_glutinis_G01341(R_glutinis_G01341-mRNA-1:c.-154C>A)	-	-
Rgl_0002	984818	984818	G	C	SNP	.	215	0|1	8,33	UTR5	R_glutinis_G01342(R_glutinis_G01342-mRNA-1:c.-11C>G)	-	-
Rgl_0002	984819	984819	T	G	SNP	.	215	0|1	8,33	UTR5	R_glutinis_G01342(R_glutinis_G01342-mRNA-1:c.-12A>C)	-	-
Rgl_0002	984820	984820	T	A	SNP	.	214	0|1	8,33	UTR5	R_glutinis_G01342(R_glutinis_G01342-mRNA-1:c.-13A>T)	-	-
Rgl_0002	984823	984823	A	G	SNP	.	212	0|1	7,33	UTR5	R_glutinis_G01342(R_glutinis_G01342-mRNA-1:c.-16T>C)	-	-
Rgl_0002	984825	984825	G	A	SNP	.	214	0|1	8,33	UTR5	R_glutinis_G01342(R_glutinis_G01342-mRNA-1:c.-18C>T)	-	-
Rgl_0002	1011824	1011827	CCCC	-	Deletion	.	32.4168	1|1	0,3	intronic	R_glutinis_G01350	-	-
Rgl_0002	1035062	1035062	T	C	SNP	.	37.4152	1|1	0,2	intronic	R_glutinis_G01358	-	-
Rgl_0002	1064161	1064165	GGGGG	-	Deletion	.	109	0|1	80151	UTR5	R_glutinis_G01369(R_glutinis_G01369-mRNA-1:c.-174_-170del-)	-	-
Rgl_0002	1064806	1064815	CCTCCTCCTC	-	Deletion	.	127	1|1	0,4	intronic	R_glutinis_G01369	-	-
Rgl_0002	1065152	1065154	AAA	-	Deletion	.	68	1|1	0,4	exonic	R_glutinis_G01369	nonframeshift deletion	R_glutinis_G01369:R_glutinis_G01369-mRNA-1:exon6:c.465_467del:p.155_156del,
Rgl_0002	1079719	1079719	G	C	SNP	.	46.0418	0|1	2,3	UTR3	R_glutinis_G01374(R_glutinis_G01374-mRNA-1:c.*76G>C)	-	-
Rgl_0002	1116037	1116037	A	G	SNP	.	27.4222	1|1	0,2	exonic	R_glutinis_G01389	synonymous SNV	R_glutinis_G01389:R_glutinis_G01389-mRNA-1:exon31:c.T6720C:p.L2240L,
Rgl_0002	1116085	1116085	A	C	SNP	.	23.4237	0|1	2,2	exonic	R_glutinis_G01389	synonymous SNV	R_glutinis_G01389:R_glutinis_G01389-mRNA-1:exon31:c.T6672G:p.A2224A,
Rgl_0002	1116106	1116106	A	G	SNP	.	29.409	0|1	2,2	exonic	R_glutinis_G01389	synonymous SNV	R_glutinis_G01389:R_glutinis_G01389-mRNA-1:exon31:c.T6651C:p.A2217A,
Rgl_0002	1125188	1125188	A	C	SNP	.	37.4152	1|1	0,2	splicing	R_glutinis_G01389(R_glutinis_G01389-mRNA-1:exon7:c.571+2T>G)	-	-
Rgl_0002	1125189	1125189	C	T	SNP	.	37.4152	1|1	0,2	splicing	R_glutinis_G01389(R_glutinis_G01389-mRNA-1:exon7:c.571+1G>A)	-	-
Rgl_0002	1138256	1138256	G	C	SNP	.	44.4146	1|1	0,2	exonic	R_glutinis_G01393	nonsynonymous SNV	R_glutinis_G01393:R_glutinis_G01393-mRNA-1:exon9:c.G3949C:p.V1317L,
Rgl_0002	1144373	1144373	A	C	SNP	.	21.1958	0|1	1,1	downstream	R_glutinis_G01396,R_glutinis_G01397	-	-
Rgl_0002	1161849	1161849	G	C	SNP	.	37.4152	1|1	0,2	splicing	R_glutinis_G01403(R_glutinis_G01403-mRNA-1:exon3:c.970+1G>C)	-	-
Rgl_0002	1161852	1161852	C	G	SNP	.	27.4222	1|1	0,2	intronic	R_glutinis_G01403	-	-
Rgl_0002	1172217	1172217	C	T	SNP	.	225	1|1	0,60	intronic	R_glutinis_G01405	-	-
Rgl_0002	1172218	1172218	G	T	SNP	.	225	1|1	0,62	intronic	R_glutinis_G01405	-	-
Rgl_0002	1172219	1172219	C	G	SNP	.	225	1|1	0,63	intronic	R_glutinis_G01405	-	-
Rgl_0002	1172220	1172220	A	T	SNP	.	225	1|1	0,62	splicing	R_glutinis_G01405(R_glutinis_G01405-mRNA-1:exon9:c.1002+2T>A)	-	-
Rgl_0002	1195134	1195134	G	T	SNP	.	26.1716	0|1	9,3	exonic	R_glutinis_G01411	synonymous SNV	R_glutinis_G01411:R_glutinis_G01411-mRNA-1:exon7:c.C1047A:p.P349P,
Rgl_0002	1231445	1231450	GGGGGG	-	Deletion	.	90	1|1	34172	intronic	R_glutinis_G01424	-	-
Rgl_0002	1263204	1263204	C	A	SNP	.	20.7594	0|1	40,4	UTR5	R_glutinis_G01429(R_glutinis_G01429-mRNA-1:c.-178G>T)	-	-
Rgl_0002	1286940	1286940	G	T	SNP	.	38.3319	0|1	11,2	downstream	R_glutinis_G01439	-	-
Rgl_0002	1309210	1309210	C	A	SNP	.	57	0|1	5,2	upstream	R_glutinis_G01447	-	-
Rgl_0002	1312773	1312773	C	G	SNP	.	228	1|1	1,92	intronic	R_glutinis_G01448	-	-
Rgl_0002	1312774	1312774	G	A	SNP	.	228	1|1	1,92	intronic	R_glutinis_G01448	-	-
Rgl_0002	1312775	1312775	C	T	SNP	.	228	1|1	1,88	intronic	R_glutinis_G01448	-	-
Rgl_0002	1314815	1314815	C	T	SNP	.	37.4152	1|1	0,2	intronic	R_glutinis_G01449	-	-
Rgl_0002	1314816	1314816	A	G	SNP	.	37.4152	1|1	0,2	splicing	R_glutinis_G01449(R_glutinis_G01449-mRNA-2:exon2:c.105-2A>G)	-	-
Rgl_0002	1325362	1325362	G	T	SNP	.	44.4146	1|1	0,3	intronic	R_glutinis_G01451	-	-
Rgl_0002	1325680	1325680	T	C	SNP	.	76	1|1	0,4	intronic	R_glutinis_G01451	-	-
Rgl_0002	1354828	1354828	A	G	SNP	.	56	0|1	6,4	downstream	R_glutinis_G01453	-	-
Rgl_0002	1355603	1355603	C	T	SNP	.	23.4237	0|1	2,2	downstream	R_glutinis_G01453	-	-
Rgl_0002	1355658	1355658	G	A	SNP	.	47.9999	0|1	1,3	exonic	R_glutinis_G01453	synonymous SNV	R_glutinis_G01453:R_glutinis_G01453-mRNA-2:exon4:c.C408T:p.L136L,
Rgl_0002	1355670	1355670	A	G	SNP	.	47.2118	0|1	1,3	exonic	R_glutinis_G01453	synonymous SNV	R_glutinis_G01453:R_glutinis_G01453-mRNA-2:exon4:c.T396C:p.V132V,
Rgl_0002	1355690	1355690	C	T	SNP	.	47.2118	0|1	1,3	exonic	R_glutinis_G01453	nonsynonymous SNV	R_glutinis_G01453:R_glutinis_G01453-mRNA-2:exon4:c.G376A:p.E126K,
Rgl_0002	1355713	1355713	T	C	SNP	.	39.4455	0|1	1,3	exonic	R_glutinis_G01453	nonsynonymous SNV	R_glutinis_G01453:R_glutinis_G01453-mRNA-2:exon4:c.A353G:p.H118R,
Rgl_0002	1357208	1357208	C	T	SNP	.	52	0|1	45,10	exonic	R_glutinis_G01453	synonymous SNV	R_glutinis_G01453:R_glutinis_G01453-mRNA-1:exon4:c.G663A:p.S221S,
Rgl_0002	1357218	1357218	C	T	SNP	.	115	0|1	32,18	exonic	R_glutinis_G01453	nonsynonymous SNV	R_glutinis_G01453:R_glutinis_G01453-mRNA-1:exon4:c.G653A:p.C218Y,
Rgl_0002	1357227	1357227	G	A	SNP	.	63	0|1	45,18	exonic	R_glutinis_G01453	nonsynonymous SNV	R_glutinis_G01453:R_glutinis_G01453-mRNA-1:exon4:c.C644T:p.S215L,
Rgl_0002	1357245	1357245	G	C	SNP	.	113	0|1	45,32	exonic	R_glutinis_G01453	nonsynonymous SNV	R_glutinis_G01453:R_glutinis_G01453-mRNA-1:exon4:c.C626G:p.A209G,
Rgl_0002	1357338	1357338	C	A	SNP	.	54	0|1	183,69	exonic	R_glutinis_G01453	nonsynonymous SNV	R_glutinis_G01453:R_glutinis_G01453-mRNA-1:exon4:c.G533T:p.R178L,
Rgl_0002	1357517	1357517	C	T	SNP	.	60	1|1	0,2	exonic	R_glutinis_G01453	synonymous SNV	R_glutinis_G01453:R_glutinis_G01453-mRNA-1:exon4:c.G354A:p.A118A,
Rgl_0002	1357541	1357541	C	A	SNP	.	80	1|1	0,2	exonic	R_glutinis_G01453	nonsynonymous SNV	R_glutinis_G01453:R_glutinis_G01453-mRNA-1:exon4:c.G330T:p.R110S,
Rgl_0002	1357864	1357864	A	G	SNP	.	222	0|1	105,69	exonic	R_glutinis_G01453	nonsynonymous SNV	R_glutinis_G01453:R_glutinis_G01453-mRNA-1:exon2:c.T122C:p.V41A,
Rgl_0002	1357908	1357908	G	A	SNP	.	51	0|1	193,49	exonic	R_glutinis_G01453	synonymous SNV	R_glutinis_G01453:R_glutinis_G01453-mRNA-1:exon2:c.C78T:p.G26G,
Rgl_0002	1358316	1358316	G	A	SNP	.	33.7238	0|1	195,36	upstream	R_glutinis_G01453,R_glutinis_G01454	-	-
Rgl_0002	1358323	1358323	G	A	SNP	.	53	0|1	192,38	upstream	R_glutinis_G01453,R_glutinis_G01454	-	-
Rgl_0002	1358327	1358327	T	C	SNP	.	161	0|1	179,52	upstream	R_glutinis_G01453,R_glutinis_G01454	-	-
Rgl_0002	1359390	1359390	C	T	SNP	.	52	0|1	63,20	exonic	R_glutinis_G01454	nonsynonymous SNV	R_glutinis_G01454:R_glutinis_G01454-mRNA-1:exon2:c.C74T:p.S25L,
Rgl_0002	1359551	1359551	C	T	SNP	.	221	0|1	74,28	exonic	R_glutinis_G01454	nonsynonymous SNV	R_glutinis_G01454:R_glutinis_G01454-mRNA-1:exon3:c.C224T:p.A75V,
Rgl_0002	1473117	1473117	C	A	SNP	.	20.5866	0|1	11,3	UTR5	R_glutinis_G01483(R_glutinis_G01483-mRNA-1:c.-72C>A)	-	-
Rgl_0002	1491283	1491283	A	C	SNP	.	111	0|1	2,6	splicing	R_glutinis_G01491(R_glutinis_G01491-mRNA-1:exon3:c.80-2A>C)	-	-
Rgl_0002	1496116	1496116	G	T	SNP	.	20.2676	0|1	3,2	intronic	R_glutinis_G01493	-	-
Rgl_0002	1504160	1504160	G	-	Deletion	.	198	0|1	64,20	intronic	R_glutinis_G01494	-	-
Rgl_0002	1521293	1521293	G	A	SNP	.	60	1|1	0,7	splicing	R_glutinis_G01499(R_glutinis_G01499-mRNA-1:exon2:c.155+1G>A)	-	-
Rgl_0002	1521421	1521421	G	T	SNP	.	228	1|1	1,42	intronic	R_glutinis_G01499	-	-
Rgl_0002	1540675	1540675	A	C	SNP	.	225	1|1	0,187	downstream	R_glutinis_G01505	-	-
Rgl_0002	1540676	1540676	C	A	SNP	.	225	1|1	0,188	downstream	R_glutinis_G01505	-	-
Rgl_0002	1575354	1575354	C	A	SNP	.	37.4152	1|1	0,2	intronic	R_glutinis_G01517	-	-
Rgl_0002	1667363	1667363	C	T	SNP	.	185	1|1	0,8	exonic	R_glutinis_G01546	nonsynonymous SNV	R_glutinis_G01546:R_glutinis_G01546-mRNA-1:exon7:c.G226A:p.A76T,
Rgl_0002	1667364	1667364	G	A	SNP	.	204	1|1	0,9	exonic	R_glutinis_G01546	synonymous SNV	R_glutinis_G01546:R_glutinis_G01546-mRNA-1:exon7:c.C225T:p.S75S,
Rgl_0002	1697214	1697214	G	C	SNP	.	122	1|1	0,5	exonic	R_glutinis_G01557	nonsynonymous SNV	R_glutinis_G01557:R_glutinis_G01557-mRNA-1:exon12:c.G909C:p.L303F,
Rgl_0002	1697215	1697215	T	C	SNP	.	122	1|1	0,5	exonic	R_glutinis_G01557	nonsynonymous SNV	R_glutinis_G01557:R_glutinis_G01557-mRNA-1:exon12:c.T910C:p.C304R,
Rgl_0002	1697216	1697216	G	T	SNP	.	100	1|1	0,4	exonic	R_glutinis_G01557	nonsynonymous SNV	R_glutinis_G01557:R_glutinis_G01557-mRNA-1:exon12:c.G911T:p.C304F,
Rgl_0002	1697217	1697217	C	T	SNP	.	122	1|1	0,5	exonic	R_glutinis_G01557	synonymous SNV	R_glutinis_G01557:R_glutinis_G01557-mRNA-1:exon12:c.C912T:p.C304C,
Rgl_0002	1715185	1715185	A	G	SNP	.	47.2531	0|1	1,3	intronic	R_glutinis_G01566	-	-
Rgl_0002	1724808	1724808	G	A	SNP	.	228	1|1	1,26	exonic	R_glutinis_G01571	synonymous SNV	R_glutinis_G01571:R_glutinis_G01571-mRNA-2:exon12:c.C1728T:p.C576C,
Rgl_0002	1724809	1724809	C	A	SNP	.	228	1|1	1,26	exonic	R_glutinis_G01571	nonsynonymous SNV	R_glutinis_G01571:R_glutinis_G01571-mRNA-2:exon12:c.G1727T:p.C576F,
Rgl_0002	1724810	1724810	A	G	SNP	.	228	1|1	1,26	exonic;splicing	R_glutinis_G01571;R_glutinis_G01571(R_glutinis_G01571-mRNA-1:exon13:c.1724+2T>C)	nonsynonymous SNV	R_glutinis_G01571:R_glutinis_G01571-mRNA-2:exon12:c.T1726C:p.C576R,
Rgl_0002	1724811	1724811	C	G	SNP	.	228	1|1	1,26	exonic;splicing	R_glutinis_G01571;R_glutinis_G01571(R_glutinis_G01571-mRNA-1:exon13:c.1724+1G>C)	nonsynonymous SNV	R_glutinis_G01571:R_glutinis_G01571-mRNA-2:exon12:c.G1725C:p.L575F,
Rgl_0002	1794279	1794279	C	A	SNP	.	46.227	0|1	2,3	UTR5	R_glutinis_G01593(R_glutinis_G01593-mRNA-1:c.-96C>A)	-	-
Rgl_0002	1794280	1794280	G	A	SNP	.	46.227	0|1	2,3	UTR5	R_glutinis_G01593(R_glutinis_G01593-mRNA-1:c.-95G>A)	-	-
Rgl_0002	1794283	1794283	A	T	SNP	.	46.227	0|1	2,3	UTR5	R_glutinis_G01593(R_glutinis_G01593-mRNA-1:c.-92A>T)	-	-
Rgl_0002	1794284	1794284	A	G	SNP	.	46.0414	0|1	2,3	UTR5	R_glutinis_G01593(R_glutinis_G01593-mRNA-1:c.-91A>G)	-	-
Rgl_0002	1794285	1794285	G	T	SNP	.	23.4237	0|1	2,2	UTR5	R_glutinis_G01593(R_glutinis_G01593-mRNA-1:c.-90G>T)	-	-
Rgl_0002	1824770	1824770	G	T	SNP	.	225	1|1	0,37	downstream	R_glutinis_G01601	-	-
Rgl_0002	1824772	1824772	G	A	SNP	.	225	1|1	0,37	downstream	R_glutinis_G01601	-	-
Rgl_0002	1824773	1824773	T	A	SNP	.	225	1|1	0,37	downstream	R_glutinis_G01601	-	-
Rgl_0002	1824776	1824776	A	G	SNP	.	121	1|1	0,5	downstream	R_glutinis_G01601	-	-
Rgl_0002	1839418	1839418	G	T	SNP	.	23.9345	0|1	10,3	exonic	R_glutinis_G01605	synonymous SNV	R_glutinis_G01605:R_glutinis_G01605-mRNA-1:exon4:c.G609T:p.P203P,
Rgl_0002	1928441	1928441	G	T	SNP	.	225	1|1	0,97	exonic	R_glutinis_G01634	nonsynonymous SNV	R_glutinis_G01634:R_glutinis_G01634-mRNA-1:exon4:c.C323A:p.P108Q,
Rgl_0002	1928443	1928443	C	T	SNP	.	225	1|1	0,97	exonic	R_glutinis_G01634	synonymous SNV	R_glutinis_G01634:R_glutinis_G01634-mRNA-1:exon4:c.G321A:p.R107R,
Rgl_0002	1928448	1928448	C	T	SNP	.	225	1|1	0,96	exonic	R_glutinis_G01634	nonsynonymous SNV	R_glutinis_G01634:R_glutinis_G01634-mRNA-1:exon4:c.G316A:p.V106I,
Rgl_0002	1928449	1928449	G	A	SNP	.	225	1|1	0,97	exonic	R_glutinis_G01634	synonymous SNV	R_glutinis_G01634:R_glutinis_G01634-mRNA-1:exon4:c.C315T:p.C105C,
Rgl_0002	1928450	1928450	C	T	SNP	.	225	1|1	0,97	exonic	R_glutinis_G01634	nonsynonymous SNV	R_glutinis_G01634:R_glutinis_G01634-mRNA-1:exon4:c.G314A:p.C105Y,
Rgl_0002	1928451	1928451	A	C	SNP	.	225	1|1	0,100	exonic	R_glutinis_G01634	nonsynonymous SNV	R_glutinis_G01634:R_glutinis_G01634-mRNA-1:exon4:c.T313G:p.C105G,
Rgl_0002	1942250	1942254	GTGTG	-	Deletion	.	208	0|1	9,8	intronic	R_glutinis_G01638	-	-
Rgl_0002	2003382	2003382	C	A	SNP	.	21.4353	0|1	1,1	exonic	R_glutinis_G01655	synonymous SNV	R_glutinis_G01655:R_glutinis_G01655-mRNA-1:exon1:c.C681A:p.V227V,
Rgl_0002	2023689	2023689	G	A	SNP	.	30.5015	0|1	13,2	exonic	R_glutinis_G01662	nonsynonymous SNV	R_glutinis_G01662:R_glutinis_G01662-mRNA-1:exon1:c.G701A:p.R234H,
Rgl_0002	2031119	2031119	C	G	SNP	.	90	0|1	116,26	exonic	R_glutinis_G01664	synonymous SNV	R_glutinis_G01664:R_glutinis_G01664-mRNA-1:exon11:c.G1950C:p.A650A,
Rgl_0002	2033580	2033586	GGAGGAG	-	Deletion	.	90	1|1	0,2	intronic	R_glutinis_G01664	-	-
Rgl_0002	2033790	2033791	GG	-	Deletion	.	225	1|1	0,38	exonic	R_glutinis_G01664	frameshift deletion	R_glutinis_G01664:R_glutinis_G01664-mRNA-1:exon1:c.176_177del:p.S59fs,
Rgl_0002	2068013	2068013	G	T	SNP	.	225	1|1	0,131	exonic	R_glutinis_G01675	nonsynonymous SNV	R_glutinis_G01675:R_glutinis_G01675-mRNA-1:exon3:c.C155A:p.S52Y,
Rgl_0002	2068014	2068014	A	C	SNP	.	225	1|1	0,131	exonic	R_glutinis_G01675	nonsynonymous SNV	R_glutinis_G01675:R_glutinis_G01675-mRNA-1:exon3:c.T154G:p.S52A,
Rgl_0002	2068016	2068016	C	G	SNP	.	228	1|1	1131	exonic	R_glutinis_G01675	nonsynonymous SNV	R_glutinis_G01675:R_glutinis_G01675-mRNA-1:exon3:c.G152C:p.R51P,
Rgl_0002	2068019	2068019	A	G	SNP	.	228	1|1	1132	exonic	R_glutinis_G01675	nonsynonymous SNV	R_glutinis_G01675:R_glutinis_G01675-mRNA-1:exon3:c.T149C:p.V50A,
Rgl_0002	2073639	2073639	G	-	Deletion	.	217	0|1	10,32	intronic	R_glutinis_G01677	-	-
Rgl_0002	2077370	2077373	GGGG	-	Deletion	.	163	0|1	41,46	exonic	R_glutinis_G01678	frameshift deletion	R_glutinis_G01678:R_glutinis_G01678-mRNA-1:exon3:c.298_301del:p.G100fs,
Rgl_0003	45285	45285	G	T	SNP	.	65	0|1	2,2	exonic	R_glutinis_G01742	synonymous SNV	R_glutinis_G01742:R_glutinis_G01742-mRNA-1:exon1:c.C621A:p.I207I,
Rgl_0003	55620	55620	T	G	SNP	.	225	1|1	0,109	intronic	R_glutinis_G01747	-	-
Rgl_0003	55621	55621	G	A	SNP	.	225	1|1	0,110	intronic	R_glutinis_G01747	-	-
Rgl_0003	55929	55929	A	T	SNP	.	97	0|1	27109	intronic	R_glutinis_G01747	-	-
Rgl_0003	112579	112579	C	A	SNP	.	37.4152	1|1	0,2	intronic	R_glutinis_G01767	-	-
Rgl_0003	181121	181125	CCCCC	-	Deletion	.	86	0|1	4,4	upstream;downstream	R_glutinis_G01791;R_glutinis_G01790	-	-
Rgl_0003	211138	211138	T	A	SNP	.	170	1|1	0,7	splicing	R_glutinis_G01803(R_glutinis_G01803-mRNA-1:exon3:c.362+2T>A)	-	-
Rgl_0003	211139	211139	G	T	SNP	.	139	1|1	0,6	intronic	R_glutinis_G01803	-	-
Rgl_0003	211321	211321	G	A	SNP	.	170	1|1	0,7	exonic	R_glutinis_G01803	nonsynonymous SNV	R_glutinis_G01803:R_glutinis_G01803-mRNA-1:exon4:c.G418A:p.V140I,
Rgl_0003	218904	218922	CTTCTTCTTCTTCTTCTTC	-	Deletion	.	222	0|1	11,14	exonic	R_glutinis_G01805	frameshift deletion	R_glutinis_G01805:R_glutinis_G01805-mRNA-1:exon1:c.1032_1050del:p.A344fs,
Rgl_0003	228362	228362	C	A	SNP	.	30.4183	1|1	0,1	intronic	R_glutinis_G01809,R_glutinis_G01810	-	-
Rgl_0003	252038	252038	T	C	SNP	.	25.9259	0|1	1,2	upstream;downstream	R_glutinis_G01815;R_glutinis_G01814	-	-
Rgl_0003	304692	304692	G	A	SNP	.	51	0|1	7,2	upstream	R_glutinis_G01834	-	-
Rgl_0003	315791	315791	T	C	SNP	.	178	0|1	24,12	exonic	R_glutinis_G01836	synonymous SNV	R_glutinis_G01836:R_glutinis_G01836-mRNA-1:exon3:c.T717C:p.D239D,
Rgl_0003	382387	382387	C	A	SNP	.	225	1|1	0,218	intronic	R_glutinis_G01857	-	-
Rgl_0003	382388	382388	T	G	SNP	.	225	1|1	0,220	intronic	R_glutinis_G01857	-	-
Rgl_0003	400178	400178	A	C	SNP	.	228	1|1	1,64	downstream	R_glutinis_G01860	-	-
Rgl_0003	400179	400179	C	A	SNP	.	228	1|1	1,65	downstream	R_glutinis_G01860	-	-
Rgl_0003	411018	411018	G	T	SNP	.	24.8606	0|1	15,2	UTR3	R_glutinis_G01862(R_glutinis_G01862-mRNA-1:c.*2G>T)	-	-
Rgl_0003	412451	412451	A	C	SNP	.	139	1|1	0,6	splicing	R_glutinis_G01863(R_glutinis_G01863-mRNA-1:exon14:c.2534+2T>G)	-	-
Rgl_0003	412452	412452	C	T	SNP	.	131	0|1	1,6	splicing	R_glutinis_G01863(R_glutinis_G01863-mRNA-1:exon14:c.2534+1G>A)	-	-
Rgl_0003	415910	415928	GTCGTCGTCGTCGTCGTCG	-	Deletion	.	63	0|1	39,5	exonic	R_glutinis_G01863	frameshift deletion	R_glutinis_G01863:R_glutinis_G01863-mRNA-1:exon1:c.99_117del:p.P33fs,
Rgl_0003	448596	448600	CCCCC	-	Deletion	.	65	0|1	27,46	exonic	R_glutinis_G01874	frameshift deletion	R_glutinis_G01874:R_glutinis_G01874-mRNA-2:exon11:c.2534_2538del:p.A845fs,
Rgl_0003	462909	462912	GGGG	-	Deletion	.	225	1|1	1,46	exonic	R_glutinis_G01880	frameshift deletion	R_glutinis_G01880:R_glutinis_G01880-mRNA-1:exon5:c.1113_1116del:p.G371fs,
Rgl_0003	495854	495854	T	C	SNP	.	225	1|1	0,83	intronic	R_glutinis_G01889	-	-
Rgl_0003	495855	495855	C	A	SNP	.	225	1|1	0,81	intronic	R_glutinis_G01889	-	-
Rgl_0003	495856	495856	T	A	SNP	.	225	1|1	0,75	intronic	R_glutinis_G01889	-	-
Rgl_0003	495857	495857	G	T	SNP	.	225	1|1	0,82	intronic	R_glutinis_G01889	-	-
Rgl_0003	503247	503247	T	C	SNP	.	228	1|1	1158	splicing	R_glutinis_G01891(R_glutinis_G01891-mRNA-1:exon2:c.111+2T>C)	-	-
Rgl_0003	503248	503248	G	T	SNP	.	228	1|1	1156	intronic	R_glutinis_G01891	-	-
Rgl_0003	503249	503249	C	G	SNP	.	228	1|1	1160	intronic	R_glutinis_G01891	-	-
Rgl_0003	517700	517700	G	A	SNP	.	23.9345	0|1	10,3	UTR3	R_glutinis_G01897(R_glutinis_G01897-mRNA-1:c.*181C>T)	-	-
Rgl_0003	614538	614540	CCC	-	Deletion	.	155	1|1	1,8	exonic	R_glutinis_G01926	nonframeshift deletion	R_glutinis_G01926:R_glutinis_G01926-mRNA-1:exon7:c.2942_2944del:p.981_982del,
Rgl_0003	624994	625012	CTCTCTCTCTCTCTCTCTC	-	Deletion	.	30.4183	1|1	0,1	intronic	R_glutinis_G01930	-	-
Rgl_0003	671045	671045	G	A	SNP	.	27.4222	1|1	0,2	intronic	R_glutinis_G01944	-	-
Rgl_0003	745094	745094	A	G	SNP	.	225	1|1	0,33	exonic	R_glutinis_G01976	synonymous SNV	R_glutinis_G01976:R_glutinis_G01976-mRNA-1:exon8:c.A2604G:p.E868E,
Rgl_0003	745858	745858	C	-	Deletion	.	40.1047	0|1	18,6	exonic	R_glutinis_G01976	frameshift deletion	R_glutinis_G01976:R_glutinis_G01976-mRNA-1:exon13:c.3097delC:p.L1033fs,
Rgl_0003	885485	885493	CCCCCCCCC	-	Deletion	.	57	0|1	5,9	intronic	R_glutinis_G02027	-	-
Rgl_0003	897612	897612	C	T	SNP	.	22.2898	0|1	30,3	exonic	R_glutinis_G02032	nonsynonymous SNV	R_glutinis_G02032:R_glutinis_G02032-mRNA-1:exon3:c.G1249A:p.A417T,
Rgl_0003	969664	969664	C	A	SNP	.	32.6652	0|1	14,4	exonic	R_glutinis_G02060	synonymous SNV	R_glutinis_G02060:R_glutinis_G02060-mRNA-1:exon6:c.C2706A:p.P902P,
Rgl_0003	976549	976549	C	T	SNP	.	20.1858	0|1	3,2	exonic	R_glutinis_G02063	nonsynonymous SNV	R_glutinis_G02063:R_glutinis_G02063-mRNA-1:exon7:c.G1156A:p.A386T,
Rgl_0003	1073525	1073525	C	G	SNP	.	75	0|1	114,20	intronic	R_glutinis_G02085	-	-
Rgl_0003	1074958	1074958	G	T	SNP	.	21.8081	0|1	16,2	downstream	R_glutinis_G02085	-	-
Rgl_0003	1075036	1075036	T	C	SNP	.	42.9594	0|1	5,2	downstream	R_glutinis_G02085	-	-
Rgl_0003	1075134	1075134	G	C	SNP	.	20.0696	0|1	3,2	downstream	R_glutinis_G02085	-	-
Rgl_0003	1075475	1075475	T	C	SNP	.	80	1|1	0,2	intergenic	R_glutinis_G02085(dist=1168),R_glutinis_G02086(dist=28697)	-	-
Rgl_0003	1075476	1075476	G	A	SNP	.	80	1|1	0,2	intergenic	R_glutinis_G02085(dist=1169),R_glutinis_G02086(dist=28696)	-	-
Rgl_0003	1075488	1075488	A	G	SNP	.	80	1|1	0,2	intergenic	R_glutinis_G02085(dist=1181),R_glutinis_G02086(dist=28684)	-	-
Rgl_0003	1075494	1075494	A	T	SNP	.	80	1|1	0,2	intergenic	R_glutinis_G02085(dist=1187),R_glutinis_G02086(dist=28678)	-	-
Rgl_0003	1136956	1136956	G	-	Deletion	.	66	1|1	1,3	UTR3	R_glutinis_G02096(R_glutinis_G02096-mRNA-1:c.*552delG)	-	-
Rgl_0003	1158841	1158841	C	A	SNP	.	46.2271	0|1	2,3	intronic	R_glutinis_G02104	-	-
Rgl_0003	1198861	1198861	C	A	SNP	.	30.4183	1|1	0,1	intronic	R_glutinis_G02119	-	-
Rgl_0003	1237177	1237177	G	A	SNP	.	27.3932	0|1	1,2	UTR5	R_glutinis_G02133(R_glutinis_G02133-mRNA-1:c.-51C>T)	-	-
Rgl_0003	1248342	1248342	G	C	SNP	.	225	1|1	0,27	exonic	R_glutinis_G02135	nonsynonymous SNV	R_glutinis_G02135:R_glutinis_G02135-mRNA-1:exon2:c.C64G:p.Q22E,
Rgl_0003	1248343	1248343	C	G	SNP	.	225	1|1	0,27	exonic	R_glutinis_G02135	synonymous SNV	R_glutinis_G02135:R_glutinis_G02135-mRNA-1:exon2:c.G63C:p.P21P,
Rgl_0003	1293908	1293908	A	G	SNP	.	155	0|1	94,42	exonic	R_glutinis_G02153	synonymous SNV	R_glutinis_G02153:R_glutinis_G02153-mRNA-1:exon1:c.A84G:p.P28P,
Rgl_0003	1330353	1330353	A	G	SNP	.	222	0|1	16,13	exonic	R_glutinis_G02164	synonymous SNV	R_glutinis_G02164:R_glutinis_G02164-mRNA-1:exon3:c.T2610C:p.Y870Y,
Rgl_0003	1338741	1338741	C	T	SNP	.	37.4152	1|1	0,2	intergenic	R_glutinis_G02165(dist=2077),R_glutinis_G02166(dist=1185)	-	-
Rgl_0003	1339317	1339317	A	G	SNP	.	37.4152	1|1	0,2	upstream	R_glutinis_G02166	-	-
Rgl_0003	1360430	1360430	T	C	SNP	.	32.495	0|1	7,3	UTR3	R_glutinis_G02170(R_glutinis_G02170-mRNA-1:c.*32A>G)	-	-
Rgl_0003	1402375	1402375	G	A	SNP	.	44.1791	0|1	9,2	exonic	R_glutinis_G02183	nonsynonymous SNV	R_glutinis_G02183:R_glutinis_G02183-mRNA-1:exon2:c.G2036A:p.S679N,
Rgl_0003	1428906	1428906	A	T	SNP	.	32.691	0|1	16,5	exonic	R_glutinis_G02192	nonsynonymous SNV	R_glutinis_G02192:R_glutinis_G02192-mRNA-1:exon2:c.A544T:p.T182S,
Rgl_0003	1517057	1517057	G	T	SNP	.	228	1|1	1,81	splicing	R_glutinis_G02214	-	-
Rgl_0003	1517058	1517058	T	C	SNP	.	228	1|1	1,80	splicing	R_glutinis_G02214	-	-
Rgl_0003	1555204	1555204	C	A	SNP	.	206	0|1	15,15	splicing	R_glutinis_G02230(R_glutinis_G02230-mRNA-1:exon9:c.1018-1G>T)	-	-
Rgl_0003	1568334	1568341	GCGGCGGC	-	Deletion	.	131	0|1	1,4	upstream	R_glutinis_G02232,R_glutinis_G02234	-	-
Rgl_0003	1568587	1568590	GGGG	-	Deletion	.	219	0|1	1,10	upstream	R_glutinis_G02232,R_glutinis_G02234	-	-
Rgl_0003	1588710	1588710	G	A	SNP	.	185	0|1	36,23	exonic	R_glutinis_G02235	synonymous SNV	R_glutinis_G02235:R_glutinis_G02235-mRNA-1:exon10:c.C1389T:p.R463R,
Rgl_0003	1607230	1607230	G	A	SNP	.	178	0|1	34,15	UTR3	R_glutinis_G02241(R_glutinis_G02241-mRNA-2:c.*3138G>A)	-	-
Rgl_0003	1681584	1681584	G	A	SNP	.	30.4183	1|1	0,1	exonic	R_glutinis_G02267	synonymous SNV	R_glutinis_G02267:R_glutinis_G02267-mRNA-1:exon3:c.C282T:p.C94C,
Rgl_0003	1703172	1703174	GGG	-	Deletion	.	221	0|1	11,33	exonic	R_glutinis_G02273	nonframeshift deletion	R_glutinis_G02273:R_glutinis_G02273-mRNA-1:exon4:c.1226_1228del:p.409_410del,
Rgl_0003	1721156	1721175	CCTCCTCCTCCTCCTCCTCC	-	Deletion	.	52	1|1	12,3	exonic	R_glutinis_G02276	frameshift deletion	R_glutinis_G02276:R_glutinis_G02276-mRNA-3:exon1:c.553_572del:p.G185fs,
Rgl_0003	1727758	1727758	T	C	SNP	.	49.1366	1|1	14,2	exonic	R_glutinis_G02279	synonymous SNV	R_glutinis_G02279:R_glutinis_G02279-mRNA-1:exon7:c.A1989G:p.G663G,
Rgl_0004	5130	5130	T	A	SNP	.	23.4237	0|1	2,2	UTR3	R_glutinis_G02286(R_glutinis_G02286-mRNA-1:c.*1242T>A)	-	-
Rgl_0004	22850	22850	T	C	SNP	.	37.4152	1|1	0,2	splicing	R_glutinis_G02295(R_glutinis_G02295-mRNA-1:exon2:c.741+2T>C)	-	-
Rgl_0004	39641	39641	T	G	SNP	.	87	0|1	1,4	upstream	R_glutinis_G02301	-	-
Rgl_0004	72725	72725	C	G	SNP	.	99	0|1	4,7	splicing	R_glutinis_G02313	-	-
Rgl_0004	72728	72728	T	G	SNP	.	99	0|1	4,7	intronic	R_glutinis_G02313	-	-
Rgl_0004	103198	103198	G	A	SNP	.	59	0|1	1,3	intronic	R_glutinis_G02323	-	-
Rgl_0004	138645	138645	G	A	SNP	.	27.4222	1|1	0,2	intronic	R_glutinis_G02335	-	-
Rgl_0004	172178	172178	A	G	SNP	.	222	0|1	35,36	exonic	R_glutinis_G02343	synonymous SNV	R_glutinis_G02343:R_glutinis_G02343-mRNA-1:exon9:c.A2043G:p.A681A,
Rgl_0004	213502	213502	C	T	SNP	.	223	0|1	26111	splicing	R_glutinis_G02356(R_glutinis_G02356-mRNA-1:exon3:c.75-1G>A)	-	-
Rgl_0004	213698	213698	C	G	SNP	.	225	1|1	0,112	exonic	R_glutinis_G02356	nonsynonymous SNV	R_glutinis_G02356:R_glutinis_G02356-mRNA-1:exon1:c.G73C:p.A25P,
Rgl_0004	213699	213699	A	C	SNP	.	225	1|1	0,115	exonic	R_glutinis_G02356	synonymous SNV	R_glutinis_G02356:R_glutinis_G02356-mRNA-1:exon1:c.T72G:p.G24G,
Rgl_0004	245258	245260	GGG	-	Deletion	.	46.3173	0|1	1,3	exonic	R_glutinis_G02368	nonframeshift deletion	R_glutinis_G02368:R_glutinis_G02368-mRNA-1:exon5:c.857_859del:p.286_287del,
Rgl_0004	245444	245446	GGG	-	Deletion	.	106	0|1	14,19	exonic	R_glutinis_G02368	nonframeshift deletion	R_glutinis_G02368:R_glutinis_G02368-mRNA-1:exon5:c.671_673del:p.224_225del,
Rgl_0004	306554	306556	CCC	-	Deletion	.	179	0|1	2,15	intronic	R_glutinis_G02387	-	-
Rgl_0004	319021	319021	T	G	SNP	.	37.4152	1|1	0,2	splicing	R_glutinis_G02390(R_glutinis_G02390-mRNA-1:exon4:c.611+2T>G)	-	-
Rgl_0004	398202	398202	G	T	SNP	.	29.1015	0|1	8,3	upstream	R_glutinis_G02410,R_glutinis_G02411	-	-
Rgl_0004	398218	398218	G	T	SNP	.	29.2515	0|1	8,3	upstream	R_glutinis_G02410,R_glutinis_G02411	-	-
Rgl_0004	404092	404092	A	G	SNP	.	225	1|1	0,12	splicing	R_glutinis_G02412(R_glutinis_G02412-mRNA-1:exon3:c.250+2T>C)	-	-
Rgl_0004	424302	424302	C	G	SNP	.	60	0|1	4,2	downstream	R_glutinis_G02420	-	-
Rgl_0004	468831	468831	G	A	SNP	.	60	0|1	4,2	UTR3	R_glutinis_G02432(R_glutinis_G02432-mRNA-1:c.*103G>A)	-	-
Rgl_0004	474350	474350	C	A	SNP	.	222	0|1	74,88	exonic	R_glutinis_G02434	synonymous SNV	R_glutinis_G02434:R_glutinis_G02434-mRNA-1:exon1:c.G279T:p.G93G,
Rgl_0004	486507	486507	C	T	SNP	.	222	0|1	32,29	exonic	R_glutinis_G02439	nonsynonymous SNV	R_glutinis_G02439:R_glutinis_G02439-mRNA-1:exon2:c.C973T:p.R325W,
Rgl_0004	546513	546513	C	A	SNP	.	21.1958	0|1	1,1	intronic	R_glutinis_G02459	-	-
Rgl_0004	555427	555427	A	T	SNP	.	228	1|1	3168	intronic	R_glutinis_G02463	-	-
Rgl_0004	575965	575965	G	A	SNP	.	228	1|1	3208	intronic	R_glutinis_G02472	-	-
Rgl_0004	575968	575968	A	G	SNP	.	228	1|1	1212	intronic	R_glutinis_G02472	-	-
Rgl_0004	576836	576836	C	T	SNP	.	20.2676	0|1	3,2	upstream;downstream	R_glutinis_G02472,R_glutinis_G02473;R_glutinis_G02474	-	-
Rgl_0004	594259	594259	G	T	SNP	.	25.9259	0|1	1,2	intronic	R_glutinis_G02480	-	-
Rgl_0004	625193	625193	C	A	SNP	.	228	1|1	3,72	splicing	R_glutinis_G02493(R_glutinis_G02493-mRNA-1:exon5:c.159-1G>T)	-	-
Rgl_0004	625392	625392	G	C	SNP	.	66	0|1	1,4	exonic	R_glutinis_G02493	nonsynonymous SNV	R_glutinis_G02493:R_glutinis_G02493-mRNA-1:exon3:c.C158G:p.A53G,
Rgl_0004	625394	625394	A	G	SNP	.	228	1|1	1,74	exonic	R_glutinis_G02493	synonymous SNV	R_glutinis_G02493:R_glutinis_G02493-mRNA-1:exon3:c.T156C:p.C52C,
Rgl_0004	625395	625395	C	A	SNP	.	228	1|1	1,77	exonic	R_glutinis_G02493	nonsynonymous SNV	R_glutinis_G02493:R_glutinis_G02493-mRNA-1:exon3:c.G155T:p.C52F,
Rgl_0004	629160	629160	A	G	SNP	.	228	1|1	1126	splicing	R_glutinis_G02494(R_glutinis_G02494-mRNA-1:exon4:c.1081+2T>C)	-	-
Rgl_0004	629161	629161	C	A	SNP	.	228	1|1	1119	splicing	R_glutinis_G02494(R_glutinis_G02494-mRNA-1:exon4:c.1081+1G>T)	-	-
Rgl_0004	635394	635394	C	A	SNP	.	31.2249	0|1	13,2	exonic	R_glutinis_G02496	nonsynonymous SNV	R_glutinis_G02496:R_glutinis_G02496-mRNA-1:exon7:c.G717T:p.R239S,
Rgl_0004	639262	639267	CTCCTC	-	Deletion	.	21.4334	0|1	3,2	intronic	R_glutinis_G02497	-	-
Rgl_0004	676443	676443	A	C	SNP	.	228	1|1	2134	splicing	R_glutinis_G02511(R_glutinis_G02511-mRNA-1:exon2:c.49+2T>G)	-	-
Rgl_0004	676444	676444	C	T	SNP	.	228	1|1	2133	splicing	R_glutinis_G02511(R_glutinis_G02511-mRNA-1:exon2:c.49+1G>A)	-	-
Rgl_0004	681543	681543	T	G	SNP	.	21.1449	0|1	34,10	upstream;downstream	R_glutinis_G02514;R_glutinis_G02515	-	-
Rgl_0004	705195	705195	T	G	SNP	.	47.5934	0|1	9,4	UTR5	R_glutinis_G02522(R_glutinis_G02522-mRNA-1:c.-494T>G)	-	-
Rgl_0004	731567	731567	T	C	SNP	.	225	1|1	0,223	exonic	R_glutinis_G02531	nonsynonymous SNV	R_glutinis_G02531:R_glutinis_G02531-mRNA-1:exon3:c.A376G:p.I126V,
Rgl_0004	800785	800785	A	C	SNP	.	185	1|1	0,8	splicing	R_glutinis_G02555(R_glutinis_G02555-mRNA-1:exon14:c.1122-2A>C)	-	-
Rgl_0004	800786	800786	G	T	SNP	.	170	1|1	0,7	splicing	R_glutinis_G02555(R_glutinis_G02555-mRNA-1:exon14:c.1122-1G>T)	-	-
Rgl_0004	825115	825159	TCTCTCTCTCTCTCTCTCTCTCTCTCTCTCTCTCTCTCTCTCTCT	-	Deletion	.	31.9601	0|1	15,5	intronic	R_glutinis_G02564	-	-
Rgl_0004	883908	883908	A	C	SNP	.	192	0|1	3,18	UTR5	R_glutinis_G02577(R_glutinis_G02577-mRNA-1:c.-347T>G)	-	-
Rgl_0004	938603	938603	C	T	SNP	.	28.3697	1|1	1,1	intergenic	R_glutinis_G02587(dist=23210),R_glutinis_G02589(dist=1122)	-	-
Rgl_0004	939005	939005	C	T	SNP	.	115	0|1	37,13	downstream	R_glutinis_G02589	-	-
Rgl_0004	939121	939121	G	A	SNP	.	156	0|1	77,42	downstream	R_glutinis_G02589	-	-
Rgl_0004	939160	939160	G	A	SNP	.	119	0|1	76,35	downstream	R_glutinis_G02589	-	-
Rgl_0004	939321	939321	G	A	SNP	.	222	0|1	85,50	upstream;downstream	R_glutinis_G02588;R_glutinis_G02589	-	-
Rgl_0004	939341	939341	A	G	SNP	.	222	0|1	90,54	upstream;downstream	R_glutinis_G02588;R_glutinis_G02589	-	-
Rgl_0004	939554	939554	A	C	SNP	.	192	0|1	120,39	upstream;downstream	R_glutinis_G02588;R_glutinis_G02589	-	-
Rgl_0004	939610	939610	G	A	SNP	.	145	0|1	121,24	upstream;downstream	R_glutinis_G02588;R_glutinis_G02589	-	-
Rgl_0004	940069	940069	C	T	SNP	.	125	0|1	38,10	exonic	R_glutinis_G02589	nonsynonymous SNV	R_glutinis_G02589:R_glutinis_G02589-mRNA-1:exon4:c.G3067A:p.A1023T,
Rgl_0004	940104	940104	T	C	SNP	.	117	0|1	38,11	exonic	R_glutinis_G02589	nonsynonymous SNV	R_glutinis_G02589:R_glutinis_G02589-mRNA-1:exon4:c.A3032G:p.Q1011R,
Rgl_0004	940138	940138	A	G	SNP	.	222	0|1	37,34	exonic	R_glutinis_G02589	nonsynonymous SNV	R_glutinis_G02589:R_glutinis_G02589-mRNA-1:exon4:c.T2998C:p.C1000R,
Rgl_0004	940409	940409	T	C	SNP	.	109	0|1	187,57	exonic	R_glutinis_G02588,R_glutinis_G02589	synonymous SNV	R_glutinis_G02589:R_glutinis_G02589-mRNA-1:exon4:c.A2727G:p.E909E,R_glutinis_G02588:R_glutinis_G02588-mRNA-3:exon1:c.T204C:p.P68P,R_glutinis_G02588:R_glutinis_G02588-mRNA-4:exon1:c.T204C:p.P68P,R_glutinis_G02588:R_glutinis_G02588-mRNA-2:exon1:c.T204C:p.P68P,
Rgl_0004	940413	940413	T	C	SNP	.	91	0|1	191,55	exonic	R_glutinis_G02588,R_glutinis_G02589	nonsynonymous SNV	R_glutinis_G02589:R_glutinis_G02589-mRNA-1:exon4:c.A2723G:p.D908G,R_glutinis_G02588:R_glutinis_G02588-mRNA-3:exon1:c.T208C:p.S70P,R_glutinis_G02588:R_glutinis_G02588-mRNA-4:exon1:c.T208C:p.S70P,R_glutinis_G02588:R_glutinis_G02588-mRNA-2:exon1:c.T208C:p.S70P,
Rgl_0004	940421	940421	T	C	SNP	.	96	0|1	193,57	exonic	R_glutinis_G02588,R_glutinis_G02589	synonymous SNV	R_glutinis_G02589:R_glutinis_G02589-mRNA-1:exon4:c.A2715G:p.G905G,R_glutinis_G02588:R_glutinis_G02588-mRNA-3:exon1:c.T216C:p.R72R,R_glutinis_G02588:R_glutinis_G02588-mRNA-4:exon1:c.T216C:p.R72R,R_glutinis_G02588:R_glutinis_G02588-mRNA-2:exon1:c.T216C:p.R72R,
Rgl_0004	940631	940631	A	G	SNP	.	88	0|1	7,5	intronic	R_glutinis_G02588,R_glutinis_G02589	-	-
Rgl_0004	940792	940792	T	C	SNP	.	222	0|1	164,78	UTR5	R_glutinis_G02588(R_glutinis_G02588-mRNA-1:c.-695T>C)	-	-
Rgl_0004	940856	940856	T	C	SNP	.	222	0|1	140,97	exonic	R_glutinis_G02589	synonymous SNV	R_glutinis_G02589:R_glutinis_G02589-mRNA-1:exon3:c.A2535G:p.S845S,
Rgl_0004	941354	941354	C	G	SNP	.	148	0|1	101,31	exonic	R_glutinis_G02588,R_glutinis_G02589	synonymous SNV	R_glutinis_G02589:R_glutinis_G02589-mRNA-1:exon2:c.G2457C:p.R819R,R_glutinis_G02588:R_glutinis_G02588-mRNA-3:exon2:c.C357G:p.A119A,R_glutinis_G02588:R_glutinis_G02588-mRNA-4:exon2:c.C357G:p.A119A,R_glutinis_G02588:R_glutinis_G02588-mRNA-2:exon2:c.C357G:p.A119A,
Rgl_0004	941363	941363	C	T	SNP	.	181	0|1	93,30	exonic	R_glutinis_G02588,R_glutinis_G02589	synonymous SNV	R_glutinis_G02589:R_glutinis_G02589-mRNA-1:exon2:c.G2448A:p.S816S,R_glutinis_G02588:R_glutinis_G02588-mRNA-3:exon2:c.C366T:p.I122I,R_glutinis_G02588:R_glutinis_G02588-mRNA-4:exon2:c.C366T:p.I122I,R_glutinis_G02588:R_glutinis_G02588-mRNA-2:exon2:c.C366T:p.I122I,
Rgl_0004	941379	941379	G	A	SNP	.	222	0|1	82,42	exonic	R_glutinis_G02588,R_glutinis_G02589	nonsynonymous SNV	R_glutinis_G02589:R_glutinis_G02589-mRNA-1:exon2:c.C2432T:p.A811V,R_glutinis_G02588:R_glutinis_G02588-mRNA-3:exon2:c.G382A:p.A128T,R_glutinis_G02588:R_glutinis_G02588-mRNA-4:exon2:c.G382A:p.A128T,R_glutinis_G02588:R_glutinis_G02588-mRNA-2:exon2:c.G382A:p.A128T,
Rgl_0004	941401	941401	G	T	SNP	.	221	0|1	95,37	exonic	R_glutinis_G02588,R_glutinis_G02589	nonsynonymous SNV	R_glutinis_G02588:R_glutinis_G02588-mRNA-3:exon2:c.G404T:p.R135L,R_glutinis_G02588:R_glutinis_G02588-mRNA-4:exon2:c.G404T:p.R135L,R_glutinis_G02588:R_glutinis_G02588-mRNA-2:exon2:c.G404T:p.R135L,
Rgl_0004	941426	941426	C	T	SNP	.	222	0|1	83,55	exonic	R_glutinis_G02588,R_glutinis_G02589	synonymous SNV	R_glutinis_G02589:R_glutinis_G02589-mRNA-1:exon2:c.G2385A:p.A795A,R_glutinis_G02588:R_glutinis_G02588-mRNA-3:exon2:c.C429T:p.A143A,R_glutinis_G02588:R_glutinis_G02588-mRNA-4:exon2:c.C429T:p.A143A,R_glutinis_G02588:R_glutinis_G02588-mRNA-2:exon2:c.C429T:p.A143A,
Rgl_0004	941494	941494	C	G	SNP	.	186	0|1	137,43	exonic	R_glutinis_G02588,R_glutinis_G02589	nonsynonymous SNV	R_glutinis_G02589:R_glutinis_G02589-mRNA-1:exon2:c.G2317C:p.A773P,R_glutinis_G02588:R_glutinis_G02588-mRNA-3:exon2:c.C497G:p.A166G,R_glutinis_G02588:R_glutinis_G02588-mRNA-4:exon2:c.C497G:p.A166G,R_glutinis_G02588:R_glutinis_G02588-mRNA-1:exon2:c.C8G:p.A3G,R_glutinis_G02588:R_glutinis_G02588-mRNA-2:exon2:c.C497G:p.A166G,
Rgl_0004	941498	941498	A	G	SNP	.	222	0|1	122,49	exonic	R_glutinis_G02588,R_glutinis_G02589	synonymous SNV	R_glutinis_G02589:R_glutinis_G02589-mRNA-1:exon2:c.T2313C:p.L771L,R_glutinis_G02588:R_glutinis_G02588-mRNA-3:exon2:c.A501G:p.P167P,R_glutinis_G02588:R_glutinis_G02588-mRNA-4:exon2:c.A501G:p.P167P,R_glutinis_G02588:R_glutinis_G02588-mRNA-1:exon2:c.A12G:p.P4P,R_glutinis_G02588:R_glutinis_G02588-mRNA-2:exon2:c.A501G:p.P167P,
Rgl_0004	941512	941512	T	C	SNP	.	191	0|1	131,52	exonic	R_glutinis_G02588,R_glutinis_G02589	nonsynonymous SNV	R_glutinis_G02589:R_glutinis_G02589-mRNA-1:exon2:c.A2299G:p.K767E,R_glutinis_G02588:R_glutinis_G02588-mRNA-3:exon2:c.T515C:p.L172S,R_glutinis_G02588:R_glutinis_G02588-mRNA-4:exon2:c.T515C:p.L172S,R_glutinis_G02588:R_glutinis_G02588-mRNA-1:exon2:c.T26C:p.L9S,R_glutinis_G02588:R_glutinis_G02588-mRNA-2:exon2:c.T515C:p.L172S,
Rgl_0004	941546	941546	A	G	SNP	.	222	0|1	98101	exonic	R_glutinis_G02588,R_glutinis_G02589	synonymous SNV	R_glutinis_G02589:R_glutinis_G02589-mRNA-1:exon2:c.T2265C:p.I755I,R_glutinis_G02588:R_glutinis_G02588-mRNA-3:exon2:c.A549G:p.T183T,R_glutinis_G02588:R_glutinis_G02588-mRNA-4:exon2:c.A549G:p.T183T,R_glutinis_G02588:R_glutinis_G02588-mRNA-1:exon2:c.A60G:p.T20T,R_glutinis_G02588:R_glutinis_G02588-mRNA-2:exon2:c.A549G:p.T183T,
Rgl_0004	941582	941582	C	T	SNP	.	167	0|1	128,87	exonic	R_glutinis_G02588,R_glutinis_G02589	synonymous SNV	R_glutinis_G02589:R_glutinis_G02589-mRNA-1:exon2:c.G2229A:p.R743R,R_glutinis_G02588:R_glutinis_G02588-mRNA-3:exon2:c.C585T:p.V195V,R_glutinis_G02588:R_glutinis_G02588-mRNA-4:exon2:c.C585T:p.V195V,R_glutinis_G02588:R_glutinis_G02588-mRNA-1:exon2:c.C96T:p.V32V,R_glutinis_G02588:R_glutinis_G02588-mRNA-2:exon2:c.C585T:p.V195V,
Rgl_0004	941617	941617	A	C	SNP	.	220	0|1	83114	exonic	R_glutinis_G02588,R_glutinis_G02589	nonsynonymous SNV	R_glutinis_G02589:R_glutinis_G02589-mRNA-1:exon2:c.T2194G:p.L732V,R_glutinis_G02588:R_glutinis_G02588-mRNA-3:exon2:c.A620C:p.K207T,R_glutinis_G02588:R_glutinis_G02588-mRNA-4:exon2:c.A620C:p.K207T,R_glutinis_G02588:R_glutinis_G02588-mRNA-1:exon2:c.A131C:p.K44T,R_glutinis_G02588:R_glutinis_G02588-mRNA-2:exon2:c.A620C:p.K207T,
Rgl_0004	941641	941641	C	A	SNP	.	115	0|1	123,79	exonic	R_glutinis_G02588,R_glutinis_G02589	stopgain	R_glutinis_G02589:R_glutinis_G02589-mRNA-1:exon2:c.G2170T:p.E724X,R_glutinis_G02588:R_glutinis_G02588-mRNA-3:exon2:c.C644A:p.S215X,R_glutinis_G02588:R_glutinis_G02588-mRNA-4:exon2:c.C644A:p.S215X,R_glutinis_G02588:R_glutinis_G02588-mRNA-1:exon2:c.C155A:p.S52X,R_glutinis_G02588:R_glutinis_G02588-mRNA-2:exon2:c.C644A:p.S215X,
Rgl_0004	941659	941659	T	C	SNP	.	23.4237	0|1	2,2	exonic	R_glutinis_G02588,R_glutinis_G02589	nonsynonymous SNV	R_glutinis_G02589:R_glutinis_G02589-mRNA-1:exon2:c.A2152G:p.T718A,R_glutinis_G02588:R_glutinis_G02588-mRNA-3:exon2:c.T662C:p.V221A,R_glutinis_G02588:R_glutinis_G02588-mRNA-4:exon2:c.T662C:p.V221A,
Rgl_0004	941675	941675	G	A	SNP	.	29.409	0|1	2,2	exonic	R_glutinis_G02588,R_glutinis_G02589	synonymous SNV	R_glutinis_G02589:R_glutinis_G02589-mRNA-1:exon2:c.C2136T:p.L712L,R_glutinis_G02588:R_glutinis_G02588-mRNA-3:exon2:c.G678A:p.S226S,R_glutinis_G02588:R_glutinis_G02588-mRNA-4:exon2:c.G678A:p.S226S,
Rgl_0004	941828	941828	G	A	SNP	.	157	0|1	160,67	exonic	R_glutinis_G02588,R_glutinis_G02589	synonymous SNV	R_glutinis_G02589:R_glutinis_G02589-mRNA-1:exon2:c.C1983T:p.P661P,R_glutinis_G02588:R_glutinis_G02588-mRNA-3:exon2:c.G831A:p.A277A,R_glutinis_G02588:R_glutinis_G02588-mRNA-4:exon2:c.G831A:p.A277A,R_glutinis_G02588:R_glutinis_G02588-mRNA-1:exon3:c.G255A:p.A85A,R_glutinis_G02588:R_glutinis_G02588-mRNA-2:exon3:c.G744A:p.A248A,
Rgl_0004	942182	942182	A	G	SNP	.	222	0|1	108107	exonic	R_glutinis_G02588,R_glutinis_G02589	nonsynonymous SNV	R_glutinis_G02588:R_glutinis_G02588-mRNA-3:exon3:c.A934G:p.N312D,R_glutinis_G02588:R_glutinis_G02588-mRNA-4:exon3:c.A934G:p.N312D,R_glutinis_G02588:R_glutinis_G02588-mRNA-1:exon5:c.A407G:p.Q136R,R_glutinis_G02588:R_glutinis_G02588-mRNA-2:exon4:c.A787G:p.N263D,
Rgl_0004	942203	942203	C	T	SNP	.	181	0|1	169,73	exonic	R_glutinis_G02588,R_glutinis_G02589	stopgain	R_glutinis_G02588:R_glutinis_G02588-mRNA-3:exon3:c.C955T:p.R319X,R_glutinis_G02588:R_glutinis_G02588-mRNA-4:exon3:c.C955T:p.R319X,R_glutinis_G02588:R_glutinis_G02588-mRNA-2:exon4:c.C808T:p.R270X,
Rgl_0004	942488	942488	G	A	SNP	.	222	0|1	154,89	exonic	R_glutinis_G02588,R_glutinis_G02589	nonsynonymous SNV	R_glutinis_G02588:R_glutinis_G02588-mRNA-1:exon6:c.G476A:p.R159Q,R_glutinis_G02588:R_glutinis_G02588-mRNA-2:exon5:c.G856A:p.D286N,
Rgl_0004	942663	942663	A	G	SNP	.	81	0|1	2,4	exonic	R_glutinis_G02589	nonsynonymous SNV	R_glutinis_G02589:R_glutinis_G02589-mRNA-1:exon2:c.T1148C:p.M383T,
Rgl_0004	942728	942728	G	A	SNP	.	100	0|1	14,6	exonic	R_glutinis_G02589	synonymous SNV	R_glutinis_G02589:R_glutinis_G02589-mRNA-1:exon2:c.C1083T:p.D361D,
Rgl_0004	942789	942789	C	T	SNP	.	112	0|1	178,47	exonic	R_glutinis_G02588,R_glutinis_G02589	nonsynonymous SNV	R_glutinis_G02589:R_glutinis_G02589-mRNA-1:exon2:c.G1022A:p.R341K,R_glutinis_G02588:R_glutinis_G02588-mRNA-2:exon6:c.C1004T:p.P335L,
Rgl_0004	942925	942925	T	C	SNP	.	203	0|1	155,70	exonic	R_glutinis_G02588,R_glutinis_G02589	nonsynonymous SNV	R_glutinis_G02589:R_glutinis_G02589-mRNA-1:exon2:c.A886G:p.S296G,R_glutinis_G02588:R_glutinis_G02588-mRNA-1:exon8:c.T686C:p.L229P,R_glutinis_G02588:R_glutinis_G02588-mRNA-2:exon7:c.T1066C:p.C356R,
Rgl_0004	943192	943192	T	C	SNP	.	26.2435	0|1	9,3	exonic	R_glutinis_G02588,R_glutinis_G02589	nonsynonymous SNV	R_glutinis_G02589:R_glutinis_G02589-mRNA-1:exon2:c.A619G:p.N207D,
Rgl_0004	943365	943365	G	A	SNP	.	73	0|1	12,5	exonic	R_glutinis_G02588,R_glutinis_G02589	stopgain	R_glutinis_G02589:R_glutinis_G02589-mRNA-1:exon1:c.C472T:p.R158X,
Rgl_0004	943394	943394	G	A	SNP	.	81	0|1	13,6	exonic	R_glutinis_G02588,R_glutinis_G02589	nonsynonymous SNV	R_glutinis_G02589:R_glutinis_G02589-mRNA-1:exon1:c.C443T:p.P148L,R_glutinis_G02588:R_glutinis_G02588-mRNA-3:exon6:c.G1897A:p.G633R,
Rgl_0004	943444	943444	C	T	SNP	.	36.2638	0|1	17,4	exonic	R_glutinis_G02588,R_glutinis_G02589	synonymous SNV	R_glutinis_G02589:R_glutinis_G02589-mRNA-1:exon1:c.G393A:p.T131T,R_glutinis_G02588:R_glutinis_G02588-mRNA-3:exon6:c.C1947T:p.G649G,
Rgl_0004	943463	943463	A	G	SNP	.	103	0|1	13,7	exonic	R_glutinis_G02588,R_glutinis_G02589	nonsynonymous SNV	R_glutinis_G02589:R_glutinis_G02589-mRNA-1:exon1:c.T374C:p.L125P,R_glutinis_G02588:R_glutinis_G02588-mRNA-3:exon6:c.A1966G:p.R656G,
Rgl_0004	943565	943565	G	A	SNP	.	118	0|1	9,11	exonic	R_glutinis_G02589	nonsynonymous SNV	R_glutinis_G02589:R_glutinis_G02589-mRNA-1:exon1:c.C272T:p.P91L,
Rgl_0004	943609	943609	G	A	SNP	.	62	0|1	10,5	exonic	R_glutinis_G02589	synonymous SNV	R_glutinis_G02589:R_glutinis_G02589-mRNA-1:exon1:c.C228T:p.Y76Y,
Rgl_0004	943633	943633	C	T	SNP	.	98	0|1	13,9	exonic	R_glutinis_G02589	synonymous SNV	R_glutinis_G02589:R_glutinis_G02589-mRNA-1:exon1:c.G204A:p.R68R,
Rgl_0004	943787	943787	A	G	SNP	.	222	0|1	23,38	exonic	R_glutinis_G02589	nonsynonymous SNV	R_glutinis_G02589:R_glutinis_G02589-mRNA-1:exon1:c.T50C:p.L17P,
Rgl_0004	943832	943832	G	A	SNP	.	66	0|1	31,8	exonic	R_glutinis_G02589	nonsynonymous SNV	R_glutinis_G02589:R_glutinis_G02589-mRNA-1:exon1:c.C5T:p.S2L,
Rgl_0004	943889	943889	G	A	SNP	.	120	0|1	48,13	intronic	R_glutinis_G02588	-	-
Rgl_0004	943893	943893	G	A	SNP	.	111	0|1	48,12	intronic	R_glutinis_G02588	-	-
Rgl_0004	944088	944088	C	T	SNP	.	222	0|1	126112	exonic	R_glutinis_G02588	synonymous SNV	R_glutinis_G02588:R_glutinis_G02588-mRNA-3:exon8:c.C2196T:p.T732T,R_glutinis_G02588:R_glutinis_G02588-mRNA-4:exon8:c.C1965T:p.T655T,R_glutinis_G02588:R_glutinis_G02588-mRNA-1:exon11:c.C981T:p.T327T,
Rgl_0004	944126	944126	T	C	SNP	.	222	0|1	118118	exonic	R_glutinis_G02588	nonsynonymous SNV	R_glutinis_G02588:R_glutinis_G02588-mRNA-3:exon8:c.T2234C:p.V745A,R_glutinis_G02588:R_glutinis_G02588-mRNA-4:exon8:c.T2003C:p.V668A,R_glutinis_G02588:R_glutinis_G02588-mRNA-1:exon11:c.T1019C:p.V340A,
Rgl_0004	944213	944213	T	C	SNP	.	139	0|1	154,39	exonic	R_glutinis_G02588	nonsynonymous SNV	R_glutinis_G02588:R_glutinis_G02588-mRNA-3:exon8:c.T2321C:p.L774S,R_glutinis_G02588:R_glutinis_G02588-mRNA-4:exon8:c.T2090C:p.L697S,R_glutinis_G02588:R_glutinis_G02588-mRNA-1:exon11:c.T1106C:p.L369S,
Rgl_0004	944258	944258	G	A	SNP	.	216	0|1	126,41	exonic	R_glutinis_G02588	nonsynonymous SNV	R_glutinis_G02588:R_glutinis_G02588-mRNA-3:exon8:c.G2366A:p.R789H,R_glutinis_G02588:R_glutinis_G02588-mRNA-4:exon8:c.G2135A:p.R712H,R_glutinis_G02588:R_glutinis_G02588-mRNA-1:exon11:c.G1151A:p.R384H,
Rgl_0004	944272	944272	A	G	SNP	.	221	0|1	112,39	exonic	R_glutinis_G02588	nonsynonymous SNV	R_glutinis_G02588:R_glutinis_G02588-mRNA-3:exon8:c.A2380G:p.T794A,R_glutinis_G02588:R_glutinis_G02588-mRNA-4:exon8:c.A2149G:p.T717A,R_glutinis_G02588:R_glutinis_G02588-mRNA-1:exon11:c.A1165G:p.T389A,
Rgl_0004	944289	944289	G	A	SNP	.	221	0|1	109,35	exonic	R_glutinis_G02588	synonymous SNV	R_glutinis_G02588:R_glutinis_G02588-mRNA-3:exon8:c.G2397A:p.A799A,R_glutinis_G02588:R_glutinis_G02588-mRNA-4:exon8:c.G2166A:p.A722A,R_glutinis_G02588:R_glutinis_G02588-mRNA-1:exon11:c.G1182A:p.A394A,
Rgl_0004	944368	944368	C	T	SNP	.	220	0|1	6,24	exonic	R_glutinis_G02588	nonsynonymous SNV	R_glutinis_G02588:R_glutinis_G02588-mRNA-3:exon8:c.C2476T:p.R826C,R_glutinis_G02588:R_glutinis_G02588-mRNA-4:exon8:c.C2245T:p.R749C,
Rgl_0004	944371	944371	A	G	SNP	.	220	0|1	6,25	exonic	R_glutinis_G02588	nonsynonymous SNV	R_glutinis_G02588:R_glutinis_G02588-mRNA-3:exon8:c.A2479G:p.T827A,R_glutinis_G02588:R_glutinis_G02588-mRNA-4:exon8:c.A2248G:p.T750A,
Rgl_0004	944391	944391	G	A	SNP	.	219	0|1	5,27	UTR3	R_glutinis_G02588(R_glutinis_G02588-mRNA-2:c.*519G>A)	-	-
Rgl_0004	944392	944392	A	G	SNP	.	219	0|1	5,27	UTR3	R_glutinis_G02588(R_glutinis_G02588-mRNA-2:c.*520A>G)	-	-
Rgl_0004	944472	944472	C	G	SNP	.	219	0|1	6,43	UTR3	R_glutinis_G02588(R_glutinis_G02588-mRNA-2:c.*600C>G)	-	-
Rgl_0004	944547	944547	A	G	SNP	.	222	0|1	74116	UTR3	R_glutinis_G02588(R_glutinis_G02588-mRNA-2:c.*675A>G)	-	-
Rgl_0004	944649	944649	T	C	SNP	.	222	0|1	61,91	UTR3	R_glutinis_G02588(R_glutinis_G02588-mRNA-2:c.*777T>C)	-	-
Rgl_0004	944677	944677	C	T	SNP	.	222	0|1	85,80	UTR3	R_glutinis_G02588(R_glutinis_G02588-mRNA-2:c.*805C>T)	-	-
Rgl_0004	944711	944711	C	T	SNP	.	222	0|1	89,79	UTR3	R_glutinis_G02588(R_glutinis_G02588-mRNA-2:c.*839C>T)	-	-
Rgl_0004	944729	944729	C	A	SNP	.	222	0|1	79,79	UTR3	R_glutinis_G02588(R_glutinis_G02588-mRNA-2:c.*857C>A)	-	-
Rgl_0004	1011874	1011874	G	C	SNP	.	152	0|1	6,16	exonic	R_glutinis_G02598	synonymous SNV	R_glutinis_G02598:R_glutinis_G02598-mRNA-1:exon1:c.G75C:p.V25V,
Rgl_0004	1011880	1011880	T	C	SNP	.	152	0|1	6,16	exonic	R_glutinis_G02598	synonymous SNV	R_glutinis_G02598:R_glutinis_G02598-mRNA-1:exon1:c.T81C:p.A27A,
Rgl_0004	1017029	1017029	G	T	SNP	.	23.3448	0|1	2,2	intronic	R_glutinis_G02600	-	-
Rgl_0004	1017187	1017187	G	C	SNP	.	225	1|1	0,164	intronic	R_glutinis_G02600	-	-
Rgl_0004	1017188	1017188	C	T	SNP	.	225	1|1	0,163	intronic	R_glutinis_G02600	-	-
Rgl_0004	1017189	1017189	A	T	SNP	.	225	1|1	0,163	splicing	R_glutinis_G02600(R_glutinis_G02600-mRNA-1:exon2:c.51+2T>A)	-	-
Rgl_0004	1025660	1025660	C	G	SNP	.	225	1|1	0,11	intronic	R_glutinis_G02602	-	-
Rgl_0004	1025661	1025661	G	C	SNP	.	225	1|1	0,11	intronic	R_glutinis_G02602	-	-
Rgl_0004	1025662	1025662	C	G	SNP	.	225	1|1	0,11	intronic	R_glutinis_G02602	-	-
Rgl_0004	1025663	1025663	G	T	SNP	.	215	1|1	0,10	intronic	R_glutinis_G02602	-	-
Rgl_0004	1026698	1026698	G	C	SNP	.	41.3149	0|1	4,3	exonic	R_glutinis_G02602	nonsynonymous SNV	R_glutinis_G02602:R_glutinis_G02602-mRNA-1:exon4:c.C2198G:p.A733G,
Rgl_0004	1026699	1026699	C	T	SNP	.	41.3149	0|1	4,3	exonic	R_glutinis_G02602	nonsynonymous SNV	R_glutinis_G02602:R_glutinis_G02602-mRNA-1:exon4:c.G2197A:p.A733T,
Rgl_0004	1026700	1026700	G	C	SNP	.	41.3149	0|1	4,3	exonic	R_glutinis_G02602	synonymous SNV	R_glutinis_G02602:R_glutinis_G02602-mRNA-1:exon4:c.C2196G:p.A732A,
Rgl_0004	1037750	1037750	A	G	SNP	.	106	1|1	0,4	upstream;downstream	R_glutinis_G02606;R_glutinis_G02605	-	-
Rgl_0004	1044821	1044821	G	A	SNP	.	221	0|1	5,19	intronic	R_glutinis_G02608	-	-
Rgl_0004	1044822	1044822	C	A	SNP	.	221	0|1	5,17	intronic	R_glutinis_G02608	-	-
Rgl_0004	1044824	1044824	C	A	SNP	.	221	0|1	5,19	intronic	R_glutinis_G02608	-	-
Rgl_0004	1050282	1050282	G	T	SNP	.	37.4152	1|1	0,2	intronic	R_glutinis_G02609	-	-
Rgl_0004	1070170	1070170	G	C	SNP	.	51	0|1	7,2	UTR3	R_glutinis_G02617(R_glutinis_G02617-mRNA-1:c.*84G>C)	-	-
Rgl_0004	1132848	1132848	A	G	SNP	.	37.4152	1|1	0,2	UTR5	R_glutinis_G02640(R_glutinis_G02640-mRNA-1:c.-330T>C)	-	-
Rgl_0004	1149787	1149787	A	C	SNP	.	225	1|1	0,65	exonic	R_glutinis_G02646	synonymous SNV	R_glutinis_G02646:R_glutinis_G02646-mRNA-2:exon2:c.T411G:p.G137G,
Rgl_0004	1161688	1161688	T	C	SNP	.	37.4152	1|1	0,2	exonic	R_glutinis_G02651	synonymous SNV	R_glutinis_G02651:R_glutinis_G02651-mRNA-1:exon3:c.T339C:p.V113V,
Rgl_0004	1184084	1184084	A	C	SNP	.	38.2875	0|1	11,5	exonic	R_glutinis_G02657	nonsynonymous SNV	R_glutinis_G02657:R_glutinis_G02657-mRNA-1:exon2:c.A110C:p.H37P,
Rgl_0004	1185943	1185943	C	A	SNP	.	20.5959	0|1	20,4	exonic	R_glutinis_G02657	nonsynonymous SNV	R_glutinis_G02657:R_glutinis_G02657-mRNA-1:exon4:c.C1828A:p.P610T,
Rgl_0004	1202435	1202435	C	-	Deletion	.	220	0|1	7,21	intronic	R_glutinis_G02662	-	-
Rgl_0004	1202740	1202741	TT	-	Deletion	.	150	0|1	1,9	exonic	R_glutinis_G02662	frameshift deletion	R_glutinis_G02662:R_glutinis_G02662-mRNA-1:exon2:c.523_524del:p.L175fs,
Rgl_0004	1203229	1203230	GG	-	Deletion	.	123	0|1	20,10	exonic	R_glutinis_G02662	frameshift deletion	R_glutinis_G02662:R_glutinis_G02662-mRNA-1:exon5:c.886_887del:p.G296fs,
Rgl_0004	1203770	1203773	CCCC	-	Deletion	.	111	0|1	3,12	exonic	R_glutinis_G02662	frameshift deletion	R_glutinis_G02662:R_glutinis_G02662-mRNA-1:exon6:c.1286_1289del:p.S429fs,
Rgl_0004	1215903	1215903	A	C	SNP	.	20.2676	0|1	3,2	UTR5	R_glutinis_G02666(R_glutinis_G02666-mRNA-1:c.-225A>C)	-	-
Rgl_0004	1226829	1226829	C	A	SNP	.	21.1958	0|1	1,1	intergenic	R_glutinis_G02669(dist=1824),R_glutinis_G02670(dist=2250)	-	-
Rgl_0004	1233820	1233820	G	T	SNP	.	222	0|1	26,36	exonic	R_glutinis_G02672	nonsynonymous SNV	R_glutinis_G02672:R_glutinis_G02672-mRNA-1:exon5:c.C1565A:p.A522D,
Rgl_0004	1267686	1267686	A	G	SNP	.	76	0|1	4,5	UTR5	R_glutinis_G02680(R_glutinis_G02680-mRNA-1:c.-311T>C)	-	-
Rgl_0004	1327852	1327852	C	A	SNP	.	228	1|1	1,18	intronic	R_glutinis_G02699	-	-
Rgl_0004	1327853	1327853	T	G	SNP	.	228	1|1	1,18	intronic	R_glutinis_G02699	-	-
Rgl_0004	1327854	1327854	G	C	SNP	.	228	1|1	1,18	intronic	R_glutinis_G02699	-	-
Rgl_0004	1368504	1368504	C	T	SNP	.	107	0|1	2,6	intergenic	R_glutinis_G02711(dist=1526),R_glutinis_G02712(dist=1585)	-	-
Rgl_0004	1368505	1368505	A	G	SNP	.	114	0|1	2,6	intergenic	R_glutinis_G02711(dist=1527),R_glutinis_G02712(dist=1584)	-	-
Rgl_0004	1370109	1370109	A	G	SNP	.	222	0|1	75,66	exonic	R_glutinis_G02712	synonymous SNV	R_glutinis_G02712:R_glutinis_G02712-mRNA-1:exon1:c.A21G:p.P7P,
Rgl_0004	1389407	1389407	A	G	SNP	.	44.523	0|1	10,4	intronic	R_glutinis_G02719	-	-
Rgl_0004	1411912	1411912	G	C	SNP	.	25.0466	0|1	15,2	exonic	R_glutinis_G02725	nonsynonymous SNV	R_glutinis_G02725:R_glutinis_G02725-mRNA-1:exon1:c.G370C:p.A124P,
Rgl_0004	1420073	1420073	C	A	SNP	.	62	1|1	0,3	intronic	R_glutinis_G02726	-	-
Rgl_0004	1441782	1441782	G	C	SNP	.	23.4237	0|1	2,2	exonic	R_glutinis_G02733	synonymous SNV	R_glutinis_G02733:R_glutinis_G02733-mRNA-1:exon4:c.G1755C:p.G585G,
Rgl_0004	1474986	1474986	G	A	SNP	.	47.7091	0|1	9,4	intronic	R_glutinis_G02744	-	-
Rgl_0004	1483991	1483991	C	A	SNP	.	23.4237	0|1	2,2	upstream;downstream	R_glutinis_G02748;R_glutinis_G02749	-	-
Rgl_0004	1507355	1507355	G	A	SNP	.	80	1|1	0,2	upstream;downstream	R_glutinis_G02755;R_glutinis_G02756	-	-
Rgl_0004	1515470	1515470	C	A	SNP	.	52	0|1	17,3	exonic	R_glutinis_G02758	nonsynonymous SNV	R_glutinis_G02758:R_glutinis_G02758-mRNA-1:exon3:c.G1459T:p.A487S,
Rgl_0004	1517279	1517281	GGG	-	Deletion	.	208	0|1	58169	exonic	R_glutinis_G02758	nonframeshift deletion	R_glutinis_G02758:R_glutinis_G02758-mRNA-1:exon1:c.239_241del:p.80_81del,
Rgl_0004	1530486	1530486	C	T	SNP	.	23.4237	0|1	2,2	exonic	R_glutinis_G02764	synonymous SNV	R_glutinis_G02764:R_glutinis_G02764-mRNA-1:exon8:c.G1749A:p.T583T,
Rgl_0004	1591078	1591104	CTCTCTCTCTCTCTCTCTCTCTCTCTC	-	Deletion	.	142	0|1	2,6	intronic	R_glutinis_G02780	-	-
Rgl_0004	1594030	1594066	CTCCTCCTCCTCCTCCTCCTCCTCCTCCTCCTCCTCC	-	Deletion	.	222	0|1	12,11	exonic	R_glutinis_G02782	frameshift deletion	R_glutinis_G02782:R_glutinis_G02782-mRNA-1:exon1:c.330_366del:p.R110fs,
Rgl_0004	1594044	1594045	CC	-	Deletion	.	137	0|1	8,11	exonic	R_glutinis_G02782	frameshift deletion	R_glutinis_G02782:R_glutinis_G02782-mRNA-1:exon1:c.344_345del:p.S115fs,
Rgl_0004	1644808	1644808	A	C	SNP	.	37.4152	1|1	0,2	splicing	R_glutinis_G02801(R_glutinis_G02801-mRNA-1:exon5:c.1396-2A>C)	-	-
Rgl_0004	1644809	1644809	G	T	SNP	.	37.4152	1|1	0,2	splicing	R_glutinis_G02801(R_glutinis_G02801-mRNA-1:exon5:c.1396-1G>T)	-	-
Rgl_0004	1676327	1676344	GAGAGAGAGAGAGAGAGA	-	Deletion	.	26.4242	1|1	0,1	intronic	R_glutinis_G02811	-	-
Rgl_0004	1682714	1682738	CTGCTGCTGCTGCTGCTGCTGCTGC	-	Deletion	.	105	0|1	16,6	exonic	R_glutinis_G02812	frameshift deletion	R_glutinis_G02812:R_glutinis_G02812-mRNA-1:exon6:c.1740_1764del:p.S580fs,
Rgl_0004	1700948	1700948	G	A	SNP	.	47.5478	0|1	8,2	exonic	R_glutinis_G02817	stopgain	R_glutinis_G02817:R_glutinis_G02817-mRNA-1:exon3:c.C601T:p.Q201X,
Rgl_0004	1706139	1706139	C	A	SNP	.	57	0|1	5,2	UTR3	R_glutinis_G02820(R_glutinis_G02820-mRNA-1:c.*95C>A)	-	-
Rgl_0004	1723736	1723736	G	A	SNP	.	188	0|1	3,10	exonic	R_glutinis_G02823	nonsynonymous SNV	R_glutinis_G02823:R_glutinis_G02823-mRNA-1:exon19:c.G7726A:p.A2576T,
Rgl_0004	1738982	1738982	T	A	SNP	.	225	1|1	0,28	splicing	R_glutinis_G02827(R_glutinis_G02827-mRNA-3:exon3:c.87-2A>T)	-	-
Rgl_0004	1739168	1739168	G	A	SNP	.	222	0|1	14,29	intronic	R_glutinis_G02827	-	-
Rgl_0004	1739169	1739169	A	C	SNP	.	222	0|1	14,29	intronic	R_glutinis_G02827	-	-
Rgl_0004	1739172	1739172	G	C	SNP	.	222	0|1	14,28	intronic	R_glutinis_G02827	-	-
Rgl_0004	1749143	1749143	C	T	SNP	.	20.4403	0|1	3,2	UTR3	R_glutinis_G02831(R_glutinis_G02831-mRNA-1:c.*128G>A)	-	-
Rgl_0004	1759754	1759754	G	T	SNP	.	44.3192	0|1	9,2	exonic	R_glutinis_G02836	nonsynonymous SNV	R_glutinis_G02836:R_glutinis_G02836-mRNA-1:exon3:c.G504T:p.M168I,
Rgl_0004	1796426	1796426	A	C	SNP	.	228	1|1	1224	splicing	R_glutinis_G02845(R_glutinis_G02845-mRNA-1:exon5:c.609-2A>C)	-	-
Rgl_0004	1796427	1796427	G	T	SNP	.	228	1|1	1218	splicing	R_glutinis_G02845(R_glutinis_G02845-mRNA-1:exon5:c.609-1G>T)	-	-
Rgl_0004	1797244	1797244	C	A	SNP	.	225	1|1	0,105	intronic	R_glutinis_G02845	-	-
Rgl_0004	1797245	1797245	A	C	SNP	.	225	1|1	0,106	splicing	R_glutinis_G02845(R_glutinis_G02845-mRNA-1:exon7:c.1181-2A>C)	-	-
Rgl_0004	1797246	1797246	G	C	SNP	.	225	1|1	0,108	splicing	R_glutinis_G02845(R_glutinis_G02845-mRNA-1:exon7:c.1181-1G>C)	-	-
Rgl_0004	1827191	1827191	G	T	SNP	.	78	0|1	3,4	intronic	R_glutinis_G02854	-	-
Rgl_0004	1840134	1840135	GA	-	Deletion	.	26.4242	1|1	0,1	intronic	R_glutinis_G02858	-	-
Rgl_0004	1858105	1858108	CCCC	-	Deletion	.	128	0|1	24,37	UTR5	R_glutinis_G02866(R_glutinis_G02866-mRNA-1:c.-348_-345del-)	-	-
Rgl_0004	1908296	1908296	C	G	SNP	.	20.2676	0|1	3,2	intronic	R_glutinis_G02880	-	-
Rgl_0004	1969296	1969299	ACAC	-	Deletion	.	65	1|1	0,2	intergenic	R_glutinis_G02897(dist=1066),R_glutinis_G02898(dist=1370)	-	-
Rgl_0004	1982370	1982370	C	T	SNP	.	60	0|1	4,2	exonic	R_glutinis_G02904	nonsynonymous SNV	R_glutinis_G02904:R_glutinis_G02904-mRNA-1:exon2:c.C56T:p.P19L,
Rgl_0004	2029579	2029581	CCC	-	Deletion	.	40.2856	0|1	2,3	upstream	R_glutinis_G02915,R_glutinis_G02916	-	-
Rgl_0004	2070109	2070109	C	T	SNP	.	20.2676	0|1	3,2	exonic	R_glutinis_G02930	synonymous SNV	R_glutinis_G02930:R_glutinis_G02930-mRNA-1:exon3:c.G990A:p.A330A,
Rgl_0004	2077847	2077847	T	C	SNP	.	222	0|1	39,50	exonic	R_glutinis_G02934	nonsynonymous SNV	R_glutinis_G02934:R_glutinis_G02934-mRNA-1:exon3:c.A722G:p.K241R,
Rgl_0004	2088423	2088423	G	A	SNP	.	20.6459	0|1	11,3	upstream	R_glutinis_G02937	-	-
Rgl_0004	2089974	2089974	T	G	SNP	.	37.4152	1|1	0,3	intronic	R_glutinis_G02938	-	-
Rgl_0004	2089977	2089977	A	G	SNP	.	62	1|1	0,3	splicing	R_glutinis_G02938(R_glutinis_G02938-mRNA-1:exon3:c.181-2A>G)	-	-
Rgl_0004	2107515	2107515	C	T	SNP	.	72	0|1	6,5	exonic	R_glutinis_G02944	nonsynonymous SNV	R_glutinis_G02944:R_glutinis_G02944-mRNA-1:exon10:c.C3137T:p.A1046V,
Rgl_0004	2160856	2160858	CCC	-	Deletion	.	228	1|1	6,95	exonic	R_glutinis_G02960	nonframeshift deletion	R_glutinis_G02960:R_glutinis_G02960-mRNA-1:exon2:c.134_136del:p.45_46del,
Rgl_0005	36329	36329	C	G	SNP	.	29.1339	0|1	29,5	exonic	R_glutinis_G02992	nonsynonymous SNV	R_glutinis_G02992:R_glutinis_G02992-mRNA-1:exon3:c.G1431C:p.E477D,
Rgl_0005	36330	36330	T	C	SNP	.	32.1936	0|1	28,5	exonic	R_glutinis_G02992	nonsynonymous SNV	R_glutinis_G02992:R_glutinis_G02992-mRNA-1:exon3:c.A1430G:p.E477G,
Rgl_0005	36333	36333	A	C	SNP	.	23.0176	0|1	31,5	exonic	R_glutinis_G02992	nonsynonymous SNV	R_glutinis_G02992:R_glutinis_G02992-mRNA-1:exon3:c.T1427G:p.V476G,
Rgl_0005	44669	44669	A	G	SNP	.	37.4152	1|1	0,2	intronic	R_glutinis_G02993	-	-
Rgl_0005	55401	55401	T	A	SNP	.	49.201	0|1	6,4	exonic	R_glutinis_G02996	nonsynonymous SNV	R_glutinis_G02996:R_glutinis_G02996-mRNA-1:exon4:c.A314T:p.Q105L,
Rgl_0005	56665	56665	G	A	SNP	.	44.4146	1|1	0,2	splicing	R_glutinis_G02998(R_glutinis_G02998-mRNA-1:exon1:c.189+1G>A)	-	-
Rgl_0005	56666	56666	T	C	SNP	.	32.4168	1|1	0,2	splicing	R_glutinis_G02998(R_glutinis_G02998-mRNA-1:exon1:c.189+2T>C)	-	-
Rgl_0005	56671	56671	C	A	SNP	.	44.4146	1|1	0,2	intronic	R_glutinis_G02998	-	-
Rgl_0005	56673	56673	C	A	SNP	.	44.4146	1|1	0,2	intronic	R_glutinis_G02998	-	-
Rgl_0005	56674	56674	G	C	SNP	.	44.4146	1|1	0,2	intronic	R_glutinis_G02998	-	-
Rgl_0005	152806	152806	G	C	SNP	.	37.4152	1|1	0,2	upstream	R_glutinis_G03032	-	-
Rgl_0005	152809	152809	C	G	SNP	.	37.4152	1|1	0,2	upstream	R_glutinis_G03032	-	-
Rgl_0005	152810	152810	G	T	SNP	.	37.4152	1|1	0,2	upstream	R_glutinis_G03032	-	-
Rgl_0005	152813	152813	T	G	SNP	.	37.4152	1|1	0,2	upstream	R_glutinis_G03032	-	-
Rgl_0005	152814	152814	C	A	SNP	.	37.4152	1|1	0,2	upstream	R_glutinis_G03032	-	-
Rgl_0005	189146	189146	C	A	SNP	.	225	1|1	0,38	splicing	R_glutinis_G03042(R_glutinis_G03042-mRNA-1:exon3:c.161-1G>T)	-	-
Rgl_0005	189147	189147	T	G	SNP	.	225	1|1	0,38	splicing	R_glutinis_G03042(R_glutinis_G03042-mRNA-1:exon3:c.161-2A>C)	-	-
Rgl_0005	194440	194440	C	T	SNP	.	45.7408	0|1	6,3	splicing	R_glutinis_G03044(R_glutinis_G03044-mRNA-1:exon4:c.456+1G>A)	-	-
Rgl_0005	197310	197336	CAGCAGCAGCAGCAGCAGCAGCAGCAG	-	Deletion	.	180	0|1	33,9	exonic	R_glutinis_G03045	nonframeshift deletion	R_glutinis_G03045:R_glutinis_G03045-mRNA-1:exon5:c.1669_1695del:p.557_565del,
Rgl_0005	286135	286137	GGG	-	Deletion	.	221	0|1	48149	exonic	R_glutinis_G03072	nonframeshift deletion	R_glutinis_G03072:R_glutinis_G03072-mRNA-1:exon5:c.1230_1232del:p.410_411del,
Rgl_0005	287245	287245	C	A	SNP	.	25.9259	0|1	1,2	intronic	R_glutinis_G03072	-	-
Rgl_0005	312185	312185	C	T	SNP	.	25.9259	0|1	1,2	upstream	R_glutinis_G03081	-	-
Rgl_0005	362473	362473	G	T	SNP	.	228	1|1	2,96	splicing	R_glutinis_G03096(R_glutinis_G03096-mRNA-1:exon4:c.1359-1G>T)	-	-
Rgl_0005	381468	381468	C	T	SNP	.	80	1|1	0,2	intronic	R_glutinis_G03105	-	-
Rgl_0005	421280	421280	C	G	SNP	.	225	1|1	0,177	UTR5	R_glutinis_G03117(R_glutinis_G03117-mRNA-1:c.-769G>C)	-	-
Rgl_0005	421281	421281	T	A	SNP	.	225	1|1	0,178	UTR5	R_glutinis_G03117(R_glutinis_G03117-mRNA-1:c.-770A>T)	-	-
Rgl_0005	421283	421283	T	A	SNP	.	225	1|1	0,177	UTR5	R_glutinis_G03117(R_glutinis_G03117-mRNA-1:c.-772A>T)	-	-
Rgl_0005	448987	448987	C	A	SNP	.	37.4152	1|1	0,2	intronic	R_glutinis_G03126	-	-
Rgl_0005	524284	524284	T	C	SNP	.	145	1|1	0,10	intronic	R_glutinis_G03149	-	-
Rgl_0005	524286	524286	C	T	SNP	.	143	1|1	0,10	intronic	R_glutinis_G03149	-	-
Rgl_0005	524288	524288	G	C	SNP	.	140	1|1	0,9	intronic	R_glutinis_G03149	-	-
Rgl_0005	524290	524290	C	G	SNP	.	145	1|1	0,10	intronic	R_glutinis_G03149	-	-
Rgl_0005	571526	571529	GGGG	-	Deletion	.	160	1|1	26182	UTR5	R_glutinis_G03166(R_glutinis_G03166-mRNA-1:c.-1810_-1813delCCCC)	-	-
Rgl_0005	571576	571577	GG	-	Deletion	.	218	0|1	62124	UTR5	R_glutinis_G03166(R_glutinis_G03166-mRNA-1:c.-1860_-1861delCC)	-	-
Rgl_0005	581456	581456	C	T	SNP	.	30.4183	1|1	0,1	upstream;downstream	R_glutinis_G03169;R_glutinis_G03170	-	-
Rgl_0005	594498	594525	AGAGAGAGAGAGAGAGAGAGAGAGAGAG	-	Deletion	.	99	0|1	3,4	UTR3	R_glutinis_G03175(R_glutinis_G03175-mRNA-1:c.*83_*56delCTCTCTCTCTCTCTCTCTCTCTCTCTCT)	-	-
Rgl_0005	645416	645416	C	A	SNP	.	222	0|1	52,33	downstream	R_glutinis_G03183	-	-
Rgl_0005	645451	645451	C	T	SNP	.	196	0|1	54,34	downstream	R_glutinis_G03183	-	-
Rgl_0005	645467	645467	C	T	SNP	.	133	0|1	68,14	downstream	R_glutinis_G03183	-	-
Rgl_0005	645468	645468	G	A	SNP	.	222	0|1	52,30	downstream	R_glutinis_G03183	-	-
Rgl_0005	645475	645475	T	C	SNP	.	222	0|1	44,36	downstream	R_glutinis_G03183	-	-
Rgl_0005	645532	645532	C	T	SNP	.	174	0|1	44,23	downstream	R_glutinis_G03183	-	-
Rgl_0005	645564	645564	A	T	SNP	.	83	0|1	53,13	downstream	R_glutinis_G03183	-	-
Rgl_0005	645588	645588	C	G	SNP	.	110	0|1	48,19	downstream	R_glutinis_G03183	-	-
Rgl_0005	645613	645613	C	T	SNP	.	70	0|1	40,14	downstream	R_glutinis_G03183	-	-
Rgl_0005	645625	645625	G	A	SNP	.	222	0|1	19,27	downstream	R_glutinis_G03183	-	-
Rgl_0005	645961	645961	G	T	SNP	.	86	0|1	11,7	downstream	R_glutinis_G03183	-	-
Rgl_0005	645966	645966	T	C	SNP	.	88	0|1	10,7	downstream	R_glutinis_G03183	-	-
Rgl_0005	645974	645974	G	C	SNP	.	51	0|1	14,5	downstream	R_glutinis_G03183	-	-
Rgl_0005	645996	645996	C	T	SNP	.	122	0|1	15,8	downstream	R_glutinis_G03183	-	-
Rgl_0005	646141	646141	G	A	SNP	.	222	0|1	44,30	downstream	R_glutinis_G03183	-	-
Rgl_0005	646149	646149	T	C	SNP	.	140	0|1	63,13	downstream	R_glutinis_G03183	-	-
Rgl_0005	646416	646416	G	A	SNP	.	142	0|1	83,21	intronic	R_glutinis_G03183	-	-
Rgl_0005	646420	646420	C	T	SNP	.	151	0|1	83,23	intronic	R_glutinis_G03183	-	-
Rgl_0005	646469	646469	C	G	SNP	.	63	0|1	99,13	intronic	R_glutinis_G03183	-	-
Rgl_0005	646497	646497	T	C	SNP	.	83	0|1	121,17	intronic	R_glutinis_G03183	-	-
Rgl_0005	646649	646649	C	T	SNP	.	222	0|1	101124	exonic	R_glutinis_G03183	nonsynonymous SNV	R_glutinis_G03183:R_glutinis_G03183-mRNA-1:exon11:c.G997A:p.D333N,
Rgl_0005	646663	646663	G	A	SNP	.	222	0|1	98117	exonic	R_glutinis_G03183	nonsynonymous SNV	R_glutinis_G03183:R_glutinis_G03183-mRNA-1:exon11:c.C983T:p.S328L,
Rgl_0005	646720	646720	A	G	SNP	.	222	0|1	81145	exonic	R_glutinis_G03183	nonsynonymous SNV	R_glutinis_G03183:R_glutinis_G03183-mRNA-1:exon11:c.T926C:p.I309T,
Rgl_0005	646750	646750	A	G	SNP	.	222	0|1	69121	exonic	R_glutinis_G03183	nonsynonymous SNV	R_glutinis_G03183:R_glutinis_G03183-mRNA-1:exon11:c.T896C:p.L299S,
Rgl_0005	646844	646844	C	T	SNP	.	21.6663	0|1	189,54	exonic	R_glutinis_G03183	nonsynonymous SNV	R_glutinis_G03183:R_glutinis_G03183-mRNA-1:exon11:c.G802A:p.D268N,
Rgl_0005	646847	646847	C	T	SNP	.	222	0|1	99142	exonic	R_glutinis_G03183	nonsynonymous SNV	R_glutinis_G03183:R_glutinis_G03183-mRNA-1:exon11:c.G799A:p.D267N,
Rgl_0005	646936	646936	G	A	SNP	.	55	0|1	13,5	intronic	R_glutinis_G03183	-	-
Rgl_0005	647019	647019	G	A	SNP	.	60	0|1	11,5	intronic	R_glutinis_G03183	-	-
Rgl_0005	647180	647180	C	T	SNP	.	23.9977	0|1	10,3	intronic	R_glutinis_G03183	-	-
Rgl_0005	647488	647488	T	C	SNP	.	222	0|1	131,80	exonic	R_glutinis_G03183	nonsynonymous SNV	R_glutinis_G03183:R_glutinis_G03183-mRNA-1:exon9:c.A697G:p.K233E,
Rgl_0005	647511	647511	T	C	SNP	.	155	0|1	149,59	exonic	R_glutinis_G03183,R_glutinis_G03184	nonsynonymous SNV	R_glutinis_G03184:R_glutinis_G03184-mRNA-1:exon1:c.T2C:p.M1T,R_glutinis_G03183:R_glutinis_G03183-mRNA-1:exon9:c.A674G:p.H225R,
Rgl_0005	647527	647527	T	C	SNP	.	33.9805	0|1	176,55	exonic	R_glutinis_G03183,R_glutinis_G03184	nonsynonymous SNV	R_glutinis_G03183:R_glutinis_G03183-mRNA-1:exon9:c.A658G:p.I220V,
Rgl_0005	647553	647553	G	A	SNP	.	221	0|1	65166	exonic	R_glutinis_G03183,R_glutinis_G03184	nonsynonymous SNV	R_glutinis_G03184:R_glutinis_G03184-mRNA-1:exon1:c.G44A:p.R15Q,R_glutinis_G03183:R_glutinis_G03183-mRNA-1:exon9:c.C632T:p.S211L,
Rgl_0005	647578	647578	G	A	SNP	.	222	0|1	66158	exonic	R_glutinis_G03183,R_glutinis_G03184	stopgain	R_glutinis_G03183:R_glutinis_G03183-mRNA-1:exon9:c.C607T:p.Q203X,
Rgl_0005	647797	647797	G	C	SNP	.	29.409	0|1	2,2	exonic	R_glutinis_G03184	nonsynonymous SNV	R_glutinis_G03184:R_glutinis_G03184-mRNA-1:exon1:c.G288C:p.E96D,
Rgl_0005	647803	647803	A	T	SNP	.	29.409	0|1	2,2	exonic	R_glutinis_G03184	synonymous SNV	R_glutinis_G03184:R_glutinis_G03184-mRNA-1:exon1:c.A294T:p.V98V,
Rgl_0005	647806	647806	T	C	SNP	.	29.3754	0|1	2,2	exonic	R_glutinis_G03184	synonymous SNV	R_glutinis_G03184:R_glutinis_G03184-mRNA-1:exon1:c.T297C:p.D99D,
Rgl_0005	647820	647820	G	T	SNP	.	26.237	0|1	3,2	exonic	R_glutinis_G03184	nonsynonymous SNV	R_glutinis_G03184:R_glutinis_G03184-mRNA-1:exon1:c.G311T:p.R104L,
Rgl_0005	647848	647848	C	T	SNP	.	222	0|1	73151	exonic	R_glutinis_G03183,R_glutinis_G03184	synonymous SNV	R_glutinis_G03184:R_glutinis_G03184-mRNA-1:exon1:c.C339T:p.I113I,R_glutinis_G03183:R_glutinis_G03183-mRNA-1:exon8:c.G579A:p.S193S,
Rgl_0005	647869	647869	C	T	SNP	.	222	0|1	78158	exonic	R_glutinis_G03183,R_glutinis_G03184	synonymous SNV	R_glutinis_G03184:R_glutinis_G03184-mRNA-1:exon1:c.C360T:p.L120L,R_glutinis_G03183:R_glutinis_G03183-mRNA-1:exon8:c.G558A:p.L186L,
Rgl_0005	647879	647879	A	C	SNP	.	222	0|1	71143	exonic	R_glutinis_G03183,R_glutinis_G03184	nonsynonymous SNV	R_glutinis_G03183:R_glutinis_G03183-mRNA-1:exon8:c.T548G:p.L183R,
Rgl_0005	647944	647944	G	C	SNP	.	26.0375	0|1	3,2	exonic	R_glutinis_G03183,R_glutinis_G03184	synonymous SNV	R_glutinis_G03184:R_glutinis_G03184-mRNA-1:exon1:c.G435C:p.A145A,R_glutinis_G03183:R_glutinis_G03183-mRNA-1:exon8:c.C483G:p.L161L,
Rgl_0005	647995	647995	G	A	SNP	.	220	0|1	40174	exonic	R_glutinis_G03183,R_glutinis_G03184	synonymous SNV	R_glutinis_G03184:R_glutinis_G03184-mRNA-1:exon1:c.G486A:p.T162T,R_glutinis_G03183:R_glutinis_G03183-mRNA-1:exon8:c.C432T:p.A144A,
Rgl_0005	648034	648034	G	C	SNP	.	95	0|1	13,6	exonic	R_glutinis_G03184	synonymous SNV	R_glutinis_G03184:R_glutinis_G03184-mRNA-1:exon1:c.G525C:p.L175L,
Rgl_0005	648050	648050	C	A	SNP	.	106	0|1	12,6	exonic	R_glutinis_G03184	synonymous SNV	R_glutinis_G03184:R_glutinis_G03184-mRNA-1:exon1:c.C541A:p.R181R,
Rgl_0005	648063	648063	G	A	SNP	.	82	0|1	13,7	exonic	R_glutinis_G03184	nonsynonymous SNV	R_glutinis_G03184:R_glutinis_G03184-mRNA-1:exon1:c.G554A:p.R185Q,
Rgl_0005	648366	648366	A	G	SNP	.	26.237	0|1	3,2	exonic	R_glutinis_G03184	nonsynonymous SNV	R_glutinis_G03184:R_glutinis_G03184-mRNA-1:exon1:c.A857G:p.D286G,
Rgl_0005	648535	648535	C	T	SNP	.	33.8287	0|1	10,3	exonic	R_glutinis_G03184	synonymous SNV	R_glutinis_G03184:R_glutinis_G03184-mRNA-1:exon1:c.C1026T:p.P342P,
Rgl_0005	648545	648545	G	A	SNP	.	72	0|1	7,5	exonic	R_glutinis_G03184	nonsynonymous SNV	R_glutinis_G03184:R_glutinis_G03184-mRNA-1:exon1:c.G1036A:p.D346N,
Rgl_0005	648664	648664	C	T	SNP	.	222	0|1	121112	exonic	R_glutinis_G03183,R_glutinis_G03184	synonymous SNV	R_glutinis_G03184:R_glutinis_G03184-mRNA-1:exon1:c.C1155T:p.I385I,R_glutinis_G03183:R_glutinis_G03183-mRNA-1:exon6:c.G135A:p.S45S,
Rgl_0005	648706	648706	G	C	SNP	.	222	0|1	159,80	exonic	R_glutinis_G03183,R_glutinis_G03184	synonymous SNV	R_glutinis_G03184:R_glutinis_G03184-mRNA-1:exon1:c.G1197C:p.A399A,R_glutinis_G03183:R_glutinis_G03183-mRNA-1:exon6:c.C93G:p.T31T,
Rgl_0005	648727	648727	G	C	SNP	.	29.053	0|1	2,2	exonic	R_glutinis_G03184	nonsynonymous SNV	R_glutinis_G03184:R_glutinis_G03184-mRNA-1:exon1:c.G1218C:p.E406D,
Rgl_0005	648755	648755	G	A	SNP	.	38.2979	0|1	5,3	exonic	R_glutinis_G03184	nonsynonymous SNV	R_glutinis_G03184:R_glutinis_G03184-mRNA-1:exon1:c.G1246A:p.V416I,
Rgl_0005	648781	648781	C	T	SNP	.	44.4044	0|1	3,3	exonic	R_glutinis_G03184	synonymous SNV	R_glutinis_G03184:R_glutinis_G03184-mRNA-1:exon1:c.C1272T:p.V424V,
Rgl_0005	649022	649022	G	A	SNP	.	37.8606	0|1	162,31	exonic	R_glutinis_G03184	nonsynonymous SNV	R_glutinis_G03184:R_glutinis_G03184-mRNA-1:exon1:c.G1513A:p.D505N,
Rgl_0005	649045	649045	G	A	SNP	.	221	0|1	41148	exonic	R_glutinis_G03184	stopgain	R_glutinis_G03184:R_glutinis_G03184-mRNA-1:exon1:c.G1536A:p.W512X,
Rgl_0005	649109	649109	G	T	SNP	.	45.3619	0|1	2,3	exonic	R_glutinis_G03184	nonsynonymous SNV	R_glutinis_G03184:R_glutinis_G03184-mRNA-1:exon1:c.G1600T:p.A534S,
Rgl_0005	649165	649165	G	A	SNP	.	221	0|1	52163	exonic	R_glutinis_G03184	synonymous SNV	R_glutinis_G03184:R_glutinis_G03184-mRNA-1:exon1:c.G1656A:p.A552A,
Rgl_0005	649219	649219	G	A	SNP	.	220	0|1	38167	exonic	R_glutinis_G03184	synonymous SNV	R_glutinis_G03184:R_glutinis_G03184-mRNA-1:exon1:c.G1710A:p.R570R,
Rgl_0005	649246	649246	G	A	SNP	.	221	0|1	55145	exonic	R_glutinis_G03184	synonymous SNV	R_glutinis_G03184:R_glutinis_G03184-mRNA-1:exon1:c.G1737A:p.A579A,
Rgl_0005	649387	649387	C	T	SNP	.	222	0|1	65,66	exonic	R_glutinis_G03184	synonymous SNV	R_glutinis_G03184:R_glutinis_G03184-mRNA-1:exon1:c.C1878T:p.V626V,
Rgl_0005	649447	649447	C	A	SNP	.	193	0|1	69,43	exonic	R_glutinis_G03184	synonymous SNV	R_glutinis_G03184:R_glutinis_G03184-mRNA-1:exon1:c.C1938A:p.R646R,
Rgl_0005	649462	649462	G	A	SNP	.	222	0|1	46,73	exonic	R_glutinis_G03184	synonymous SNV	R_glutinis_G03184:R_glutinis_G03184-mRNA-1:exon1:c.G1953A:p.P651P,
Rgl_0005	649712	649712	G	A	SNP	.	183	1|1	0,5	exonic	R_glutinis_G03184	nonsynonymous SNV	R_glutinis_G03184:R_glutinis_G03184-mRNA-1:exon2:c.G2173A:p.A725T,
Rgl_0005	649741	649741	C	G	SNP	.	225	1|1	0,12	exonic	R_glutinis_G03184	synonymous SNV	R_glutinis_G03184:R_glutinis_G03184-mRNA-1:exon2:c.C2202G:p.R734R,
Rgl_0005	649759	649759	C	G	SNP	.	225	1|1	0,12	exonic	R_glutinis_G03184	synonymous SNV	R_glutinis_G03184:R_glutinis_G03184-mRNA-1:exon2:c.C2220G:p.A740A,
Rgl_0005	649909	649909	C	T	SNP	.	222	0|1	57,68	exonic	R_glutinis_G03184	synonymous SNV	R_glutinis_G03184:R_glutinis_G03184-mRNA-1:exon2:c.C2370T:p.L790L,
Rgl_0005	649960	649960	C	T	SNP	.	102	0|1	56,25	exonic	R_glutinis_G03184	synonymous SNV	R_glutinis_G03184:R_glutinis_G03184-mRNA-1:exon2:c.C2421T:p.I807I,
Rgl_0005	649975	649975	G	C	SNP	.	57	0|1	49,16	exonic	R_glutinis_G03184	synonymous SNV	R_glutinis_G03184:R_glutinis_G03184-mRNA-1:exon2:c.G2436C:p.G812G,
Rgl_0005	650124	650124	C	A	SNP	.	66	0|1	7,6	intronic	R_glutinis_G03183,R_glutinis_G03184	-	-
Rgl_0005	650301	650301	G	A	SNP	.	140	1|1	0,9	UTR5	R_glutinis_G03183(R_glutinis_G03183-mRNA-1:c.-1336C>T)	-	-
Rgl_0005	650329	650329	C	G	SNP	.	54	1|1	0,3	UTR5	R_glutinis_G03183(R_glutinis_G03183-mRNA-1:c.-1364G>C)	-	-
Rgl_0005	650630	650630	G	A	SNP	.	73	1|1	1,4	exonic	R_glutinis_G03185	synonymous SNV	R_glutinis_G03185:R_glutinis_G03185-mRNA-1:exon1:c.G219A:p.A73A,
Rgl_0005	651127	651127	C	G	SNP	.	132	0|1	12,6	UTR5	R_glutinis_G03183(R_glutinis_G03183-mRNA-1:c.-2162G>C)	-	-
Rgl_0005	651144	651144	A	G	SNP	.	90	0|1	9,5	UTR5	R_glutinis_G03183(R_glutinis_G03183-mRNA-1:c.-2179T>C)	-	-
Rgl_0005	651190	651190	T	C	SNP	.	123	0|1	13,8	UTR5	R_glutinis_G03183(R_glutinis_G03183-mRNA-1:c.-2225A>G)	-	-
Rgl_0005	681218	681218	A	-	Deletion	.	43.4147	1|1	0,2	UTR3	R_glutinis_G03186(R_glutinis_G03186-mRNA-1:c.*129delT)	-	-
Rgl_0005	695237	695237	C	A	SNP	.	43.8302	0|1	9,2	UTR5	R_glutinis_G03189(R_glutinis_G03189-mRNA-1:c.-1356G>T)	-	-
Rgl_0005	705545	705545	C	A	SNP	.	221	0|1	8,23	splicing	R_glutinis_G03192(R_glutinis_G03192-mRNA-1:exon5:c.148-1G>T)	-	-
Rgl_0005	753784	753803	TCTCTCTCTCTCTCTCTCTC	-	Deletion	.	29.954	0|1	4,2	UTR3	R_glutinis_G03208(R_glutinis_G03208-mRNA-1:c.*68_*87delTCTCTCTCTCTCTCTCTCTC)	-	-
Rgl_0005	765068	765068	G	C	SNP	.	23.0295	0|1	4,2	splicing	R_glutinis_G03213(R_glutinis_G03213-mRNA-1:exon3:c.139-1G>C)	-	-
Rgl_0005	767798	767800	GGG	-	Deletion	.	24.4299	1|1	0,1	upstream;downstream	R_glutinis_G03214;R_glutinis_G03213	-	-
Rgl_0005	786933	786933	G	A	SNP	.	228	1|1	2,42	exonic;splicing	R_glutinis_G03221;R_glutinis_G03221(R_glutinis_G03221-mRNA-1:exon4:c.1320+1G>A)	nonsynonymous SNV	R_glutinis_G03221:R_glutinis_G03221-mRNA-2:exon3:c.G1373A:p.G458D,
Rgl_0005	786934	786934	T	C	SNP	.	228	1|1	2,42	exonic;splicing	R_glutinis_G03221;R_glutinis_G03221(R_glutinis_G03221-mRNA-1:exon4:c.1320+2T>C)	synonymous SNV	R_glutinis_G03221:R_glutinis_G03221-mRNA-2:exon3:c.T1374C:p.G458G,
Rgl_0005	786977	786977	C	T	SNP	.	37.4152	1|1	0,2	intronic	R_glutinis_G03221	-	-
Rgl_0005	799154	799154	A	G	SNP	.	225	1|1	0,123	splicing	R_glutinis_G03224(R_glutinis_G03224-mRNA-1:exon8:c.1089-2A>G)	-	-
Rgl_0005	799155	799155	G	A	SNP	.	225	1|1	0,120	splicing	R_glutinis_G03224(R_glutinis_G03224-mRNA-1:exon8:c.1089-1G>A)	-	-
Rgl_0005	849952	849952	T	C	SNP	.	225	1|1	0,100	exonic	R_glutinis_G03241	synonymous SNV	R_glutinis_G03241:R_glutinis_G03241-mRNA-1:exon4:c.A2853G:p.G951G,
Rgl_0005	880717	880717	A	C	SNP	.	62	1|1	0,3	splicing	R_glutinis_G03251(R_glutinis_G03251-mRNA-1:exon8:c.1355+2T>G)	-	-
Rgl_0005	880718	880718	C	T	SNP	.	54	1|1	0,3	splicing	R_glutinis_G03251(R_glutinis_G03251-mRNA-1:exon8:c.1355+1G>A)	-	-
Rgl_0005	939963	939963	G	A	SNP	.	20.2978	0|1	3,2	UTR3	R_glutinis_G03274(R_glutinis_G03274-mRNA-1:c.*6G>A)	-	-
Rgl_0005	964713	964713	C	A	SNP	.	228	1|1	2,95	intronic	R_glutinis_G03280	-	-
Rgl_0005	964714	964714	T	A	SNP	.	228	1|1	2116	intronic	R_glutinis_G03280	-	-
Rgl_0005	964715	964715	C	G	SNP	.	228	1|1	2143	intronic	R_glutinis_G03280	-	-
Rgl_0005	964716	964716	A	G	SNP	.	228	1|1	6148	intronic	R_glutinis_G03280	-	-
Rgl_0005	1000552	1000552	G	C	SNP	.	225	1|1	0,162	exonic	R_glutinis_G03292	nonsynonymous SNV	R_glutinis_G03292:R_glutinis_G03292-mRNA-1:exon4:c.G213C:p.K71N,
Rgl_0005	1000554	1000554	G	T	SNP	.	225	1|1	0,161	exonic	R_glutinis_G03292	nonsynonymous SNV	R_glutinis_G03292:R_glutinis_G03292-mRNA-1:exon4:c.G215T:p.C72F,
Rgl_0005	1050408	1050408	A	C	SNP	.	44.4146	1|1	0,2	splicing	R_glutinis_G03311(R_glutinis_G03311-mRNA-1:exon2:c.122-2A>C)	-	-
Rgl_0005	1069993	1069993	C	T	SNP	.	46.227	0|1	2,3	intronic	R_glutinis_G03315	-	-
Rgl_0005	1071353	1071353	A	C	SNP	.	225	1|1	0,90	downstream	R_glutinis_G03315	-	-
Rgl_0005	1071354	1071354	C	A	SNP	.	225	1|1	0,91	downstream	R_glutinis_G03315	-	-
Rgl_0005	1077304	1077307	CCCC	-	Deletion	.	93	1|1	1,12	intronic	R_glutinis_G03318	-	-
Rgl_0005	1086856	1086856	C	G	SNP	.	225	1|1	0,118	intronic	R_glutinis_G03321	-	-
Rgl_0005	1086858	1086858	A	G	SNP	.	225	1|1	0,120	intronic	R_glutinis_G03321	-	-
Rgl_0005	1096143	1096143	C	A	SNP	.	228	1|1	2,65	intronic	R_glutinis_G03325	-	-
Rgl_0005	1096144	1096144	A	G	SNP	.	228	1|1	2,66	splicing	R_glutinis_G03325(R_glutinis_G03325-mRNA-1:exon8:c.573-2A>G)	-	-
Rgl_0005	1096145	1096145	G	C	SNP	.	228	1|1	2,67	splicing	R_glutinis_G03325(R_glutinis_G03325-mRNA-1:exon8:c.573-1G>C)	-	-
Rgl_0005	1118676	1118696	GAGAGAGAGAGAGAGAGAGAG	-	Deletion	.	28.0077	0|1	88,18	UTR3	R_glutinis_G03332(R_glutinis_G03332-mRNA-1:c.*51_*31delCTCTCTCTCTCTCTCTCTCTC)	-	-
Rgl_0005	1144933	1144933	C	A	SNP	.	31.2242	0|1	39,4	exonic	R_glutinis_G03341	nonsynonymous SNV	R_glutinis_G03341:R_glutinis_G03341-mRNA-1:exon4:c.C848A:p.A283D,
Rgl_0005	1219038	1219038	C	A	SNP	.	20.2676	0|1	3,2	exonic	R_glutinis_G03367	synonymous SNV	R_glutinis_G03367:R_glutinis_G03367-mRNA-1:exon2:c.C1746A:p.A582A,
Rgl_0005	1228791	1228795	TCTCT	-	Deletion	.	212	1|1	5,14	exonic	R_glutinis_G03370	frameshift deletion	R_glutinis_G03370:R_glutinis_G03370-mRNA-1:exon8:c.3483_3487del:p.Q1161fs,
Rgl_0005	1258055	1258055	G	T	SNP	.	165	1|1	0,20	splicing	R_glutinis_G03379(R_glutinis_G03379-mRNA-1:exon1:c.51+1G>T)	-	-
Rgl_0005	1258056	1258056	T	G	SNP	.	164	1|1	0,21	splicing	R_glutinis_G03379(R_glutinis_G03379-mRNA-1:exon1:c.51+2T>G)	-	-
Rgl_0005	1258059	1258059	G	A	SNP	.	165	1|1	0,22	intronic	R_glutinis_G03379	-	-
Rgl_0005	1258060	1258060	C	G	SNP	.	167	1|1	0,23	intronic	R_glutinis_G03379	-	-
Rgl_0005	1263389	1263389	C	T	SNP	.	20.3895	0|1	11,3	upstream	R_glutinis_G03380,R_glutinis_G03381	-	-
Rgl_0005	1300726	1300726	G	C	SNP	.	225	1|1	0,13	exonic	R_glutinis_G03392	nonsynonymous SNV	R_glutinis_G03392:R_glutinis_G03392-mRNA-1:exon2:c.C451G:p.R151G,
Rgl_0005	1300727	1300727	C	G	SNP	.	225	1|1	0,13	exonic	R_glutinis_G03392	synonymous SNV	R_glutinis_G03392:R_glutinis_G03392-mRNA-1:exon2:c.G450C:p.V150V,
Rgl_0005	1300729	1300729	C	T	SNP	.	225	1|1	0,13	exonic	R_glutinis_G03392	nonsynonymous SNV	R_glutinis_G03392:R_glutinis_G03392-mRNA-1:exon2:c.G448A:p.V150M,
Rgl_0005	1322419	1322438	CCTCCTCCTCCTCCTCCTCC	-	Deletion	.	36.0537	0|1	18,3	exonic	R_glutinis_G03399	frameshift deletion	R_glutinis_G03399:R_glutinis_G03399-mRNA-1:exon6:c.676_695del:p.P226fs,
Rgl_0005	1357681	1357681	G	A	SNP	.	225	1|1	0,61	splicing	R_glutinis_G03411(R_glutinis_G03411-mRNA-2:exon1:c.153+1G>A)	-	-
Rgl_0005	1357807	1357807	G	C	SNP	.	219	0|1	7,60	splicing	R_glutinis_G03411(R_glutinis_G03411-mRNA-2:exon2:c.154-1G>C)	-	-
Rgl_0005	1377395	1377395	C	T	SNP	.	225	1|1	0,13	exonic	R_glutinis_G03418	nonsynonymous SNV	R_glutinis_G03418:R_glutinis_G03418-mRNA-1:exon7:c.G458A:p.R153K,
Rgl_0005	1377398	1377398	C	G	SNP	.	225	1|1	0,14	exonic	R_glutinis_G03418	nonsynonymous SNV	R_glutinis_G03418:R_glutinis_G03418-mRNA-1:exon7:c.G455C:p.G152A,
Rgl_0005	1377546	1377546	G	T	SNP	.	225	1|1	0,190	intronic	R_glutinis_G03418	-	-
Rgl_0005	1377547	1377547	C	T	SNP	.	225	1|1	0,195	intronic	R_glutinis_G03418	-	-
Rgl_0005	1377548	1377548	A	G	SNP	.	225	1|1	0,198	splicing	R_glutinis_G03418(R_glutinis_G03418-mRNA-1:exon7:c.454+2T>C)	-	-
Rgl_0005	1377549	1377549	C	G	SNP	.	225	1|1	0,200	splicing	R_glutinis_G03418(R_glutinis_G03418-mRNA-1:exon7:c.454+1G>C)	-	-
Rgl_0005	1386025	1386029	CCCCC	-	Deletion	.	77	1|1	23,97	intronic	R_glutinis_G03422	-	-
Rgl_0005	1386239	1386240	CC	-	Deletion	.	220	0|1	21,87	exonic	R_glutinis_G03422	frameshift deletion	R_glutinis_G03422:R_glutinis_G03422-mRNA-1:exon5:c.1123_1124del:p.G375fs,
Rgl_0005	1429434	1429434	G	T	SNP	.	119	0|1	88,19	intronic	R_glutinis_G03434	-	-
Rgl_0005	1429435	1429435	T	A	SNP	.	222	0|1	30,19	intronic	R_glutinis_G03434	-	-
Rgl_0005	1429436	1429436	T	G	SNP	.	222	0|1	30,19	intronic	R_glutinis_G03434	-	-
Rgl_0005	1472719	1472719	G	T	SNP	.	20.2676	0|1	3,2	exonic	R_glutinis_G03453	synonymous SNV	R_glutinis_G03453:R_glutinis_G03453-mRNA-1:exon6:c.G804T:p.P268P,
Rgl_0005	1472721	1472721	C	A	SNP	.	20.2676	0|1	3,2	exonic	R_glutinis_G03453	nonsynonymous SNV	R_glutinis_G03453:R_glutinis_G03453-mRNA-1:exon6:c.C806A:p.P269Q,
Rgl_0005	1472722	1472722	G	T	SNP	.	20.2676	0|1	3,2	exonic	R_glutinis_G03453	synonymous SNV	R_glutinis_G03453:R_glutinis_G03453-mRNA-1:exon6:c.G807T:p.P269P,
Rgl_0005	1482234	1482234	G	A	SNP	.	191	0|1	10,12	exonic	R_glutinis_G03456	nonsynonymous SNV	R_glutinis_G03456:R_glutinis_G03456-mRNA-1:exon2:c.G112A:p.A38T,
Rgl_0005	1483656	1483656	T	G	SNP	.	37.4152	1|1	0,2	intronic	R_glutinis_G03457	-	-
Rgl_0005	1497226	1497226	G	C	SNP	.	225	1|1	0,98	splicing	R_glutinis_G03461(R_glutinis_G03461-mRNA-1:exon2:c.443+1G>C)	-	-
Rgl_0005	1497385	1497385	C	G	SNP	.	228	1|1	1100	intronic	R_glutinis_G03461	-	-
Rgl_0005	1497387	1497387	G	T	SNP	.	228	1|1	1,96	splicing	R_glutinis_G03461(R_glutinis_G03461-mRNA-1:exon3:c.444-1G>T)	-	-
Rgl_0005	1562745	1562756	GAGGGCGAGGGC	-	Deletion	.	228	1|1	3,30	exonic	R_glutinis_G03482	nonframeshift deletion	R_glutinis_G03482:R_glutinis_G03482-mRNA-1:exon11:c.3729_3740del:p.1243_1247del,
Rgl_0005	1599469	1599469	G	T	SNP	.	23.4237	0|1	2,2	exonic	R_glutinis_G03490	nonsynonymous SNV	R_glutinis_G03490:R_glutinis_G03490-mRNA-1:exon3:c.G705T:p.E235D,
Rgl_0005	1601042	1601042	T	C	SNP	.	228	1|1	1,26	splicing	R_glutinis_G03490(R_glutinis_G03490-mRNA-1:exon6:c.1995+2T>C)	-	-
Rgl_0005	1601043	1601043	G	C	SNP	.	228	1|1	1,25	intronic	R_glutinis_G03490	-	-
Rgl_0005	1601044	1601044	A	C	SNP	.	228	1|1	1,26	intronic	R_glutinis_G03490	-	-
Rgl_0005	1601046	1601046	C	A	SNP	.	228	1|1	1,26	intronic	R_glutinis_G03490	-	-
Rgl_0005	1601047	1601047	A	T	SNP	.	228	1|1	1,26	intronic	R_glutinis_G03490	-	-
Rgl_0005	1601049	1601049	T	G	SNP	.	228	1|1	1,26	intronic	R_glutinis_G03490	-	-
Rgl_0005	1613390	1613390	G	A	SNP	.	26.2435	0|1	9,3	exonic	R_glutinis_G03492	nonsynonymous SNV	R_glutinis_G03492:R_glutinis_G03492-mRNA-1:exon2:c.C571T:p.R191C,
Rgl_0005	1629261	1629261	G	A	SNP	.	222	0|1	137,80	exonic	R_glutinis_G03496	nonsynonymous SNV	R_glutinis_G03496:R_glutinis_G03496-mRNA-2:exon9:c.C1892T:p.A631V,
Rgl_0006	52781	52781	G	C	SNP	.	44.4146	1|1	0,2	downstream	R_glutinis_G03499	-	-
Rgl_0006	52847	52847	C	T	SNP	.	41.3125	1|1	1,2	downstream	R_glutinis_G03499	-	-
Rgl_0006	54414	54414	A	G	SNP	.	149	0|1	7,8	UTR3	R_glutinis_G03499(R_glutinis_G03499-mRNA-2:c.*1646T>C)	-	-
Rgl_0006	54733	54734	GG	-	Deletion	.	50	0|1	2,3	UTR3	R_glutinis_G03499(R_glutinis_G03499-mRNA-2:c.*1327_*1326delCC)	-	-
Rgl_0006	54791	54791	T	C	SNP	.	60	1|1	0,2	UTR3	R_glutinis_G03499(R_glutinis_G03499-mRNA-2:c.*1269A>G)	-	-
Rgl_0006	54917	54917	A	G	SNP	.	75	0|1	4,4	UTR3	R_glutinis_G03499(R_glutinis_G03499-mRNA-2:c.*1143T>C)	-	-
Rgl_0006	54922	54922	G	T	SNP	.	75	0|1	4,4	UTR3	R_glutinis_G03499(R_glutinis_G03499-mRNA-2:c.*1138C>A)	-	-
Rgl_0006	54939	54939	G	A	SNP	.	75	0|1	4,4	UTR3	R_glutinis_G03499(R_glutinis_G03499-mRNA-2:c.*1121C>T)	-	-
Rgl_0006	55272	55272	C	T	SNP	.	133	0|1	34,56	exonic	R_glutinis_G03499	nonsynonymous SNV	R_glutinis_G03499:R_glutinis_G03499-mRNA-1:exon13:c.G1310A:p.G437D,R_glutinis_G03499:R_glutinis_G03499-mRNA-3:exon7:c.G1163A:p.G388D,
Rgl_0006	55340	55340	G	C	SNP	.	70	0|1	13,6	exonic	R_glutinis_G03499	synonymous SNV	R_glutinis_G03499:R_glutinis_G03499-mRNA-1:exon13:c.C1242G:p.L414L,R_glutinis_G03499:R_glutinis_G03499-mRNA-3:exon7:c.C1095G:p.L365L,
Rgl_0006	55462	55462	T	C	SNP	.	102	0|1	47,30	exonic	R_glutinis_G03499	nonsynonymous SNV	R_glutinis_G03499:R_glutinis_G03499-mRNA-1:exon13:c.A1120G:p.N374D,R_glutinis_G03499:R_glutinis_G03499-mRNA-3:exon7:c.A973G:p.N325D,
Rgl_0006	55471	55471	G	T	SNP	.	37.2747	0|1	62,21	exonic	R_glutinis_G03499	nonsynonymous SNV	R_glutinis_G03499:R_glutinis_G03499-mRNA-1:exon13:c.C1111A:p.L371I,R_glutinis_G03499:R_glutinis_G03499-mRNA-3:exon7:c.C964A:p.L322I,
Rgl_0006	55512	55512	A	G	SNP	.	60	0|1	81,35	exonic	R_glutinis_G03499	nonsynonymous SNV	R_glutinis_G03499:R_glutinis_G03499-mRNA-1:exon13:c.T1070C:p.F357S,R_glutinis_G03499:R_glutinis_G03499-mRNA-3:exon7:c.T923C:p.F308S,
Rgl_0006	55523	55523	G	A	SNP	.	32.7295	0|1	7,3	intronic	R_glutinis_G03499	-	-
Rgl_0006	55573	55573	T	C	SNP	.	56	0|1	6,4	intronic	R_glutinis_G03499	-	-
Rgl_0006	55604	55604	T	C	SNP	.	94	0|1	11,6	intronic	R_glutinis_G03499	-	-
Rgl_0006	55710	55710	T	C	SNP	.	62	0|1	26,5	intronic	R_glutinis_G03499	-	-
Rgl_0006	55732	55732	G	A	SNP	.	27.0436	0|1	34,5	intronic	R_glutinis_G03499	-	-
Rgl_0006	55803	55803	G	A	SNP	.	37.0929	0|1	38,10	intronic	R_glutinis_G03499	-	-
Rgl_0006	55827	55827	C	T	SNP	.	33.1924	0|1	41,10	intronic	R_glutinis_G03499	-	-
Rgl_0006	55888	55888	T	C	SNP	.	47.7015	0|1	22,7	exonic	R_glutinis_G03499	nonsynonymous SNV	R_glutinis_G03499:R_glutinis_G03499-mRNA-3:exon5:c.A872G:p.D291G,
Rgl_0006	55937	55937	G	C	SNP	.	222	0|1	11,21	exonic	R_glutinis_G03499	nonsynonymous SNV	R_glutinis_G03499:R_glutinis_G03499-mRNA-3:exon5:c.C823G:p.R275G,
Rgl_0006	56191	56191	C	T	SNP	.	134	0|1	85,32	exonic	R_glutinis_G03499	synonymous SNV	R_glutinis_G03499:R_glutinis_G03499-mRNA-1:exon10:c.G963A:p.L321L,R_glutinis_G03499:R_glutinis_G03499-mRNA-3:exon4:c.G612A:p.L204L,
Rgl_0006	56192	56192	A	G	SNP	.	222	0|1	59,53	exonic	R_glutinis_G03499	nonsynonymous SNV	R_glutinis_G03499:R_glutinis_G03499-mRNA-1:exon10:c.T962C:p.L321S,R_glutinis_G03499:R_glutinis_G03499-mRNA-3:exon4:c.T611C:p.L204S,
Rgl_0006	56211	56211	T	C	SNP	.	169	0|1	62,29	exonic	R_glutinis_G03499	nonsynonymous SNV	R_glutinis_G03499:R_glutinis_G03499-mRNA-1:exon10:c.A943G:p.K315E,R_glutinis_G03499:R_glutinis_G03499-mRNA-3:exon4:c.A592G:p.K198E,
Rgl_0006	56371	56371	G	A	SNP	.	39.7763	0|1	13,4	exonic	R_glutinis_G03499	synonymous SNV	R_glutinis_G03499:R_glutinis_G03499-mRNA-3:exon4:c.C432T:p.L144L,
Rgl_0006	56476	56476	G	A	SNP	.	212	0|1	63,38	exonic	R_glutinis_G03499	nonsynonymous SNV	R_glutinis_G03499:R_glutinis_G03499-mRNA-1:exon9:c.C920T:p.P307L,
Rgl_0006	56493	56493	G	A	SNP	.	85	0|1	88,22	exonic	R_glutinis_G03499	stopgain	R_glutinis_G03499:R_glutinis_G03499-mRNA-3:exon4:c.C310T:p.R104X,
Rgl_0006	56495	56495	G	A	SNP	.	35.8155	0|1	90,22	exonic	R_glutinis_G03499	nonsynonymous SNV	R_glutinis_G03499:R_glutinis_G03499-mRNA-1:exon9:c.C901T:p.P301S,R_glutinis_G03499:R_glutinis_G03499-mRNA-3:exon4:c.C308T:p.A103V,
Rgl_0006	56666	56666	A	G	SNP	.	164	0|1	70,28	exonic	R_glutinis_G03499	nonsynonymous SNV	R_glutinis_G03499:R_glutinis_G03499-mRNA-1:exon8:c.T832C:p.F278L,R_glutinis_G03499:R_glutinis_G03499-mRNA-3:exon3:c.T211C:p.F71L,
Rgl_0006	56880	56880	T	C	SNP	.	215	0|1	53,55	exonic	R_glutinis_G03499	synonymous SNV	R_glutinis_G03499:R_glutinis_G03499-mRNA-1:exon7:c.A771G:p.A257A,R_glutinis_G03499:R_glutinis_G03499-mRNA-3:exon2:c.A150G:p.A50A,
Rgl_0006	57132	57132	A	G	SNP	.	57	0|1	20,5	UTR3	R_glutinis_G03499(R_glutinis_G03499-mRNA-2:c.*54T>C)	-	-
Rgl_0006	57133	57133	A	G	SNP	.	63	0|1	18,5	UTR3	R_glutinis_G03499(R_glutinis_G03499-mRNA-2:c.*53T>C)	-	-
Rgl_0006	57237	57237	A	G	SNP	.	137	0|1	68,30	exonic	R_glutinis_G03499	synonymous SNV	R_glutinis_G03499:R_glutinis_G03499-mRNA-1:exon6:c.T651C:p.F217F,R_glutinis_G03499:R_glutinis_G03499-mRNA-2:exon5:c.T738C:p.F246F,
Rgl_0006	57303	57303	C	T	SNP	.	222	0|1	75,40	exonic	R_glutinis_G03499	synonymous SNV	R_glutinis_G03499:R_glutinis_G03499-mRNA-1:exon6:c.G585A:p.S195S,R_glutinis_G03499:R_glutinis_G03499-mRNA-2:exon5:c.G672A:p.S224S,
Rgl_0006	57487	57487	T	C	SNP	.	222	0|1	69,46	intronic	R_glutinis_G03499	-	-
Rgl_0006	57994	57994	A	G	SNP	.	58	0|1	69,25	exonic	R_glutinis_G03499	synonymous SNV	R_glutinis_G03499:R_glutinis_G03499-mRNA-1:exon3:c.T270C:p.R90R,R_glutinis_G03499:R_glutinis_G03499-mRNA-2:exon3:c.T270C:p.R90R,
Rgl_0006	58041	58041	G	A	SNP	.	155	0|1	55,55	exonic	R_glutinis_G03499	nonsynonymous SNV	R_glutinis_G03499:R_glutinis_G03499-mRNA-1:exon3:c.C223T:p.P75S,R_glutinis_G03499:R_glutinis_G03499-mRNA-2:exon3:c.C223T:p.P75S,
Rgl_0006	58548	58548	T	C	SNP	.	222	0|1	55,84	exonic	R_glutinis_G03499	nonsynonymous SNV	R_glutinis_G03499:R_glutinis_G03499-mRNA-1:exon2:c.A145G:p.K49E,R_glutinis_G03499:R_glutinis_G03499-mRNA-2:exon2:c.A145G:p.K49E,
Rgl_0006	58599	58599	C	T	SNP	.	222	0|1	54,76	exonic	R_glutinis_G03499	nonsynonymous SNV	R_glutinis_G03499:R_glutinis_G03499-mRNA-1:exon2:c.G94A:p.D32N,R_glutinis_G03499:R_glutinis_G03499-mRNA-2:exon2:c.G94A:p.D32N,
Rgl_0006	58785	58785	G	C	SNP	.	76	0|1	11,6	intronic	R_glutinis_G03499	-	-
Rgl_0006	58941	58941	T	C	SNP	.	222	0|1	50,47	upstream	R_glutinis_G03499	-	-
Rgl_0006	58956	58956	C	T	SNP	.	147	0|1	75,22	upstream	R_glutinis_G03499	-	-
Rgl_0006	59009	59009	G	A	SNP	.	71	0|1	63,24	upstream	R_glutinis_G03499	-	-
Rgl_0006	59048	59048	G	C	SNP	.	222	0|1	56,32	upstream	R_glutinis_G03499	-	-
Rgl_0006	59098	59098	A	G	SNP	.	220	0|1	40,23	upstream	R_glutinis_G03499	-	-
Rgl_0006	59277	59277	G	A	SNP	.	67	0|1	29,12	upstream	R_glutinis_G03499	-	-
Rgl_0006	59559	59559	T	C	SNP	.	72	0|1	60,15	upstream	R_glutinis_G03499	-	-
Rgl_0006	59573	59573	C	A	SNP	.	42.284	0|1	57,14	upstream	R_glutinis_G03499	-	-
Rgl_0006	59954	59954	A	G	SNP	.	82	0|1	36,9	intergenic	R_glutinis_G03499(dist=1016),R_glutinis_G03500(dist=42685)	-	-
Rgl_0006	60305	60305	A	G	SNP	.	26.0151	0|1	39,6	intergenic	R_glutinis_G03499(dist=1367),R_glutinis_G03500(dist=42334)	-	-
Rgl_0006	117018	117018	T	C	SNP	.	143	1|1	0,7	intronic	R_glutinis_G03501	-	-
Rgl_0006	119049	119049	G	A	SNP	.	28.2587	0|1	8,3	intronic	R_glutinis_G03501	-	-
Rgl_0006	121978	121978	A	G	SNP	.	80	0|1	27,9	exonic	R_glutinis_G03501	synonymous SNV	R_glutinis_G03501:R_glutinis_G03501-mRNA-5:exon1:c.T111C:p.G37G,
Rgl_0006	121990	121990	C	G	SNP	.	219	0|1	19,27	exonic	R_glutinis_G03501	nonsynonymous SNV	R_glutinis_G03501:R_glutinis_G03501-mRNA-5:exon1:c.G99C:p.W33C,
Rgl_0006	122102	122102	G	A	SNP	.	188	0|1	43,14	upstream	R_glutinis_G03501	-	-
Rgl_0006	122211	122211	G	A	SNP	.	119	0|1	31,11	upstream;downstream	R_glutinis_G03501;R_glutinis_G03501	-	-
Rgl_0006	122285	122285	G	A	SNP	.	20.6768	0|1	10,3	upstream;downstream	R_glutinis_G03501;R_glutinis_G03501	-	-
Rgl_0006	122339	122339	A	T	SNP	.	123	0|1	6,8	upstream;downstream	R_glutinis_G03501,R_glutinis_G03502;R_glutinis_G03501	-	-
Rgl_0006	122393	122393	C	T	SNP	.	45.5914	0|1	149,54	upstream;downstream	R_glutinis_G03501,R_glutinis_G03502;R_glutinis_G03501	-	-
Rgl_0006	122438	122438	G	A	SNP	.	140	0|1	87108	upstream;downstream	R_glutinis_G03501,R_glutinis_G03502;R_glutinis_G03501	-	-
Rgl_0006	122472	122472	G	A	SNP	.	144	0|1	67,68	upstream;downstream	R_glutinis_G03501,R_glutinis_G03502;R_glutinis_G03501	-	-
Rgl_0006	122497	122497	A	C	SNP	.	222	0|1	30,40	upstream;downstream	R_glutinis_G03501,R_glutinis_G03502;R_glutinis_G03501	-	-
Rgl_0006	122498	122498	G	A	SNP	.	32.6305	0|1	62,12	upstream;downstream	R_glutinis_G03501,R_glutinis_G03502;R_glutinis_G03501	-	-
Rgl_0006	122525	122525	A	C	SNP	.	176	0|1	27,17	upstream;downstream	R_glutinis_G03501,R_glutinis_G03502;R_glutinis_G03501	-	-
Rgl_0006	122553	122553	T	C	SNP	.	222	0|1	30,38	upstream;downstream	R_glutinis_G03501,R_glutinis_G03502;R_glutinis_G03501	-	-
Rgl_0006	122714	122714	G	C	SNP	.	112	0|1	9,5	upstream;downstream	R_glutinis_G03501,R_glutinis_G03502;R_glutinis_G03501	-	-
Rgl_0006	122807	122807	A	G	SNP	.	128	0|1	10,8	upstream;downstream	R_glutinis_G03501,R_glutinis_G03502;R_glutinis_G03501	-	-
Rgl_0006	122817	122817	C	G	SNP	.	110	0|1	13,7	upstream;downstream	R_glutinis_G03501,R_glutinis_G03502;R_glutinis_G03501	-	-
Rgl_0006	122845	122845	T	C	SNP	.	41.3773	0|1	27,7	upstream;downstream	R_glutinis_G03501,R_glutinis_G03502;R_glutinis_G03501	-	-
Rgl_0006	122854	122854	C	G	SNP	.	28.9744	0|1	33,7	upstream;downstream	R_glutinis_G03501,R_glutinis_G03502;R_glutinis_G03501	-	-
Rgl_0006	122860	122860	T	C	SNP	.	23.7961	0|1	35,7	upstream;downstream	R_glutinis_G03501,R_glutinis_G03502;R_glutinis_G03501	-	-
Rgl_0006	122901	122901	G	C	SNP	.	147	0|1	51,15	upstream;downstream	R_glutinis_G03501,R_glutinis_G03502;R_glutinis_G03501	-	-
Rgl_0006	122929	122929	C	T	SNP	.	170	0|1	55,20	upstream;downstream	R_glutinis_G03501,R_glutinis_G03502;R_glutinis_G03501	-	-
Rgl_0006	122992	122992	A	G	SNP	.	222	0|1	52,47	upstream;downstream	R_glutinis_G03501,R_glutinis_G03502;R_glutinis_G03501	-	-
Rgl_0006	123052	123052	G	C	SNP	.	222	0|1	90101	upstream;downstream	R_glutinis_G03501,R_glutinis_G03502;R_glutinis_G03501	-	-
Rgl_0006	123087	123087	A	G	SNP	.	222	0|1	47116	upstream;downstream	R_glutinis_G03501,R_glutinis_G03502;R_glutinis_G03501	-	-
Rgl_0006	123089	123089	G	A	SNP	.	222	0|1	85,76	upstream;downstream	R_glutinis_G03502;R_glutinis_G03501	-	-
Rgl_0006	123129	123129	C	T	SNP	.	222	0|1	61,69	exonic	R_glutinis_G03501	synonymous SNV	R_glutinis_G03501:R_glutinis_G03501-mRNA-4:exon4:c.G710A:p.X237X,R_glutinis_G03501:R_glutinis_G03501-mRNA-2:exon10:c.G944A:p.X315X,
Rgl_0006	123130	123130	A	G	SNP	.	221	0|1	31102	exonic	R_glutinis_G03501	stoploss	R_glutinis_G03501:R_glutinis_G03501-mRNA-4:exon4:c.T709C:p.X237R,R_glutinis_G03501:R_glutinis_G03501-mRNA-2:exon10:c.T943C:p.X315R,
Rgl_0006	123317	123317	C	T	SNP	.	54	0|1	30,6	exonic	R_glutinis_G03502	nonsynonymous SNV	R_glutinis_G03502:R_glutinis_G03502-mRNA-1:exon1:c.C5T:p.S2L,
Rgl_0006	123442	123442	A	G	SNP	.	167	0|1	26,12	exonic	R_glutinis_G03502	nonsynonymous SNV	R_glutinis_G03502:R_glutinis_G03502-mRNA-1:exon1:c.A130G:p.I44V,
Rgl_0006	123487	123487	T	C	SNP	.	142	0|1	31,12	intronic	R_glutinis_G03501,R_glutinis_G03502	-	-
Rgl_0006	123501	123501	T	C	SNP	.	156	0|1	32,12	intronic	R_glutinis_G03501,R_glutinis_G03502	-	-
Rgl_0006	123540	123540	C	T	SNP	.	182	0|1	36,14	exonic	R_glutinis_G03502	synonymous SNV	R_glutinis_G03502:R_glutinis_G03502-mRNA-1:exon2:c.C171T:p.Y57Y,
Rgl_0006	123601	123601	T	C	SNP	.	221	0|1	7,22	exonic	R_glutinis_G03501,R_glutinis_G03502	nonsynonymous SNV	R_glutinis_G03502:R_glutinis_G03502-mRNA-1:exon2:c.T232C:p.S78P,R_glutinis_G03501:R_glutinis_G03501-mRNA-4:exon2:c.A563G:p.D188G,
Rgl_0006	123630	123630	G	A	SNP	.	220	0|1	5,27	exonic	R_glutinis_G03501,R_glutinis_G03502	synonymous SNV	R_glutinis_G03502:R_glutinis_G03502-mRNA-1:exon2:c.G261A:p.P87P,R_glutinis_G03501:R_glutinis_G03501-mRNA-4:exon2:c.C534T:p.F178F,
Rgl_0006	123702	123702	G	A	SNP	.	222	0|1	14,17	exonic	R_glutinis_G03501,R_glutinis_G03502	synonymous SNV	R_glutinis_G03502:R_glutinis_G03502-mRNA-1:exon2:c.G333A:p.S111S,R_glutinis_G03501:R_glutinis_G03501-mRNA-4:exon2:c.C462T:p.V154V,
Rgl_0006	123707	123707	C	T	SNP	.	222	0|1	13,17	exonic	R_glutinis_G03501,R_glutinis_G03502	nonsynonymous SNV	R_glutinis_G03502:R_glutinis_G03502-mRNA-1:exon2:c.C338T:p.P113L,R_glutinis_G03501:R_glutinis_G03501-mRNA-4:exon2:c.G457A:p.G153S,
Rgl_0006	123729	123729	C	T	SNP	.	221	0|1	7,21	exonic	R_glutinis_G03501,R_glutinis_G03502	synonymous SNV	R_glutinis_G03502:R_glutinis_G03502-mRNA-1:exon2:c.C360T:p.V120V,R_glutinis_G03501:R_glutinis_G03501-mRNA-4:exon2:c.G435A:p.A145A,
Rgl_0006	123766	123766	T	C	SNP	.	220	0|1	3,17	exonic	R_glutinis_G03502	nonsynonymous SNV	R_glutinis_G03502:R_glutinis_G03502-mRNA-1:exon2:c.T397C:p.S133P,
Rgl_0006	123774	123774	C	T	SNP	.	169	0|1	8,10	exonic	R_glutinis_G03502	synonymous SNV	R_glutinis_G03502:R_glutinis_G03502-mRNA-1:exon2:c.C405T:p.Y135Y,
Rgl_0006	123886	123886	C	T	SNP	.	188	0|1	135,53	exonic	R_glutinis_G03501,R_glutinis_G03502	stopgain	R_glutinis_G03502:R_glutinis_G03502-mRNA-1:exon2:c.C517T:p.R173X,
Rgl_0006	123892	123892	G	A	SNP	.	171	0|1	136,53	exonic	R_glutinis_G03501,R_glutinis_G03502	nonsynonymous SNV	R_glutinis_G03502:R_glutinis_G03502-mRNA-1:exon2:c.G523A:p.G175S,R_glutinis_G03501:R_glutinis_G03501-mRNA-4:exon1:c.C308T:p.P103L,
Rgl_0006	123900	123900	C	T	SNP	.	59	0|1	144,36	exonic	R_glutinis_G03501,R_glutinis_G03502	nonsynonymous SNV	R_glutinis_G03501:R_glutinis_G03501-mRNA-2:exon8:c.G781A:p.A261T,
Rgl_0006	123904	123904	C	T	SNP	.	23.7877	0|1	149,30	exonic	R_glutinis_G03501,R_glutinis_G03502	stopgain	R_glutinis_G03502:R_glutinis_G03502-mRNA-1:exon2:c.C535T:p.R179X,
Rgl_0006	124029	124029	C	T	SNP	.	39.0996	0|1	5,4	exonic	R_glutinis_G03501,R_glutinis_G03502	synonymous SNV	R_glutinis_G03502:R_glutinis_G03502-mRNA-1:exon2:c.C660T:p.L220L,R_glutinis_G03501:R_glutinis_G03501-mRNA-4:exon1:c.G171A:p.S57S,
Rgl_0006	124113	124113	A	C	SNP	.	82	0|1	10,5	exonic	R_glutinis_G03501,R_glutinis_G03502	nonsynonymous SNV	R_glutinis_G03501:R_glutinis_G03501-mRNA-4:exon1:c.T87G:p.S29R,
Rgl_0006	124116	124116	C	T	SNP	.	55	0|1	11,4	exonic	R_glutinis_G03501,R_glutinis_G03502	synonymous SNV	R_glutinis_G03502:R_glutinis_G03502-mRNA-1:exon2:c.C747T:p.L249L,R_glutinis_G03501:R_glutinis_G03501-mRNA-4:exon1:c.G84A:p.P28P,
Rgl_0006	124139	124139	T	C	SNP	.	119	0|1	6,6	exonic	R_glutinis_G03501,R_glutinis_G03502	nonsynonymous SNV	R_glutinis_G03502:R_glutinis_G03502-mRNA-1:exon2:c.T770C:p.V257A,R_glutinis_G03501:R_glutinis_G03501-mRNA-4:exon1:c.A61G:p.T21A,
Rgl_0006	124206	124206	A	G	SNP	.	222	0|1	38112	exonic	R_glutinis_G03501,R_glutinis_G03502	stoploss	R_glutinis_G03501:R_glutinis_G03501-mRNA-1:exon9:c.T1201C:p.X401R,
Rgl_0006	124208	124208	G	A	SNP	.	222	0|1	67,81	exonic	R_glutinis_G03501,R_glutinis_G03502	nonsynonymous SNV	R_glutinis_G03502:R_glutinis_G03502-mRNA-1:exon2:c.G839A:p.G280D,R_glutinis_G03501:R_glutinis_G03501-mRNA-2:exon7:c.C715T:p.P239S,R_glutinis_G03501:R_glutinis_G03501-mRNA-1:exon9:c.C1199T:p.A400V,
Rgl_0006	124360	124360	G	A	SNP	.	222	0|1	97,56	exonic	R_glutinis_G03501,R_glutinis_G03502	stopgain	R_glutinis_G03501:R_glutinis_G03501-mRNA-2:exon6:c.C637T:p.R213X,
Rgl_0006	124372	124372	G	A	SNP	.	222	0|1	95,54	exonic	R_glutinis_G03501,R_glutinis_G03502	nonsynonymous SNV	R_glutinis_G03502:R_glutinis_G03502-mRNA-1:exon2:c.G1003A:p.A335T,R_glutinis_G03501:R_glutinis_G03501-mRNA-2:exon6:c.C625T:p.P209S,R_glutinis_G03501:R_glutinis_G03501-mRNA-1:exon8:c.C1109T:p.A370V,
Rgl_0006	124379	124379	A	G	SNP	.	129	0|1	106,32	exonic	R_glutinis_G03501,R_glutinis_G03502	nonsynonymous SNV	R_glutinis_G03502:R_glutinis_G03502-mRNA-1:exon2:c.A1010G:p.N337S,R_glutinis_G03501:R_glutinis_G03501-mRNA-3:exon8:c.T836C:p.V279A,R_glutinis_G03501:R_glutinis_G03501-mRNA-1:exon8:c.T1102C:p.F368L,
Rgl_0006	124386	124386	G	C	SNP	.	46.4028	0|1	11,4	exonic	R_glutinis_G03502	synonymous SNV	R_glutinis_G03502:R_glutinis_G03502-mRNA-1:exon2:c.G1017C:p.L339L,
Rgl_0006	124402	124402	C	A	SNP	.	94	0|1	11,6	exonic	R_glutinis_G03502	synonymous SNV	R_glutinis_G03502:R_glutinis_G03502-mRNA-1:exon2:c.C1033A:p.R345R,
Rgl_0006	124415	124415	G	A	SNP	.	31.9096	0|1	11,4	exonic	R_glutinis_G03502	nonsynonymous SNV	R_glutinis_G03502:R_glutinis_G03502-mRNA-1:exon2:c.G1046A:p.R349Q,
Rgl_0006	124677	124677	T	C	SNP	.	148	0|1	60,51	exonic	R_glutinis_G03501,R_glutinis_G03502	nonsynonymous SNV	R_glutinis_G03501:R_glutinis_G03501-mRNA-3:exon7:c.A691G:p.N231D,R_glutinis_G03501:R_glutinis_G03501-mRNA-2:exon5:c.A473G:p.Q158R,
Rgl_0006	124762	124762	G	A	SNP	.	48.124	0|1	5,3	exonic	R_glutinis_G03501,R_glutinis_G03502	nonsynonymous SNV	R_glutinis_G03502:R_glutinis_G03502-mRNA-1:exon2:c.G1393A:p.G465S,
Rgl_0006	124770	124770	C	G	SNP	.	96	0|1	3,5	exonic	R_glutinis_G03501,R_glutinis_G03502	nonsynonymous SNV	R_glutinis_G03501:R_glutinis_G03501-mRNA-1:exon6:c.G904C:p.G302R,
Rgl_0006	124794	124794	G	A	SNP	.	71	0|1	5,3	exonic	R_glutinis_G03501,R_glutinis_G03502	stopgain	R_glutinis_G03502:R_glutinis_G03502-mRNA-1:exon2:c.G1425A:p.W475X,
Rgl_0006	124863	124863	A	G	SNP	.	20.0764	0|1	12,2	exonic	R_glutinis_G03502	synonymous SNV	R_glutinis_G03502:R_glutinis_G03502-mRNA-1:exon2:c.A1494G:p.S498S,
Rgl_0006	125028	125028	C	T	SNP	.	222	0|1	73,86	exonic	R_glutinis_G03501,R_glutinis_G03502	nonsynonymous SNV	R_glutinis_G03501:R_glutinis_G03501-mRNA-3:exon6:c.G577A:p.D193N,R_glutinis_G03501:R_glutinis_G03501-mRNA-2:exon4:c.G359A:p.R120Q,R_glutinis_G03501:R_glutinis_G03501-mRNA-1:exon5:c.G664A:p.D222N,
Rgl_0006	125057	125057	C	T	SNP	.	202	0|1	103,43	exonic	R_glutinis_G03501,R_glutinis_G03502	nonsynonymous SNV	R_glutinis_G03502:R_glutinis_G03502-mRNA-1:exon2:c.C1688T:p.S563L,R_glutinis_G03501:R_glutinis_G03501-mRNA-3:exon6:c.G548A:p.R183Q,R_glutinis_G03501:R_glutinis_G03501-mRNA-1:exon5:c.G635A:p.R212Q,
Rgl_0006	125221	125221	C	T	SNP	.	222	0|1	96,47	exonic	R_glutinis_G03501,R_glutinis_G03502	nonsynonymous SNV	R_glutinis_G03502:R_glutinis_G03502-mRNA-1:exon2:c.C1852T:p.R618W,
Rgl_0006	125233	125233	A	G	SNP	.	222	0|1	74,59	exonic	R_glutinis_G03501,R_glutinis_G03502	nonsynonymous SNV	R_glutinis_G03502:R_glutinis_G03502-mRNA-1:exon2:c.A1864G:p.K622E,
Rgl_0006	125412	125412	C	T	SNP	.	111	0|1	114,30	exonic	R_glutinis_G03501,R_glutinis_G03502	synonymous SNV	R_glutinis_G03502:R_glutinis_G03502-mRNA-1:exon2:c.C2043T:p.I681I,R_glutinis_G03501:R_glutinis_G03501-mRNA-3:exon5:c.G444A:p.S148S,R_glutinis_G03501:R_glutinis_G03501-mRNA-2:exon2:c.G180A:p.S60S,R_glutinis_G03501:R_glutinis_G03501-mRNA-1:exon4:c.G531A:p.S177S,
Rgl_0006	125541	125541	C	T	SNP	.	166	0|1	127,40	exonic	R_glutinis_G03501,R_glutinis_G03502	synonymous SNV	R_glutinis_G03502:R_glutinis_G03502-mRNA-1:exon2:c.C2172T:p.T724T,R_glutinis_G03501:R_glutinis_G03501-mRNA-3:exon4:c.G402A:p.A134A,R_glutinis_G03501:R_glutinis_G03501-mRNA-2:exon1:c.G138A:p.A46A,R_glutinis_G03501:R_glutinis_G03501-mRNA-1:exon4:c.G402A:p.A134A,
Rgl_0006	125583	125583	G	A	SNP	.	222	0|1	77,49	exonic	R_glutinis_G03501,R_glutinis_G03502	synonymous SNV	R_glutinis_G03502:R_glutinis_G03502-mRNA-1:exon2:c.G2214A:p.R738R,R_glutinis_G03501:R_glutinis_G03501-mRNA-3:exon4:c.C360T:p.V120V,R_glutinis_G03501:R_glutinis_G03501-mRNA-2:exon1:c.C96T:p.V32V,R_glutinis_G03501:R_glutinis_G03501-mRNA-1:exon4:c.C360T:p.V120V,
Rgl_0006	125607	125607	G	A	SNP	.	159	0|1	97,29	exonic	R_glutinis_G03501,R_glutinis_G03502	synonymous SNV	R_glutinis_G03502:R_glutinis_G03502-mRNA-1:exon2:c.G2238A:p.E746E,R_glutinis_G03501:R_glutinis_G03501-mRNA-3:exon4:c.C336T:p.A112A,R_glutinis_G03501:R_glutinis_G03501-mRNA-2:exon1:c.C72T:p.A24A,R_glutinis_G03501:R_glutinis_G03501-mRNA-1:exon4:c.C336T:p.A112A,
Rgl_0006	125634	125634	C	T	SNP	.	181	0|1	95,29	exonic	R_glutinis_G03501,R_glutinis_G03502	synonymous SNV	R_glutinis_G03502:R_glutinis_G03502-mRNA-1:exon2:c.C2265T:p.V755V,R_glutinis_G03501:R_glutinis_G03501-mRNA-3:exon4:c.G309A:p.S103S,R_glutinis_G03501:R_glutinis_G03501-mRNA-2:exon1:c.G45A:p.S15S,R_glutinis_G03501:R_glutinis_G03501-mRNA-1:exon4:c.G309A:p.S103S,
Rgl_0006	125653	125653	G	A	SNP	.	199	0|1	88,34	exonic	R_glutinis_G03501,R_glutinis_G03502	nonsynonymous SNV	R_glutinis_G03502:R_glutinis_G03502-mRNA-1:exon2:c.G2284A:p.E762K,R_glutinis_G03501:R_glutinis_G03501-mRNA-3:exon4:c.C290T:p.S97L,R_glutinis_G03501:R_glutinis_G03501-mRNA-2:exon1:c.C26T:p.S9L,R_glutinis_G03501:R_glutinis_G03501-mRNA-1:exon4:c.C290T:p.S97L,
Rgl_0006	125667	125667	C	T	SNP	.	122	0|1	103,22	exonic	R_glutinis_G03501,R_glutinis_G03502	synonymous SNV	R_glutinis_G03502:R_glutinis_G03502-mRNA-1:exon2:c.C2298T:p.L766L,R_glutinis_G03501:R_glutinis_G03501-mRNA-3:exon4:c.G276A:p.P92P,R_glutinis_G03501:R_glutinis_G03501-mRNA-2:exon1:c.G12A:p.P4P,R_glutinis_G03501:R_glutinis_G03501-mRNA-1:exon4:c.G276A:p.P92P,
Rgl_0006	125671	125671	G	C	SNP	.	200	0|1	91,31	exonic	R_glutinis_G03501,R_glutinis_G03502	nonsynonymous SNV	R_glutinis_G03502:R_glutinis_G03502-mRNA-1:exon2:c.G2302C:p.A768P,R_glutinis_G03501:R_glutinis_G03501-mRNA-3:exon4:c.C272G:p.A91G,R_glutinis_G03501:R_glutinis_G03501-mRNA-2:exon1:c.C8G:p.A3G,R_glutinis_G03501:R_glutinis_G03501-mRNA-1:exon4:c.C272G:p.A91G,
Rgl_0006	126613	126613	A	G	SNP	.	29.3298	0|1	2,2	intronic	R_glutinis_G03501,R_glutinis_G03502	-	-
Rgl_0006	126760	126760	T	C	SNP	.	63	0|1	167,51	exonic	R_glutinis_G03502	nonsynonymous SNV	R_glutinis_G03502:R_glutinis_G03502-mRNA-1:exon4:c.T2681C:p.V894A,
Rgl_0006	126844	126844	G	T	SNP	.	222	0|1	136,67	exonic	R_glutinis_G03502	nonsynonymous SNV	R_glutinis_G03502:R_glutinis_G03502-mRNA-1:exon4:c.G2765T:p.G922V,
Rgl_0006	126945	126945	G	A	SNP	.	89	0|1	134,40	exonic	R_glutinis_G03502	nonsynonymous SNV	R_glutinis_G03502:R_glutinis_G03502-mRNA-1:exon4:c.G2866A:p.E956K,
Rgl_0006	126997	126997	T	C	SNP	.	38.4689	0|1	90,24	exonic	R_glutinis_G03502	nonsynonymous SNV	R_glutinis_G03502:R_glutinis_G03502-mRNA-1:exon4:c.T2918C:p.V973A,
Rgl_0006	127292	127294	CCC	-	Deletion	.	210	1|1	13,69	exonic	R_glutinis_G03502	nonframeshift deletion	R_glutinis_G03502:R_glutinis_G03502-mRNA-1:exon5:c.3200_3202del:p.1067_1068del,
Rgl_0006	127424	127424	T	G	SNP	.	27.9828	0|1	106,14	exonic	R_glutinis_G03502	nonsynonymous SNV	R_glutinis_G03502:R_glutinis_G03502-mRNA-1:exon6:c.T3323G:p.V1108G,
Rgl_0006	127441	127441	G	A	SNP	.	73	0|1	92,16	upstream;downstream	R_glutinis_G03501;R_glutinis_G03502	-	-
Rgl_0006	127544	127544	A	C	SNP	.	103	0|1	42,12	upstream;downstream	R_glutinis_G03501;R_glutinis_G03502	-	-
Rgl_0006	176260	176260	C	T	SNP	.	25.9259	0|1	1,2	exonic	R_glutinis_G03504	nonsynonymous SNV	R_glutinis_G03504:R_glutinis_G03504-mRNA-1:exon2:c.C1409T:p.S470L,
Rgl_0006	256390	256390	G	T	SNP	.	153	0|1	39,38	UTR5	R_glutinis_G03530(R_glutinis_G03530-mRNA-1:c.-37G>T)	-	-
Rgl_0006	265181	265181	A	C	SNP	.	228	1|1	1,46	splicing	R_glutinis_G03530(R_glutinis_G03530-mRNA-1:exon23:c.7094-2A>C)	-	-
Rgl_0006	265182	265182	G	T	SNP	.	228	1|1	1,45	splicing	R_glutinis_G03530(R_glutinis_G03530-mRNA-1:exon23:c.7094-1G>T)	-	-
Rgl_0006	265393	265393	C	A	SNP	.	27.4222	1|1	0,2	downstream	R_glutinis_G03530,R_glutinis_G03531	-	-
Rgl_0006	266264	266264	G	T	SNP	.	20.724	0|1	11,3	exonic	R_glutinis_G03531	synonymous SNV	R_glutinis_G03531:R_glutinis_G03531-mRNA-1:exon3:c.C426A:p.R142R,
Rgl_0006	278548	278548	G	C	SNP	.	20.724	0|1	11,3	exonic	R_glutinis_G03535	synonymous SNV	R_glutinis_G03535:R_glutinis_G03535-mRNA-1:exon2:c.G438C:p.T146T,
Rgl_0006	298459	298463	CTCTC	-	Deletion	.	70	1|1	0,3	intronic	R_glutinis_G03542	-	-
Rgl_0006	298615	298615	G	A	SNP	.	38.1245	0|1	5,3	intronic	R_glutinis_G03542	-	-
Rgl_0006	317256	317256	C	T	SNP	.	219	0|1	3,18	exonic	R_glutinis_G03546	synonymous SNV	R_glutinis_G03546:R_glutinis_G03546-mRNA-2:exon3:c.G330A:p.A110A,
Rgl_0006	317257	317257	G	C	SNP	.	219	0|1	3,17	exonic	R_glutinis_G03546	nonsynonymous SNV	R_glutinis_G03546:R_glutinis_G03546-mRNA-2:exon3:c.C329G:p.A110G,
Rgl_0006	327952	327952	C	G	SNP	.	225	1|1	0,38	splicing	R_glutinis_G03548	-	-
Rgl_0006	328024	328024	T	C	SNP	.	222	0|1	25,17	UTR5	R_glutinis_G03548(R_glutinis_G03548-mRNA-1:c.-74A>G)	-	-
Rgl_0006	367667	367667	G	A	SNP	.	87	1|1	0,6	intergenic	R_glutinis_G03559(dist=2223),R_glutinis_G03560(dist=1787)	-	-
Rgl_0006	367705	367705	G	-	Deletion	.	90	1|1	3,6	intergenic	R_glutinis_G03559(dist=2261),R_glutinis_G03560(dist=1749)	-	-
Rgl_0006	474198	474198	G	A	SNP	.	27.2751	0|1	16,4	exonic	R_glutinis_G03599	nonsynonymous SNV	R_glutinis_G03599:R_glutinis_G03599-mRNA-1:exon2:c.C482T:p.T161M,
Rgl_0006	484582	484582	A	C	SNP	.	38.1245	0|1	5,3	upstream;downstream	R_glutinis_G03601;R_glutinis_G03602	-	-
Rgl_0006	489046	489046	G	C	SNP	.	225	1|1	0,136	exonic	R_glutinis_G03603	nonsynonymous SNV	R_glutinis_G03603:R_glutinis_G03603-mRNA-1:exon9:c.G2556C:p.E852D,
Rgl_0006	497029	497029	G	T	SNP	.	26.3664	0|1	1,2	intronic	R_glutinis_G03606	-	-
Rgl_0006	502770	502770	C	T	SNP	.	30.4183	1|1	0,1	intronic	R_glutinis_G03608	-	-
Rgl_0006	502778	502778	A	G	SNP	.	30.4183	1|1	0,1	intronic	R_glutinis_G03608	-	-
Rgl_0006	530369	530369	G	T	SNP	.	222	0|1	126109	exonic	R_glutinis_G03618	nonsynonymous SNV	R_glutinis_G03618:R_glutinis_G03618-mRNA-1:exon5:c.C806A:p.A269E,
Rgl_0006	581374	581374	A	C	SNP	.	225	1|1	0,14	exonic	R_glutinis_G03634	nonsynonymous SNV	R_glutinis_G03634:R_glutinis_G03634-mRNA-1:exon3:c.T881G:p.V294G,
Rgl_0006	591032	591032	T	C	SNP	.	20.2676	0|1	3,2	UTR3	R_glutinis_G03637(R_glutinis_G03637-mRNA-1:c.*66T>C)	-	-
Rgl_0006	663038	663046	AGGGAGGGA	-	Deletion	.	30.4183	1|1	0,1	intronic	R_glutinis_G03652	-	-
Rgl_0006	687287	687288	TT	-	Deletion	.	220	0|1	12,56	UTR5	R_glutinis_G03658(R_glutinis_G03658-mRNA-1:c.-157_-156del-)	-	-
Rgl_0006	688933	688933	G	C	SNP	.	36.4715	0|1	34,5	exonic	R_glutinis_G03658	nonsynonymous SNV	R_glutinis_G03658:R_glutinis_G03658-mRNA-1:exon2:c.G1411C:p.A471P,
Rgl_0006	731223	731223	A	T	SNP	.	37.4152	1|1	0,2	splicing	R_glutinis_G03670(R_glutinis_G03670-mRNA-1:exon3:c.85+2T>A)	-	-
Rgl_0006	731224	731224	C	G	SNP	.	37.4152	1|1	0,2	splicing	R_glutinis_G03670(R_glutinis_G03670-mRNA-1:exon3:c.85+1G>C)	-	-
Rgl_0006	759991	759998	CGCCGCCG	-	Deletion	.	222	0|1	45,47	exonic	R_glutinis_G03678	frameshift deletion	R_glutinis_G03678:R_glutinis_G03678-mRNA-1:exon4:c.897_904del:p.H299fs,
Rgl_0006	769126	769126	G	T	SNP	.	65	0|1	2,2	intronic	R_glutinis_G03681	-	-
Rgl_0006	770384	770384	G	T	SNP	.	30.4183	1|1	0,1	intronic	R_glutinis_G03681	-	-
Rgl_0006	801935	801935	A	T	SNP	.	228	1|1	10282	splicing	R_glutinis_G03692(R_glutinis_G03692-mRNA-1:exon3:c.251-2A>T)	-	-
Rgl_0006	801936	801936	G	T	SNP	.	228	1|1	12290	splicing	R_glutinis_G03692(R_glutinis_G03692-mRNA-1:exon3:c.251-1G>T)	-	-
Rgl_0006	806669	806669	G	T	SNP	.	47.2118	0|1	1,3	downstream	R_glutinis_G03694	-	-
Rgl_0006	832164	832164	C	T	SNP	.	25.1474	0|1	15,2	exonic	R_glutinis_G03699	synonymous SNV	R_glutinis_G03699:R_glutinis_G03699-mRNA-1:exon3:c.C2532T:p.T844T,
Rgl_0006	884004	884004	A	G	SNP	.	20.3525	0|1	3,2	splicing	R_glutinis_G03715(R_glutinis_G03715-mRNA-1:exon2:c.159+2T>C)	-	-
Rgl_0006	961141	961141	T	C	SNP	.	50	0|1	7,2	intronic	R_glutinis_G03734	-	-
Rgl_0006	1022834	1022834	C	A	SNP	.	130	1|1	0,5	exonic	R_glutinis_G03755	nonsynonymous SNV	R_glutinis_G03755:R_glutinis_G03755-mRNA-1:exon4:c.C646A:p.L216I,
Rgl_0006	1022835	1022835	T	G	SNP	.	130	1|1	0,5	exonic	R_glutinis_G03755	nonsynonymous SNV	R_glutinis_G03755:R_glutinis_G03755-mRNA-1:exon4:c.T647G:p.L216R,
Rgl_0006	1022837	1022837	C	A	SNP	.	130	1|1	0,5	exonic	R_glutinis_G03755	nonsynonymous SNV	R_glutinis_G03755:R_glutinis_G03755-mRNA-1:exon4:c.C649A:p.H217N,
Rgl_0006	1022841	1022841	C	A	SNP	.	130	1|1	0,5	exonic	R_glutinis_G03755	nonsynonymous SNV	R_glutinis_G03755:R_glutinis_G03755-mRNA-1:exon4:c.C653A:p.A218E,
Rgl_0006	1022842	1022842	A	C	SNP	.	130	1|1	0,5	exonic	R_glutinis_G03755	synonymous SNV	R_glutinis_G03755:R_glutinis_G03755-mRNA-1:exon4:c.A654C:p.A218A,
Rgl_0006	1022843	1022843	G	A	SNP	.	130	1|1	0,5	exonic	R_glutinis_G03755	nonsynonymous SNV	R_glutinis_G03755:R_glutinis_G03755-mRNA-1:exon4:c.G655A:p.A219T,
Rgl_0006	1026341	1026341	C	A	SNP	.	30.0193	1|1	3,6	UTR5	R_glutinis_G03756(R_glutinis_G03756-mRNA-1:c.-1247C>A)	-	-
Rgl_0006	1026344	1026344	G	T	SNP	.	30.0193	1|1	3,6	UTR5	R_glutinis_G03756(R_glutinis_G03756-mRNA-1:c.-1244G>T)	-	-
Rgl_0006	1090043	1090043	T	A	SNP	.	225	1|1	0,57	splicing	R_glutinis_G03779(R_glutinis_G03779-mRNA-1:exon3:c.1013+2T>A)	-	-
Rgl_0006	1090044	1090044	G	T	SNP	.	225	1|1	0,60	intronic	R_glutinis_G03779	-	-
Rgl_0006	1090045	1090045	C	G	SNP	.	225	1|1	0,67	intronic	R_glutinis_G03779	-	-
Rgl_0006	1096559	1096559	C	A	SNP	.	228	1|1	1180	UTR5	R_glutinis_G03781(R_glutinis_G03781-mRNA-1:c.-1244G>T)	-	-
Rgl_0006	1096562	1096562	G	T	SNP	.	228	1|1	1182	UTR5	R_glutinis_G03781(R_glutinis_G03781-mRNA-1:c.-1247C>A)	-	-
Rgl_0007	23892	23892	T	G	SNP	.	158	0|1	5,8	splicing	R_glutinis_G03788(R_glutinis_G03788-mRNA-1:exon7:c.644-2A>C)	-	-
Rgl_0007	24109	24109	G	A	SNP	.	163	0|1	1,8	intronic	R_glutinis_G03788	-	-
Rgl_0007	24110	24110	A	T	SNP	.	172	1|1	1,8	intronic	R_glutinis_G03788	-	-
Rgl_0007	24113	24113	C	A	SNP	.	157	0|1	1,8	intronic	R_glutinis_G03788	-	-
Rgl_0007	24114	24114	A	G	SNP	.	163	0|1	1,8	splicing	R_glutinis_G03788(R_glutinis_G03788-mRNA-1:exon6:c.643+2T>C)	-	-
Rgl_0007	24115	24115	C	T	SNP	.	161	1|1	1,8	splicing	R_glutinis_G03788(R_glutinis_G03788-mRNA-1:exon6:c.643+1G>A)	-	-
Rgl_0007	25361	25382	AGAGAGAGAGAGAGAGAGAGAG	-	Deletion	.	82	0|1	25,6	UTR5	R_glutinis_G03788(R_glutinis_G03788-mRNA-1:c.-290_-311delCTCTCTCTCTCTCTCTCTCTCT)	-	-
Rgl_0007	31222	31222	C	G	SNP	.	25.9259	0|1	1,2	exonic	R_glutinis_G03790	nonsynonymous SNV	R_glutinis_G03790:R_glutinis_G03790-mRNA-1:exon2:c.G880C:p.A294P,
Rgl_0007	32005	32007	GGG	-	Deletion	.	221	0|1	7,22	exonic	R_glutinis_G03790	nonframeshift deletion	R_glutinis_G03790:R_glutinis_G03790-mRNA-1:exon2:c.95_97del:p.32_33del,
Rgl_0007	65371	65371	G	C	SNP	.	155	0|1	16105	splicing	R_glutinis_G03803(R_glutinis_G03803-mRNA-1:exon7:c.919-1G>C)	-	-
Rgl_0007	139067	139067	G	-	Deletion	.	222	0|1	47104	UTR5	R_glutinis_G03823(R_glutinis_G03823-mRNA-1:c.-27delC)	-	-
Rgl_0007	139124	139127	CTCT	-	Deletion	.	192	0|1	29,9	UTR5	R_glutinis_G03823(R_glutinis_G03823-mRNA-1:c.-84_-87delAGAG)	-	-
Rgl_0007	194971	194971	C	G	SNP	.	222	0|1	166,72	exonic	R_glutinis_G03842	nonsynonymous SNV	R_glutinis_G03842:R_glutinis_G03842-mRNA-1:exon1:c.C399G:p.S133R,
Rgl_0007	214805	214809	TTTTT	-	Deletion	.	103	1|1	16,84	intronic	R_glutinis_G03847	-	-
Rgl_0007	284364	284364	C	A	SNP	.	30.4183	1|1	0,1	intronic	R_glutinis_G03870	-	-
Rgl_0007	285333	285333	C	T	SNP	.	32.1413	0|1	12,4	exonic	R_glutinis_G03871	synonymous SNV	R_glutinis_G03871:R_glutinis_G03871-mRNA-1:exon3:c.G465A:p.S155S,
Rgl_0007	301466	301466	G	A	SNP	.	222	0|1	67,34	exonic	R_glutinis_G03876	nonsynonymous SNV	R_glutinis_G03876:R_glutinis_G03876-mRNA-1:exon2:c.C1889T:p.S630L,
Rgl_0007	302600	302601	GC	-	Deletion	.	221	0|1	14,20	exonic	R_glutinis_G03876	frameshift deletion	R_glutinis_G03876:R_glutinis_G03876-mRNA-1:exon2:c.754_755del:p.A252fs,
Rgl_0007	310923	310923	C	A	SNP	.	20.7172	0|1	8,3	UTR3	R_glutinis_G03879(R_glutinis_G03879-mRNA-1:c.*1702G>T)	-	-
Rgl_0007	332723	332726	GGGG	-	Deletion	.	82	0|1	8,16	exonic	R_glutinis_G03889	frameshift deletion	R_glutinis_G03889:R_glutinis_G03889-mRNA-1:exon3:c.353_356del:p.A118fs,
Rgl_0007	390732	390732	A	G	SNP	.	44.4146	1|1	0,2	splicing	R_glutinis_G03910(R_glutinis_G03910-mRNA-1:exon8:c.771+2T>C)	-	-
Rgl_0007	433900	433900	C	T	SNP	.	129	0|1	3,6	exonic	R_glutinis_G03925	nonsynonymous SNV	R_glutinis_G03925:R_glutinis_G03925-mRNA-1:exon16:c.C8821T:p.P2941S,
Rgl_0007	464941	464941	T	C	SNP	.	29.484	0|1	8,3	exonic	R_glutinis_G03933	nonsynonymous SNV	R_glutinis_G03933:R_glutinis_G03933-mRNA-1:exon5:c.T419C:p.I140T,
Rgl_0007	488208	488208	C	A	SNP	.	37.4152	1|1	0,2	UTR3	R_glutinis_G03942(R_glutinis_G03942-mRNA-1:c.*248G>T)	-	-
Rgl_0007	560955	560955	C	A	SNP	.	225	1|1	0,89	splicing	R_glutinis_G03968(R_glutinis_G03968-mRNA-1:exon3:c.72-1G>T)	-	-
Rgl_0007	614517	614517	A	G	SNP	.	222	0|1	45,32	exonic	R_glutinis_G03978	nonsynonymous SNV	R_glutinis_G03978:R_glutinis_G03978-mRNA-1:exon13:c.T3521C:p.I1174T,
Rgl_0007	664158	664158	C	T	SNP	.	30.4183	1|1	0,1	intronic	R_glutinis_G03991	-	-
Rgl_0007	694996	694996	T	C	SNP	.	37.4152	1|1	0,2	exonic	R_glutinis_G04000	nonsynonymous SNV	R_glutinis_G04000:R_glutinis_G04000-mRNA-1:exon4:c.A419G:p.D140G,
Rgl_0007	760429	760429	T	C	SNP	.	225	1|1	0,189	exonic	R_glutinis_G04023	synonymous SNV	R_glutinis_G04023:R_glutinis_G04023-mRNA-1:exon1:c.T135C:p.C45C,
Rgl_0007	772399	772399	G	C	SNP	.	52	0|1	4,3	exonic	R_glutinis_G04028	synonymous SNV	R_glutinis_G04028:R_glutinis_G04028-mRNA-1:exon5:c.G1305C:p.S435S,
Rgl_0007	772400	772400	T	G	SNP	.	52	0|1	4,3	exonic	R_glutinis_G04028	nonsynonymous SNV	R_glutinis_G04028:R_glutinis_G04028-mRNA-1:exon5:c.T1306G:p.C436G,
Rgl_0007	772401	772401	G	A	SNP	.	52	0|1	4,3	exonic	R_glutinis_G04028	nonsynonymous SNV	R_glutinis_G04028:R_glutinis_G04028-mRNA-1:exon5:c.G1307A:p.C436Y,
Rgl_0007	772402	772402	C	G	SNP	.	52	0|1	4,3	exonic	R_glutinis_G04028	nonsynonymous SNV	R_glutinis_G04028:R_glutinis_G04028-mRNA-1:exon5:c.C1308G:p.C436W,
Rgl_0007	804199	804199	G	C	SNP	.	122	1|1	0,5	splicing	R_glutinis_G04040(R_glutinis_G04040-mRNA-1:exon4:c.958+1G>C)	-	-
Rgl_0007	804473	804473	G	T	SNP	.	70	0|1	6,4	splicing	R_glutinis_G04040(R_glutinis_G04040-mRNA-1:exon6:c.964-1G>T)	-	-
Rgl_0007	832630	832630	C	T	SNP	.	222	0|1	28,36	exonic	R_glutinis_G04051	nonsynonymous SNV	R_glutinis_G04051:R_glutinis_G04051-mRNA-1:exon5:c.G1538A:p.S513N,
Rgl_0007	864302	864302	T	C	SNP	.	85	0|1	9,3	UTR5	R_glutinis_G04059(R_glutinis_G04059-mRNA-1:c.-194T>C)	-	-
Rgl_0007	917242	917242	G	C	SNP	.	218	0|1	3,37	intronic	R_glutinis_G04078	-	-
Rgl_0007	917243	917243	T	G	SNP	.	219	0|1	3,39	intronic	R_glutinis_G04078	-	-
Rgl_0007	917244	917244	G	A	SNP	.	219	0|1	3,38	intronic	R_glutinis_G04078	-	-
Rgl_0007	917245	917245	T	G	SNP	.	219	0|1	3,39	intronic	R_glutinis_G04078	-	-
Rgl_0007	936586	936586	A	G	SNP	.	225	1|1	0,138	exonic	R_glutinis_G04084	synonymous SNV	R_glutinis_G04084:R_glutinis_G04084-mRNA-1:exon3:c.A717G:p.Q239Q,
Rgl_0007	978217	978217	T	C	SNP	.	29.4038	0|1	8,3	UTR3	R_glutinis_G04096(R_glutinis_G04096-mRNA-1:c.*19T>C)	-	-
Rgl_0007	979801	979801	C	G	SNP	.	27.4222	1|1	0,2	downstream	R_glutinis_G04097	-	-
Rgl_0007	1001033	1001033	G	A	SNP	.	225	1|1	0,146	splicing	R_glutinis_G04100(R_glutinis_G04100-mRNA-1:exon1:c.207+1G>A)	-	-
Rgl_0007	1001034	1001034	T	C	SNP	.	225	1|1	0,148	splicing	R_glutinis_G04100(R_glutinis_G04100-mRNA-1:exon1:c.207+2T>C)	-	-
Rgl_0007	1035725	1035725	G	A	SNP	.	154	0|1	17,11	exonic	R_glutinis_G04109	nonsynonymous SNV	R_glutinis_G04109:R_glutinis_G04109-mRNA-1:exon4:c.G1613A:p.R538Q,
Rgl_0007	1035726	1035726	A	G	SNP	.	154	0|1	17,11	exonic	R_glutinis_G04109	synonymous SNV	R_glutinis_G04109:R_glutinis_G04109-mRNA-1:exon4:c.A1614G:p.R538R,
Rgl_0007	1037938	1037938	T	C	SNP	.	68	0|1	8,4	exonic	R_glutinis_G04110	nonsynonymous SNV	R_glutinis_G04110:R_glutinis_G04110-mRNA-1:exon1:c.A8G:p.Q3R,
Rgl_0007	1050952	1050952	A	G	SNP	.	37.4152	1|1	0,2	UTR3	R_glutinis_G04115(R_glutinis_G04115-mRNA-2:c.*1598A>G)	-	-
Rgl_0007	1077617	1077617	G	T	SNP	.	228	1|1	1,59	splicing	R_glutinis_G04123(R_glutinis_G04123-mRNA-1:exon2:c.163+1G>T)	-	-
Rgl_0007	1077618	1077618	T	G	SNP	.	225	1|1	0,59	splicing	R_glutinis_G04123(R_glutinis_G04123-mRNA-1:exon2:c.163+2T>G)	-	-
Rgl_0007	1108486	1108510	GAGAGAGAGAGAGAGAGAGAGAGAG	-	Deletion	.	25.4267	1|1	0,1	intronic	R_glutinis_G04130	-	-
Rgl_0007	1126409	1126409	G	A	SNP	.	134	0|1	2,9	exonic	R_glutinis_G04137	nonsynonymous SNV	R_glutinis_G04137:R_glutinis_G04137-mRNA-1:exon10:c.C7676T:p.P2559L,
Rgl_0007	1140418	1140418	C	A	SNP	.	25.9259	0|1	1,2	upstream;downstream	R_glutinis_G04140;R_glutinis_G04139	-	-
Rgl_0007	1147092	1147092	A	C	SNP	.	222	0|1	28,54	intronic	R_glutinis_G04143	-	-
Rgl_0007	1180775	1180775	C	A	SNP	.	228	1|1	1,32	intronic	R_glutinis_G04151	-	-
Rgl_0007	1180776	1180776	T	A	SNP	.	228	1|1	1,30	intronic	R_glutinis_G04151	-	-
Rgl_0007	1180778	1180778	C	A	SNP	.	228	1|1	1,29	intronic	R_glutinis_G04151	-	-
Rgl_0007	1180779	1180779	A	G	SNP	.	228	1|1	1,31	intronic	R_glutinis_G04151	-	-
Rgl_0007	1204276	1204277	TC	-	Deletion	.	26.4242	1|1	0,1	intronic	R_glutinis_G04158	-	-
Rgl_0007	1224658	1224661	CCCC	-	Deletion	.	37.1247	0|1	19,11	UTR3	R_glutinis_G04165(R_glutinis_G04165-mRNA-1:c.*7_*10delCCCC)	-	-
Rgl_0007	1283891	1283921	CTCTCTCTCTCTCTCTCTCTCTCTCTCTCTC	-	Deletion	.	30.4183	1|1	0,1	intronic	R_glutinis_G04179	-	-
Rgl_0007	1310704	1310704	G	T	SNP	.	25.9259	0|1	1,2	intronic	R_glutinis_G04187	-	-
Rgl_0007	1337881	1337881	G	A	SNP	.	60	0|1	4,4	splicing	R_glutinis_G04195(R_glutinis_G04195-mRNA-1:exon2:c.193+1G>A)	-	-
Rgl_0007	1337882	1337882	T	G	SNP	.	63	0|1	3,4	splicing	R_glutinis_G04195(R_glutinis_G04195-mRNA-1:exon2:c.193+2T>G)	-	-
Rgl_0007	1373732	1373732	A	C	SNP	.	225	1|1	0,89	exonic	R_glutinis_G04206	nonsynonymous SNV	R_glutinis_G04206:R_glutinis_G04206-mRNA-1:exon3:c.T306G:p.S102R,
Rgl_0007	1373733	1373733	C	A	SNP	.	225	1|1	0,87	exonic	R_glutinis_G04206	nonsynonymous SNV	R_glutinis_G04206:R_glutinis_G04206-mRNA-1:exon3:c.G305T:p.S102I,
Rgl_0007	1382111	1382111	T	G	SNP	.	225	1|1	0,223	exonic	R_glutinis_G04210	synonymous SNV	R_glutinis_G04210:R_glutinis_G04210-mRNA-1:exon3:c.A708C:p.A236A,
Rgl_0008	92297	92297	G	T	SNP	.	30.4183	1|1	0,1	splicing	R_glutinis_G04270(R_glutinis_G04270-mRNA-1:exon1:c.13+1G>T)	-	-
Rgl_0008	92298	92298	T	C	SNP	.	30.4183	1|1	0,1	splicing	R_glutinis_G04270(R_glutinis_G04270-mRNA-1:exon1:c.13+2T>C)	-	-
Rgl_0008	92300	92300	C	A	SNP	.	30.4183	1|1	0,1	intronic	R_glutinis_G04270	-	-
Rgl_0008	95124	95124	C	T	SNP	.	47.3127	0|1	2,3	exonic	R_glutinis_G04271	synonymous SNV	R_glutinis_G04271:R_glutinis_G04271-mRNA-1:exon3:c.G1347A:p.A449A,
Rgl_0008	99670	99670	C	A	SNP	.	20.2676	0|1	3,2	exonic	R_glutinis_G04273	synonymous SNV	R_glutinis_G04273:R_glutinis_G04273-mRNA-1:exon1:c.C9A:p.S3S,
Rgl_0008	99714	99714	C	A	SNP	.	25.9259	0|1	1,2	exonic	R_glutinis_G04273	nonsynonymous SNV	R_glutinis_G04273:R_glutinis_G04273-mRNA-1:exon1:c.C53A:p.P18H,
Rgl_0008	107729	107732	CCCC	-	Deletion	.	148	0|1	27,58	exonic	R_glutinis_G04276	frameshift deletion	R_glutinis_G04276:R_glutinis_G04276-mRNA-1:exon9:c.2300_2303del:p.T767fs,
Rgl_0008	138429	138429	C	T	SNP	.	225	1|1	0,55	intronic	R_glutinis_G04288	-	-
Rgl_0008	138431	138431	C	A	SNP	.	225	1|1	0,57	intronic	R_glutinis_G04288	-	-
Rgl_0008	145849	145849	T	C	SNP	.	222	0|1	21,26	exonic	R_glutinis_G04288	synonymous SNV	R_glutinis_G04288:R_glutinis_G04288-mRNA-2:exon8:c.T969C:p.G323G,
Rgl_0008	147397	147397	C	T	SNP	.	41.3149	0|1	4,3	exonic	R_glutinis_G04290	synonymous SNV	R_glutinis_G04290:R_glutinis_G04290-mRNA-1:exon7:c.G1092A:p.T364T,
Rgl_0008	163395	163395	G	A	SNP	.	24.2811	0|1	7,3	exonic	R_glutinis_G04296	stopgain	R_glutinis_G04296:R_glutinis_G04296-mRNA-1:exon8:c.C1726T:p.Q576X,
Rgl_0008	163878	163908	CCTCCTCCTCCTCCTCCTCCTCCTCCTCCTC	-	Deletion	.	22.054	0|1	93,9	exonic	R_glutinis_G04296	frameshift deletion	R_glutinis_G04296:R_glutinis_G04296-mRNA-1:exon8:c.1213_1243del:p.E405fs,
Rgl_0008	166671	166671	C	T	SNP	.	222	0|1	58,65	exonic	R_glutinis_G04297	synonymous SNV	R_glutinis_G04297:R_glutinis_G04297-mRNA-1:exon2:c.C279T:p.S93S,
Rgl_0008	178716	178716	G	A	SNP	.	21.2109	0|1	13,2	exonic	R_glutinis_G04301	nonsynonymous SNV	R_glutinis_G04301:R_glutinis_G04301-mRNA-1:exon4:c.C502T:p.L168F,
Rgl_0008	271749	271750	GA	-	Deletion	.	26.4242	1|1	0,1	intronic	R_glutinis_G04335	-	-
Rgl_0008	305147	305160	CGGCGGAGCGGCGG	-	Deletion	.	39.8519	0|1	10,2	exonic	R_glutinis_G04347	frameshift deletion	R_glutinis_G04347:R_glutinis_G04347-mRNA-1:exon6:c.2067_2080del:p.L689fs,
Rgl_0008	336813	336813	C	T	SNP	.	153	0|1	6,11	UTR3	R_glutinis_G04357(R_glutinis_G04357-mRNA-1:c.*548C>T)	-	-
Rgl_0008	336814	336814	G	C	SNP	.	154	0|1	4,11	UTR3	R_glutinis_G04357(R_glutinis_G04357-mRNA-1:c.*549G>C)	-	-
Rgl_0008	336815	336815	C	A	SNP	.	154	0|1	4,13	UTR3	R_glutinis_G04357(R_glutinis_G04357-mRNA-1:c.*550C>A)	-	-
Rgl_0008	336816	336816	A	T	SNP	.	153	1|1	1,12	UTR3	R_glutinis_G04357(R_glutinis_G04357-mRNA-1:c.*551A>T)	-	-
Rgl_0008	346514	346514	C	T	SNP	.	225	1|1	0,63	exonic	R_glutinis_G04360	nonsynonymous SNV	R_glutinis_G04360:R_glutinis_G04360-mRNA-1:exon6:c.C3374T:p.S1125F,
Rgl_0008	361171	361171	C	T	SNP	.	222	0|1	10,20	exonic	R_glutinis_G04363	nonsynonymous SNV	R_glutinis_G04363:R_glutinis_G04363-mRNA-1:exon4:c.G2348A:p.G783D,
Rgl_0008	365097	365099	CCC	-	Deletion	.	199	0|1	11,21	intronic	R_glutinis_G04364	-	-
Rgl_0008	387235	387235	C	A	SNP	.	20.2676	0|1	3,2	UTR3	R_glutinis_G04375(R_glutinis_G04375-mRNA-1:c.*1121C>A)	-	-
Rgl_0008	404209	404209	C	T	SNP	.	37.4152	1|1	0,2	intronic	R_glutinis_G04380	-	-
Rgl_0008	462962	462962	T	C	SNP	.	30.4183	1|1	0,1	intergenic	R_glutinis_G04395(dist=3124),R_glutinis_G04396(dist=4085)	-	-
Rgl_0008	552190	552190	T	G	SNP	.	47.2118	0|1	1,3	splicing	R_glutinis_G04428(R_glutinis_G04428-mRNA-1:exon11:c.2482-2A>C)	-	-
Rgl_0008	552191	552191	G	A	SNP	.	29.6867	0|1	1,3	intronic	R_glutinis_G04428	-	-
Rgl_0009	13990	13990	T	C	SNP	.	218	0|1	59,70	exonic	R_glutinis_G04433	synonymous SNV	R_glutinis_G04433:R_glutinis_G04433-mRNA-1:exon4:c.A1158G:p.T386T,
Rgl_0009	14125	14125	G	A	SNP	.	222	0|1	84146	exonic	R_glutinis_G04433	synonymous SNV	R_glutinis_G04433:R_glutinis_G04433-mRNA-1:exon4:c.C1023T:p.I341I,
Rgl_0009	14194	14194	G	C	SNP	.	222	0|1	89136	exonic	R_glutinis_G04433	synonymous SNV	R_glutinis_G04433:R_glutinis_G04433-mRNA-1:exon4:c.C954G:p.V318V,
Rgl_0009	14404	14404	T	C	SNP	.	222	0|1	106125	exonic	R_glutinis_G04433	synonymous SNV	R_glutinis_G04433:R_glutinis_G04433-mRNA-1:exon3:c.A825G:p.R275R,
Rgl_0009	14407	14407	G	T	SNP	.	222	0|1	104125	exonic	R_glutinis_G04433	synonymous SNV	R_glutinis_G04433:R_glutinis_G04433-mRNA-1:exon3:c.C822A:p.A274A,
Rgl_0009	14425	14425	G	A	SNP	.	222	0|1	113118	exonic	R_glutinis_G04433	synonymous SNV	R_glutinis_G04433:R_glutinis_G04433-mRNA-1:exon3:c.C804T:p.H268H,
Rgl_0009	14437	14437	G	A	SNP	.	222	0|1	111124	exonic	R_glutinis_G04433	synonymous SNV	R_glutinis_G04433:R_glutinis_G04433-mRNA-1:exon3:c.C792T:p.P264P,
Rgl_0009	14762	14762	G	A	SNP	.	222	0|1	84143	exonic	R_glutinis_G04433	synonymous SNV	R_glutinis_G04433:R_glutinis_G04433-mRNA-1:exon1:c.C624T:p.P208P,
Rgl_0009	14765	14765	A	G	SNP	.	222	0|1	86144	exonic	R_glutinis_G04433	synonymous SNV	R_glutinis_G04433:R_glutinis_G04433-mRNA-1:exon1:c.T621C:p.L207L,
Rgl_0009	14783	14783	G	A	SNP	.	222	0|1	84149	exonic	R_glutinis_G04433	synonymous SNV	R_glutinis_G04433:R_glutinis_G04433-mRNA-1:exon1:c.C603T:p.D201D,
Rgl_0009	15131	15131	C	T	SNP	.	222	0|1	124,88	exonic	R_glutinis_G04433	synonymous SNV	R_glutinis_G04433:R_glutinis_G04433-mRNA-1:exon1:c.G255A:p.A85A,
Rgl_0009	15182	15182	G	A	SNP	.	43.0644	0|1	121,27	exonic	R_glutinis_G04433	synonymous SNV	R_glutinis_G04433:R_glutinis_G04433-mRNA-1:exon1:c.C204T:p.Y68Y,
Rgl_0009	15183	15183	T	A	SNP	.	30.9146	0|1	121,26	exonic	R_glutinis_G04433	nonsynonymous SNV	R_glutinis_G04433:R_glutinis_G04433-mRNA-1:exon1:c.A203T:p.Y68F,
Rgl_0009	15201	15201	T	C	SNP	.	51	0|1	117,23	exonic	R_glutinis_G04433	nonsynonymous SNV	R_glutinis_G04433:R_glutinis_G04433-mRNA-1:exon1:c.A185G:p.D62G,
Rgl_0009	15208	15208	T	G	SNP	.	54	0|1	116,23	exonic	R_glutinis_G04433	nonsynonymous SNV	R_glutinis_G04433:R_glutinis_G04433-mRNA-1:exon1:c.A178C:p.I60L,
Rgl_0009	15210	15210	A	G	SNP	.	27.598	0|1	116,21	exonic	R_glutinis_G04433	nonsynonymous SNV	R_glutinis_G04433:R_glutinis_G04433-mRNA-1:exon1:c.T176C:p.V59A,
Rgl_0009	15227	15227	G	T	SNP	.	125	0|1	130,37	exonic	R_glutinis_G04433	synonymous SNV	R_glutinis_G04433:R_glutinis_G04433-mRNA-1:exon1:c.C159A:p.R53R,
Rgl_0009	15245	15245	C	A	SNP	.	222	0|1	146,75	exonic	R_glutinis_G04433	synonymous SNV	R_glutinis_G04433:R_glutinis_G04433-mRNA-1:exon1:c.G141T:p.A47A,
Rgl_0009	47035	47035	G	T	SNP	.	40.8246	0|1	10,2	exonic	R_glutinis_G04441	synonymous SNV	R_glutinis_G04441:R_glutinis_G04441-mRNA-1:exon4:c.G2751T:p.P917P,
Rgl_0009	47036	47036	G	C	SNP	.	40.8941	0|1	10,2	exonic	R_glutinis_G04441	nonsynonymous SNV	R_glutinis_G04441:R_glutinis_G04441-mRNA-1:exon4:c.G2752C:p.A918P,
Rgl_0009	57281	57281	C	A	SNP	.	163	0|1	4,8	splicing	R_glutinis_G04445(R_glutinis_G04445-mRNA-1:exon10:c.1320+1G>T)	-	-
Rgl_0009	81130	81130	C	T	SNP	.	21.7564	0|1	16,2	UTR3	R_glutinis_G04453(R_glutinis_G04453-mRNA-1:c.*209C>T)	-	-
Rgl_0009	180146	180146	G	A	SNP	.	219	0|1	2,16	intronic	R_glutinis_G04481	-	-
Rgl_0009	180148	180148	C	A	SNP	.	219	0|1	2,16	intronic	R_glutinis_G04481	-	-
Rgl_0009	197511	197511	C	T	SNP	.	222	0|1	12,13	exonic	R_glutinis_G04486	nonsynonymous SNV	R_glutinis_G04486:R_glutinis_G04486-mRNA-1:exon4:c.C2470T:p.P824S,
Rgl_0009	198516	198530	GAGGAGGAGGAGGAG	-	Deletion	.	22.8612	0|1	31,3	downstream	R_glutinis_G04486,R_glutinis_G04487	-	-
Rgl_0009	238172	238172	C	G	SNP	.	44.3963	0|1	2,2	intronic	R_glutinis_G04497	-	-
Rgl_0009	242395	242395	C	T	SNP	.	46.227	0|1	2,3	intronic	R_glutinis_G04499	-	-
Rgl_0009	263993	263997	CGCCG	-	Deletion	.	39.0603	0|1	36,4	exonic	R_glutinis_G04505	frameshift deletion	R_glutinis_G04505:R_glutinis_G04505-mRNA-1:exon1:c.1767_1771del:p.L589fs,
Rgl_0009	266957	266959	GGG	-	Deletion	.	137	1|1	0,18	intronic	R_glutinis_G04506,R_glutinis_G04507	-	-
Rgl_0009	316851	316851	C	A	SNP	.	20.2676	0|1	3,2	exonic	R_glutinis_G04525	synonymous SNV	R_glutinis_G04525:R_glutinis_G04525-mRNA-1:exon5:c.C738A:p.A246A,
Rgl_0009	332588	332588	A	T	SNP	.	46.2271	0|1	2,3	exonic	R_glutinis_G04532	nonsynonymous SNV	R_glutinis_G04532:R_glutinis_G04532-mRNA-1:exon1:c.A4T:p.T2S,
Rgl_0009	345523	345523	C	G	SNP	.	213	1|1	0,8	intronic	R_glutinis_G04536	-	-
Rgl_0009	353923	353926	TGCG	-	Deletion	.	25.1826	0|1	35,5	exonic	R_glutinis_G04540	frameshift deletion	R_glutinis_G04540:R_glutinis_G04540-mRNA-1:exon15:c.5661_5664del:p.P1887fs,
Rgl_0009	353926	353928	GGG	-	Deletion	.	219	0|1	6,34	exonic	R_glutinis_G04540	nonframeshift deletion	R_glutinis_G04540:R_glutinis_G04540-mRNA-1:exon15:c.5659_5661del:p.1887_1887del,
Rgl_0009	389563	389563	C	T	SNP	.	225	1|1	0,113	intronic	R_glutinis_G04550	-	-
Rgl_0009	389564	389564	A	G	SNP	.	228	1|1	1112	intronic	R_glutinis_G04550	-	-
Rgl_0009	389565	389565	G	C	SNP	.	228	1|1	1113	intronic	R_glutinis_G04550	-	-
Rgl_0009	462274	462276	GGG	-	Deletion	.	103	0|1	12,7	exonic	R_glutinis_G04571	nonframeshift deletion	R_glutinis_G04571:R_glutinis_G04571-mRNA-1:exon2:c.351_353del:p.117_118del,
Rgl_0009	462276	462276	-	C	Insertion	.	220	0|1	9,12	exonic	R_glutinis_G04571	frameshift insertion	R_glutinis_G04571:R_glutinis_G04571-mRNA-1:exon2:c.353_354insC:p.G118fs,
Rgl_0009	472726	472728	GGG	-	Deletion	.	65	1|1	0,4	exonic	R_glutinis_G04574	nonframeshift deletion	R_glutinis_G04574:R_glutinis_G04574-mRNA-1:exon1:c.938_940del:p.313_314del,
Rgl_0009	496474	496478	CTCTC	-	Deletion	.	228	1|1	15125	exonic	R_glutinis_G04581	frameshift deletion	R_glutinis_G04581:R_glutinis_G04581-mRNA-1:exon1:c.82_86del:p.L28fs,
Rgl_0009	496478	496481	CCCC	-	Deletion	.	32.3127	0|1	83,68	exonic	R_glutinis_G04581	frameshift deletion	R_glutinis_G04581:R_glutinis_G04581-mRNA-1:exon1:c.86_89del:p.S29fs,
Rgl_0009	505475	505475	C	T	SNP	.	181	0|1	33,21	exonic	R_glutinis_G04584	nonsynonymous SNV	R_glutinis_G04584:R_glutinis_G04584-mRNA-1:exon2:c.G1067A:p.G356E,
Rgl_0009	517736	517739	CCCC	-	Deletion	.	58	1|1	0,4	exonic	R_glutinis_G04587	frameshift deletion	R_glutinis_G04587:R_glutinis_G04587-mRNA-1:exon4:c.675_678del:p.E225fs,
Rgl_0009	517852	517852	A	C	SNP	.	225	1|1	0,79	intronic	R_glutinis_G04587	-	-
Rgl_0009	577202	577217	AGAGAGAGAGAGAGAG	-	Deletion	.	83	1|1	0,3	intronic	R_glutinis_G04600	-	-
Rgl_0009	595820	595820	G	A	SNP	.	24.6813	0|1	15,2	downstream	R_glutinis_G04605,R_glutinis_G04606	-	-
Rgl_0009	633501	633501	G	-	Deletion	.	222	0|1	39,43	intronic	R_glutinis_G04616	-	-
Rgl_0009	642554	642564	CCGCTCCGCTC	-	Deletion	.	219	0|1	4,20	exonic	R_glutinis_G04619	frameshift deletion	R_glutinis_G04619:R_glutinis_G04619-mRNA-1:exon5:c.1741_1751del:p.E581fs,
Rgl_0009	642789	642815	CTGCTGCTGCTGCTGCTGCTGCTGCTG	-	Deletion	.	82	0|1	86,12	exonic	R_glutinis_G04619	nonframeshift deletion	R_glutinis_G04619:R_glutinis_G04619-mRNA-1:exon5:c.1490_1516del:p.497_506del,
Rgl_0009	642869	642871	CCC	-	Deletion	.	228	1|1	10154	exonic	R_glutinis_G04619	nonframeshift deletion	R_glutinis_G04619:R_glutinis_G04619-mRNA-1:exon5:c.1434_1436del:p.478_479del,
Rgl_0009	670895	670895	C	T	SNP	.	37.4152	1|1	0,2	UTR3	R_glutinis_G04629(R_glutinis_G04629-mRNA-1:c.*165G>A)	-	-
Rgl_0009	675612	675612	C	A	SNP	.	25.9259	0|1	1,2	exonic	R_glutinis_G04630	nonsynonymous SNV	R_glutinis_G04630:R_glutinis_G04630-mRNA-1:exon4:c.G1724T:p.W575L,
Rgl_0009	680620	680631	CCCGCCCCGCCC	-	Deletion	.	97	0|1	5,3	UTR3	R_glutinis_G04632(R_glutinis_G04632-mRNA-1:c.*543_*532delGGGCGGGGCGGG)	-	-
Rgl_0009	680825	680828	CCCC	-	Deletion	.	122	1|1	0,8	UTR3	R_glutinis_G04632(R_glutinis_G04632-mRNA-1:c.*338_*335delGGGG)	-	-
Rgl_0009	723863	723863	G	T	SNP	.	62	1|1	0,3	intronic	R_glutinis_G04643	-	-
Rgl_0009	731620	731620	T	C	SNP	.	222	0|1	50,47	exonic	R_glutinis_G04644	nonsynonymous SNV	R_glutinis_G04644:R_glutinis_G04644-mRNA-1:exon1:c.T250C:p.C84R,
Rgl_0009	735818	735818	A	C	SNP	.	222	0|1	15,37	splicing	R_glutinis_G04646	-	-
Rgl_0009	735819	735819	G	T	SNP	.	222	0|1	16,38	splicing	R_glutinis_G04646	-	-
Rgl_0009	735927	735927	G	C	SNP	.	225	1|1	0,78	splicing	R_glutinis_G04646	-	-
Rgl_0009	735928	735928	T	C	SNP	.	225	1|1	0,78	splicing	R_glutinis_G04646	-	-
Rgl_0009	735929	735929	G	C	SNP	.	225	1|1	0,77	intronic	R_glutinis_G04646	-	-
Rgl_0009	735930	735930	C	T	SNP	.	225	1|1	0,75	intronic	R_glutinis_G04646	-	-
Rgl_0009	736084	736084	T	C	SNP	.	81	0|1	2,4	intronic	R_glutinis_G04646	-	-
Rgl_0009	736085	736085	G	T	SNP	.	78	0|1	3,4	intronic	R_glutinis_G04646	-	-
Rgl_0009	768263	768263	T	C	SNP	.	28.4205	1|1	0,2	intronic	R_glutinis_G04657	-	-
Rgl_0009	772367	772367	A	G	SNP	.	21.1958	0|1	1,1	downstream	R_glutinis_G04658	-	-
Rgl_0009	832809	832853	TGCTGCTGCTGCTGCTGCTGCTGCTGCTGCTGCTGCTGCTGCTGC	-	Deletion	.	222	0|1	21,25	exonic	R_glutinis_G04677	nonframeshift deletion	R_glutinis_G04677:R_glutinis_G04677-mRNA-1:exon4:c.468_512del:p.156_171del,
Rgl_0009	861490	861490	A	G	SNP	.	225	1|1	0,129	UTR5	R_glutinis_G04684(R_glutinis_G04684-mRNA-1:c.-37T>C)	-	-
Rgl_0009	878927	878927	C	T	SNP	.	20.2829	0|1	3,2	upstream;downstream	R_glutinis_G04691;R_glutinis_G04690	-	-
Rgl_0009	890793	890816	CAGCAGCAGCAGCAGCAGCAGCAG	-	Deletion	.	116	0|1	32,5	exonic	R_glutinis_G04695	nonframeshift deletion	R_glutinis_G04695:R_glutinis_G04695-mRNA-1:exon6:c.1519_1542del:p.507_514del,
Rgl_0009	920674	920674	G	-	Deletion	.	218	0|1	9,23	exonic	R_glutinis_G04702	frameshift deletion	R_glutinis_G04702:R_glutinis_G04702-mRNA-1:exon8:c.2161delC:p.P721fs,
Rgl_0009	923228	923228	A	G	SNP	.	222	0|1	44,31	exonic	R_glutinis_G04702	synonymous SNV	R_glutinis_G04702:R_glutinis_G04702-mRNA-1:exon1:c.T132C:p.V44V,
Rgl_0009	923237	923237	G	A	SNP	.	222	0|1	47,25	exonic	R_glutinis_G04702	synonymous SNV	R_glutinis_G04702:R_glutinis_G04702-mRNA-1:exon1:c.C123T:p.P41P,
Rgl_0009	964145	964145	A	C	SNP	.	228	1|1	5,60	upstream;downstream	R_glutinis_G04715,R_glutinis_G04717;R_glutinis_G04716	-	-
Rgl_0009	964147	964147	A	T	SNP	.	228	1|1	4,59	upstream;downstream	R_glutinis_G04715,R_glutinis_G04717;R_glutinis_G04716	-	-
Rgl_0009	964148	964148	G	C	SNP	.	228	1|1	4,60	upstream;downstream	R_glutinis_G04715,R_glutinis_G04717;R_glutinis_G04716	-	-
Rgl_0009	966416	966417	CC	-	Deletion	.	39.4149	1|1	0,2	intronic	R_glutinis_G04717	-	-
Rgl_0009	972861	972861	G	A	SNP	.	20.0696	0|1	3,2	upstream;downstream	R_glutinis_G04719;R_glutinis_G04720	-	-
Rgl_0009	986417	986417	A	G	SNP	.	222	0|1	30,24	exonic	R_glutinis_G04723	nonsynonymous SNV	R_glutinis_G04723:R_glutinis_G04723-mRNA-1:exon3:c.T1430C:p.L477P,
Rgl_0010	44168	44168	C	T	SNP	.	228	1|1	5,89	splicing	R_glutinis_G04744(R_glutinis_G04744-mRNA-1:exon12:c.903+1G>A)	-	-
Rgl_0010	101731	101731	A	G	SNP	.	222	0|1	54104	exonic	R_glutinis_G04762	stoploss	R_glutinis_G04762:R_glutinis_G04762-mRNA-1:exon6:c.A1778G:p.X593W,
Rgl_0010	112358	112358	G	A	SNP	.	85	0|1	21,4	exonic	R_glutinis_G04764	nonsynonymous SNV	R_glutinis_G04764:R_glutinis_G04764-mRNA-1:exon6:c.C1558T:p.L520F,
Rgl_0010	148712	148712	T	C	SNP	.	39.4455	0|1	1,3	intronic	R_glutinis_G04776	-	-
Rgl_0010	257009	257036	GAGAGAGAGAGAGAGAGAGAGAGAGAGA	-	Deletion	.	208	0|1	61,22	downstream	R_glutinis_G04811,R_glutinis_G04812	-	-
Rgl_0010	262487	262487	C	A	SNP	.	83	1|1	0,4	exonic	R_glutinis_G04815	nonsynonymous SNV	R_glutinis_G04815:R_glutinis_G04815-mRNA-1:exon2:c.C173A:p.A58E,
Rgl_0010	262488	262488	G	C	SNP	.	83	1|1	0,4	exonic	R_glutinis_G04815	synonymous SNV	R_glutinis_G04815:R_glutinis_G04815-mRNA-1:exon2:c.G174C:p.A58A,
Rgl_0010	262489	262489	A	T	SNP	.	83	1|1	0,4	exonic	R_glutinis_G04815	nonsynonymous SNV	R_glutinis_G04815:R_glutinis_G04815-mRNA-1:exon2:c.A175T:p.S59C,
Rgl_0010	262491	262491	C	G	SNP	.	83	1|1	0,4	exonic	R_glutinis_G04815	nonsynonymous SNV	R_glutinis_G04815:R_glutinis_G04815-mRNA-1:exon2:c.C177G:p.S59R,
Rgl_0010	262493	262493	C	A	SNP	.	83	1|1	0,4	exonic	R_glutinis_G04815	nonsynonymous SNV	R_glutinis_G04815:R_glutinis_G04815-mRNA-1:exon2:c.C179A:p.A60E,
Rgl_0010	262494	262494	A	C	SNP	.	83	1|1	0,4	exonic	R_glutinis_G04815	synonymous SNV	R_glutinis_G04815:R_glutinis_G04815-mRNA-1:exon2:c.A180C:p.A60A,
Rgl_0010	351214	351214	C	A	SNP	.	105	1|1	0,4	UTR5	R_glutinis_G04845(R_glutinis_G04845-mRNA-1:c.-24G>T)	-	-
Rgl_0010	351218	351218	G	T	SNP	.	23.4237	0|1	2,2	UTR5	R_glutinis_G04845(R_glutinis_G04845-mRNA-1:c.-28C>A)	-	-
Rgl_0010	381474	381476	CCC	-	Deletion	.	24.4299	1|1	0,1	intergenic	R_glutinis_G04853(dist=2338),R_glutinis_G04854(dist=2197)	-	-
Rgl_0010	389363	389364	CC	-	Deletion	.	225	1|1	0,11	exonic	R_glutinis_G04856	frameshift deletion	R_glutinis_G04856:R_glutinis_G04856-mRNA-1:exon4:c.1377_1378del:p.E459fs,
Rgl_0010	395172	395172	T	C	SNP	.	225	1|1	0,123	exonic	R_glutinis_G04858	nonsynonymous SNV	R_glutinis_G04858:R_glutinis_G04858-mRNA-1:exon1:c.A194G:p.H65R,
Rgl_0010	479472	479472	C	T	SNP	.	76	0|1	6,5	UTR5	R_glutinis_G04887(R_glutinis_G04887-mRNA-1:c.-1372C>T)	-	-
Rgl_0010	520899	520899	G	C	SNP	.	228	1|1	3,89	splicing	R_glutinis_G04899(R_glutinis_G04899-mRNA-1:exon16:c.3516+1G>C)	-	-
Rgl_0010	520900	520900	T	A	SNP	.	228	1|1	3,90	splicing	R_glutinis_G04899(R_glutinis_G04899-mRNA-1:exon16:c.3516+2T>A)	-	-
Rgl_0010	520901	520901	G	C	SNP	.	228	1|1	3,90	intronic	R_glutinis_G04899	-	-
Rgl_0010	520902	520902	C	G	SNP	.	228	1|1	3,91	intronic	R_glutinis_G04899	-	-
Rgl_0010	584841	584841	T	-	Deletion	.	197	0|1	59,26	exonic	R_glutinis_G04920	frameshift deletion	R_glutinis_G04920:R_glutinis_G04920-mRNA-1:exon14:c.1592delA:p.D531fs,
Rgl_0010	584842	584842	C	A	SNP	.	225	1|1	0,32	exonic	R_glutinis_G04920	nonsynonymous SNV	R_glutinis_G04920:R_glutinis_G04920-mRNA-1:exon14:c.G1591T:p.D531Y,
Rgl_0010	605927	605927	C	T	SNP	.	20.0696	0|1	3,2	upstream	R_glutinis_G04926,R_glutinis_G04927	-	-
Rgl_0010	626584	626584	C	A	SNP	.	60	0|1	4,2	exonic	R_glutinis_G04936	nonsynonymous SNV	R_glutinis_G04936:R_glutinis_G04936-mRNA-1:exon1:c.C950A:p.P317Q,
Rgl_0010	638227	638227	G	C	SNP	.	225	1|1	0,49	intronic	R_glutinis_G04939	-	-
Rgl_0010	638228	638228	C	G	SNP	.	225	1|1	0,48	intronic	R_glutinis_G04939	-	-
Rgl_0010	638229	638229	G	A	SNP	.	225	1|1	0,49	intronic	R_glutinis_G04939	-	-
Rgl_0010	638231	638231	T	G	SNP	.	225	1|1	0,48	intronic	R_glutinis_G04939	-	-
Rgl_0010	638233	638233	G	C	SNP	.	225	1|1	0,49	intronic	R_glutinis_G04939	-	-
Rgl_0010	638234	638234	A	G	SNP	.	225	1|1	0,49	intronic	R_glutinis_G04939	-	-
Rgl_0010	650903	650903	T	A	SNP	.	32.6492	0|1	7,3	exonic	R_glutinis_G04943	nonsynonymous SNV	R_glutinis_G04943:R_glutinis_G04943-mRNA-1:exon5:c.A776T:p.N259I,
Rgl_0010	671055	671055	C	A	SNP	.	121	1|1	0,3	intronic	R_glutinis_G04946	-	-
Rgl_0010	703587	703587	G	T	SNP	.	23.4237	0|1	2,2	upstream;downstream	R_glutinis_G04954;R_glutinis_G04955	-	-
Rgl_0010	718623	718626	CCCC	-	Deletion	.	51	0|1	51,17	exonic	R_glutinis_G04961	frameshift deletion	R_glutinis_G04961:R_glutinis_G04961-mRNA-1:exon3:c.671_674del:p.T224fs,
Rgl_0010	742713	742716	GGGG	-	Deletion	.	106	1|1	25100	exonic	R_glutinis_G04967	frameshift deletion	R_glutinis_G04967:R_glutinis_G04967-mRNA-1:exon5:c.3089_3092del:p.T1030fs,
Rgl_0010	745714	745715	GG	-	Deletion	.	228	1|1	11133	exonic	R_glutinis_G04967	frameshift deletion	R_glutinis_G04967:R_glutinis_G04967-mRNA-1:exon2:c.245_246del:p.T82fs,
Rgl_0010	759304	759304	C	A	SNP	.	37.4152	1|1	0,2	UTR3	R_glutinis_G04972(R_glutinis_G04972-mRNA-1:c.*90G>T)	-	-
Rgl_0010	760842	760842	G	C	SNP	.	21.1958	0|1	1,1	intronic	R_glutinis_G04972	-	-
Rgl_0010	762601	762601	G	A	SNP	.	65	0|1	16,3	UTR5	R_glutinis_G04972(R_glutinis_G04972-mRNA-1:c.-145C>T)	-	-
Rgl_0010	774780	774780	C	T	SNP	.	51	0|1	7,2	upstream;downstream	R_glutinis_G04978;R_glutinis_G04979	-	-
Rgl_0010	797743	797743	C	G	SNP	.	188	0|1	17,11	exonic	R_glutinis_G04987	nonsynonymous SNV	R_glutinis_G04987:R_glutinis_G04987-mRNA-1:exon1:c.G256C:p.A86P,
Rgl_0010	820380	820380	G	-	Deletion	.	220	0|1	17,46	exonic	R_glutinis_G04994	frameshift deletion	R_glutinis_G04994:R_glutinis_G04994-mRNA-1:exon4:c.1274delG:p.G425fs,
Rgl_0010	820405	820408	CCCC	-	Deletion	.	125	0|1	47,29	exonic	R_glutinis_G04994	frameshift deletion	R_glutinis_G04994:R_glutinis_G04994-mRNA-1:exon4:c.1299_1302del:p.F433fs,
Rgl_0010	822557	822562	CCCCCC	-	Deletion	.	43.3923	0|1	9,10	exonic	R_glutinis_G04995	nonframeshift deletion	R_glutinis_G04995:R_glutinis_G04995-mRNA-1:exon3:c.685_690del:p.229_230del,
Rgl_0010	940177	940177	C	T	SNP	.	222	0|1	12,15	exonic	R_glutinis_G05031	nonsynonymous SNV	R_glutinis_G05031:R_glutinis_G05031-mRNA-1:exon2:c.G221A:p.C74Y,
Rgl_0010	952357	952357	A	G	SNP	.	139	0|1	6,6	intronic	R_glutinis_G05034	-	-
Rgl_0010	952369	952369	C	A	SNP	.	56	0|1	6,4	intronic	R_glutinis_G05034	-	-
Rgl_0010	952374	952374	A	C	SNP	.	58	0|1	5,4	intronic	R_glutinis_G05034	-	-
Rgl_0010	952377	952377	A	C	SNP	.	56	0|1	6,4	intronic	R_glutinis_G05034	-	-
Rgl_0010	974004	974006	CCC	-	Deletion	.	202	0|1	6,20	UTR3	R_glutinis_G05041(R_glutinis_G05041-mRNA-1:c.*854_*856delCCC)	-	-
Rgl_0010	1038022	1038022	C	A	SNP	.	228	1|1	3,65	intronic	R_glutinis_G05044	-	-
Rgl_0010	1038023	1038023	T	G	SNP	.	228	1|1	4,65	intronic	R_glutinis_G05044	-	-
Rgl_0010	1039150	1039150	A	C	SNP	.	27.4222	1|1	0,2	intronic	R_glutinis_G05044	-	-
Rgl_0010	1039152	1039152	G	T	SNP	.	37.4152	1|1	0,2	intronic	R_glutinis_G05044	-	-
Rgl_0010	1039155	1039155	C	A	SNP	.	37.4152	1|1	0,2	splicing	R_glutinis_G05044(R_glutinis_G05044-mRNA-1:exon2:c.34+1G>T)	-	-
Rgl_0010	1039158	1039158	A	G	SNP	.	37.4152	1|1	0,2	exonic	R_glutinis_G05044	nonsynonymous SNV	R_glutinis_G05044:R_glutinis_G05044-mRNA-1:exon1:c.T32C:p.V11A,
Rgl_0011	19024	19024	G	T	SNP	.	130	1|1	0,5	exonic	R_glutinis_G05075	nonsynonymous SNV	R_glutinis_G05075:R_glutinis_G05075-mRNA-1:exon12:c.C1298A:p.A433D,
Rgl_0011	19025	19025	C	A	SNP	.	130	1|1	0,5	exonic	R_glutinis_G05075	nonsynonymous SNV	R_glutinis_G05075:R_glutinis_G05075-mRNA-1:exon12:c.G1297T:p.A433S,
Rgl_0011	19026	19026	A	G	SNP	.	121	1|1	0,5	exonic	R_glutinis_G05075	synonymous SNV	R_glutinis_G05075:R_glutinis_G05075-mRNA-1:exon12:c.T1296C:p.G432G,
Rgl_0011	39349	39349	T	C	SNP	.	214	1|1	2,7	downstream	R_glutinis_G05079	-	-
Rgl_0011	78847	78847	A	-	Deletion	.	218	0|1	28153	exonic	R_glutinis_G05086	frameshift deletion	R_glutinis_G05086:R_glutinis_G05086-mRNA-1:exon12:c.2130delT:p.S710fs,
Rgl_0011	93586	93589	CCCC	-	Deletion	.	93	1|1	1,19	exonic	R_glutinis_G05090	nonframeshift deletion	R_glutinis_G05090:R_glutinis_G05090-mRNA-1:exon1:c.1441_1443del:p.481_481del,
Rgl_0011	96093	96093	G	A	SNP	.	222	0|1	103105	exonic	R_glutinis_G05091	nonsynonymous SNV	R_glutinis_G05091:R_glutinis_G05091-mRNA-1:exon1:c.G59A:p.G20D,
Rgl_0011	109603	109603	T	C	SNP	.	222	0|1	9,14	upstream	R_glutinis_G05092,R_glutinis_G05093	-	-
Rgl_0011	112841	112841	A	C	SNP	.	228	1|1	2,56	downstream	R_glutinis_G05093	-	-
Rgl_0011	112842	112842	C	A	SNP	.	228	1|1	2,56	downstream	R_glutinis_G05093	-	-
Rgl_0011	143596	143596	G	A	SNP	.	30.4183	1|1	0,1	downstream	R_glutinis_G05102,R_glutinis_G05103	-	-
Rgl_0011	162298	162298	G	T	SNP	.	165	0|1	11,9	exonic	R_glutinis_G05110	nonsynonymous SNV	R_glutinis_G05110:R_glutinis_G05110-mRNA-1:exon5:c.G648T:p.E216D,
Rgl_0011	172094	172094	T	C	SNP	.	222	0|1	17,24	exonic	R_glutinis_G05113	nonsynonymous SNV	R_glutinis_G05113:R_glutinis_G05113-mRNA-1:exon5:c.A1774G:p.S592G,
Rgl_0011	181253	181257	CTCTC	-	Deletion	.	157	0|1	1,7	intronic	R_glutinis_G05116	-	-
Rgl_0011	212048	212048	C	T	SNP	.	228	1|1	3,50	splicing	R_glutinis_G05122(R_glutinis_G05122-mRNA-1:exon2:c.264+1G>A)	-	-
Rgl_0011	215046	215064	CTCTCTCTCTCTCTCTCTC	-	Deletion	.	32.8201	0|1	10,2	UTR3	R_glutinis_G05121(R_glutinis_G05121-mRNA-1:c.*100_*118delCTCTCTCTCTCTCTCTCTC)	-	-
Rgl_0011	224496	224496	C	T	SNP	.	23.39	0|1	2,2	UTR5	R_glutinis_G05125(R_glutinis_G05125-mRNA-1:c.-424C>T)	-	-
Rgl_0011	236714	236742	GAGGAGGAGGAGGAGGAGGAGGAGGAGGA	-	Deletion	.	30.4183	1|1	0,1	intronic	R_glutinis_G05130	-	-
Rgl_0011	243310	243310	G	A	SNP	.	37.4152	1|1	0,2	intronic	R_glutinis_G05131	-	-
Rgl_0011	260648	260648	A	G	SNP	.	37.4152	1|1	0,2	downstream	R_glutinis_G05135	-	-
Rgl_0011	279374	279374	G	A	SNP	.	67	0|1	1,2	upstream	R_glutinis_G05140,R_glutinis_G05141	-	-
Rgl_0011	315782	315782	A	G	SNP	.	222	0|1	23,34	exonic	R_glutinis_G05155	nonsynonymous SNV	R_glutinis_G05155:R_glutinis_G05155-mRNA-1:exon2:c.T449C:p.L150P,
Rgl_0011	315784	315784	G	T	SNP	.	222	0|1	23,33	exonic	R_glutinis_G05155	synonymous SNV	R_glutinis_G05155:R_glutinis_G05155-mRNA-1:exon2:c.C447A:p.G149G,
Rgl_0011	315835	315835	G	C	SNP	.	222	0|1	22,34	exonic	R_glutinis_G05155	synonymous SNV	R_glutinis_G05155:R_glutinis_G05155-mRNA-1:exon2:c.C396G:p.L132L,
Rgl_0011	317245	317270	GAGAGAGAGAGAGAGAGAGAGAGAGA	-	Deletion	.	23.7922	0|1	7,2	UTR5	R_glutinis_G05155(R_glutinis_G05155-mRNA-1:c.-932_-957delTCTCTCTCTCTCTCTCTCTCTCTCTC)	-	-
Rgl_0011	361554	361554	G	T	SNP	.	22.0876	0|1	30,3	exonic	R_glutinis_G05168	nonsynonymous SNV	R_glutinis_G05168:R_glutinis_G05168-mRNA-1:exon1:c.C35A:p.P12Q,
Rgl_0011	378008	378008	G	C	SNP	.	223	1|1	2,19	UTR3	R_glutinis_G05173(R_glutinis_G05173-mRNA-2:c.*6C>G)	-	-
Rgl_0011	378009	378009	C	G	SNP	.	223	1|1	2,19	UTR3	R_glutinis_G05173(R_glutinis_G05173-mRNA-2:c.*5G>C)	-	-
Rgl_0011	378010	378010	G	A	SNP	.	223	1|1	2,19	UTR3	R_glutinis_G05173(R_glutinis_G05173-mRNA-2:c.*4C>T)	-	-
Rgl_0011	393094	393094	T	A	SNP	.	73	0|1	21,8	UTR5	R_glutinis_G05177(R_glutinis_G05177-mRNA-1:c.-24A>T)	-	-
Rgl_0011	404674	404674	T	C	SNP	.	222	0|1	128130	exonic	R_glutinis_G05181	nonsynonymous SNV	R_glutinis_G05181:R_glutinis_G05181-mRNA-1:exon1:c.T8C:p.V3A,
Rgl_0011	511944	511944	G	A	SNP	.	37.4152	1|1	0,2	intronic	R_glutinis_G05193	-	-
Rgl_0011	540547	540547	A	G	SNP	.	37.4152	1|1	0,2	exonic	R_glutinis_G05201	nonsynonymous SNV	R_glutinis_G05201:R_glutinis_G05201-mRNA-1:exon2:c.A1367G:p.D456G,
Rgl_0011	540548	540548	T	C	SNP	.	37.4152	1|1	0,2	exonic	R_glutinis_G05201	synonymous SNV	R_glutinis_G05201:R_glutinis_G05201-mRNA-1:exon2:c.T1368C:p.D456D,
Rgl_0011	540549	540549	G	A	SNP	.	37.4152	1|1	0,2	exonic	R_glutinis_G05201	nonsynonymous SNV	R_glutinis_G05201:R_glutinis_G05201-mRNA-1:exon2:c.G1369A:p.E457K,
Rgl_0011	540550	540550	A	G	SNP	.	37.4152	1|1	0,2	exonic	R_glutinis_G05201	nonsynonymous SNV	R_glutinis_G05201:R_glutinis_G05201-mRNA-1:exon2:c.A1370G:p.E457G,
Rgl_0011	601901	601902	GG	-	Deletion	.	85	0|1	105,25	exonic	R_glutinis_G05222	frameshift deletion	R_glutinis_G05222:R_glutinis_G05222-mRNA-1:exon3:c.2352_2353del:p.S784fs,
Rgl_0011	602405	602420	CCTCCTCCTCCTCCTC	-	Deletion	.	228	1|1	2,31	exonic	R_glutinis_G05222	frameshift deletion	R_glutinis_G05222:R_glutinis_G05222-mRNA-1:exon3:c.1834_1849del:p.E612fs,
Rgl_0011	604125	604146	GGTGGTGGTGGTGGTGGTGGTG	-	Deletion	.	42.6258	0|1	25,19	exonic	R_glutinis_G05222	frameshift deletion	R_glutinis_G05222:R_glutinis_G05222-mRNA-1:exon2:c.180_201del:p.L60fs,
Rgl_0011	604146	604146	-	GT	Insertion	.	228	1|1	2,43	exonic	R_glutinis_G05222	frameshift insertion	R_glutinis_G05222:R_glutinis_G05222-mRNA-1:exon2:c.179_180insAC:p.L60fs,
Rgl_0011	608407	608418	GAGGAGGAGGAG	-	Deletion	.	20.7281	0|1	16,2	exonic	R_glutinis_G05224	nonframeshift deletion	R_glutinis_G05224:R_glutinis_G05224-mRNA-1:exon5:c.564_575del:p.188_192del,
Rgl_0011	633174	633177	TTTT	-	Deletion	.	118	1|1	8,56	UTR5	R_glutinis_G05233(R_glutinis_G05233-mRNA-1:c.-530_-527del-)	-	-
Rgl_0011	634844	634846	CCC	-	Deletion	.	221	0|1	24,58	exonic	R_glutinis_G05233	nonframeshift deletion	R_glutinis_G05233:R_glutinis_G05233-mRNA-1:exon5:c.880_882del:p.294_294del,
Rgl_0011	674934	674934	A	G	SNP	.	222	0|1	28,19	exonic	R_glutinis_G05247	synonymous SNV	R_glutinis_G05247:R_glutinis_G05247-mRNA-1:exon2:c.A2046G:p.V682V,
Rgl_0011	680521	680521	G	T	SNP	.	220	0|1	5,28	splicing	R_glutinis_G05248(R_glutinis_G05248-mRNA-1:exon5:c.2239+1G>T)	-	-
Rgl_0011	680522	680522	T	G	SNP	.	219	0|1	5,29	splicing	R_glutinis_G05248(R_glutinis_G05248-mRNA-1:exon5:c.2239+2T>G)	-	-
Rgl_0011	712153	712153	C	T	SNP	.	43.8525	0|1	6,2	UTR3	R_glutinis_G05256(R_glutinis_G05256-mRNA-1:c.*255G>A)	-	-
Rgl_0011	743358	743358	C	A	SNP	.	102	0|1	2,4	intronic	R_glutinis_G05265	-	-
Rgl_0011	743359	743359	A	G	SNP	.	102	0|1	2,4	intronic	R_glutinis_G05265	-	-
Rgl_0011	784194	784194	A	G	SNP	.	214	1|1	0,14	splicing	R_glutinis_G05279(R_glutinis_G05279-mRNA-1:exon2:c.67+2T>C)	-	-
Rgl_0011	784195	784195	C	T	SNP	.	214	1|1	0,14	splicing	R_glutinis_G05279(R_glutinis_G05279-mRNA-1:exon2:c.67+1G>A)	-	-
Rgl_0011	806696	806696	G	-	Deletion	.	218	0|1	22105	exonic	R_glutinis_G05286	frameshift deletion	R_glutinis_G05286:R_glutinis_G05286-mRNA-1:exon4:c.1359delG:p.S453fs,
Rgl_0011	807016	807017	GG	-	Deletion	.	222	0|1	62,59	intronic	R_glutinis_G05286	-	-
Rgl_0011	834362	834362	G	A	SNP	.	46.2271	0|1	2,3	upstream	R_glutinis_G05292,R_glutinis_G05293	-	-
Rgl_0011	837961	837961	T	G	SNP	.	23.4237	0|1	2,2	exonic	R_glutinis_G05294	nonsynonymous SNV	R_glutinis_G05294:R_glutinis_G05294-mRNA-1:exon1:c.T2G:p.M1R,
Rgl_0012	23459	23459	G	C	SNP	.	225	1|1	0,152	exonic	R_glutinis_G05308	nonsynonymous SNV	R_glutinis_G05308:R_glutinis_G05308-mRNA-1:exon3:c.C2042G:p.P681R,
Rgl_0012	32331	32331	T	C	SNP	.	25.9259	0|1	1,2	intronic	R_glutinis_G05311	-	-
Rgl_0012	39925	39925	G	A	SNP	.	225	1|1	0,34	exonic	R_glutinis_G05314	nonsynonymous SNV	R_glutinis_G05314:R_glutinis_G05314-mRNA-1:exon8:c.G1259A:p.C420Y,
Rgl_0012	76505	76505	T	C	SNP	.	49.9348	0|1	7,2	exonic	R_glutinis_G05328	nonsynonymous SNV	R_glutinis_G05328:R_glutinis_G05328-mRNA-1:exon6:c.T1373C:p.F458S,
Rgl_0012	81650	81650	C	T	SNP	.	20.2676	0|1	3,2	exonic	R_glutinis_G05330	nonsynonymous SNV	R_glutinis_G05330:R_glutinis_G05330-mRNA-1:exon8:c.C1618T:p.L540F,
Rgl_0012	196999	196999	G	T	SNP	.	99	1|1	0,5	exonic	R_glutinis_G05368	nonsynonymous SNV	R_glutinis_G05368:R_glutinis_G05368-mRNA-1:exon8:c.G2522T:p.S841I,
Rgl_0012	205176	205178	CCC	-	Deletion	.	141	1|1	1,19	intronic	R_glutinis_G05371	-	-
Rgl_0012	218427	218427	C	T	SNP	.	20.2676	0|1	3,2	exonic	R_glutinis_G05375	nonsynonymous SNV	R_glutinis_G05375:R_glutinis_G05375-mRNA-1:exon11:c.G3302A:p.R1101K,
Rgl_0012	283769	283769	G	A	SNP	.	222	0|1	75,54	exonic	R_glutinis_G05396	nonsynonymous SNV	R_glutinis_G05396:R_glutinis_G05396-mRNA-1:exon2:c.G466A:p.G156S,
Rgl_0012	301139	301139	A	G	SNP	.	23.1736	0|1	2,2	upstream;downstream	R_glutinis_G05400;R_glutinis_G05401	-	-
Rgl_0012	312843	312843	G	A	SNP	.	26.1651	0|1	9,3	exonic	R_glutinis_G05403	synonymous SNV	R_glutinis_G05403:R_glutinis_G05403-mRNA-1:exon4:c.G1422A:p.A474A,
Rgl_0012	329092	329092	T	C	SNP	.	60	1|1	0,2	upstream	R_glutinis_G05411,R_glutinis_G05412	-	-
Rgl_0012	331493	331493	G	C	SNP	.	20.2676	0|1	3,2	UTR3	R_glutinis_G05412(R_glutinis_G05412-mRNA-1:c.*24G>C)	-	-
Rgl_0012	367373	367373	G	A	SNP	.	139	0|1	10,8	exonic	R_glutinis_G05423	nonsynonymous SNV	R_glutinis_G05423:R_glutinis_G05423-mRNA-1:exon12:c.G5873A:p.R1958H,R_glutinis_G05423:R_glutinis_G05423-mRNA-2:exon11:c.G5873A:p.R1958H,
Rgl_0012	380630	380632	CCC	-	Deletion	.	54	0|1	2,2	UTR5	R_glutinis_G05427(R_glutinis_G05427-mRNA-1:c.-69_-67del-)	-	-
Rgl_0012	380632	380632	C	-	Deletion	.	69	1|1	2,2	UTR5	R_glutinis_G05427(R_glutinis_G05427-mRNA-1:c.-67del-)	-	-
Rgl_0012	398056	398056	G	C	SNP	.	183	1|1	0,14	intronic	R_glutinis_G05433	-	-
Rgl_0012	398057	398057	C	G	SNP	.	196	1|1	0,18	intronic	R_glutinis_G05433	-	-
Rgl_0012	398058	398058	A	C	SNP	.	135	1|1	0,16	splicing	R_glutinis_G05433(R_glutinis_G05433-mRNA-1:exon2:c.21+2T>G)	-	-
Rgl_0012	398059	398059	C	G	SNP	.	213	1|1	0,16	splicing	R_glutinis_G05433(R_glutinis_G05433-mRNA-1:exon2:c.21+1G>C)	-	-
Rgl_0012	459986	459986	C	A	SNP	.	225	1|1	0,11	exonic	R_glutinis_G05435	nonsynonymous SNV	R_glutinis_G05435:R_glutinis_G05435-mRNA-1:exon3:c.C1736A:p.S579Y,
Rgl_0012	480181	480181	A	T	SNP	.	219	0|1	10,73	splicing	R_glutinis_G05438(R_glutinis_G05438-mRNA-1:exon6:c.1353-2A>T)	-	-
Rgl_0012	497707	497719	GGTGGTGGTGGTG	-	Deletion	.	80	1|1	0,2	intronic	R_glutinis_G05445	-	-
Rgl_0012	504971	504971	C	T	SNP	.	158	0|1	14,9	exonic	R_glutinis_G05447	synonymous SNV	R_glutinis_G05447:R_glutinis_G05447-mRNA-1:exon7:c.G222A:p.P74P,
Rgl_0012	573428	573428	G	A	SNP	.	117	0|1	10,4	upstream	R_glutinis_G05470,R_glutinis_G05471	-	-
Rgl_0012	579956	579970	GAGAGAGAGAGAGAG	-	Deletion	.	41.5585	0|1	1,2	downstream	R_glutinis_G05472,R_glutinis_G05473	-	-
Rgl_0012	623912	623912	G	C	SNP	.	57	0|1	2,3	intronic	R_glutinis_G05486	-	-
Rgl_0012	623914	623914	A	T	SNP	.	57	0|1	2,3	splicing	R_glutinis_G05486(R_glutinis_G05486-mRNA-1:exon10:c.750-2A>T)	-	-
Rgl_0012	635219	635219	A	C	SNP	.	176	0|1	45,39	exonic	R_glutinis_G05490	nonsynonymous SNV	R_glutinis_G05490:R_glutinis_G05490-mRNA-1:exon1:c.T34G:p.S12A,
Rgl_0012	669940	669940	C	T	SNP	.	35.5877	0|1	6,3	intronic	R_glutinis_G05499	-	-
Rgl_0012	699648	699648	G	A	SNP	.	21.1958	0|1	1,1	downstream	R_glutinis_G05508,R_glutinis_G05509	-	-
Rgl_0012	719619	719619	C	T	SNP	.	20.2676	0|1	3,2	exonic	R_glutinis_G05515	synonymous SNV	R_glutinis_G05515:R_glutinis_G05515-mRNA-1:exon1:c.C195T:p.G65G,
Rgl_0013	52780	52780	T	C	SNP	.	222	0|1	105,48	exonic	R_glutinis_G05541	nonsynonymous SNV	R_glutinis_G05541:R_glutinis_G05541-mRNA-1:exon13:c.T5390C:p.V1797A,
Rgl_0013	52805	52805	C	T	SNP	.	20.1362	0|1	116,27	exonic	R_glutinis_G05541	synonymous SNV	R_glutinis_G05541:R_glutinis_G05541-mRNA-1:exon13:c.C5415T:p.R1805R,
Rgl_0013	60915	60922	GCGGCGGC	-	Deletion	.	220	0|1	15,48	exonic	R_glutinis_G05546	frameshift deletion	R_glutinis_G05546:R_glutinis_G05546-mRNA-1:exon2:c.1008_1015del:p.V336fs,
Rgl_0013	95789	95789	G	C	SNP	.	133	0|1	55,27	exonic	R_glutinis_G05555	synonymous SNV	R_glutinis_G05555:R_glutinis_G05555-mRNA-1:exon5:c.C567G:p.L189L,
Rgl_0013	100568	100568	T	C	SNP	.	30.4183	1|1	0,1	downstream	R_glutinis_G05556,R_glutinis_G05557	-	-
Rgl_0013	125089	125103	GAGAGAGAGAGAGAG	-	Deletion	.	42.1355	0|1	7,3	downstream	R_glutinis_G05566,R_glutinis_G05567	-	-
Rgl_0013	130188	130188	C	A	SNP	.	225	1|1	0,50	intronic	R_glutinis_G05567	-	-
Rgl_0013	130190	130190	C	G	SNP	.	225	1|1	0,52	intronic	R_glutinis_G05567	-	-
Rgl_0013	130191	130191	A	T	SNP	.	225	1|1	0,52	splicing	R_glutinis_G05567(R_glutinis_G05567-mRNA-1:exon2:c.302+2T>A)	-	-
Rgl_0013	130192	130192	C	T	SNP	.	225	1|1	0,55	splicing	R_glutinis_G05567(R_glutinis_G05567-mRNA-1:exon2:c.302+1G>A)	-	-
Rgl_0013	135647	135647	C	A	SNP	.	37.4152	1|1	0,2	intronic	R_glutinis_G05570	-	-
Rgl_0013	161157	161157	C	G	SNP	.	26.2435	0|1	9,3	exonic	R_glutinis_G05579	synonymous SNV	R_glutinis_G05579:R_glutinis_G05579-mRNA-1:exon11:c.G2715C:p.R905R,
Rgl_0013	161158	161158	C	G	SNP	.	23.9345	0|1	10,3	exonic	R_glutinis_G05579	nonsynonymous SNV	R_glutinis_G05579:R_glutinis_G05579-mRNA-1:exon11:c.G2714C:p.R905P,
Rgl_0013	197147	197147	C	T	SNP	.	23.4237	0|1	2,2	downstream	R_glutinis_G05589	-	-
Rgl_0013	201534	201534	C	G	SNP	.	37.4152	1|1	0,2	intronic	R_glutinis_G05591	-	-
Rgl_0013	201535	201535	G	T	SNP	.	37.4152	1|1	0,2	intronic	R_glutinis_G05591	-	-
Rgl_0013	214236	214238	GGG	-	Deletion	.	144	0|1	19,42	exonic	R_glutinis_G05596	nonframeshift deletion	R_glutinis_G05596:R_glutinis_G05596-mRNA-1:exon6:c.1173_1175del:p.391_392del,
Rgl_0013	222274	222274	C	A	SNP	.	225	1|1	0,152	intronic	R_glutinis_G05597	-	-
Rgl_0013	222277	222277	G	A	SNP	.	225	1|1	0,150	intronic	R_glutinis_G05597	-	-
Rgl_0013	222278	222278	A	T	SNP	.	225	1|1	0,152	intronic	R_glutinis_G05597	-	-
Rgl_0013	222279	222279	C	A	SNP	.	225	1|1	0,153	intronic	R_glutinis_G05597	-	-
Rgl_0013	222281	222281	C	G	SNP	.	225	1|1	0,154	intronic	R_glutinis_G05597	-	-
Rgl_0013	222282	222282	A	G	SNP	.	225	1|1	0,153	splicing	R_glutinis_G05597(R_glutinis_G05597-mRNA-1:exon7:c.1054+2T>C)	-	-
Rgl_0013	290441	290441	T	C	SNP	.	20.2676	0|1	3,2	exonic	R_glutinis_G05614	nonsynonymous SNV	R_glutinis_G05614:R_glutinis_G05614-mRNA-1:exon1:c.T52C:p.S18P,
Rgl_0013	297922	297922	T	G	SNP	.	225	1|1	0,10	splicing	R_glutinis_G05617(R_glutinis_G05617-mRNA-2:exon5:c.400+2T>G)	-	-
Rgl_0013	298068	298068	A	C	SNP	.	219	0|1	2,13	splicing	R_glutinis_G05617(R_glutinis_G05617-mRNA-2:exon7:c.413-2A>C)	-	-
Rgl_0013	299158	299158	T	A	SNP	.	27.4222	1|1	0,2	intronic	R_glutinis_G05618	-	-
Rgl_0013	299159	299159	T	G	SNP	.	37.4152	1|1	0,2	intronic	R_glutinis_G05618	-	-
Rgl_0013	299160	299160	G	C	SNP	.	37.4152	1|1	0,2	intronic	R_glutinis_G05618	-	-
Rgl_0013	299161	299161	C	G	SNP	.	27.4222	1|1	0,2	intronic	R_glutinis_G05618	-	-
Rgl_0013	299162	299162	A	C	SNP	.	37.4152	1|1	0,2	splicing	R_glutinis_G05618(R_glutinis_G05618-mRNA-1:exon2:c.41-2A>C)	-	-
Rgl_0013	301642	301642	A	G	SNP	.	222	0|1	13,21	exonic	R_glutinis_G05619	synonymous SNV	R_glutinis_G05619:R_glutinis_G05619-mRNA-1:exon4:c.A729G:p.A243A,
Rgl_0013	313312	313312	T	C	SNP	.	44.7781	0|1	35,14	intronic	R_glutinis_G05623	-	-
Rgl_0013	333672	333672	C	A	SNP	.	158	1|1	0,15	exonic	R_glutinis_G05630	nonsynonymous SNV	R_glutinis_G05630:R_glutinis_G05630-mRNA-1:exon1:c.G194T:p.C65F,
Rgl_0013	333673	333673	A	C	SNP	.	165	1|1	0,18	exonic	R_glutinis_G05630	nonsynonymous SNV	R_glutinis_G05630:R_glutinis_G05630-mRNA-1:exon1:c.T193G:p.C65G,
Rgl_0013	333674	333674	C	G	SNP	.	163	1|1	0,17	exonic	R_glutinis_G05630	synonymous SNV	R_glutinis_G05630:R_glutinis_G05630-mRNA-1:exon1:c.G192C:p.S64S,
Rgl_0013	334044	334044	C	A	SNP	.	44.4044	0|1	3,3	upstream;downstream	R_glutinis_G05630;R_glutinis_G05631	-	-
Rgl_0013	397427	397427	-	AGT	Insertion	.	220	0|1	189,38	exonic	R_glutinis_G05645	nonframeshift insertion	R_glutinis_G05645:R_glutinis_G05645-mRNA-1:exon1:c.241_242insACT:p.V81delinsDF,
Rgl_0013	427769	427773	CGCGC	-	Deletion	.	221	0|1	135,39	exonic	R_glutinis_G05652	frameshift deletion	R_glutinis_G05652:R_glutinis_G05652-mRNA-1:exon4:c.1023_1027del:p.Y341fs,
Rgl_0013	427940	427942	GGG	-	Deletion	.	221	0|1	30,83	exonic	R_glutinis_G05652	nonframeshift deletion	R_glutinis_G05652:R_glutinis_G05652-mRNA-1:exon4:c.1194_1196del:p.398_399del,
Rgl_0013	440850	440850	A	G	SNP	.	222	0|1	112116	exonic	R_glutinis_G05655	nonsynonymous SNV	R_glutinis_G05655:R_glutinis_G05655-mRNA-1:exon6:c.A751G:p.T251A,
Rgl_0013	476206	476206	G	C	SNP	.	23.7139	1|1	86,2	exonic	R_glutinis_G05666	nonsynonymous SNV	R_glutinis_G05666:R_glutinis_G05666-mRNA-1:exon3:c.G156C:p.K52N,
Rgl_0013	527408	527415	CCGCCGCC	-	Deletion	.	178	1|1	6,27	exonic	R_glutinis_G05681	frameshift deletion	R_glutinis_G05681:R_glutinis_G05681-mRNA-1:exon5:c.446_453del:p.P149fs,
Rgl_0013	599923	599923	C	A	SNP	.	228	1|1	1,52	splicing	R_glutinis_G05699(R_glutinis_G05699-mRNA-1:exon6:c.300-1G>T)	-	-
Rgl_0013	599924	599924	T	C	SNP	.	228	1|1	1,53	splicing	R_glutinis_G05699(R_glutinis_G05699-mRNA-1:exon6:c.300-2A>G)	-	-
Rgl_0013	618733	618756	CTGCTGCTGCTGCTGCTGCTGCTG	-	Deletion	.	141	0|1	126,18	exonic	R_glutinis_G05707	nonframeshift deletion	R_glutinis_G05707:R_glutinis_G05707-mRNA-1:exon4:c.580_603del:p.194_201del,
Rgl_0013	656936	656954	AGAGAGAGAGAGAGAGAGA	-	Deletion	.	44.2321	0|1	9,3	upstream;downstream	R_glutinis_G05720;R_glutinis_G05721	-	-
Rgl_0013	662738	662740	AGC	-	Deletion	.	60	0|1	4,2	upstream;downstream	R_glutinis_G05723;R_glutinis_G05722	-	-
Rgl_0013	699461	699461	T	G	SNP	.	61	0|1	5,5	UTR5	R_glutinis_G05735(R_glutinis_G05735-mRNA-1:c.-126A>C)	-	-
Rgl_0013	739252	739252	G	A	SNP	.	222	0|1	103,93	exonic	R_glutinis_G05742	nonsynonymous SNV	R_glutinis_G05742:R_glutinis_G05742-mRNA-1:exon2:c.G179A:p.R60H,
Rgl_0013	739390	739390	T	C	SNP	.	56	0|1	143,31	exonic	R_glutinis_G05742	nonsynonymous SNV	R_glutinis_G05742:R_glutinis_G05742-mRNA-1:exon2:c.T317C:p.M106T,
Rgl_0013	739525	739525	C	T	SNP	.	174	0|1	141,42	upstream;downstream	R_glutinis_G05743;R_glutinis_G05742	-	-
Rgl_0013	741701	741702	AG	-	Deletion	.	228	1|1	4,22	downstream	R_glutinis_G05744	-	-
Rgl_0013	742229	742229	A	G	SNP	.	54	0|1	47,12	upstream;downstream	R_glutinis_G05745;R_glutinis_G05744	-	-
Rgl_0013	742412	742412	T	C	SNP	.	119	0|1	12,11	upstream;downstream	R_glutinis_G05745;R_glutinis_G05744	-	-
Rgl_0013	743283	743283	A	G	SNP	.	56	0|1	56,10	exonic	R_glutinis_G05745	synonymous SNV	R_glutinis_G05745:R_glutinis_G05745-mRNA-1:exon3:c.A210G:p.P70P,
Rgl_0013	743662	743662	T	C	SNP	.	222	0|1	52,30	downstream	R_glutinis_G05745	-	-
Rgl_0014	2506	2506	C	G	SNP	.	222	0|1	115,97	exonic	R_glutinis_G05746	nonsynonymous SNV	R_glutinis_G05746:R_glutinis_G05746-mRNA-1:exon8:c.G1500C:p.E500D,
Rgl_0014	4979	4979	G	C	SNP	.	228	1|1	1129	intronic	R_glutinis_G05746	-	-
Rgl_0014	4980	4980	C	T	SNP	.	228	1|1	1131	intronic	R_glutinis_G05746	-	-
Rgl_0014	4981	4981	A	T	SNP	.	228	1|1	1131	splicing	R_glutinis_G05746(R_glutinis_G05746-mRNA-1:exon3:c.63+2T>A)	-	-
Rgl_0014	4982	4982	C	T	SNP	.	228	1|1	1128	splicing	R_glutinis_G05746(R_glutinis_G05746-mRNA-1:exon3:c.63+1G>A)	-	-
Rgl_0014	23316	23321	GGGGGG	-	Deletion	.	39.757	1|1	6,28	exonic	R_glutinis_G05749	nonframeshift deletion	R_glutinis_G05749:R_glutinis_G05749-mRNA-1:exon3:c.2388_2393del:p.796_798del,
Rgl_0014	23559	23562	CCCC	-	Deletion	.	53	0|1	11,25	intronic	R_glutinis_G05749	-	-
Rgl_0014	31808	31809	TT	-	Deletion	.	134	1|1	0,10	UTR5	R_glutinis_G05752(R_glutinis_G05752-mRNA-1:c.-253_-254delAA)	-	-
Rgl_0014	34555	34555	T	G	SNP	.	225	1|1	0,154	exonic	R_glutinis_G05754	nonsynonymous SNV	R_glutinis_G05754:R_glutinis_G05754-mRNA-1:exon2:c.T508G:p.L170V,
Rgl_0014	42290	42308	GAGAGAGAGAGAGAGAGAG	-	Deletion	.	46.6505	0|1	61,10	UTR3	R_glutinis_G05756(R_glutinis_G05756-mRNA-1:c.*46_*28delCTCTCTCTCTCTCTCTCTC)	-	-
Rgl_0014	69353	69353	C	T	SNP	.	23.4237	0|1	2,2	UTR5	R_glutinis_G05764(R_glutinis_G05764-mRNA-1:c.-121G>A)	-	-
Rgl_0014	85307	85307	C	A	SNP	.	91	0|1	7,3	downstream	R_glutinis_G05770	-	-
Rgl_0014	85521	85524	CCCC	-	Deletion	.	59	1|1	1,6	downstream	R_glutinis_G05770	-	-
Rgl_0014	105670	105670	G	T	SNP	.	20.0696	0|1	3,2	exonic	R_glutinis_G05774	synonymous SNV	R_glutinis_G05774:R_glutinis_G05774-mRNA-1:exon11:c.G4005T:p.S1335S,
Rgl_0014	107395	107412	AGAGAGAGAGAGAGAGAG	-	Deletion	.	70	0|1	5,3	downstream	R_glutinis_G05774,R_glutinis_G05775	-	-
Rgl_0014	126191	126198	GGAGGAGG	-	Deletion	.	42.1395	0|1	14,3	exonic	R_glutinis_G05782	frameshift deletion	R_glutinis_G05782:R_glutinis_G05782-mRNA-1:exon3:c.1038_1045del:p.W346fs,
Rgl_0014	126526	126526	-	GCT	Insertion	.	205	0|1	10,8	UTR3	R_glutinis_G05783(R_glutinis_G05783-mRNA-1:c.*16_*17insAGC)	-	-
Rgl_0014	223613	223613	T	A	SNP	.	23.4237	0|1	2,2	intronic	R_glutinis_G05816	-	-
Rgl_0014	279566	279566	G	A	SNP	.	23.4237	0|1	2,2	intronic	R_glutinis_G05834	-	-
Rgl_0014	364221	364221	C	T	SNP	.	20.2676	0|1	3,2	UTR5	R_glutinis_G05848(R_glutinis_G05848-mRNA-1:c.-177C>T)	-	-
Rgl_0014	386727	386727	T	C	SNP	.	225	1|1	0,38	exonic	R_glutinis_G05853	nonsynonymous SNV	R_glutinis_G05853:R_glutinis_G05853-mRNA-1:exon3:c.T905C:p.F302S,
Rgl_0014	388168	388200	GAGAGAGAGAGAGAGAGAGACAGAGAGAGAGAG	-	Deletion	.	26.6202	0|1	15,3	UTR3	R_glutinis_G05854(R_glutinis_G05854-mRNA-1:c.*67_*35delCTCTCTCTCTCTGTCTCTCTCTCTCTCTCTCTC)	-	-
Rgl_0014	392726	392726	C	G	SNP	.	28.3393	0|1	28,3	exonic	R_glutinis_G05856	nonsynonymous SNV	R_glutinis_G05856:R_glutinis_G05856-mRNA-1:exon2:c.G1141C:p.G381R,
Rgl_0014	396439	396456	CTCTCTCTCTCTCTCTCT	-	Deletion	.	34.6101	0|1	13,3	UTR3	R_glutinis_G05857(R_glutinis_G05857-mRNA-1:c.*209_*226delCTCTCTCTCTCTCTCTCT)	-	-
Rgl_0014	401021	401026	TCGTCG	-	Deletion	.	127	0|1	5,4	exonic	R_glutinis_G05858	nonframeshift deletion	R_glutinis_G05858:R_glutinis_G05858-mRNA-1:exon5:c.3476_3481del:p.1159_1161del,
Rgl_0014	411953	411955	GGG	-	Deletion	.	228	1|1	3,18	exonic	R_glutinis_G05863	nonframeshift deletion	R_glutinis_G05863:R_glutinis_G05863-mRNA-1:exon1:c.215_217del:p.72_73del,
Rgl_0014	412147	412162	CGCCTCGCCTCGCCTC	-	Deletion	.	198	0|1	1,7	exonic	R_glutinis_G05863	frameshift deletion	R_glutinis_G05863:R_glutinis_G05863-mRNA-1:exon1:c.409_424del:p.R137fs,
Rgl_0014	430458	430458	C	T	SNP	.	23.4237	0|1	2,2	exonic	R_glutinis_G05867	nonsynonymous SNV	R_glutinis_G05867:R_glutinis_G05867-mRNA-1:exon1:c.G374A:p.G125D,
Rgl_0014	456905	456905	G	T	SNP	.	23.3448	0|1	2,2	intronic	R_glutinis_G05874	-	-
Rgl_0014	525610	525610	C	A	SNP	.	222	0|1	111,58	intergenic	R_glutinis_G05892(dist=2010),R_glutinis_G05893(dist=8230)	-	-
Rgl_0014	531359	531359	T	C	SNP	.	99	1|1	0,5	intergenic	R_glutinis_G05892(dist=7759),R_glutinis_G05893(dist=2481)	-	-
Rgl_0014	558744	558744	-	GA	Insertion	.	80	1|1	0,2	intronic	R_glutinis_G05899	-	-
Rgl_0014	565227	565227	-	AA	Insertion	.	140	1|1	3,48	intronic	R_glutinis_G05901	-	-
Rgl_0014	579315	579319	GGGGG	-	Deletion	.	175	1|1	31202	UTR3	R_glutinis_G05905(R_glutinis_G05905-mRNA-1:c.*82_*86delGGGGG)	-	-
Rgl_0014	579481	579484	GGGG	-	Deletion	.	170	1|1	22,95	UTR3	R_glutinis_G05905(R_glutinis_G05905-mRNA-1:c.*248_*251delGGGG)	-	-
Rgl_0014	582468	582468	G	A	SNP	.	200	1|1	0,11	intronic	R_glutinis_G05906,R_glutinis_G05907	-	-
Rgl_0014	582469	582469	C	G	SNP	.	200	1|1	0,11	intronic	R_glutinis_G05906,R_glutinis_G05907	-	-
Rgl_0014	598262	598262	A	T	SNP	.	65	0|1	2,2	intronic	R_glutinis_G05911	-	-
Rgl_0014	623319	623322	CCCC	-	Deletion	.	136	0|1	9,17	exonic	R_glutinis_G05918	frameshift deletion	R_glutinis_G05918:R_glutinis_G05918-mRNA-1:exon7:c.2054_2057del:p.A685fs,
Rgl_0014	740716	740716	G	T	SNP	.	25.9259	0|1	1,2	exonic	R_glutinis_G05953	stopgain	R_glutinis_G05953:R_glutinis_G05953-mRNA-1:exon2:c.C1106A:p.S369X,
Rgl_0014	801158	801167	CTCTCTCTCT	-	Deletion	.	27.4221	1|1	0,1	intronic	R_glutinis_G05976	-	-
Rgl_0014	805892	805892	G	C	SNP	.	228	1|1	2,39	intronic	R_glutinis_G05978	-	-
Rgl_0014	805893	805893	G	T	SNP	.	228	1|1	2,39	intronic	R_glutinis_G05978	-	-
Rgl_0014	863837	863873	GAGAGAGAGAGAGAGAGAGAGAGAGAGAGAGAGAGAG	-	Deletion	.	35.7569	0|1	10,2	intronic	R_glutinis_G06002	-	-
Rgl_0014	884317	884317	-	G	Insertion	.	199	0|1	18,54	exonic	R_glutinis_G06007	frameshift insertion	R_glutinis_G06007:R_glutinis_G06007-mRNA-1:exon2:c.2357_2358insC:p.V786fs,
Rgl_0014	884518	884521	GGGG	-	Deletion	.	116	1|1	1,18	exonic	R_glutinis_G06007	frameshift deletion	R_glutinis_G06007:R_glutinis_G06007-mRNA-1:exon2:c.2154_2157del:p.D718fs,
Rgl_0014	884925	884925	C	A	SNP	.	21.7052	0|1	16,2	exonic	R_glutinis_G06007	stopgain	R_glutinis_G06007:R_glutinis_G06007-mRNA-1:exon2:c.G1750T:p.E584X,
Rgl_0014	896161	896161	G	C	SNP	.	21.8081	0|1	16,2	exonic	R_glutinis_G06010	nonsynonymous SNV	R_glutinis_G06010:R_glutinis_G06010-mRNA-1:exon2:c.G1108C:p.A370P,
Rgl_0014	923211	923211	G	T	SNP	.	37.4152	1|1	0,2	downstream	R_glutinis_G06017,R_glutinis_G06018	-	-
Rgl_0014	938577	938579	GGG	-	Deletion	.	64	0|1	9,5	exonic	R_glutinis_G06022	nonframeshift deletion	R_glutinis_G06022:R_glutinis_G06022-mRNA-1:exon1:c.313_315del:p.105_105del,
Rgl_0014	938577	938577	-	A	Insertion	.	167	1|1	5,9	exonic	R_glutinis_G06022	frameshift insertion	R_glutinis_G06022:R_glutinis_G06022-mRNA-1:exon1:c.314_315insT:p.P105fs,
Rgl_0014	940001	940001	C	A	SNP	.	228	1|1	3,97	splicing	R_glutinis_G06023(R_glutinis_G06023-mRNA-1:exon3:c.14-1G>T)	-	-
Rgl_0014	940002	940002	T	G	SNP	.	228	1|1	3,99	splicing	R_glutinis_G06023(R_glutinis_G06023-mRNA-1:exon3:c.14-2A>C)	-	-
Rgl_0014	960114	960114	G	T	SNP	.	23.8656	0|1	10,3	upstream	R_glutinis_G06029,R_glutinis_G06030	-	-
Rgl_0015	9564	9564	G	C	SNP	.	222	0|1	74,65	exonic	R_glutinis_G06035	nonsynonymous SNV	R_glutinis_G06035:R_glutinis_G06035-mRNA-1:exon6:c.C602G:p.S201W,
Rgl_0015	10498	10498	G	T	SNP	.	91	1|1	0,4	intronic	R_glutinis_G06035	-	-
Rgl_0015	10500	10500	T	G	SNP	.	83	0|1	1,4	intronic	R_glutinis_G06035	-	-
Rgl_0015	20834	20834	G	T	SNP	.	23.4237	0|1	2,2	splicing	R_glutinis_G06038(R_glutinis_G06038-mRNA-1:exon14:c.1481-1G>T)	-	-
Rgl_0015	28168	28168	C	G	SNP	.	228	1|1	4185	splicing	R_glutinis_G06040(R_glutinis_G06040-mRNA-1:exon7:c.871+1G>C)	-	-
Rgl_0015	55344	55366	GAGAGAGAGAGAGAGAGAGAGAG	-	Deletion	.	28.8694	0|1	13,3	UTR3	R_glutinis_G06048(R_glutinis_G06048-mRNA-1:c.*178_*156delCTCTCTCTCTCTCTCTCTCTCTC)	-	-
Rgl_0015	104067	104067	G	T	SNP	.	20.1772	0|1	3,2	intronic	R_glutinis_G06061	-	-
Rgl_0015	113553	113553	C	A	SNP	.	153	1|1	0,7	intronic	R_glutinis_G06064	-	-
Rgl_0015	113555	113555	C	G	SNP	.	146	1|1	0,7	intronic	R_glutinis_G06064	-	-
Rgl_0015	114508	114510	TCA	-	Deletion	.	44.0412	0|1	9,2	intronic	R_glutinis_G06064	-	-
Rgl_0015	178304	178304	C	A	SNP	.	37.4152	1|1	0,2	intronic	R_glutinis_G06088	-	-
Rgl_0015	182690	182690	A	G	SNP	.	20.724	0|1	11,3	downstream	R_glutinis_G06090,R_glutinis_G06091	-	-
Rgl_0015	212764	212764	C	A	SNP	.	21.1958	0|1	1,1	intronic	R_glutinis_G06096	-	-
Rgl_0015	255691	255691	C	G	SNP	.	219	0|1	5,28	splicing	R_glutinis_G06108(R_glutinis_G06108-mRNA-1:exon4:c.36-1G>C)	-	-
Rgl_0015	255854	255854	T	C	SNP	.	21.1958	0|1	1,1	intronic	R_glutinis_G06108	-	-
Rgl_0015	255908	255908	A	C	SNP	.	228	1|1	2,26	splicing	R_glutinis_G06108(R_glutinis_G06108-mRNA-1:exon3:c.35+2T>G)	-	-
Rgl_0015	407775	407775	A	G	SNP	.	40.0842	0|1	4,3	exonic	R_glutinis_G06146	nonsynonymous SNV	R_glutinis_G06146:R_glutinis_G06146-mRNA-1:exon4:c.T1007C:p.V336A,
Rgl_0015	435661	435661	G	T	SNP	.	228	1|1	2197	splicing	R_glutinis_G06157(R_glutinis_G06157-mRNA-1:exon5:c.631+1G>T)	-	-
Rgl_0015	435662	435662	T	G	SNP	.	228	1|1	2201	splicing	R_glutinis_G06157(R_glutinis_G06157-mRNA-1:exon5:c.631+2T>G)	-	-
Rgl_0015	466213	466219	CCCCCCC	-	Deletion	.	26.6775	1|1	67137	UTR3	R_glutinis_G06165(R_glutinis_G06165-mRNA-1:c.*58_*64delCCCCCCC)	-	-
Rgl_0015	466725	466729	CGCGC	-	Deletion	.	220	0|1	35,90	intronic	R_glutinis_G06165	-	-
Rgl_0015	504802	504802	A	G	SNP	.	131	1|1	0,5	exonic	R_glutinis_G06175	synonymous SNV	R_glutinis_G06175:R_glutinis_G06175-mRNA-1:exon4:c.A1137G:p.E379E,
Rgl_0015	539252	539252	T	G	SNP	.	62	1|1	0,3	UTR3	R_glutinis_G06189(R_glutinis_G06189-mRNA-1:c.*340A>C)	-	-
Rgl_0015	539253	539253	T	A	SNP	.	37.4152	1|1	0,2	UTR3	R_glutinis_G06189(R_glutinis_G06189-mRNA-1:c.*339A>T)	-	-
Rgl_0015	555705	555710	CCCCCC	-	Deletion	.	219	0|1	11,51	exonic	R_glutinis_G06195	nonframeshift deletion	R_glutinis_G06195:R_glutinis_G06195-mRNA-1:exon9:c.2667_2672del:p.889_891del,
Rgl_0015	622888	622918	GAGGAGGAGGAGGAGGAGGAGGAGGAGGAGG	-	Deletion	.	68	0|1	55,7	exonic	R_glutinis_G06214	frameshift deletion	R_glutinis_G06214:R_glutinis_G06214-mRNA-1:exon5:c.1202_1232del:p.P401fs,
Rgl_0016	1894	1894	G	A	SNP	.	228	1|1	4,54	exonic	R_glutinis_G06216	nonsynonymous SNV	R_glutinis_G06216:R_glutinis_G06216-mRNA-1:exon1:c.G77A:p.R26K,
Rgl_0016	1895	1895	A	G	SNP	.	228	1|1	4,55	exonic	R_glutinis_G06216	synonymous SNV	R_glutinis_G06216:R_glutinis_G06216-mRNA-1:exon1:c.A78G:p.R26R,
Rgl_0016	33448	33468	CTCTCTCTCTCTCTCTCTCTC	-	Deletion	.	110	0|1	8,5	intronic	R_glutinis_G06229	-	-
Rgl_0016	41808	41811	GGGG	-	Deletion	.	83	0|1	4,14	intronic	R_glutinis_G06232	-	-
Rgl_0016	41837	41840	GGGG	-	Deletion	.	132	1|1	2,18	intronic	R_glutinis_G06232	-	-
Rgl_0016	46452	46452	T	A	SNP	.	20.2676	0|1	3,2	splicing	R_glutinis_G06235(R_glutinis_G06235-mRNA-1:exon4:c.134-2A>T)	-	-
Rgl_0016	59946	59946	C	G	SNP	.	22.6869	0|1	4,2	exonic	R_glutinis_G06241	nonsynonymous SNV	R_glutinis_G06241:R_glutinis_G06241-mRNA-1:exon3:c.G889C:p.E297Q,
Rgl_0016	59947	59947	G	C	SNP	.	26.0375	0|1	3,2	exonic	R_glutinis_G06241	synonymous SNV	R_glutinis_G06241:R_glutinis_G06241-mRNA-1:exon3:c.C888G:p.G296G,
Rgl_0016	59950	59950	G	C	SNP	.	26.0375	0|1	3,2	exonic	R_glutinis_G06241	synonymous SNV	R_glutinis_G06241:R_glutinis_G06241-mRNA-1:exon3:c.C885G:p.G295G,
Rgl_0016	59951	59951	C	A	SNP	.	26.0375	0|1	3,2	exonic	R_glutinis_G06241	nonsynonymous SNV	R_glutinis_G06241:R_glutinis_G06241-mRNA-1:exon3:c.G884T:p.G295V,
Rgl_0016	192339	192339	G	A	SNP	.	32.6492	0|1	7,3	exonic	R_glutinis_G06294	synonymous SNV	R_glutinis_G06294:R_glutinis_G06294-mRNA-1:exon4:c.C885T:p.C295C,
Rgl_0016	203840	203840	C	T	SNP	.	23.7913	0|1	10,3	exonic	R_glutinis_G06300	synonymous SNV	R_glutinis_G06300:R_glutinis_G06300-mRNA-1:exon1:c.C300T:p.L100L,
Rgl_0016	240910	240910	C	A	SNP	.	43.9056	0|1	9,2	exonic	R_glutinis_G06314	nonsynonymous SNV	R_glutinis_G06314:R_glutinis_G06314-mRNA-1:exon2:c.C490A:p.P164T,
Rgl_0016	240911	240911	C	T	SNP	.	40.6933	0|1	10,2	exonic	R_glutinis_G06314	nonsynonymous SNV	R_glutinis_G06314:R_glutinis_G06314-mRNA-1:exon2:c.C491T:p.P164L,
Rgl_0016	307168	307171	GACG	-	Deletion	.	219	0|1	13,38	exonic	R_glutinis_G06338	frameshift deletion	R_glutinis_G06338:R_glutinis_G06338-mRNA-1:exon4:c.1384_1384del:p.P462fs,
Rgl_0016	349122	349122	G	-	Deletion	.	220	0|1	35133	exonic	R_glutinis_G06351	frameshift deletion	R_glutinis_G06351:R_glutinis_G06351-mRNA-1:exon6:c.2145delC:p.D715fs,
Rgl_0016	354955	354955	A	C	SNP	.	220	0|1	32133	splicing	R_glutinis_G06353(R_glutinis_G06353-mRNA-1:exon3:c.194-2A>C)	-	-
Rgl_0016	354956	354956	G	T	SNP	.	220	0|1	32130	splicing	R_glutinis_G06353(R_glutinis_G06353-mRNA-1:exon3:c.194-1G>T)	-	-
Rgl_0016	355525	355525	A	C	SNP	.	44.4146	1|1	0,2	splicing	R_glutinis_G06353(R_glutinis_G06353-mRNA-1:exon7:c.494-2A>C)	-	-
Rgl_0016	406311	406311	T	A	SNP	.	32.3422	0|1	14,4	UTR5	R_glutinis_G06368(R_glutinis_G06368-mRNA-1:c.-166T>A)	-	-
Rgl_0016	439659	439659	T	C	SNP	.	62	0|1	10,5	exonic	R_glutinis_G06378	nonsynonymous SNV	R_glutinis_G06378:R_glutinis_G06378-mRNA-1:exon3:c.T1612C:p.S538P,
Rgl_0016	500595	500595	C	T	SNP	.	21.4353	0|1	1,1	intronic	R_glutinis_G06395	-	-
Rgl_0016	523685	523685	C	A	SNP	.	20.0696	0|1	3,2	exonic	R_glutinis_G06401	stopgain	R_glutinis_G06401:R_glutinis_G06401-mRNA-1:exon6:c.C593A:p.S198X,
Rgl_0016	523975	523975	C	G	SNP	.	49.4452	0|1	1,3	intronic	R_glutinis_G06401	-	-
Rgl_0016	523977	523977	C	G	SNP	.	59	0|1	1,3	intronic	R_glutinis_G06401	-	-
Rgl_0016	529955	529955	G	C	SNP	.	225	1|1	0,19	intronic	R_glutinis_G06403	-	-
Rgl_0016	529956	529956	C	T	SNP	.	225	1|1	0,17	intronic	R_glutinis_G06403	-	-
Rgl_0016	530111	530111	A	T	SNP	.	225	1|1	0,18	splicing	R_glutinis_G06403(R_glutinis_G06403-mRNA-1:exon4:c.385-2A>T)	-	-
Rgl_0016	530112	530112	G	C	SNP	.	225	1|1	0,19	splicing	R_glutinis_G06403(R_glutinis_G06403-mRNA-1:exon4:c.385-1G>C)	-	-
Rgl_0017	67408	67408	G	T	SNP	.	167	1|1	0,22	intergenic	R_glutinis_G06422(dist=10313),R_glutinis_G06423(dist=1148)	-	-
Rgl_0017	67409	67409	T	C	SNP	.	167	1|1	0,23	intergenic	R_glutinis_G06422(dist=10314),R_glutinis_G06423(dist=1147)	-	-
Rgl_0017	67410	67410	G	T	SNP	.	167	1|1	0,23	intergenic	R_glutinis_G06422(dist=10315),R_glutinis_G06423(dist=1146)	-	-
Rgl_0017	67413	67413	T	G	SNP	.	166	1|1	0,23	intergenic	R_glutinis_G06422(dist=10318),R_glutinis_G06423(dist=1143)	-	-
Rgl_0017	67414	67414	A	C	SNP	.	167	1|1	0,22	intergenic	R_glutinis_G06422(dist=10319),R_glutinis_G06423(dist=1142)	-	-
Rgl_0017	70092	70092	C	G	SNP	.	44.153	0|1	3,3	intronic	R_glutinis_G06423	-	-
Rgl_0017	70094	70094	G	C	SNP	.	44.153	0|1	3,3	intronic	R_glutinis_G06423	-	-
Rgl_0017	70887	70889	CCC	-	Deletion	.	198	0|1	4,17	UTR5	R_glutinis_G06424(R_glutinis_G06424-mRNA-1:c.-416_-414del-)	-	-
Rgl_0017	71219	71223	CGCGC	-	Deletion	.	61	1|1	0,2	intronic	R_glutinis_G06424	-	-
Rgl_0017	75574	75574	A	G	SNP	.	222	0|1	53,38	upstream	R_glutinis_G06426	-	-
Rgl_0017	143418	143441	CAGCAGCAGCAGCAGCAGCAGCAG	-	Deletion	.	86	0|1	31,5	exonic	R_glutinis_G06445	nonframeshift deletion	R_glutinis_G06445:R_glutinis_G06445-mRNA-1:exon6:c.1756_1779del:p.586_593del,
Rgl_0017	178468	178492	CCTCCTCCTCCTCCTCCTCCTCCTC	-	Deletion	.	182	1|1	0,5	UTR3	R_glutinis_G06456(R_glutinis_G06456-mRNA-1:c.*45_*21delGAGGAGGAGGAGGAGGAGGAGGAGG)	-	-
Rgl_0017	198055	198059	GCGCG	-	Deletion	.	219	0|1	7,30	exonic	R_glutinis_G06460	frameshift deletion	R_glutinis_G06460:R_glutinis_G06460-mRNA-1:exon5:c.1614_1618del:p.V538fs,
Rgl_0017	198375	198379	GGGGG	-	Deletion	.	46.2671	0|1	7,10	downstream	R_glutinis_G06460	-	-
Rgl_0017	202614	202614	A	C	SNP	.	22.0651	0|1	16,2	UTR5	R_glutinis_G06462(R_glutinis_G06462-mRNA-1:c.-86T>G)	-	-
Rgl_0017	243854	243854	G	T	SNP	.	114	1|1	0,7	UTR5	R_glutinis_G06477(R_glutinis_G06477-mRNA-1:c.-19C>A)	-	-
Rgl_0017	336166	336166	A	G	SNP	.	222	0|1	16,21	UTR3	R_glutinis_G06503(R_glutinis_G06503-mRNA-1:c.*636T>C)	-	-
Rgl_0017	381904	381904	A	T	SNP	.	44.4044	0|1	3,3	UTR5	R_glutinis_G06517(R_glutinis_G06517-mRNA-1:c.-285T>A)	-	-
Rgl_0017	418150	418150	A	C	SNP	.	60	0|1	86,25	intronic	R_glutinis_G06522	-	-
Rgl_0017	418206	418206	G	A	SNP	.	176	0|1	81,27	intronic	R_glutinis_G06522	-	-
Rgl_0017	418216	418240	GAGGAGGAGGAGGAGGAGGAGGAGG	-	Deletion	.	217	0|1	98,25	intronic	R_glutinis_G06522	-	-
Rgl_0017	420096	420096	A	G	SNP	.	87	0|1	22,10	exonic	R_glutinis_G06524	nonsynonymous SNV	R_glutinis_G06524:R_glutinis_G06524-mRNA-1:exon1:c.A43G:p.K15E,
Rgl_0017	420137	420137	C	A	SNP	.	138	0|1	22,6	exonic	R_glutinis_G06524	synonymous SNV	R_glutinis_G06524:R_glutinis_G06524-mRNA-1:exon1:c.C84A:p.P28P,
Rgl_0017	420138	420138	C	T	SNP	.	144	0|1	20,6	exonic	R_glutinis_G06524	stopgain	R_glutinis_G06524:R_glutinis_G06524-mRNA-1:exon1:c.C85T:p.Q29X,
Rgl_0017	420206	420206	C	G	SNP	.	65	0|1	32,10	exonic	R_glutinis_G06524	nonsynonymous SNV	R_glutinis_G06524:R_glutinis_G06524-mRNA-1:exon1:c.C153G:p.D51E,
Rgl_0017	420425	420425	C	T	SNP	.	143	0|1	136101	exonic	R_glutinis_G06524	synonymous SNV	R_glutinis_G06524:R_glutinis_G06524-mRNA-1:exon1:c.C372T:p.A124A,
Rgl_0017	420497	420497	T	G	SNP	.	222	0|1	130116	exonic	R_glutinis_G06524	synonymous SNV	R_glutinis_G06524:R_glutinis_G06524-mRNA-1:exon1:c.T444G:p.T148T,
Rgl_0017	420697	420697	T	G	SNP	.	222	0|1	129,90	exonic	R_glutinis_G06524	nonsynonymous SNV	R_glutinis_G06524:R_glutinis_G06524-mRNA-1:exon1:c.T644G:p.V215G,
Rgl_0017	420714	420714	G	A	SNP	.	203	0|1	112,59	upstream;downstream	R_glutinis_G06525;R_glutinis_G06524	-	-
Rgl_0017	420758	420758	G	A	SNP	.	21.7993	0|1	74,15	exonic	R_glutinis_G06525	synonymous SNV	R_glutinis_G06525:R_glutinis_G06525-mRNA-1:exon1:c.G21A:p.G7G,
Rgl_0017	420798	420819	CCTCCTCCTCCTCCTCCTCCTC	-	Deletion	.	216	0|1	136,23	intronic	R_glutinis_G06525	-	-
Rgl_0017	420829	420829	C	T	SNP	.	222	0|1	105,46	intronic	R_glutinis_G06525	-	-
Rgl_0017	420885	420885	T	G	SNP	.	222	0|1	97,44	intronic	R_glutinis_G06525	-	-
Rgl_0017	489388	489388	C	G	SNP	.	26.0391	0|1	39,6	exonic	R_glutinis_G06528	nonsynonymous SNV	R_glutinis_G06528:R_glutinis_G06528-mRNA-1:exon3:c.G1171C:p.A391P,R_glutinis_G06528:R_glutinis_G06528-mRNA-2:exon2:c.G1240C:p.A414P,
Rgl_0017	521378	521378	A	G	SNP	.	25.624	0|1	1,2	exonic	R_glutinis_G06540	nonsynonymous SNV	R_glutinis_G06540:R_glutinis_G06540-mRNA-1:exon3:c.T1574C:p.L525P,
Rgl_0017	551233	551236	CCCC	-	Deletion	.	131	0|1	11,41	exonic	R_glutinis_G06550	frameshift deletion	R_glutinis_G06550:R_glutinis_G06550-mRNA-2:exon2:c.608_611del:p.A203fs,
Rgl_0017	577672	577678	GGTGGTG	-	Deletion	.	227	1|1	6,46	UTR5	R_glutinis_G06557(R_glutinis_G06557-mRNA-1:c.-19_-25delCACCACC)	-	-
Rgl_0017	603878	603878	T	A	SNP	.	162	1|1	0,18	upstream;downstream	R_glutinis_G06564;R_glutinis_G06563	-	-
Rgl_0017	607496	607496	G	T	SNP	.	60	0|1	4,2	exonic	R_glutinis_G06565	nonsynonymous SNV	R_glutinis_G06565:R_glutinis_G06565-mRNA-1:exon2:c.C55A:p.L19M,
Rgl_0017	619994	619994	G	A	SNP	.	208	0|1	14,13	exonic	R_glutinis_G06568	synonymous SNV	R_glutinis_G06568:R_glutinis_G06568-mRNA-3:exon3:c.C2178T:p.D726D,
Rgl_0017	626967	626967	T	C	SNP	.	24.3213	0|1	17,4	exonic	R_glutinis_G06569	nonsynonymous SNV	R_glutinis_G06569:R_glutinis_G06569-mRNA-1:exon1:c.A430G:p.R144G,
Rgl_0017	714303	714313	GAGAGAGAGAG	-	Deletion	.	76	1|1	0,2	intronic	R_glutinis_G06600	-	-
Rgl_0017	758263	758264	GG	-	Deletion	.	219	0|1	8,41	exonic	R_glutinis_G06614	frameshift deletion	R_glutinis_G06614:R_glutinis_G06614-mRNA-1:exon2:c.18_19del:p.P6fs,
Rgl_0017	763598	763598	G	T	SNP	.	32.442	0|1	14,4	exonic	R_glutinis_G06614	nonsynonymous SNV	R_glutinis_G06614:R_glutinis_G06614-mRNA-1:exon14:c.G3674T:p.R1225L,
Rgl_0017	768542	768542	G	A	SNP	.	111	0|1	2,8	exonic	R_glutinis_G06616	nonsynonymous SNV	R_glutinis_G06616:R_glutinis_G06616-mRNA-1:exon6:c.G506A:p.R169H,
Rgl_0017	768544	768544	G	A	SNP	.	67	0|1	2,5	exonic	R_glutinis_G06616	nonsynonymous SNV	R_glutinis_G06616:R_glutinis_G06616-mRNA-1:exon6:c.G508A:p.A170T,
Rgl_0017	768546	768546	A	G	SNP	.	135	0|1	2,8	exonic	R_glutinis_G06616	synonymous SNV	R_glutinis_G06616:R_glutinis_G06616-mRNA-1:exon6:c.A510G:p.A170A,
Rgl_0017	768547	768547	G	A	SNP	.	60	0|1	2,5	exonic	R_glutinis_G06616	nonsynonymous SNV	R_glutinis_G06616:R_glutinis_G06616-mRNA-1:exon6:c.G511A:p.A171T,
Rgl_0017	835197	835197	C	A	SNP	.	220	0|1	31133	UTR5	R_glutinis_G06634(R_glutinis_G06634-mRNA-1:c.-63G>T)	-	-
Rgl_0017	835198	835198	T	G	SNP	.	220	0|1	33133	UTR5	R_glutinis_G06634(R_glutinis_G06634-mRNA-1:c.-64A>C)	-	-
Rgl_0017	835285	835285	C	T	SNP	.	221	0|1	79,32	UTR5	R_glutinis_G06634(R_glutinis_G06634-mRNA-1:c.-151G>A)	-	-
Rgl_0017	840361	840361	G	-	Deletion	.	20.44	0|1	2,2	exonic	R_glutinis_G06635	frameshift deletion	R_glutinis_G06635:R_glutinis_G06635-mRNA-1:exon3:c.1147delC:p.H383fs,
Rgl_0017	869360	869361	AG	-	Deletion	.	80	1|1	0,2	intronic	R_glutinis_G06645	-	-
Rgl_0017	870649	870650	CC	-	Deletion	.	210	0|1	26,31	UTR5	R_glutinis_G06645(R_glutinis_G06645-mRNA-1:c.-130_-131delGG)	-	-
Rgl_0017	882144	882144	A	C	SNP	.	214	1|1	0,10	exonic	R_glutinis_G06650	nonsynonymous SNV	R_glutinis_G06650:R_glutinis_G06650-mRNA-1:exon8:c.T1097G:p.V366G,
Rgl_0017	882146	882146	G	A	SNP	.	205	1|1	0,10	exonic	R_glutinis_G06650	synonymous SNV	R_glutinis_G06650:R_glutinis_G06650-mRNA-1:exon8:c.C1095T:p.F365F,
Rgl_0017	882148	882148	A	T	SNP	.	214	1|1	0,10	exonic	R_glutinis_G06650	nonsynonymous SNV	R_glutinis_G06650:R_glutinis_G06650-mRNA-1:exon8:c.T1093A:p.F365I,
Rgl_0018	99117	99117	T	C	SNP	.	37.4152	1|1	0,2	intronic	R_glutinis_G06686,R_glutinis_G06688	-	-
Rgl_0018	115912	115912	G	C	SNP	.	79	0|1	9,6	UTR5	R_glutinis_G06691(R_glutinis_G06691-mRNA-1:c.-8C>G)	-	-
Rgl_0018	124309	124309	C	T	SNP	.	31.1019	0|1	13,2	exonic	R_glutinis_G06695	synonymous SNV	R_glutinis_G06695:R_glutinis_G06695-mRNA-1:exon7:c.C2874T:p.F958F,
Rgl_0018	130590	130590	T	A	SNP	.	54	0|1	6,2	UTR5	R_glutinis_G06697(R_glutinis_G06697-mRNA-1:c.-159T>A)	-	-
Rgl_0018	140671	140685	GAGGAGGAGGAGGAG	-	Deletion	.	22.8239	0|1	13,2	upstream;downstream	R_glutinis_G06699;R_glutinis_G06699	-	-
Rgl_0018	147603	147603	G	T	SNP	.	31.2197	0|1	13,2	exonic	R_glutinis_G06700	nonsynonymous SNV	R_glutinis_G06700:R_glutinis_G06700-mRNA-1:exon10:c.G1448T:p.R483L,
Rgl_0018	225018	225018	T	G	SNP	.	22.6734	0|1	61,19	exonic	R_glutinis_G06726	stoploss	R_glutinis_G06726:R_glutinis_G06726-mRNA-1:exon5:c.A462C:p.X154Y,
Rgl_0018	225200	225200	T	G	SNP	.	23.4237	0|1	2,2	splicing	R_glutinis_G06726(R_glutinis_G06726-mRNA-1:exon5:c.378-2A>C)	-	-
Rgl_0018	225600	225600	G	T	SNP	.	34.6816	0|1	6,2	intronic	R_glutinis_G06726	-	-
Rgl_0018	252722	252722	C	T	SNP	.	34.6662	0|1	12,2	exonic	R_glutinis_G06737	nonsynonymous SNV	R_glutinis_G06737:R_glutinis_G06737-mRNA-1:exon2:c.G581A:p.S194N,
Rgl_0018	279748	279749	CC	-	Deletion	.	31.4175	1|1	0,2	upstream;downstream	R_glutinis_G06743;R_glutinis_G06744	-	-
Rgl_0018	291890	291890	C	A	SNP	.	21.1958	0|1	1,1	exonic	R_glutinis_G06747	synonymous SNV	R_glutinis_G06747:R_glutinis_G06747-mRNA-1:exon1:c.C114A:p.L38L,
Rgl_0018	298623	298623	G	A	SNP	.	40.5615	0|1	9,4	intronic	R_glutinis_G06749	-	-
Rgl_0018	322104	322104	G	T	SNP	.	228	1|1	1,66	intronic	R_glutinis_G06755	-	-
Rgl_0018	322105	322105	A	G	SNP	.	228	1|1	2,65	splicing	R_glutinis_G06755(R_glutinis_G06755-mRNA-2:exon6:c.752+2T>C)	-	-
Rgl_0018	322512	322517	CCCCCC	-	Deletion	.	46.2964	1|1	3,49	intronic	R_glutinis_G06755	-	-
Rgl_0018	370084	370085	AA	-	Deletion	.	220	0|1	91,48	exonic	R_glutinis_G06768	frameshift deletion	R_glutinis_G06768:R_glutinis_G06768-mRNA-1:exon4:c.351_352del:p.R117fs,
Rgl_0018	390314	390314	G	C	SNP	.	222	0|1	36,33	exonic	R_glutinis_G06774	nonsynonymous SNV	R_glutinis_G06774:R_glutinis_G06774-mRNA-1:exon3:c.C917G:p.T306R,
