# Supplementary material for: Genomics and lipidomics analysis of the biotechnologically important oleaginous red yeast Rhodotorula glutinis ZHK provides new insights into its lipid and carotenoid metabolism
Source: BMC Genomics. 2020 Nov 26;21:834. doi: 10.1186/s12864-020-07244-z (PMC7690147; doi:10.1186/s12864-020-07244-z)
Supplement: Supplementary file 4 — Additional file 4. Gene structure optimization resulted from RNA-seq data. [file 12864_2020_7244_MOESM4_ESM.xlsx]

## Sheet: R_glutinis
id	chr	start	end	strand	5'UTRregion	5'UTRextension	3'UTRregion	3'UTRextension
R_glutinis_G00003-mRNA-1	Rgl_0001	5103	6410	-	6767-6861;6410-6429;	113	.	0
R_glutinis_G00005-mRNA-1	Rgl_0001	8991	13197	-	14510-14702;14205-14375;14060-14139;13461-13999;13197-13374;	1156	.	0
R_glutinis_G00010-mRNA-1	Rgl_0001	33273	34701	+	33129-33273;	144	.	0
R_glutinis_G00015-mRNA-1	Rgl_0001	56780	57332	-	57497-57693;	196	.	0
R_glutinis_G00016-mRNA-1	Rgl_0001	59614	60815	-	60815-60818;	3	57794-57905;57794-57905;58054-58281;58054-58281;58534-58579;58534-58579;58911-58945;58911-59614;	1503
R_glutinis_G00018-mRNA-1	Rgl_0001	64842	67791	+	64794-64842;	48	67791-67796;	5
R_glutinis_G00019-mRNA-1	Rgl_0001	69126	71516	-	71546-71868;	322	.	0
R_glutinis_G00021-mRNA-1	Rgl_0001	77989	79469	-	.	0	77367-77722;	355
R_glutinis_G00023-mRNA-1	Rgl_0001	83735	92097	-	.	0	83731-83735;	4
R_glutinis_G00024-mRNA-1	Rgl_0001	92696	99952	-	101349-102683;99952-101283;	2665	.	0
R_glutinis_G00029-mRNA-2	Rgl_0001	109150	117337	+	108786-109062;	276	.	0
R_glutinis_G00029-mRNA-3	Rgl_0001	120410	123049	+	120409-120410;	1	.	0
R_glutinis_G00036-mRNA-1	Rgl_0001	145817	147261	+	145816-145817;	1	.	0
R_glutinis_G00039-mRNA-1	Rgl_0001	161338	164931	-	167222-167334;164931-165851;	1032	.	0
R_glutinis_G00047-mRNA-1	Rgl_0001	182821	185848	-	186816-187099;186583-186681;185939-186500;185848-185863;	957	.	0
R_glutinis_G00047-mRNA-2	Rgl_0001	183169	185823	-	185823-186477;	654	182930-183169;	239
R_glutinis_G00050-mRNA-1	Rgl_0001	200604	203313	-	203440-203463;203313-203326;	36	199617-200076;200179-200604;	884
R_glutinis_G00059-mRNA-1	Rgl_0001	225681	229137	-	.	0	225040-225516;	476
R_glutinis_G00062-mRNA-1	Rgl_0001	232188	234104	-	234104-234130;	26	232155-232188;	33
R_glutinis_G00070-mRNA-1	Rgl_0001	260369	264057	-	.	0	257013-257440;257506-258042;258104-258191;258278-258699;258772-258984;259053-259212;259282-259372;259460-259800;259884-259936;260065-260369;	2628
R_glutinis_G00071-mRNA-1	Rgl_0001	264222	265887	+	264179-264222;	43	.	0
R_glutinis_G00080-mRNA-1	Rgl_0001	282485	284138	+	280278-280354;280522-281027;281105-281612;281707-282485;	1866	284138-284252;	114
R_glutinis_G00081-mRNA-1	Rgl_0001	284277	286194	-	286194-286222;	28	.	0
R_glutinis_G00083-mRNA-1	Rgl_0001	289804	295820	-	296952-297213;295820-296874;	1315	286784-287482;287556-287629;287699-287850;287919-288257;288338-288449;288527-288657;288992-289804;	2313
R_glutinis_G00085-mRNA-1	Rgl_0001	297364	302575	+	297247-297364;	117	.	0
R_glutinis_G00087-mRNA-1	Rgl_0001	305071	307162	-	.	0	305070-305071;	1
R_glutinis_G00094-mRNA-1	Rgl_0001	316333	320789	-	.	0	316278-316333;	55
R_glutinis_G00100-mRNA-1	Rgl_0001	335015	338571	-	340146-340696;339807-340058;339662-339741;339344-339591;338571-339277;	1833	.	0
R_glutinis_G00101-mRNA-1	Rgl_0001	340785	345498	-	345498-345599;	101	.	0
R_glutinis_G00102-mRNA-1	Rgl_0001	345809	347078	+	345804-345809;	5	.	0
R_glutinis_G00103-mRNA-1	Rgl_0001	347253	350049	-	.	0	347166-347253;	87
R_glutinis_G00105-mRNA-1	Rgl_0001	351666	354695	-	354695-354721;	26	.	0
R_glutinis_G00109-mRNA-1	Rgl_0001	366462	371044	-	371044-371050;	6	.	0
R_glutinis_G00110-mRNA-1	Rgl_0001	368238	368827	+	367908-368054;368201-368238;	183	.	0
R_glutinis_G00113-mRNA-1	Rgl_0001	376640	380470	-	.	0	376434-376640;	206
R_glutinis_G00115-mRNA-1	Rgl_0001	383215	384150	+	.	0	384150-384275;	125
R_glutinis_G00118-mRNA-1	Rgl_0001	388278	391962	+	388140-388278;	138	391962-392006;	44
R_glutinis_G00121-mRNA-1	Rgl_0001	397259	401769	+	397254-397259;	5	403887-405214;403196-403803;401769-403118;	3283
R_glutinis_G00125-mRNA-1	Rgl_0001	410734	411694	+	410109-410734;	625	411694-411730;	36
R_glutinis_G00131-mRNA-1	Rgl_0001	421874	424144	+	417910-418166;418277-418361;418432-418552;418613-420381;420461-421874;	3641	.	0
R_glutinis_G00134-mRNA-1	Rgl_0001	431530	434033	+	431480-431530;	50	434033-434088;	55
R_glutinis_G00148-mRNA-1	Rgl_0001	466765	467320	-	467994-468252;467994-468252;467787-467886;	615	465361-465411;465361-466459;465361-466459;465532-466459;466558-466644;466558-466644;	3345
R_glutinis_G00148-mRNA-3	Rgl_0001	467445	467873	-	467873-467886;	13	464816-465226;	410
R_glutinis_G00152-mRNA-1	Rgl_0001	475890	478079	-	480326-480571;480217-480255;480032-480112;	363	473236-473413;473236-473413;473610-473875;473610-473875;474048-474090;474048-474090;474179-474498;474179-474498;474566-474575;474566-474575;474649-474738;474649-474738;474810-474925;474810-474925;474989-475048;474989-475048;475117-475890;	2923
R_glutinis_G00156-mRNA-1	Rgl_0001	486843	497265	+	486838-486843;	5	.	0
R_glutinis_G00160-mRNA-1	Rgl_0001	510630	517677	+	509625-509726;509822-510177;510244-510356;510429-510630;	769	.	0
R_glutinis_G00162-mRNA-1	Rgl_0001	526728	533618	+	526615-526728;	113	.	0
R_glutinis_G00164-mRNA-1	Rgl_0001	535710	539949	+	535127-535316;535460-535547;535615-535710;	371	.	0
R_glutinis_G00166-mRNA-1	Rgl_0001	540679	546240	+	.	0	546240-546252;	12
R_glutinis_G00168-mRNA-1	Rgl_0001	552208	554341	-	554364-554385;554341-554385;	65	552191-552208;	17
R_glutinis_G00175-mRNA-1	Rgl_0001	573952	574866	-	.	0	573735-573952;	217
R_glutinis_G00184-mRNA-1	Rgl_0001	597262	597769	+	.	0	600242-603742;600060-600127;599515-599991;599335-599438;599089-599270;598349-599024;598229-598242;598044-598111;597825-597976;	5233
R_glutinis_G00185-mRNA-1	Rgl_0001	603904	605652	-	.	0	603777-603904;	127
R_glutinis_G00187-mRNA-1	Rgl_0001	607154	613560	+	.	0	613560-613563;	3
R_glutinis_G00189-mRNA-1	Rgl_0001	616846	619431	-	621635-621707;621385-621497;621102-621296;620973-621031;620866-620909;620681-620789;620382-620611;620056-620318;619431-619978;	1625	.	0
R_glutinis_G00194-mRNA-1	Rgl_0001	626427	627097	+	.	0	627196-627603;	407
R_glutinis_G00195-mRNA-1	Rgl_0001	628364	628376	+	627863-628123;627882-628030;628244-628330;	494	629259-629342;628430-628861;	514
R_glutinis_G00197-mRNA-1	Rgl_0001	630024	631132	+	628579-628757;629986-630024;	216	.	0
R_glutinis_G00198-mRNA-1	Rgl_0001	637072	640603	-	640603-640632;	29	632066-633005;633078-636557;636649-636988;	4757
R_glutinis_G00201-mRNA-1	Rgl_0001	645645	647453	+	645596-645645;	49	.	0
R_glutinis_G00204-mRNA-2	Rgl_0001	650012	652176	+	649502-649801;649870-649926;650006-650012;	361	652176-652193;	17
R_glutinis_G00205-mRNA-1	Rgl_0001	655409	655906	-	.	0	655126-655239;655327-655409;	195
R_glutinis_G00211-mRNA-1	Rgl_0001	670413	673025	+	670214-670413;	199	.	0
R_glutinis_G00215-mRNA-1	Rgl_0001	682508	686132	+	682399-682498;	99	.	0
R_glutinis_G00218-mRNA-1	Rgl_0001	694661	694717	+	694328-694573;	245	694853-696061;	1208
R_glutinis_G00227-mRNA-1	Rgl_0001	717729	720276	-	720276-720810;	534	.	0
R_glutinis_G00229-mRNA-1	Rgl_0001	722188	724380	+	.	0	724856-725584;724446-724786;	1068
R_glutinis_G00230-mRNA-1	Rgl_0001	727333	731725	+	725803-726006;726091-726208;726276-726422;726484-726648;726723-726843;726915-727000;727071-727333;	1097	.	0
R_glutinis_G00233-mRNA-1	Rgl_0001	738577	738842	-	739336-739835;739129-739266;738989-739045;	692	738328-738506;	178
R_glutinis_G00236-mRNA-1	Rgl_0001	744369	746465	+	744368-744369;	1	746465-746468;	3
R_glutinis_G00237-mRNA-1	Rgl_0001	746835	751641	-	751641-751831;	190	746798-746835;	37
R_glutinis_G00239-mRNA-1	Rgl_0001	757904	759170	+	757544-757904;	360	.	0
R_glutinis_G00240-mRNA-1	Rgl_0001	759423	762082	-	762082-762719;	637	.	0
R_glutinis_G00241-mRNA-1	Rgl_0001	762724	766490	+	762703-762724;	21	.	0
R_glutinis_G00248-mRNA-1	Rgl_0001	775849	781941	+	775842-775849;	7	783887-784983;783887-784983;783887-784805;783704-783821;783704-783821;783704-783821;783031-783635;783031-783635;783031-783635;782935-782966;782935-782966;782935-782966;782830-782864;782830-782864;782830-782864;782748-782769;782748-782769;782748-782769;781941-782635;	6225
R_glutinis_G00249-mRNA-1	Rgl_0001	784788	788999	+	.	0	789449-790338;789232-789370;788999-789171;	1199
R_glutinis_G00255-mRNA-1	Rgl_0001	798413	799832	-	799832-800075;	243	797752-798048;798117-798413;	592
R_glutinis_G00261-mRNA-1	Rgl_0001	821230	823163	-	824083-824618;823163-824005;	1377	.	0
R_glutinis_G00267-mRNA-1	Rgl_0001	838860	841867	+	837275-837492;837564-838860;	1513	841867-842104;	237
R_glutinis_G00269-mRNA-1	Rgl_0001	845717	848610	-	.	0	845697-845717;	20
R_glutinis_G00277-mRNA-1	Rgl_0001	871715	873405	-	.	0	871437-871715;	278
R_glutinis_G00286-mRNA-1	Rgl_0001	898733	903959	+	898695-898733;	38	903959-904032;	73
R_glutinis_G00299-mRNA-1	Rgl_0001	976181	986661	-	.	0	975989-976181;	192
R_glutinis_G00307-mRNA-1	Rgl_0001	1014309	1017316	-	1017316-1017324;	8	1014043-1014309;	266
R_glutinis_G00308-mRNA-1	Rgl_0001	1017422	1020219	+	1017391-1017422;	31	.	0
R_glutinis_G00315-mRNA-1	Rgl_0001	1036387	1039937	-	1039937-1040022;	85	1036064-1036387;	323
R_glutinis_G00316-mRNA-1	Rgl_0001	1040016	1047236	+	.	0	1047236-1047369;	133
R_glutinis_G00322-mRNA-1	Rgl_0001	1064327	1067156	+	.	0	1067156-1067157;	1
R_glutinis_G00338-mRNA-1	Rgl_0001	1100821	1104195	+	.	0	1107544-1108041;1107389-1107476;1107233-1107318;1106767-1107123;1106407-1106712;1105356-1106287;1105020-1105294;1104854-1104955;1104195-1104754;	3195
R_glutinis_G00343-mRNA-1	Rgl_0001	1120411	1121451	-	.	0	1120318-1120344;	26
R_glutinis_G00344-mRNA-1	Rgl_0001	1121424	1122664	+	1121178-1121424;	246	.	0
R_glutinis_G00347-mRNA-1	Rgl_0001	1126988	1129367	+	1126962-1126988;	26	.	0
R_glutinis_G00354-mRNA-1	Rgl_0001	1147980	1149779	+	.	0	1149779-1149845;	66
R_glutinis_G00356-mRNA-1	Rgl_0001	1152347	1155131	-	1155131-1155252;	121	1152232-1152347;	115
R_glutinis_G00359-mRNA-1	Rgl_0001	1160682	1165877	-	.	0	1160678-1160682;	4
R_glutinis_G00367-mRNA-1	Rgl_0001	1189994	1193941	-	1193941-1193984;	43	1189925-1189994;	69
R_glutinis_G00372-mRNA-1	Rgl_0001	1206112	1213947	-	.	0	1205934-1206112;	178
R_glutinis_G00374-mRNA-1	Rgl_0001	1215900	1217171	-	.	0	1215813-1215900;	87
R_glutinis_G00377-mRNA-1	Rgl_0001	1222842	1225361	-	.	0	1222755-1222842;	87
R_glutinis_G00378-mRNA-1	Rgl_0001	1225455	1227587	+	1225345-1225455;	110	1227587-1227674;	87
R_glutinis_G00388-mRNA-1	Rgl_0001	1257695	1259109	-	.	0	1256613-1257311;	698
R_glutinis_G00390-mRNA-1	Rgl_0001	1265250	1266810	+	1264961-1265060;1265248-1265250;	101	.	0
R_glutinis_G00393-mRNA-1	Rgl_0001	1270481	1272094	+	1270313-1270481;	168	1272094-1272260;	166
R_glutinis_G00394-mRNA-1	Rgl_0001	1272342	1280615	-	.	0	1272338-1272342;	4
R_glutinis_G00398-mRNA-1	Rgl_0001	1289394	1295485	-	1295485-1295530;	45	.	0
R_glutinis_G00399-mRNA-1	Rgl_0001	1295637	1297812	+	1295482-1295637;	155	1297812-1297894;	82
R_glutinis_G00402-mRNA-1	Rgl_0001	1307120	1311047	+	1307116-1307120;	4	1313741-1313875;1313384-1313564;1313188-1313297;1312806-1313118;1312619-1312659;1312423-1312553;1311987-1312260;1311047-1311921;	2052
R_glutinis_G00405-mRNA-1	Rgl_0001	1318699	1323240	+	1318698-1318699;	1	.	0
R_glutinis_G00409-mRNA-2	Rgl_0001	1332042	1332302	-	1333285-1333374;1333114-1333196;1332745-1332898;1332576-1332605;1332437-1332483;	399	.	0
R_glutinis_G00415-mRNA-1	Rgl_0001	1345300	1347247	-	1347247-1347307;	60	.	0
R_glutinis_G00417-mRNA-1	Rgl_0001	1348514	1352263	-	1352263-1352284;	21	.	0
R_glutinis_G00419-mRNA-1	Rgl_0001	1356519	1361542	-	.	0	1356506-1356519;	13
R_glutinis_G00422-mRNA-1	Rgl_0001	1370058	1376554	+	1370039-1370058;	19	1376554-1376735;	181
R_glutinis_G00423-mRNA-1	Rgl_0001	1378941	1383474	-	1383474-1383475;	1	1377332-1377514;1377332-1377514;1377604-1377687;1377604-1377687;1377758-1377949;1377758-1378239;1378019-1378239;1378304-1378941;	2059
R_glutinis_G00430-mRNA-1	Rgl_0001	1402042	1402136	-	.	0	1398080-1398218;1398299-1398365;	204
R_glutinis_G00435-mRNA-1	Rgl_0001	1414606	1416224	-	.	0	1414544-1414606;	62
R_glutinis_G00442-mRNA-1	Rgl_0001	1440786	1442267	+	1440479-1440658;1440721-1440786;	244	1442267-1442327;	60
R_glutinis_G00444-mRNA-1	Rgl_0001	1444268	1456327	-	.	0	1444197-1444268;	71
R_glutinis_G00451-mRNA-1	Rgl_0001	1478635	1482711	-	1482711-1482734;	23	1478587-1478635;	48
R_glutinis_G00461-mRNA-1	Rgl_0001	1504975	1508366	-	1511592-1511637;1511299-1511314;1511169-1511231;1510993-1511093;1510466-1510923;1510226-1510391;1509920-1510116;1509663-1509833;1509108-1509584;1508958-1509015;1508788-1508877;1508366-1508691;	2157	1503556-1503766;1503836-1503981;1504048-1504225;1504285-1504975;	1222
R_glutinis_G00468-mRNA-1	Rgl_0001	1524701	1526338	-	1526338-1526364;	26	.	0
R_glutinis_G00474-mRNA-1	Rgl_0001	1543877	1544702	-	1544702-1544800;	98	1542527-1542653;1542527-1542710;1542696-1542710;1542928-1543045;1542928-1543045;1543133-1543159;1543133-1543159;1543234-1543284;1543234-1543284;1543377-1543475;1543377-1543475;1543544-1543585;1543544-1543585;1543645-1543877;	1219
R_glutinis_G00476-mRNA-1	Rgl_0001	1547296	1548711	-	1548711-1549279;	568	.	0
R_glutinis_G00480-mRNA-1	Rgl_0001	1557912	1562441	-	.	0	1557762-1557912;	150
R_glutinis_G00492-mRNA-1	Rgl_0001	1593346	1593809	+	1592603-1592853;1592938-1593270;	582	1594027-1594351;1593843-1593944;	425
R_glutinis_G00494-mRNA-1	Rgl_0001	1598069	1600730	+	.	0	1600730-1600873;	143
R_glutinis_G00497-mRNA-1	Rgl_0001	1602036	1605508	-	.	0	1602023-1602036;	13
R_glutinis_G00505-mRNA-1	Rgl_0001	1625323	1626738	-	1626738-1626750;	12	1624853-1625323;	470
R_glutinis_G00506-mRNA-1	Rgl_0001	1626881	1627551	+	1626433-1626490;1626676-1626881;	262	.	0
R_glutinis_G00513-mRNA-1	Rgl_0001	1644895	1648068	+	.	0	1648068-1648468;	400
R_glutinis_G00515-mRNA-1	Rgl_0001	1650881	1652177	+	1650632-1650881;	249	1652177-1652210;	33
R_glutinis_G00518-mRNA-1	Rgl_0001	1663573	1665948	+	.	0	1665948-1665949;	1
R_glutinis_G00523-mRNA-1	Rgl_0001	1674043	1678467	-	1678467-1679010;	543	1673639-1674043;	404
R_glutinis_G00524-mRNA-1	Rgl_0001	1678859	1680911	+	1678465-1678859;	394	1681478-1681686;	208
R_glutinis_G00527-mRNA-1	Rgl_0001	1686074	1687645	-	1687645-1687649;	4	.	0
R_glutinis_G00529-mRNA-1	Rgl_0001	1693318	1697496	-	.	0	1689567-1690103;1690184-1690255;1690331-1690428;1690499-1690559;1690627-1692963;1693069-1693128;1693227-1693258;	3190
R_glutinis_G00534-mRNA-1	Rgl_0001	1708792	1710064	+	1708628-1708727;	99	.	0
R_glutinis_G00536-mRNA-1	Rgl_0001	1711470	1711583	-	1712094-1712307;1711907-1712015;1711657-1711844;	508	1711248-1711411;	163
R_glutinis_G00536-mRNA-2	Rgl_0001	1711470	1711556	-	1712094-1712307;1711907-1712015;1711657-1711844;	508	1711248-1711411;	163
R_glutinis_G00537-mRNA-1	Rgl_0001	1712465	1719519	+	1712400-1712465;	65	1721247-1721346;1721024-1721684;1721024-1721346;1721024-1721346;1721024-1721346;1720896-1720960;1720896-1720960;1720896-1720960;1720896-1720960;1720364-1720821;1720364-1720821;1720364-1720821;1720189-1720300;1720189-1720300;1720094-1720129;	3609
R_glutinis_G00538-mRNA-1	Rgl_0001	1717679	1718451	-	1721124-1721271;1720477-1720621;1719845-1719983;1719235-1719382;	576	1714508-1714686;1715233-1715296;1715816-1715928;1716476-1716575;	452
R_glutinis_G00540-mRNA-1	Rgl_0001	1721693	1724992	-	1724992-1724993;	1	1721511-1721693;	182
R_glutinis_G00542-mRNA-1	Rgl_0001	1727039	1733018	-	.	0	1727024-1727039;	15
R_glutinis_G00547-mRNA-2	Rgl_0001	1752267	1756309	-	1756309-1756490;	181	.	0
R_glutinis_G00551-mRNA-2	Rgl_0001	1764589	1765090	+	1764115-1764276;1764346-1764387;1764450-1764515;	267	.	0
R_glutinis_G00556-mRNA-1	Rgl_0001	1774161	1775512	-	1775512-1775671;	159	.	0
R_glutinis_G00564-mRNA-1	Rgl_0001	1794549	1796373	+	.	0	1796373-1796514;	141
R_glutinis_G00565-mRNA-1	Rgl_0001	1796555	1797634	-	1797634-1797650;	16	1796371-1796555;	184
R_glutinis_G00566-mRNA-1	Rgl_0001	1800258	1805266	+	1797777-1798453;1798528-1798886;1798958-1800192;	2268	.	0
R_glutinis_G00568-mRNA-2	Rgl_0001	1809831	1809878	+	1807174-1807976;1807174-1807976;1808049-1808164;1808049-1808164;1808243-1808381;1808243-1808381;1808464-1808823;1808464-1808823;1808918-1809294;1808918-1809294;1809371-1809744;1809374-1809744;	4323	1810674-1811014;1810674-1811014;1810485-1810606;1810485-1810606;1810322-1810409;1810322-1810409;1810176-1810254;1810176-1810254;1809878-1810068;	1442
R_glutinis_G00577-mRNA-1	Rgl_0001	1838049	1839993	-	1840609-1840756;1840418-1840550;1840216-1840352;1840119-1840150;1839993-1840047;	500	.	0
R_glutinis_G00579-mRNA-1	Rgl_0001	1841950	1843132	+	1841931-1841950;	19	1843132-1843147;	15
R_glutinis_G00582-mRNA-1	Rgl_0001	1851316	1857125	-	.	0	1851309-1851316;	7
R_glutinis_G00585-mRNA-1	Rgl_0001	1858675	1860238	-	1860238-1860239;	1	.	0
R_glutinis_G00593-mRNA-1	Rgl_0001	1875731	1883459	-	1883503-1883527;	24	.	0
R_glutinis_G00601-mRNA-1	Rgl_0001	1908552	1910094	+	1907966-1908552;	586	1910094-1910703;	609
R_glutinis_G00609-mRNA-1	Rgl_0001	1932144	1934316	+	.	0	1934316-1934367;	51
R_glutinis_G00610-mRNA-1	Rgl_0001	1934393	1938073	-	1938073-1938454;	381	.	0
R_glutinis_G00615-mRNA-1	Rgl_0001	1950575	1958409	-	1958409-1958411;	2	.	0
R_glutinis_G00624-mRNA-1	Rgl_0001	1984315	1992617	-	.	0	1982919-1983137;1983537-1983755;	436
R_glutinis_G00625-mRNA-1	Rgl_0001	1993188	1997936	-	.	0	1992718-1993056;	338
R_glutinis_G00629-mRNA-1	Rgl_0001	2006974	2009804	-	2009804-2009898;	94	.	0
R_glutinis_G00630-mRNA-1	Rgl_0001	2010023	2011927	+	.	0	2012926-2013139;2012487-2012814;2012207-2012419;2011927-2012138;	963
R_glutinis_G00633-mRNA-1	Rgl_0001	2015356	2018838	-	.	0	2013326-2014481;2014539-2014609;2014667-2014738;2014797-2014895;2014953-2015356;	1797
R_glutinis_G00634-mRNA-1	Rgl_0001	2019413	2021638	-	2021638-2021670;	32	.	0
R_glutinis_G00638-mRNA-1	Rgl_0001	2029943	2031989	+	2029839-2029943;	104	2033173-2033783;2032998-2033102;2031989-2033783;	2508
R_glutinis_G00643-mRNA-1	Rgl_0001	2041604	2048100	-	2048100-2048262;	162	2041584-2041604;	20
R_glutinis_G00647-mRNA-1	Rgl_0001	2063281	2066115	-	2068747-2069025;2068623-2068678;2068313-2068549;2068160-2068241;2067980-2068095;2067376-2067901;2066431-2067282;2066189-2066340;	2292	.	0
R_glutinis_G00656-mRNA-1	Rgl_0001	2093869	2100259	+	2093825-2093869;	44	2100259-2100274;	15
R_glutinis_G00660-mRNA-1	Rgl_0001	2114898	2116781	-	2116781-2116794;	13	.	0
R_glutinis_G00662-mRNA-1	Rgl_0001	2125547	2127531	+	2124576-2124629;2124576-2124629;2124690-2124799;2124690-2124799;2125041-2125075;2125041-2125075;2125162-2125547;	777	.	0
R_glutinis_G00664-mRNA-1	Rgl_0001	2129830	2130939	+	2127654-2127918;2128039-2128125;2128224-2129152;2129273-2129359;2129457-2129830;	1737	2134442-2134790;2133159-2133207;2132974-2133060;2131925-2132853;2131740-2131826;2130939-2131619;	2176
R_glutinis_G00666-mRNA-1	Rgl_0001	2132298	2133585	+	.	0	2134393-2134790;2134208-2134294;2133585-2134087;	985
R_glutinis_G00670-mRNA-1	Rgl_0001	2138836	2141601	-	2141601-2142036;	435	.	0
R_glutinis_G00671-mRNA-1	Rgl_0001	2142224	2145696	+	2141598-2142224;	626	2146557-2146693;2145696-2146477;	917
R_glutinis_G00675-mRNA-1	Rgl_0001	2155767	2159511	+	.	0	2159511-2159521;	10
R_glutinis_G00675-mRNA-2	Rgl_0001	2153801	2155896	+	.	0	2155896-2155904;	8
R_glutinis_G00676-mRNA-1	Rgl_0001	2159642	2163481	-	2163481-2163721;	240	2159618-2159642;	24
R_glutinis_G00677-mRNA-1	Rgl_0001	2163851	2166970	-	2166970-2166998;	28	.	0
R_glutinis_G00681-mRNA-1	Rgl_0001	2177931	2181779	-	2181779-2181825;	46	2177900-2177931;	31
R_glutinis_G00682-mRNA-1	Rgl_0001	2182133	2183814	+	.	0	2183814-2183820;	6
R_glutinis_G00686-mRNA-1	Rgl_0001	2188914	2200197	-	.	0	2188913-2188914;	1
R_glutinis_G00688-mRNA-1	Rgl_0001	2202256	2203196	-	2204196-2204285;2203196-2203918;	811	2202077-2202159;2202239-2202256;	99
R_glutinis_G00693-mRNA-1	Rgl_0001	2213968	2214800	+	2213892-2213968;	76	2214800-2214861;	61
R_glutinis_G00694-mRNA-1	Rgl_0001	2216361	2222954	+	.	0	2222954-2222959;	5
R_glutinis_G00696-mRNA-1	Rgl_0001	2229650	2237233	-	2237441-2237968;2237278-2237290;	539	.	0
R_glutinis_G00697-mRNA-1	Rgl_0001	2239056	2241620	+	2237532-2237968;2238037-2238098;2238181-2238285;2238375-2238761;2238827-2238852;2238923-2239056;	1145	.	0
R_glutinis_G00704-mRNA-1	Rgl_0001	2263257	2263999	-	2266278-2266496;2266100-2266195;2265852-2266031;2265450-2265784;2265276-2265358;2264972-2265188;2264780-2264882;2264589-2264692;2264321-2264494;2264201-2264251;2264071-2264136;	1617	2261804-2261841;2261916-2262335;2262411-2262474;2262581-2262961;2263039-2263176;	1036
R_glutinis_G00704-mRNA-2	Rgl_0001	2263257	2263999	-	2267550-2267751;2266639-2267483;	1045	.	0
R_glutinis_G00717-mRNA-1	Rgl_0001	2303713	2304512	-	2304512-2304546;	34	.	0
R_glutinis_G00720-mRNA-1	Rgl_0001	2309009	2311344	+	.	0	2312323-2312472;	149
R_glutinis_G00721-mRNA-1	Rgl_0001	2312716	2319533	-	2319533-2319574;	41	2312324-2312716;	392
R_glutinis_G00725-mRNA-1	Rgl_0001	2330392	2337777	+	.	0	2337777-2337786;	9
R_glutinis_G00727-mRNA-1	Rgl_0001	2340586	2347028	-	2347662-2347893;2347476-2347589;2347028-2347408;	724	.	0
R_glutinis_G00735-mRNA-1	Rgl_0001	2365144	2368782	+	2364032-2364249;2364313-2364492;2364614-2364725;2364803-2365144;	848	.	0
R_glutinis_G00738-mRNA-1	Rgl_0001	2374560	2376039	+	2372979-2373879;2373995-2374540;	1445	.	0
R_glutinis_G00744-mRNA-1	Rgl_0001	2390912	2401927	-	2405193-2405517;2404588-2404959;2404042-2404526;2403440-2403971;	1710	2388820-2389186;2390909-2390912;	369
R_glutinis_G00747-mRNA-1	Rgl_0001	2407994	2410602	-	2411571-2411946;2410664-2411946;2410664-2411247;	2240	.	0
R_glutinis_G00748-mRNA-1	Rgl_0001	2412053	2415190	-	2415270-2415302;	32	.	0
R_glutinis_G00751-mRNA-1	Rgl_0001	2420702	2422787	-	2424384-2424408;2424247-2424268;2424100-2424180;2424100-2424154;2424013-2424031;2424013-2424031;2423783-2423847;2423783-2423847;2422787-2423670;	1226	.	0
R_glutinis_G00757-mRNA-1	Rgl_0001	2431876	2432766	-	2432766-2432912;	146	.	0
R_glutinis_G00764-mRNA-1	Rgl_0001	2450317	2452379	-	2452379-2452561;	182	2450210-2450317;	107
R_glutinis_G00768-mRNA-1	Rgl_0001	2458919	2462746	+	2458501-2458604;2458674-2458919;	348	2466152-2466308;2465791-2465989;2464856-2465603;2464493-2464779;2462746-2464346;	2987
R_glutinis_G00769-mRNA-1	Rgl_0001	2464234	2466308	+	2463446-2463917;2463989-2464234;	716	.	0
R_glutinis_G00774-mRNA-1	Rgl_0001	2482173	2482857	+	2482073-2482109;	36	.	0
R_glutinis_G00780-mRNA-1	Rgl_0001	2494951	2496579	+	2494135-2494553;2494635-2494951;	734	.	0
R_glutinis_G00799-mRNA-1	Rgl_0001	2562764	2566742	+	2556257-2556356;2556548-2556950;2557033-2557188;2557262-2558962;2559053-2561024;2561143-2562764;	5948	.	0
R_glutinis_G00801-mRNA-1	Rgl_0001	2571879	2574235	-	2575602-2575624;2575505-2575538;2575213-2575440;2575100-2575154;2574235-2575025;	1126	.	0
R_glutinis_G00803-mRNA-1	Rgl_0001	2575613	2578196	+	2575370-2575448;	78	.	0
R_glutinis_G00805-mRNA-1	Rgl_0001	2580437	2581591	-	.	0	2579928-2580195;2579928-2580195;2580267-2580437;	704
R_glutinis_G00807-mRNA-2	Rgl_0001	2588195	2588721	+	2587307-2587387;2587307-2587387;2587539-2587589;2587539-2587589;2587703-2587933;2587703-2587933;2588011-2588117;2588011-2588117;	932	2589175-2589336;2589175-2589216;2588793-2589094;2588793-2589094;	804
R_glutinis_G00808-mRNA-1	Rgl_0001	2591671	2592122	-	2592260-2592529;2592122-2592139;	286	2590405-2590726;2590825-2590911;2591032-2591301;	676
R_glutinis_G00816-mRNA-1	Rgl_0001	2609857	2612099	+	2609563-2609758;2609818-2609857;	234	.	0
R_glutinis_G00818-mRNA-1	Rgl_0001	2614519	2619552	-	2645983-2646147;	164	.	0
R_glutinis_G00819-mRNA-2	Rgl_0001	2622285	2622416	+	2619655-2619883;2619952-2622285;	2561	2624427-2624530;2624219-2624353;2624046-2624089;2623880-2623966;2623694-2623817;2623589-2623597;2623262-2623517;2623055-2623199;2622479-2622979;	1396
R_glutinis_G00820-mRNA-2	Rgl_0001	2625088	2625420	+	2624755-2624955;	200	2625746-2625809;2625552-2625679;	190
R_glutinis_G00822-mRNA-1	Rgl_0001	2631143	2633570	+	2630921-2631143;	222	2633570-2633577;	7
R_glutinis_G00825-mRNA-1	Rgl_0001	2638113	2639600	+	2637453-2637591;2637661-2637737;2637995-2638015;2638080-2638113;	267	.	0
R_glutinis_G00830-mRNA-1	Rgl_0001	2650205	2651348	+	2650074-2650178;	104	.	0
R_glutinis_G00831-mRNA-1	Rgl_0001	2651453	2655705	-	.	0	2651423-2651453;	30
R_glutinis_G00837-mRNA-1	Rgl_0001	2677729	2678806	+	2676840-2676916;2676985-2677007;2677076-2677134;2677214-2677337;2677407-2677561;	433	2679028-2679096;2678887-2678966;	147
R_glutinis_G00837-mRNA-2	Rgl_0001	2677729	2678806	+	2676840-2676916;2676985-2677007;2677076-2677134;2677214-2677337;2677407-2677561;	433	2679028-2679096;2678887-2678966;	147
R_glutinis_G00842-mRNA-1	Rgl_0001	2688032	2695746	-	.	0	2688031-2688032;	1
R_glutinis_G00843-mRNA-1	Rgl_0001	2696065	2697134	+	2695583-2695623;2695749-2696065;	356	.	0
R_glutinis_G00848-mRNA-1	Rgl_0001	2704783	2705626	-	.	0	2704674-2704783;	109
R_glutinis_G00850-mRNA-2	Rgl_0001	2707523	2707714	-	2710368-2710586;2710172-2710299;2709976-2710103;2709026-2709910;2708896-2708955;2708626-2708828;2708108-2708462;2707785-2708013;	2199	2707089-2707422;2707508-2707523;	348
R_glutinis_G00852-mRNA-1	Rgl_0001	2713095	2716434	-	.	0	2713050-2713095;	45
R_glutinis_G00855-mRNA-1	Rgl_0001	2724244	2724740	-	2727384-2727557;	173	2723597-2723696;	99
R_glutinis_G00856-mRNA-1	Rgl_0001	2726836	2727198	-	2727384-2727557;2727384-2727557;	346	2724829-2724925;2726055-2726154;	195
R_glutinis_G00857-mRNA-1	Rgl_0001	2727618	2730462	-	.	0	2724381-2724525;2724625-2724711;2726062-2726983;2727083-2727169;2727291-2727618;	1564
R_glutinis_G00861-mRNA-1	Rgl_0001	2737327	2739993	+	2734685-2735137;2735202-2735342;2735408-2735781;2735866-2737327;	2426	2739993-2739999;	6
R_glutinis_G00863-mRNA-1	Rgl_0001	2749477	2751168	+	.	0	2751168-2751242;	74
R_glutinis_G00864-mRNA-1	Rgl_0001	2751193	2757393	-	2757393-2757448;	55	2751190-2751193;	3
R_glutinis_G00865-mRNA-1	Rgl_0001	2753645	2755039	+	2753546-2753645;	99	.	0
R_glutinis_G00867-mRNA-2	Rgl_0001	2758833	2761227	-	2761791-2762127;2761791-2762127;2761663-2761728;2761663-2761728;2761294-2761609;2761294-2761609;	1432	.	0
R_glutinis_G00871-mRNA-1	Rgl_0001	2767360	2770021	+	2765170-2766356;2766420-2766550;2766628-2766653;2766729-2767360;	1972	.	0
R_glutinis_G00872-mRNA-1	Rgl_0001	2770115	2772712	+	2770111-2770115;	4	2772712-2772734;	22
R_glutinis_G00876-mRNA-1	Rgl_0001	2781443	2783808	-	.	0	2779474-2780063;2781374-2781443;	658
R_glutinis_G00883-mRNA-1	Rgl_0001	2802370	2804831	-	2804831-2804915;	84	.	0
R_glutinis_G00886-mRNA-1	Rgl_0001	2810211	2811323	+	2809733-2809894;2810137-2810211;	235	.	0
R_glutinis_G00889-mRNA-1	Rgl_0001	2816462	2822697	+	2816405-2816462;	57	.	0
R_glutinis_G00894-mRNA-1	Rgl_0001	2834435	2836502	+	.	0	2836502-2837102;	600
R_glutinis_G00898-mRNA-1	Rgl_0001	2847639	2853428	+	2847485-2847639;	154	.	0
R_glutinis_G00900-mRNA-1	Rgl_0001	2854985	2856470	+	.	0	2856843-2857162;	319
R_glutinis_G00909-mRNA-1	Rgl_0001	2877162	2879219	+	2874121-2874897;2874996-2875176;2875272-2876152;2876220-2877162;	2778	2879596-2879671;2879219-2879467;	323
R_glutinis_G00912-mRNA-2	Rgl_0001	2890180	2890543	-	.	0	2883740-2884124;2884215-2884406;2884475-2884608;2884681-2885834;2885896-2886190;2886265-2886364;2886445-2886699;	2508
R_glutinis_G00916-mRNA-1	Rgl_0001	2906086	2907897	+	.	0	2907897-2907901;	4
R_glutinis_G00922-mRNA-1	Rgl_0001	2927739	2931984	-	2931984-2931988;	4	.	0
R_glutinis_G00925-mRNA-1	Rgl_0001	2938553	2943321	-	.	0	2937340-2937530;2937608-2937882;2937991-2938180;2938246-2938333;2938397-2938553;	896
R_glutinis_G00927-mRNA-1	Rgl_0001	2946471	2947506	+	.	0	2947785-2948345;2947506-2947646;	700
R_glutinis_G00929-mRNA-1	Rgl_0001	2951866	2952845	+	.	0	2953667-2953949;2952845-2953519;	956
R_glutinis_G00931-mRNA-1	Rgl_0001	2954139	2961288	-	.	0	2954105-2954139;	34
R_glutinis_G00933-mRNA-1	Rgl_0001	2964905	2968531	-	.	0	2964900-2964905;	5
R_glutinis_G00937-mRNA-1	Rgl_0001	2982561	2989870	+	2979857-2980074;2980380-2980616;2980683-2981860;2981963-2982561;	2228	.	0
R_glutinis_G00942-mRNA-1	Rgl_0001	3005032	3006453	-	3006618-3006711;3006527-3006556;	122	.	0
R_glutinis_G00946-mRNA-1	Rgl_0001	3014484	3016456	+	3014389-3014484;	95	.	0
R_glutinis_G00954-mRNA-1	Rgl_0001	3033509	3035012	+	3033391-3033509;	118	3035012-3035022;	10
R_glutinis_G00969-mRNA-1	Rgl_0001	3070956	3071643	+	3070898-3070956;	58	3071943-3072111;3071797-3071822;	193
R_glutinis_G00969-mRNA-3	Rgl_0001	3075742	3076271	+	3073595-3074368;3074479-3074553;3074643-3075045;3075119-3075256;3075334-3075508;3075613-3075665;	1612	3076689-3076773;3076478-3076606;3076346-3076361;	227
R_glutinis_G00970-mRNA-1	Rgl_0001	3072297	3073144	-	3073347-3073514;3073144-3073265;	288	.	0
R_glutinis_G00981-mRNA-1	Rgl_0001	3110441	3110976	+	3108136-3108180;3108345-3108509;3108574-3108667;3108732-3108870;3108952-3109648;3109769-3110018;3110089-3110358;3110148-3110296;	1801	3114777-3114958;3114617-3114698;3114233-3114377;3114163-3114500;3114019-3114080;3113811-3114080;3113493-3113742;3112679-3113375;3112465-3112603;3112307-3112400;3112078-3112242;3111724-3111905;3111365-3111649;3111053-3111206;	3031
R_glutinis_G00986-mRNA-1	Rgl_0001	3130088	3137987	+	3129072-3129346;3129597-3129671;3129744-3129885;3129955-3130017;	551	.	0
R_glutinis_G00988-mRNA-1	Rgl_0001	3143389	3144746	+	3142336-3142817;3142891-3143029;3143103-3143133;3143206-3143230;3143296-3143320;	697	.	0
R_glutinis_G00997-mRNA-1	Rgl_0001	3165768	3166798	+	3165753-3165768;	15	3166798-3166801;	3
R_glutinis_G00998-mRNA-1	Rgl_0001	3174229	3174555	-	3174555-3174822;	267	3172696-3172834;3172696-3172834;3172696-3172834;3172922-3172963;3172922-3172963;3172922-3172963;3173039-3173171;3173039-3173171;3173039-3173171;3173257-3173372;3173257-3173372;3173257-3173372;3173454-3173547;3173454-3173547;3173454-3173547;3173612-3173630;3173612-3173630;3173612-3173630;3173702-3173734;3173702-3173734;3173702-3174229;	2202
R_glutinis_G00998-mRNA-2	Rgl_0001	3174229	3174361	-	.	0	3167451-3167733;3167897-3168977;3169057-3169070;3169145-3169903;3169969-3170217;3170296-3170750;	2835
R_glutinis_G01000-mRNA-1	Rgl_0001	3175026	3178390	-	3178390-3178656;	266	3174957-3175026;	69
R_glutinis_G01001-mRNA-1	Rgl_0001	3178654	3180221	+	3178480-3178654;	174	3180221-3180321;	100
R_glutinis_G01011-mRNA-1	Rgl_0002	7895	9464	+	5479-5600;5667-5845;5924-6133;6202-6421;6497-7296;7387-7895;	2034	.	0
R_glutinis_G01015-mRNA-1	Rgl_0002	21839	27327	+	.	0	28234-28612;28067-28163;27802-27985;27495-27719;	881
R_glutinis_G01015-mRNA-3	Rgl_0002	20055	22308	+	20029-20055;	26	.	0
R_glutinis_G01016-mRNA-1	Rgl_0002	21879	23478	-	23478-23483;	5	21834-21879;	45
R_glutinis_G01025-mRNA-1	Rgl_0002	52223	55114	+	51858-52223;	365	55916-56526;55574-55850;55114-55509;	1281
R_glutinis_G01026-mRNA-1	Rgl_0002	55387	57008	+	.	0	57008-57192;	184
R_glutinis_G01031-mRNA-1	Rgl_0002	64247	65473	-	65473-65487;	14	.	0
R_glutinis_G01033-mRNA-1	Rgl_0002	75620	77182	-	77182-77467;	285	75577-75620;	43
R_glutinis_G01036-mRNA-1	Rgl_0002	81428	83558	-	83558-83603;	45	.	0
R_glutinis_G01037-mRNA-1	Rgl_0002	82342	82814	+	.	0	83365-83494;82970-83001;82814-82862;	208
R_glutinis_G01039-mRNA-1	Rgl_0002	85200	91724	-	91724-91740;	16	84953-85072;85152-85200;	167
R_glutinis_G01042-mRNA-1	Rgl_0002	96002	97393	-	98877-99076;98717-98784;98589-98647;98186-98508;98022-98118;97393-97959;	1308	95857-96002;	145
R_glutinis_G01045-mRNA-1	Rgl_0002	99904	103030	+	99115-99214;99273-99283;99359-99391;99474-99584;99712-99904;	443	.	0
R_glutinis_G01046-mRNA-1	Rgl_0002	103140	106020	-	106020-106045;	25	.	0
R_glutinis_G01051-mRNA-1	Rgl_0002	122213	126263	+	122206-122213;	7	.	0
R_glutinis_G01057-mRNA-1	Rgl_0002	141764	143559	+	141636-141764;	128	143559-143682;	123
R_glutinis_G01062-mRNA-1	Rgl_0002	154469	161472	+	.	0	161472-161613;	141
R_glutinis_G01069-mRNA-1	Rgl_0002	181187	187747	-	187747-187754;	7	.	0
R_glutinis_G01076-mRNA-1	Rgl_0002	206028	212292	+	204251-204584;204656-204854;204917-205531;205613-205817;205883-205963;	1429	213150-213582;212935-213050;212292-212844;	1099
R_glutinis_G01077-mRNA-1	Rgl_0002	206208	207726	-	207726-207731;	5	206203-206208;	5
R_glutinis_G01078-mRNA-1	Rgl_0002	212777	213397	+	212578-212777;	199	213397-213582;	185
R_glutinis_G01080-mRNA-1	Rgl_0002	215887	216507	-	216507-216706;	199	214359-214451;214359-214456;214359-214456;214530-214725;214530-214725;214530-215887;	2033
R_glutinis_G01081-mRNA-1	Rgl_0002	217138	226653	-	226653-226673;	20	.	0
R_glutinis_G01083-mRNA-1	Rgl_0002	225102	229607	+	225090-225102;	12	.	0
R_glutinis_G01084-mRNA-1	Rgl_0002	229976	234391	-	.	0	229965-229976;	11
R_glutinis_G01085-mRNA-1	Rgl_0002	234854	237815	+	234448-234854;	406	.	0
R_glutinis_G01089-mRNA-1	Rgl_0002	247332	249032	-	249032-249033;	1	.	0
R_glutinis_G01096-mRNA-1	Rgl_0002	264179	266494	-	266494-266495;	1	.	0
R_glutinis_G01097-mRNA-1	Rgl_0002	266933	268243	-	268243-268516;	273	266901-266933;	32
R_glutinis_G01099-mRNA-1	Rgl_0002	270251	275905	-	275905-276042;	137	270143-270249;	106
R_glutinis_G01100-mRNA-1	Rgl_0002	276378	278119	-	278119-278699;	580	276324-276378;	54
R_glutinis_G01102-mRNA-1	Rgl_0002	279858	281318	+	278120-278849;278120-278849;278909-279858;	2407	282799-282822;282698-282822;282698-282730;282299-282622;282299-282622;282164-282229;282075-282229;282075-282107;281318-282012;	1770
R_glutinis_G01107-mRNA-1	Rgl_0002	292778	293940	+	.	0	293940-293966;	26
R_glutinis_G01110-mRNA-1	Rgl_0002	296739	302881	-	303992-304203;303473-303902;302881-303402;	1161	.	0
R_glutinis_G01111-mRNA-1	Rgl_0002	296902	298216	+	296881-296902;	21	298216-298293;	77
R_glutinis_G01117-mRNA-1	Rgl_0002	316498	318978	-	.	0	315802-315921;315802-316498;	815
R_glutinis_G01120-mRNA-1	Rgl_0002	322897	324799	+	322798-322897;	99	324899-325546;324799-324800;	648
R_glutinis_G01121-mRNA-1	Rgl_0002	326929	329046	+	326655-326754;326834-326899;	164	.	0
R_glutinis_G01122-mRNA-1	Rgl_0002	329480	332325	+	329227-329420;	193	.	0
R_glutinis_G01124-mRNA-1	Rgl_0002	333550	335554	-	.	0	332331-332913;332980-333081;333148-333550;	1085
R_glutinis_G01128-mRNA-1	Rgl_0002	343241	346798	-	.	0	342181-342309;342387-342569;342636-343241;	915
R_glutinis_G01140-mRNA-1	Rgl_0002	374242	382100	-	382147-382281;	134	374130-374242;	112
R_glutinis_G01142-mRNA-1	Rgl_0002	386414	387859	-	387859-388191;	332	386408-386414;	6
R_glutinis_G01144-mRNA-1	Rgl_0002	391294	393351	-	393536-393720;393351-393457;	290	.	0
R_glutinis_G01145-mRNA-1	Rgl_0002	393871	394794	+	.	0	395225-395335;394959-395161;394794-394894;	412
R_glutinis_G01149-mRNA-1	Rgl_0002	408022	408430	+	407134-407241;407321-407411;407497-407664;	364	.	0
R_glutinis_G01156-mRNA-1	Rgl_0002	427595	429607	+	.	0	430896-431200;430896-431200;430539-430813;430539-430813;430414-430471;430414-430471;430193-430349;430193-430349;429952-430123;429952-430123;429667-429881;429667-429881;	2352
R_glutinis_G01156-mRNA-2	Rgl_0002	429567	429607	+	.	0	434035-434168;434035-434168;433934-433948;433827-433948;433827-433842;433692-433744;433692-433744;433566-433586;433566-433586;433337-433485;433337-433485;	856
R_glutinis_G01162-mRNA-1	Rgl_0002	442829	449170	-	.	0	442820-442829;	9
R_glutinis_G01164-mRNA-1	Rgl_0002	450716	455751	-	455751-455754;	3	450651-450716;	65
R_glutinis_G01167-mRNA-1	Rgl_0002	463350	464786	-	.	0	462301-462391;462520-462567;462644-462698;462789-463350;	752
R_glutinis_G01169-mRNA-1	Rgl_0002	468945	471660	-	.	0	467887-468945;	1058
R_glutinis_G01172-mRNA-1	Rgl_0002	474850	482328	+	474825-474850;	25	.	0
R_glutinis_G01173-mRNA-1	Rgl_0002	482665	483417	+	.	0	483417-483545;	128
R_glutinis_G01195-mRNA-1	Rgl_0002	539927	542180	+	.	0	542180-542184;	4
R_glutinis_G01198-mRNA-1	Rgl_0002	547539	550977	+	.	0	553180-553499;553083-553111;552846-552990;552672-552760;552135-552591;550977-551988;	2046
R_glutinis_G01216-mRNA-1	Rgl_0002	593463	598953	-	.	0	591585-591854;	269
R_glutinis_G01217-mRNA-1	Rgl_0002	599547	602155	+	597917-598012;598976-599547;	666	.	0
R_glutinis_G01219-mRNA-1	Rgl_0002	606933	612455	-	612650-612920;612455-612545;	360	.	0
R_glutinis_G01220-mRNA-1	Rgl_0002	613135	618263	-	.	0	613128-613135;	7
R_glutinis_G01224-mRNA-1	Rgl_0002	629037	630470	+	628726-628960;629033-629037;	238	630470-630829;	359
R_glutinis_G01226-mRNA-1	Rgl_0002	635368	635373	+	633719-634130;633719-634130;634280-634372;634280-634372;634433-634501;634433-634501;634576-634754;634576-634754;634848-634990;634848-634990;635059-635293;635059-635293;	2250	636415-637392;636415-637392;636126-636330;636126-636330;635907-636051;635907-636051;635662-635834;635662-635834;635380-635584;635373-635584;	3409
R_glutinis_G01230-mRNA-1	Rgl_0002	645981	650402	+	643293-643524;643617-643732;644321-645981;	2006	.	0
R_glutinis_G01235-mRNA-1	Rgl_0002	663155	667209	+	.	0	667769-669578;667209-667605;	2205
R_glutinis_G01240-mRNA-1	Rgl_0002	681415	684724	-	684724-684725;	1	.	0
R_glutinis_G01248-mRNA-1	Rgl_0002	701482	702626	+	.	0	703376-704150;702626-703153;	1301
R_glutinis_G01249-mRNA-1	Rgl_0002	704259	705847	-	706915-707497;706357-706846;705847-705926;	1150	702648-704259;	1611
R_glutinis_G01254-mRNA-1	Rgl_0002	716040	717981	+	714210-714535;714603-714628;714694-714771;714850-714934;715005-715069;715150-716040;	1465	.	0
R_glutinis_G01257-mRNA-1	Rgl_0002	724364	726374	-	726644-726719;726374-726375;	76	724246-724364;	118
R_glutinis_G01259-mRNA-1	Rgl_0002	728412	730205	+	727538-727571;727627-727831;727627-727831;727924-728412;	929	.	0
R_glutinis_G01262-mRNA-1	Rgl_0002	737441	746255	-	747112-747387;746945-747034;746830-746848;746686-746716;	412	.	0
R_glutinis_G01270-mRNA-1	Rgl_0002	767288	768148	-	768323-768374;768226-768258;768148-768163;	98	.	0
R_glutinis_G01271-mRNA-1	Rgl_0002	768535	770119	+	768312-768464;768520-768535;	167	.	0
R_glutinis_G01276-mRNA-2	Rgl_0002	781070	781439	+	779294-780993;	1699	.	0
R_glutinis_G01280-mRNA-1	Rgl_0002	794555	797125	+	791847-792581;792482-792581;792650-792701;792650-792701;792759-792951;792759-792951;793062-793100;793062-793347;793160-793347;793412-793424;793412-793424;793484-793631;793484-793631;793734-793779;793734-793779;793862-793906;793862-793906;793975-794555;	2905	.	0
R_glutinis_G01286-mRNA-1	Rgl_0002	809327	811382	+	806941-809321;	2380	.	0
R_glutinis_G01293-mRNA-1	Rgl_0002	821941	824115	+	821936-821941;	5	.	0
R_glutinis_G01296-mRNA-2	Rgl_0002	828247	828422	-	828488-828611;	123	827963-827978;828051-828142;	106
R_glutinis_G01303-mRNA-1	Rgl_0002	842296	844038	-	844127-844154;	27	.	0
R_glutinis_G01305-mRNA-1	Rgl_0002	846098	849325	+	844185-844951;845038-845562;845739-846098;	1649	.	0
R_glutinis_G01307-mRNA-1	Rgl_0002	853567	855134	-	855134-855307;	173	.	0
R_glutinis_G01308-mRNA-1	Rgl_0002	855363	860704	+	.	0	860704-860731;	27
R_glutinis_G01311-mRNA-1	Rgl_0002	864172	868245	-	868245-868372;	127	.	0
R_glutinis_G01313-mRNA-1	Rgl_0002	869737	871621	+	.	0	871621-871636;	15
R_glutinis_G01314-mRNA-1	Rgl_0002	871451	875741	-	875741-875807;	66	.	0
R_glutinis_G01324-mRNA-1	Rgl_0002	928228	929953	+	927911-928207;	296	.	0
R_glutinis_G01326-mRNA-1	Rgl_0002	932937	935046	-	935046-935164;	118	.	0
R_glutinis_G01336-mRNA-1	Rgl_0002	961476	963849	-	963849-963888;	39	955638-957164;957245-957584;957675-957855;957920-958448;958510-958529;958592-958626;958700-958714;958832-960445;960505-960571;960639-960819;960894-961411;	5016
R_glutinis_G01336-mRNA-2	Rgl_0002	961476	962155	-	.	0	960011-960445;960505-960571;960639-960819;960894-961411;	1197
R_glutinis_G01339-mRNA-1	Rgl_0002	969499	972389	-	.	0	966330-966475;	145
R_glutinis_G01342-mRNA-1	Rgl_0002	982219	985091	-	985091-985638;	547	.	0
R_glutinis_G01343-mRNA-1	Rgl_0002	988322	993564	-	994000-994230;	230	988181-988322;	141
R_glutinis_G01347-mRNA-1	Rgl_0002	1003376	1008030	-	1008030-1008034;	4	.	0
R_glutinis_G01351-mRNA-1	Rgl_0002	1012125	1015863	+	1010710-1010805;1010881-1010918;1011066-1011099;1011169-1011741;1011836-1012125;	1026	.	0
R_glutinis_G01355-mRNA-1	Rgl_0002	1025201	1031114	+	1025167-1025201;	34	1031114-1031121;	7
R_glutinis_G01356-mRNA-1	Rgl_0002	1025269	1026259	-	1026259-1026371;	112	1025265-1025269;	4
R_glutinis_G01357-mRNA-1	Rgl_0002	1031150	1032623	-	1032623-1032789;	166	1031143-1031150;	7
R_glutinis_G01359-mRNA-1	Rgl_0002	1035713	1037979	-	1038974-1039250;1038426-1038890;1038298-1038351;1037979-1038161;	975	.	0
R_glutinis_G01361-mRNA-1	Rgl_0002	1043308	1045004	+	1039309-1039435;1039675-1041431;1041502-1042837;1043260-1043308;	3265	1045004-1045124;	120
R_glutinis_G01364-mRNA-1	Rgl_0002	1054034	1056092	-	1056246-1056418;1056092-1056179;	259	1052395-1052803;	408
R_glutinis_G01378-mRNA-1	Rgl_0002	1085038	1087679	+	.	0	1087679-1087779;	100
R_glutinis_G01380-mRNA-1	Rgl_0002	1090405	1092885	+	1090403-1090405;	2	.	0
R_glutinis_G01381-mRNA-1	Rgl_0002	1093424	1093613	+	1091515-1091543;1091745-1091925;1091990-1092076;1092148-1092283;1092439-1092625;1092747-1093157;1093324-1093395;	1096	1094895-1095022;1094804-1094831;1094649-1094677;1094366-1094547;1094182-1094296;1094070-1094106;1093745-1093997;	765
R_glutinis_G01382-mRNA-1	Rgl_0002	1099253	1101893	-	1101893-1102098;	205	.	0
R_glutinis_G01389-mRNA-1	Rgl_0002	1115920	1126435	-	1126435-1126452;	17	.	0
R_glutinis_G01402-mRNA-1	Rgl_0002	1157561	1159922	+	.	0	1159922-1159923;	1
R_glutinis_G01405-mRNA-1	Rgl_0002	1170633	1173776	-	.	0	1169045-1169234;1169348-1169519;1169590-1170068;1170130-1170185;1170261-1170340;	972
R_glutinis_G01408-mRNA-1	Rgl_0002	1186379	1191769	-	1193015-1193120;1192906-1192926;1192749-1192847;1192465-1192672;1192294-1192361;1191999-1192172;1191769-1191895;	796	.	0
R_glutinis_G01419-mRNA-1	Rgl_0002	1215345	1219520	-	1224639-1225021;1222642-1224570;1220667-1222574;1219520-1220601;	5298	.	0
R_glutinis_G01424-mRNA-1	Rgl_0002	1229073	1233511	-	1233511-1233514;	3	.	0
R_glutinis_G01426-mRNA-1	Rgl_0002	1241538	1249567	-	.	0	1241534-1241538;	4
R_glutinis_G01428-mRNA-1	Rgl_0002	1254897	1258534	+	1254894-1254897;	3	.	0
R_glutinis_G01430-mRNA-1	Rgl_0002	1263410	1268004	-	.	0	1263401-1263410;	9
R_glutinis_G01438-mRNA-1	Rgl_0002	1282481	1282869	+	.	0	1283748-1283934;1283629-1283934;1283629-1283655;1283470-1283489;1283470-1283489;1283260-1283375;1283260-1283375;1283154-1283178;1283154-1283178;	833
R_glutinis_G01439-mRNA-1	Rgl_0002	1287561	1288938	-	.	0	1284176-1284961;1285076-1287534;1287070-1287169;	3342
R_glutinis_G01440-mRNA-1	Rgl_0002	1291473	1293853	-	.	0	1289557-1289775;	218
R_glutinis_G01441-mRNA-1	Rgl_0002	1294157	1299506	-	1299506-1299579;	73	.	0
R_glutinis_G01444-mRNA-1	Rgl_0002	1301843	1304036	+	1301825-1301843;	18	1304954-1305728;1304036-1305728;	2466
R_glutinis_G01446-mRNA-1	Rgl_0002	1305982	1307273	+	.	0	1307890-1308823;	933
R_glutinis_G01447-mRNA-1	Rgl_0002	1309888	1311131	+	1309046-1309292;1309358-1309888;	776	.	0
R_glutinis_G01448-mRNA-1	Rgl_0002	1311842	1313984	-	1313984-1314168;	184	1311832-1311842;	10
R_glutinis_G01453-mRNA-1	Rgl_0002	1355764	1358026	-	1358199-1359008;	809	.	0
R_glutinis_G01454-mRNA-1	Rgl_0002	1359039	1359831	+	1358201-1359039;	838	.	0
R_glutinis_G01466-mRNA-1	Rgl_0002	1425260	1426950	+	1425243-1425260;	17	1428761-1429729;1426950-1428673;	2691
R_glutinis_G01481-mRNA-1	Rgl_0002	1467659	1470596	+	1467491-1467659;	168	1470596-1470771;	175
R_glutinis_G01484-mRNA-1	Rgl_0002	1476048	1481007	-	1481007-1481018;	11	.	0
R_glutinis_G01495-mRNA-1	Rgl_0002	1507362	1510105	+	.	0	1510105-1510223;	118
R_glutinis_G01496-mRNA-1	Rgl_0002	1510221	1514703	-	1514703-1514708;	5	1510163-1510221;	58
R_glutinis_G01497-mRNA-2	Rgl_0002	1519656	1519757	+	1514063-1514692;1514796-1514984;1515145-1515927;1515988-1516044;1516114-1516918;1517043-1517635;1517706-1518023;1518107-1518519;1518589-1518974;1519053-1519216;1519352-1519564;	4540	1519757-1519768;	11
R_glutinis_G01502-mRNA-1	Rgl_0002	1526535	1527486	+	1526407-1526530;	123	.	0
R_glutinis_G01503-mRNA-1	Rgl_0002	1527602	1530442	+	.	0	1530442-1530466;	24
R_glutinis_G01504-mRNA-1	Rgl_0002	1531000	1537597	-	.	0	1530994-1531000;	6
R_glutinis_G01506-mRNA-1	Rgl_0002	1543633	1549082	+	1541979-1542386;1542478-1542664;1542791-1542845;1542926-1543122;1543243-1543389;1543476-1543633;	1146	.	0
R_glutinis_G01521-mRNA-1	Rgl_0002	1581724	1585715	-	1585715-1586076;	361	.	0
R_glutinis_G01522-mRNA-1	Rgl_0002	1586621	1587798	+	1585725-1586621;	896	1587851-1588377;	526
R_glutinis_G01528-mRNA-1	Rgl_0002	1602766	1607352	+	1602758-1602766;	8	1607352-1607431;	79
R_glutinis_G01529-mRNA-1	Rgl_0002	1607639	1609465	-	1609465-1609481;	16	1607610-1607639;	29
R_glutinis_G01534-mRNA-1	Rgl_0002	1623123	1623602	+	1620417-1620672;1620790-1620865;1621009-1621064;1621133-1621158;1621224-1621289;1621358-1621481;1621559-1621624;1621740-1621881;1621970-1621994;1622065-1623047;	1810	1623670-1623912;	242
R_glutinis_G01534-mRNA-2	Rgl_0002	1623123	1623602	+	1622607-1623047;	440	1623670-1623912;	242
R_glutinis_G01536-mRNA-1	Rgl_0002	1629310	1633652	+	1629268-1629310;	42	1633652-1633932;	280
R_glutinis_G01548-mRNA-1	Rgl_0002	1673338	1676333	+	.	0	1676333-1676540;	207
R_glutinis_G01549-mRNA-1	Rgl_0002	1676537	1677717	-	.	0	1676330-1676537;	207
R_glutinis_G01560-mRNA-1	Rgl_0002	1703932	1705992	-	.	0	1702307-1703813;1703890-1703932;	1548
R_glutinis_G01560-mRNA-2	Rgl_0002	1703890	1705875	-	.	0	1700770-1700966;1701029-1701134;1701209-1701809;1701881-1701887;1701998-1702188;	1097
R_glutinis_G01563-mRNA-1	Rgl_0002	1709911	1711518	-	1711796-1711944;	148	.	0
R_glutinis_G01568-mRNA-1	Rgl_0002	1717419	1721949	+	.	0	1723306-1723559;1722992-1723186;1722611-1722898;1721949-1722504;	1289
R_glutinis_G01571-mRNA-1	Rgl_0002	1724722	1724866	-	1727832-1727973;1726734-1727754;1726487-1726619;1726352-1726369;1726199-1726227;1726106-1726130;1726012-1726043;1725753-1725910;1725561-1725620;1725362-1725491;1725185-1725294;1725011-1725118;	1954	1723784-1724136;1724209-1724365;1724439-1724660;	729
R_glutinis_G01579-mRNA-1	Rgl_0002	1750745	1755942	+	1750730-1750745;	15	.	0
R_glutinis_G01581-mRNA-1	Rgl_0002	1758922	1761415	+	.	0	1761719-1762363;	644
R_glutinis_G01582-mRNA-1	Rgl_0002	1765307	1769021	-	.	0	1765304-1765307;	3
R_glutinis_G01588-mRNA-1	Rgl_0002	1777602	1779335	+	1775302-1776412;1776635-1776784;1776886-1777602;	1975	.	0
R_glutinis_G01593-mRNA-1	Rgl_0002	1792865	1796005	+	.	0	1796005-1796050;	45
R_glutinis_G01597-mRNA-1	Rgl_0002	1803576	1807931	-	1809935-1810020;1809638-1809730;1809475-1809559;1809156-1809385;1809023-1809077;1808591-1808949;	902	.	0
R_glutinis_G01600-mRNA-1	Rgl_0002	1812330	1814899	-	1819551-1820079;1819357-1819413;1818886-1819278;1818713-1818777;1818309-1818629;1817530-1818152;1817324-1817457;1817152-1817235;1816815-1817027;1816693-1816737;1816157-1816599;1815777-1816080;1814983-1815714;	3930	1812311-1812330;	19
R_glutinis_G01611-mRNA-1	Rgl_0002	1856131	1859870	-	1859870-1859951;	81	1855957-1856131;	174
R_glutinis_G01614-mRNA-1	Rgl_0002	1865242	1867546	-	1867546-1867549;	3	.	0
R_glutinis_G01624-mRNA-1	Rgl_0002	1893552	1897860	+	1891180-1892107;1892177-1892513;1892578-1892721;1892800-1893552;	2158	.	0
R_glutinis_G01629-mRNA-1	Rgl_0002	1914094	1914667	-	1914667-1914826;	159	1913995-1914094;	99
R_glutinis_G01639-mRNA-1	Rgl_0002	1944026	1948202	+	.	0	1948294-1948927;	633
R_glutinis_G01644-mRNA-1	Rgl_0002	1964089	1968992	+	1962469-1962770;1962845-1962990;1963061-1963117;1963176-1964089;	1415	1973031-1973675;1972804-1972937;1971615-1972726;1970522-1971508;1970316-1970455;1970196-1970254;1969893-1970112;1969660-1969797;1968992-1969535;	3970
R_glutinis_G01646-mRNA-1	Rgl_0002	1974398	1977322	-	1977322-1977327;	5	1973868-1974398;	530
R_glutinis_G01647-mRNA-1	Rgl_0002	1977469	1981451	-	.	0	1977454-1977469;	15
R_glutinis_G01648-mRNA-1	Rgl_0002	1981761	1982363	-	1982363-1982463;	100	1981718-1981761;	43
R_glutinis_G01652-mRNA-2	Rgl_0002	1996206	1996326	+	1995689-1995961;1996100-1996134;	306	1997770-1997946;1997625-1997701;1997386-1997551;1997222-1997318;1997024-1997146;1996646-1996959;1996504-1996584;	1028
R_glutinis_G01659-mRNA-1	Rgl_0002	2015449	2018338	-	2019651-2020659;2019158-2019456;2018954-2019027;2018338-2018865;	1906	.	0
R_glutinis_G01661-mRNA-1	Rgl_0002	2021205	2022367	+	2020718-2021038;2021117-2021205;	408	.	0
R_glutinis_G01664-mRNA-1	Rgl_0002	2028860	2032801	-	2036900-2036999;2036433-2036826;2036168-2036355;2036077-2036104;2035554-2036014;2035399-2035469;2035200-2035292;2034949-2035140;2034653-2034863;2034509-2034582;2034380-2034449;2034189-2034204;2033640-2034109;2033403-2033532;2033256-2033329;2032879-2033186;	2864	.	0
R_glutinis_G01666-mRNA-1	Rgl_0002	2045511	2047256	-	2047256-2047268;	12	.	0
R_glutinis_G01669-mRNA-1	Rgl_0002	2054635	2055151	-	.	0	2054225-2054635;	410
R_glutinis_G01677-mRNA-1	Rgl_0002	2070405	2076705	-	2076705-2076730;	25	2070333-2070405;	72
R_glutinis_G01678-mRNA-1	Rgl_0002	2076943	2078713	+	2076796-2076943;	147	2078713-2078733;	20
R_glutinis_G01679-mRNA-1	Rgl_0002	2078904	2081427	+	.	0	2081427-2081433;	6
R_glutinis_G01680-mRNA-1	Rgl_0002	2081496	2084425	-	2087075-2087599;2087075-2087599;2086927-2087005;2086927-2087005;2086661-2086766;2086661-2086766;2086288-2086554;2086288-2086554;2086051-2086145;2086051-2086145;2085767-2085989;2085767-2085989;2085629-2085683;2085629-2085651;2085629-2085651;2085273-2085571;2085273-2085571;2085273-2085571;2085076-2085195;2085076-2085195;2085076-2085195;2084425-2084914;	4416	2081412-2081496;	84
R_glutinis_G01684-mRNA-1	Rgl_0002	2093733	2096764	+	2093336-2093379;	43	.	0
R_glutinis_G01692-mRNA-1	Rgl_0002	2122157	2125931	+	2122070-2122157;	87	.	0
R_glutinis_G01697-mRNA-1	Rgl_0002	2141940	2144113	-	2144113-2144264;	151	.	0
R_glutinis_G01697-mRNA-2	Rgl_0002	2141843	2142159	-	.	0	2137483-2137720;2137803-2137890;2137992-2138178;2138250-2138390;2138476-2138637;2138707-2138856;2138932-2138987;2139048-2139303;2139363-2139467;2139540-2139773;2139849-2140400;2140471-2140700;2140778-2140921;2140990-2141146;2141290-2141363;2141436-2141773;	3096
R_glutinis_G01699-mRNA-1	Rgl_0002	2146247	2152061	-	.	0	2144604-2145347;2145498-2145559;2145725-2146247;	1326
R_glutinis_G01703-mRNA-1	Rgl_0002	2159466	2161782	-	.	0	2157804-2157964;2158034-2158744;2158809-2159466;	1527
R_glutinis_G01712-mRNA-1	Rgl_0002	2185290	2196381	+	.	0	2196381-2196385;	4
R_glutinis_G01713-mRNA-1	Rgl_0002	2197145	2204827	-	2204827-2204829;	2	.	0
R_glutinis_G01714-mRNA-1	Rgl_0002	2201616	2208109	+	2201536-2201616;	80	2208109-2208220;	111
R_glutinis_G01724-mRNA-1	Rgl_0002	2232883	2235134	+	2232882-2232883;	1	2235173-2235470;2235163-2235470;	604
R_glutinis_G01730-mRNA-1	Rgl_0003	1729	7537	-	.	0	1642-1729;	87
R_glutinis_G01737-mRNA-1	Rgl_0003	24749	30799	+	24420-24519;	99	30799-30993;	194
R_glutinis_G01743-mRNA-1	Rgl_0003	46335	49303	-	50463-51860;50463-51860;50296-50394;50296-50394;49995-50234;49851-49931;49304-50234;49304-49784;	4719	.	0
R_glutinis_G01747-mRNA-1	Rgl_0003	55289	59829	+	54820-55024;55151-55289;	342	.	0
R_glutinis_G01750-mRNA-1	Rgl_0003	70327	71820	-	71820-72353;	533	70326-70327;	1
R_glutinis_G01753-mRNA-1	Rgl_0003	78090	79472	-	79472-79495;	23	78055-78090;	35
R_glutinis_G01757-mRNA-1	Rgl_0003	88035	90313	+	85238-85563;85631-85831;85892-86581;86672-88035;	2577	.	0
R_glutinis_G01760-mRNA-1	Rgl_0003	93648	96428	+	93619-93648;	29	96428-96568;	140
R_glutinis_G01771-mRNA-1	Rgl_0003	121846	122202	+	119952-120067;120134-120163;120293-120307;120372-120454;120522-120610;120681-120860;121026-121085;121182-121352;121425-121546;121707-121785;	935	122584-122713;122276-122499;	352
R_glutinis_G01771-mRNA-2	Rgl_0003	121846	122157	+	119952-120067;120134-120163;120293-120307;120372-120454;120522-120610;120681-120860;121026-121085;121182-121352;121425-121546;121707-121785;	935	122584-122713;122276-122499;	352
R_glutinis_G01774-mRNA-1	Rgl_0003	126889	128418	-	128418-128759;	341	126879-126889;	10
R_glutinis_G01775-mRNA-1	Rgl_0003	128826	132221	+	.	0	133773-133906;133544-133671;133187-133415;133044-133116;132930-132973;132718-132862;132529-132622;132221-132420;	1039
R_glutinis_G01777-mRNA-1	Rgl_0003	135830	140032	+	.	0	140032-140035;	3
R_glutinis_G01780-mRNA-1	Rgl_0003	147366	151264	-	151264-151326;	62	147320-147366;	46
R_glutinis_G01781-mRNA-1	Rgl_0003	151757	153370	+	151384-151757;	373	154391-154592;154096-154231;153370-153782;	748
R_glutinis_G01789-mRNA-1	Rgl_0003	175580	177992	-	177992-178089;	97	175572-175580;	8
R_glutinis_G01790-mRNA-1	Rgl_0003	178093	181004	+	.	0	182402-182770;182134-182299;181992-182053;181894-181918;181794-181824;181692-181713;181004-181184;	849
R_glutinis_G01798-mRNA-1	Rgl_0003	194666	197119	-	.	0	193480-193636;193710-193779;193940-194014;194080-194666;	885
R_glutinis_G01799-mRNA-2	Rgl_0003	201646	202372	+	200194-200271;200612-200737;200810-200989;201054-201167;201227-201259;201320-201572;	778	203205-203342;203005-203106;202835-202918;202445-202772;	648
R_glutinis_G01802-mRNA-1	Rgl_0003	207501	209754	-	209872-209996;	124	.	0
R_glutinis_G01803-mRNA-1	Rgl_0003	210504	211924	+	210487-210504;	17	.	0
R_glutinis_G01805-mRNA-1	Rgl_0003	213855	219953	-	221446-222915;221250-221370;221075-221171;220887-221004;219953-220788;	2637	211996-212768;212838-213161;213254-213295;213418-213474;213589-213855;	1458
R_glutinis_G01812-mRNA-1	Rgl_0003	243064	247066	+	.	0	247066-247208;	142
R_glutinis_G01813-mRNA-1	Rgl_0003	247358	249248	-	.	0	247252-247358;	106
R_glutinis_G01818-mRNA-1	Rgl_0003	257786	259405	-	259405-259448;	43	257729-257786;	57
R_glutinis_G01821-mRNA-1	Rgl_0003	263586	266287	+	.	0	266287-266516;	229
R_glutinis_G01823-mRNA-1	Rgl_0003	269176	270308	-	270620-270877;270413-270499;270308-270313;	348	268828-269077;	249
R_glutinis_G01823-mRNA-5	Rgl_0003	270620	271175	-	.	0	268644-268777;270013-270188;	308
R_glutinis_G01823-mRNA-6	Rgl_0003	271134	272105	-	272105-272377;	272	.	0
R_glutinis_G01824-mRNA-1	Rgl_0003	272996	273870	-	273870-273922;	52	272914-272996;	82
R_glutinis_G01829-mRNA-1	Rgl_0003	284319	286049	-	286049-286052;	3	282767-282895;282960-283068;283167-283335;283401-283533;283995-284319;	860
R_glutinis_G01831-mRNA-1	Rgl_0003	289563	289833	-	290580-291596;289911-290506;	1611	.	0
R_glutinis_G01831-mRNA-2	Rgl_0003	289648	289833	-	293110-293930;292925-293010;292745-292854;292307-292671;292026-292223;289833-291894;	3636	.	0
R_glutinis_G01833-mRNA-2	Rgl_0003	299855	300096	-	.	0	298676-298898;298971-298994;299070-299264;299334-299561;	666
R_glutinis_G01837-mRNA-1	Rgl_0003	316730	320284	+	314934-314965;315037-315665;315736-316730;	1653	.	0
R_glutinis_G01837-mRNA-2	Rgl_0003	318693	320294	+	318350-318693;	343	.	0
R_glutinis_G01839-mRNA-1	Rgl_0003	323231	324608	-	326409-326745;326014-326129;325843-325928;325708-325776;325623-325641;325449-325541;325344-325377;324991-325280;324904-324922;324718-324769;	1105	.	0
R_glutinis_G01840-mRNA-1	Rgl_0003	327407	329753	+	327320-327407;	87	.	0
R_glutinis_G01845-mRNA-1	Rgl_0003	344542	345853	-	345853-345919;	66	344485-344542;	57
R_glutinis_G01854-mRNA-1	Rgl_0003	369758	373106	-	.	0	368988-369364;369427-369668;	617
R_glutinis_G01857-mRNA-1	Rgl_0003	384359	387723	-	.	0	382464-382680;382846-382945;383024-383091;383163-383235;383334-383480;383639-383656;383827-383925;384182-384359;	892
R_glutinis_G01857-mRNA-2	Rgl_0003	382293	384361	-	.	0	382147-382293;	146
R_glutinis_G01860-mRNA-1	Rgl_0003	396591	399267	+	395644-396591;	947	400545-401030;	485
R_glutinis_G01861-mRNA-1	Rgl_0003	402946	405864	+	401131-401901;401131-401901;401986-402172;401986-402172;402299-402353;402299-402353;402436-402501;402436-402666;402590-402666;402812-402868;402812-402868;	2503	.	0
R_glutinis_G01865-mRNA-1	Rgl_0003	418846	420287	+	416287-416782;416878-417415;417480-417605;417678-417904;417979-418594;418751-418846;	2093	420287-420430;	143
R_glutinis_G01867-mRNA-1	Rgl_0003	424097	425207	+	.	0	425757-426471;	714
R_glutinis_G01868-mRNA-1	Rgl_0003	427147	429033	+	426552-426995;427068-427147;	522	.	0
R_glutinis_G01870-mRNA-1	Rgl_0003	433331	435078	+	433290-433331;	41	.	0
R_glutinis_G01880-mRNA-1	Rgl_0003	459460	464265	-	.	0	459277-459460;	183
R_glutinis_G01881-mRNA-1	Rgl_0003	464923	469871	-	469878-470041;	163	.	0
R_glutinis_G01882-mRNA-1	Rgl_0003	470956	473025	-	473025-473061;	36	470750-470956;	206
R_glutinis_G01884-mRNA-1	Rgl_0003	475551	477803	-	.	0	475493-475551;	58
R_glutinis_G01889-mRNA-1	Rgl_0003	495359	495709	+	494222-495050;494222-495050;495111-495152;495111-495152;495222-495274;495222-495274;	1842	497562-497686;497382-497495;497193-497315;497051-497131;496887-496982;496622-496820;496400-496556;496184-496314;495853-496083;495853-495953;	1348
R_glutinis_G01899-mRNA-1	Rgl_0003	523694	530629	+	521712-521814;521885-522597;522743-522890;522969-523694;	1686	.	0
R_glutinis_G01901-mRNA-1	Rgl_0003	545786	547151	-	547151-547190;	39	.	0
R_glutinis_G01905-mRNA-1	Rgl_0003	554235	554903	-	555296-555341;555154-555227;555046-555092;554903-554954;	215	.	0
R_glutinis_G01906-mRNA-1	Rgl_0003	555457	556785	+	555420-555457;	37	556785-557769;	984
R_glutinis_G01923-mRNA-1	Rgl_0003	603344	604163	+	603130-603344;	214	.	0
R_glutinis_G01926-mRNA-1	Rgl_0003	612184	618918	-	.	0	609354-610133;610199-610272;610331-610646;610708-610851;610918-611218;611284-611611;611680-612184;	2441
R_glutinis_G01928-mRNA-1	Rgl_0003	620627	622028	-	622028-622296;	268	.	0
R_glutinis_G01930-mRNA-1	Rgl_0003	624440	625760	+	623736-623884;623949-623992;624064-624316;624395-624440;	488	.	0
R_glutinis_G01931-mRNA-1	Rgl_0003	625837	627256	-	627256-627295;	39	625746-625837;	91
R_glutinis_G01933-mRNA-1	Rgl_0003	632244	634793	-	634793-634794;	1	631942-632244;	302
R_glutinis_G01938-mRNA-1	Rgl_0003	653160	654260	+	.	0	654260-654362;	102
R_glutinis_G01943-mRNA-1	Rgl_0003	664191	669701	+	664108-664191;	83	669701-669707;	6
R_glutinis_G01946-mRNA-1	Rgl_0003	676367	677346	+	676074-676215;676282-676367;	226	677346-677559;	213
R_glutinis_G01947-mRNA-1	Rgl_0003	677647	680428	-	680428-680440;	12	.	0
R_glutinis_G01948-mRNA-1	Rgl_0003	681226	682579	-	.	0	681132-681226;	94
R_glutinis_G01951-mRNA-1	Rgl_0003	684833	685474	-	685508-685724;	216	684551-684833;	282
R_glutinis_G01952-mRNA-1	Rgl_0003	685811	687211	+	.	0	688414-688566;688176-688345;688001-688093;687638-687917;687211-687519;	1000
R_glutinis_G01968-mRNA-1	Rgl_0003	730762	730998	+	.	0	731366-731609;730998-731044;	289
R_glutinis_G01976-mRNA-1	Rgl_0003	741802	749365	+	741801-741802;	1	749365-749408;	43
R_glutinis_G01984-mRNA-1	Rgl_0003	764204	765317	-	765317-765646;	329	762568-763215;763276-763338;763401-764204;	1512
R_glutinis_G01985-mRNA-1	Rgl_0003	766044	766297	-	769875-770398;769470-769803;768008-769401;767104-767932;766604-766867;766399-766483;	3424	765969-766044;	75
R_glutinis_G01988-mRNA-1	Rgl_0003	777368	779558	+	774287-774724;774287-774724;774793-774876;774793-774876;774948-775427;774948-775427;775501-775703;775501-775703;775775-775851;775775-775851;775918-776657;775918-776657;776727-776797;776727-776797;776872-776884;776872-776884;776949-776963;776949-776963;777024-777188;777024-777188;777261-777303;777261-777303;	4636	779558-779681;	123
R_glutinis_G01989-mRNA-1	Rgl_0003	779745	781357	-	781357-781864;	507	779732-779745;	13
R_glutinis_G01990-mRNA-1	Rgl_0003	783333	784875	-	.	0	781488-781885;781946-782136;782199-782363;782456-782510;782570-782604;782671-782900;782968-783333;	1433
R_glutinis_G01991-mRNA-1	Rgl_0003	785080	786120	-	.	0	782676-783980;784049-784258;784323-784393;784451-785080;	2212
R_glutinis_G01992-mRNA-1	Rgl_0003	786560	788421	+	786192-786560;	368	.	0
R_glutinis_G01993-mRNA-1	Rgl_0003	789228	792792	+	788874-789228;	354	.	0
R_glutinis_G02000-mRNA-1	Rgl_0003	804280	808405	-	808405-808409;	4	.	0
R_glutinis_G02008-mRNA-1	Rgl_0003	828693	831519	+	828671-828693;	22	.	0
R_glutinis_G02023-mRNA-1	Rgl_0003	861517	864212	-	865516-865615;865368-865461;865279-865303;864212-865219;	1223	.	0
R_glutinis_G02025-mRNA-1	Rgl_0003	867294	881076	+	867124-867294;	170	881076-881219;	143
R_glutinis_G02043-mRNA-1	Rgl_0003	925714	928883	-	928883-928884;	1	.	0
R_glutinis_G02056-mRNA-1	Rgl_0003	954646	957033	+	954606-954646;	40	957033-957167;	134
R_glutinis_G02071-mRNA-1	Rgl_0003	999324	1000876	+	999321-999324;	3	1000876-1000930;	54
R_glutinis_G02073-mRNA-1	Rgl_0003	1002978	1020062	+	1002977-1002978;	1	.	0
R_glutinis_G02076-mRNA-1	Rgl_0003	1024462	1032146	+	1024434-1024462;	28	.	0
R_glutinis_G02080-mRNA-1	Rgl_0003	1046388	1047092	-	1047092-1047182;	90	1046310-1046388;	78
R_glutinis_G02081-mRNA-1	Rgl_0003	1047192	1048077	+	1047187-1047192;	5	.	0
R_glutinis_G02084-mRNA-1	Rgl_0003	1071975	1073466	+	1071938-1071975;	37	.	0
R_glutinis_G02087-mRNA-1	Rgl_0003	1108345	1110352	-	1110365-1110413;	48	1106173-1106332;1106453-1106872;1106970-1107264;1107342-1107454;1107542-1107720;1107778-1108345;	1729
R_glutinis_G02088-mRNA-1	Rgl_0003	1110665	1112214	+	1110596-1110665;	69	.	0
R_glutinis_G02091-mRNA-1	Rgl_0003	1120910	1123900	+	1120891-1120910;	19	1123900-1124377;	477
R_glutinis_G02103-mRNA-1	Rgl_0003	1153847	1156867	+	1153829-1153847;	18	.	0
R_glutinis_G02115-mRNA-1	Rgl_0003	1183178	1186111	+	.	0	1186111-1186410;	299
R_glutinis_G02128-mRNA-1	Rgl_0003	1221213	1222307	-	1222307-1222919;	612	.	0
R_glutinis_G02132-mRNA-2	Rgl_0003	1230915	1233059	-	1234905-1235148;1234559-1234834;	518	.	0
R_glutinis_G02134-mRNA-1	Rgl_0003	1237797	1239956	-	1241141-1241250;1240949-1241067;1240748-1240883;1240598-1240688;1240437-1240523;1240031-1240291;	798	.	0
R_glutinis_G02134-mRNA-3	Rgl_0003	1244179	1244876	-	.	0	1241550-1241601;1241672-1241797;1241870-1242014;1242098-1242384;1242445-1242513;1242623-1242690;1242771-1243203;1243278-1243290;1243365-1243671;1243743-1243970;1244036-1244117;	1799
R_glutinis_G02135-mRNA-1	Rgl_0003	1246770	1248604	-	1248604-1248614;	10	.	0
R_glutinis_G02142-mRNA-1	Rgl_0003	1264800	1265893	+	1264272-1264800;	528	.	0
R_glutinis_G02147-mRNA-1	Rgl_0003	1277404	1277938	-	1277938-1278014;	76	1277399-1277404;	5
R_glutinis_G02148-mRNA-1	Rgl_0003	1278356	1280836	-	1282676-1282927;1282676-1282927;1282451-1282518;1282451-1282518;1282262-1282382;1282262-1282382;1282011-1282194;1282011-1282194;1281760-1281909;1281760-1281909;1281599-1281665;1281599-1281665;1281438-1281528;1281438-1281528;1281164-1281362;1280836-1281362;	2576	1278272-1278356;	84
R_glutinis_G02149-mRNA-1	Rgl_0003	1282814	1288200	-	1288200-1288691;	491	.	0
R_glutinis_G02150-mRNA-1	Rgl_0003	1288970	1289526	+	1288765-1288970;	205	.	0
R_glutinis_G02154-mRNA-2	Rgl_0003	1297443	1297563	+	1297292-1297367;	75	1298000-1298297;1297837-1297930;1297665-1297765;	490
R_glutinis_G02154-mRNA-3	Rgl_0003	1297443	1297930	+	.	0	1299882-1299987;1299759-1299815;1299584-1299648;1299181-1299309;1299081-1299109;1298886-1299011;	506
R_glutinis_G02155-mRNA-1	Rgl_0003	1300296	1305117	-	.	0	1300157-1300296;	139
R_glutinis_G02159-mRNA-1	Rgl_0003	1309674	1315280	+	.	0	1315724-1315916;1315720-1315916;1315509-1315656;1315509-1315656;1315378-1315448;1315378-1315448;1315280-1315300;	842
R_glutinis_G02165-mRNA-1	Rgl_0003	1333754	1336664	+	1333752-1333754;	2	1336664-1336668;	4
R_glutinis_G02167-mRNA-1	Rgl_0003	1343434	1346077	-	1346077-1346273;	196	1343356-1343434;	78
R_glutinis_G02168-mRNA-1	Rgl_0003	1352758	1353159	+	1346114-1346386;1346451-1346511;1346589-1346595;1346664-1346712;1346812-1347078;1347157-1349440;1349558-1349772;1349938-1350015;1350317-1350549;1350617-1350730;1350791-1351049;1351104-1351165;1351237-1351435;1351519-1351595;1351701-1351838;1351906-1352057;1352127-1352262;1352342-1352414;1352484-1352572;1352642-1352758;	4863	1356639-1356924;1356433-1356546;1355970-1356351;1354693-1355557;1353900-1354625;1353325-1353830;1353159-1353245;	2959
R_glutinis_G02175-mRNA-1	Rgl_0003	1373982	1376752	+	1373813-1373938;	125	.	0
R_glutinis_G02182-mRNA-2	Rgl_0003	1397053	1397690	-	1399745-1399980;1399562-1399632;1399021-1399261;1398192-1398726;1397926-1398101;	1254	.	0
R_glutinis_G02188-mRNA-1	Rgl_0003	1416812	1422772	+	.	0	1422772-1423601;	829
R_glutinis_G02194-mRNA-1	Rgl_0003	1432726	1433105	-	1433494-1433999;1433348-1433431;1433252-1433286;1433105-1433183;	700	1432461-1432592;1432660-1432726;	197
R_glutinis_G02203-mRNA-1	Rgl_0003	1469495	1480639	+	.	0	1480639-1480649;	10
R_glutinis_G02205-mRNA-1	Rgl_0003	1485699	1491313	-	1492244-1492854;1492099-1492178;1491313-1492028;	1404	.	0
R_glutinis_G02207-mRNA-1	Rgl_0003	1492964	1494008	+	1492380-1492964;	584	1494215-1495294;	1079
R_glutinis_G02208-mRNA-1	Rgl_0003	1500278	1502684	+	1499514-1499592;1499720-1500194;	552	.	0
R_glutinis_G02208-mRNA-2	Rgl_0003	1500278	1501643	+	1495562-1495661;1495715-1495839;1495950-1496015;1496087-1496125;1496193-1496247;1496317-1496435;1496526-1496632;1496713-1496878;1496966-1497278;	1081	.	0
R_glutinis_G02212-mRNA-1	Rgl_0003	1512952	1515154	-	.	0	1512797-1512893;1512797-1512905;	204
R_glutinis_G02224-mRNA-1	Rgl_0003	1537199	1538795	+	1536909-1537010;1537082-1537199;	218	1538795-1539061;	266
R_glutinis_G02229-mRNA-1	Rgl_0003	1550928	1554130	+	1550773-1550928;	155	.	0
R_glutinis_G02241-mRNA-1	Rgl_0003	1608283	1610289	+	1603714-1603850;1603913-1604005;1604073-1608283;	4438	.	0
R_glutinis_G02250-mRNA-1	Rgl_0003	1629821	1630341	+	.	0	1630807-1631013;1630425-1630706;1630341-1630371;	517
R_glutinis_G02251-mRNA-1	Rgl_0003	1631014	1632031	-	.	0	1630807-1630909;	102
R_glutinis_G02256-mRNA-1	Rgl_0003	1641730	1649122	+	1641507-1641641;	134	.	0
R_glutinis_G02260-mRNA-1	Rgl_0003	1663171	1665003	+	1662835-1662913;1663034-1663171;	215	.	0
R_glutinis_G02270-mRNA-1	Rgl_0003	1690563	1691978	-	1691978-1692001;	23	.	0
R_glutinis_G02274-mRNA-2	Rgl_0003	1707770	1709915	-	1711758-1712001;1711388-1711687;1711070-1711311;1710833-1710990;1710695-1710755;1710446-1710621;1710062-1710355;	1468	.	0
R_glutinis_G02276-mRNA-1	Rgl_0003	1714650	1716809	-	1717290-1717350;1716884-1717144;	320	.	0
R_glutinis_G02276-mRNA-2	Rgl_0003	1717451	1717736	-	1718170-1718352;1717995-1718103;1717802-1717920;	408	1716934-1717144;1717290-1717376;	296
R_glutinis_G02276-mRNA-3	Rgl_0003	1721033	1721727	-	.	0	1718404-1718455;1718526-1718651;1718724-1718868;1718952-1719238;1719299-1719367;1719477-1719544;1719625-1720057;1720132-1720144;1720219-1720525;1720597-1720824;1720890-1720971;	1799
R_glutinis_G02277-mRNA-1	Rgl_0003	1723621	1725453	-	.	0	1722307-1722784;1722842-1723352;1723420-1723621;	1188
R_glutinis_G02283-mRNA-1	Rgl_0003	1739418	1741032	-	.	0	1738163-1738457;1738543-1739355;	1106
R_glutinis_G02284-mRNA-1	Rgl_0003	1741651	1742744	+	.	0	1742839-1742999;1742744-1742771;	187
R_glutinis_G02286-mRNA-1	Rgl_0004	2361	5178	+	1001-1265;1001-1265;1328-1477;1334-1477;1544-1854;1544-2361;	1947	.	0
R_glutinis_G02293-mRNA-1	Rgl_0004	17030	18877	+	16818-17018;	200	.	0
R_glutinis_G02300-mRNA-1	Rgl_0004	36712	37974	+	.	0	38444-40129;	1685
R_glutinis_G02304-mRNA-1	Rgl_0004	47230	49069	+	46907-47149;	242	.	0
R_glutinis_G02308-mRNA-1	Rgl_0004	57651	59234	-	59234-59276;	42	57619-57651;	32
R_glutinis_G02319-mRNA-1	Rgl_0004	88233	90399	-	.	0	88224-88233;	9
R_glutinis_G02328-mRNA-1	Rgl_0004	113593	116039	-	117631-117851;117064-117545;116796-116998;116260-116730;116039-116198;	1532	.	0
R_glutinis_G02328-mRNA-2	Rgl_0004	116017	121078	-	121078-121086;	8	.	0
R_glutinis_G02330-mRNA-1	Rgl_0004	121149	126309	+	121148-121149;	1	.	0
R_glutinis_G02338-mRNA-1	Rgl_0004	156283	157416	-	.	0	156242-156283;	41
R_glutinis_G02350-mRNA-1	Rgl_0004	191081	192571	-	192727-192904;192571-192665;	271	.	0
R_glutinis_G02351-mRNA-1	Rgl_0004	192915	199243	+	192825-192915;	90	.	0
R_glutinis_G02354-mRNA-1	Rgl_0004	209624	210874	-	.	0	209103-209538;	435
R_glutinis_G02356-mRNA-1	Rgl_0004	212871	213770	-	213883-214067;213770-213783;	197	212797-212871;	74
R_glutinis_G02362-mRNA-1	Rgl_0004	229223	230789	+	228964-229223;	259	.	0
R_glutinis_G02363-mRNA-1	Rgl_0004	231078	234110	-	234110-234116;	6	.	0
R_glutinis_G02368-mRNA-1	Rgl_0004	244808	246445	-	246445-246651;	206	.	0
R_glutinis_G02373-mRNA-1	Rgl_0004	257401	259300	-	259300-259333;	33	.	0
R_glutinis_G02385-mRNA-1	Rgl_0004	302435	303518	-	303518-303665;	147	302413-302435;	22
R_glutinis_G02391-mRNA-1	Rgl_0004	325281	332230	-	332435-332608;332435-332608;	346	325013-325281;	268
R_glutinis_G02399-mRNA-1	Rgl_0004	355982	361331	+	.	0	367684-367812;365355-367613;363319-365270;362919-363245;361331-362855;	6187
R_glutinis_G02402-mRNA-1	Rgl_0004	368285	371059	+	368247-368285;	38	.	0
R_glutinis_G02403-mRNA-1	Rgl_0004	371392	373419	-	373419-373577;	158	.	0
R_glutinis_G02407-mRNA-1	Rgl_0004	381350	383570	+	381344-381350;	6	.	0
R_glutinis_G02409-mRNA-1	Rgl_0004	388330	388383	+	387111-387487;387550-387610;387728-387753;387846-387924;387994-388020;388085-388139;388201-388265;	683	390150-390674;389924-390088;389784-389855;389263-389719;388807-389193;388625-388724;388449-388560;	1811
R_glutinis_G02410-mRNA-1	Rgl_0004	392365	397604	-	397604-398419;	815	392043-392365;	322
R_glutinis_G02413-mRNA-1	Rgl_0004	408292	408399	+	407691-407790;407941-407971;408099-408132;408199-408219;	182	410002-410309;409799-409837;409604-409708;409476-409522;409202-409367;408725-409128;408452-408648;	1259
R_glutinis_G02413-mRNA-2	Rgl_0004	408292	408387	+	404706-404833;404972-405128;405199-405347;	431	.	0
R_glutinis_G02416-mRNA-1	Rgl_0004	415108	416120	-	416384-416530;416120-416156;	182	414963-415108;	145
R_glutinis_G02420-mRNA-1	Rgl_0004	424387	427479	-	.	0	422160-422372;422441-423256;423632-424387;	1782
R_glutinis_G02422-mRNA-1	Rgl_0004	429548	431003	-	431003-431074;	71	.	0
R_glutinis_G02437-mRNA-1	Rgl_0004	479784	483220	+	478897-479139;479223-479784;	803	.	0
R_glutinis_G02439-mRNA-1	Rgl_0004	485362	488980	+	.	0	488980-489108;	128
R_glutinis_G02440-mRNA-1	Rgl_0004	489179	491609	-	.	0	488977-489179;	202
R_glutinis_G02442-mRNA-1	Rgl_0004	494210	497725	-	497725-498084;	359	494086-494210;	124
R_glutinis_G02443-mRNA-1	Rgl_0004	502166	504151	-	504151-504238;	87	502165-502166;	1
R_glutinis_G02444-mRNA-1	Rgl_0004	505907	508778	+	505590-505907;	317	.	0
R_glutinis_G02454-mRNA-1	Rgl_0004	526649	528920	-	.	0	525228-525352;525445-525520;525604-525776;525859-525986;526056-526210;526270-526649;	1031
R_glutinis_G02456-mRNA-1	Rgl_0004	532760	537087	+	532751-532760;	9	.	0
R_glutinis_G02459-mRNA-1	Rgl_0004	545386	547132	+	545253-545386;	133	547132-547271;	139
R_glutinis_G02460-mRNA-1	Rgl_0004	547264	549037	-	549162-549308;549037-549082;	191	.	0
R_glutinis_G02461-mRNA-1	Rgl_0004	548327	550974	+	.	0	550974-550981;	7
R_glutinis_G02465-mRNA-1	Rgl_0004	559310	561670	+	559305-559310;	5	.	0
R_glutinis_G02466-mRNA-1	Rgl_0004	562289	563217	-	.	0	562216-562289;	73
R_glutinis_G02472-mRNA-1	Rgl_0004	574231	576320	-	576374-576440;	66	.	0
R_glutinis_G02473-mRNA-1	Rgl_0004	577507	580777	+	.	0	582279-583060;581930-582059;581537-581856;581389-581457;581238-581322;580777-581166;	1770
R_glutinis_G02474-mRNA-1	Rgl_0004	577559	578138	-	.	0	576593-577223;	630
R_glutinis_G02483-mRNA-1	Rgl_0004	600087	600437	-	604482-604756;604185-604357;603981-604100;603739-603865;603529-603671;603285-603419;603060-603150;602665-602983;	1375	.	0
R_glutinis_G02483-mRNA-2	Rgl_0004	600201	600437	-	602121-602537;601846-602053;601619-601765;601379-601553;601251-601318;600650-601138;600505-600569;	1562	.	0
R_glutinis_G02492-mRNA-1	Rgl_0004	624441	624786	+	624115-624136;624243-624441;	219	.	0
R_glutinis_G02493-mRNA-1	Rgl_0004	625159	625697	-	625952-625994;625697-625765;	110	624842-625159;	317
R_glutinis_G02494-mRNA-1	Rgl_0004	626110	630442	-	.	0	626099-626110;	11
R_glutinis_G02500-mRNA-1	Rgl_0004	645805	648916	-	650447-651125;650233-650379;650010-650156;648916-649942;	1996	.	0
R_glutinis_G02511-mRNA-1	Rgl_0004	674689	676493	-	.	0	673022-673962;674044-674183;674258-674689;	1510
R_glutinis_G02514-mRNA-1	Rgl_0004	679694	681322	-	681394-681680;	286	.	0
R_glutinis_G02515-mRNA-1	Rgl_0004	682018	683836	-	.	0	681792-682018;	226
R_glutinis_G02517-mRNA-1	Rgl_0004	690954	693362	-	.	0	690921-690954;	33
R_glutinis_G02518-mRNA-1	Rgl_0004	693511	694460	+	.	0	694689-694948;	259
R_glutinis_G02519-mRNA-1	Rgl_0004	695164	696512	+	.	0	696512-696592;	80
R_glutinis_G02521-mRNA-1	Rgl_0004	699015	699259	+	.	0	701269-701784;701006-701194;700798-700937;700255-700727;699953-700174;699505-699861;699329-699447;	2009
R_glutinis_G02521-mRNA-2	Rgl_0004	698973	699259	+	.	0	703533-703917;703004-703452;702886-702935;702731-702810;702555-702599;702452-702472;702273-702343;701924-702174;	1344
R_glutinis_G02522-mRNA-1	Rgl_0004	704712	710772	+	704127-704712;	585	.	0
R_glutinis_G02523-mRNA-1	Rgl_0004	707162	708341	-	708341-708344;	3	.	0
R_glutinis_G02524-mRNA-1	Rgl_0004	711001	713578	-	.	0	710957-711001;	44
R_glutinis_G02538-mRNA-1	Rgl_0004	745857	748188	-	.	0	745840-745857;	17
R_glutinis_G02544-mRNA-1	Rgl_0004	758568	759661	+	.	0	759661-759814;	153
R_glutinis_G02554-mRNA-1	Rgl_0004	796685	798031	+	.	0	798031-798033;	2
R_glutinis_G02555-mRNA-1	Rgl_0004	798381	801052	+	798367-798381;	14	.	0
R_glutinis_G02557-mRNA-1	Rgl_0004	804116	806157	+	.	0	806157-806228;	71
R_glutinis_G02560-mRNA-1	Rgl_0004	810930	813195	-	813195-813200;	5	810928-810930;	2
R_glutinis_G02561-mRNA-1	Rgl_0004	813260	816153	+	.	0	816153-816158;	5
R_glutinis_G02563-mRNA-1	Rgl_0004	819278	819647	+	.	0	821086-821256;820986-821011;820796-820905;820616-820716;820352-820524;820184-820252;819963-820113;819734-819898;	958
R_glutinis_G02563-mRNA-2	Rgl_0004	819535	819647	+	.	0	822088-822409;821733-821993;821393-821628;	816
R_glutinis_G02567-mRNA-1	Rgl_0004	838868	842894	+	838859-838868;	9	842894-842937;	43
R_glutinis_G02568-mRNA-1	Rgl_0004	843023	844711	-	844711-844825;	114	.	0
R_glutinis_G02573-mRNA-1	Rgl_0004	855047	862175	-	.	0	854725-855026;	301
R_glutinis_G02574-mRNA-1	Rgl_0004	866181	868239	-	.	0	866180-866181;	1
R_glutinis_G02576-mRNA-2	Rgl_0004	872364	879525	+	871992-872246;872336-872364;	282	.	0
R_glutinis_G02584-mRNA-1	Rgl_0004	905911	906180	-	906253-906394;	141	905493-905739;905814-905847;	279
R_glutinis_G02584-mRNA-2	Rgl_0004	905911	906180	-	906253-906394;	141	905493-905739;905814-905847;	279
R_glutinis_G02585-mRNA-1	Rgl_0004	908985	911067	-	911067-911095;	28	906839-907262;907357-907608;907684-907892;907955-908046;908121-908188;908249-908291;908370-908514;908618-908985;	1593
R_glutinis_G02588-mRNA-1	Rgl_0004	940787	944323	+	940304-940540;	236	944323-944342;	19
R_glutinis_G02589-mRNA-1	Rgl_0004	939725	943836	-	.	0	938783-938858;939672-939725;	128
R_glutinis_G02592-mRNA-1	Rgl_0004	999219	1001000	-	1001000-1001279;	279	.	0
R_glutinis_G02598-mRNA-1	Rgl_0004	1011800	1015061	+	1011691-1011800;	109	.	0
R_glutinis_G02605-mRNA-1	Rgl_0004	1035548	1036988	+	1034984-1035394;1035467-1035548;	491	.	0
R_glutinis_G02608-mRNA-1	Rgl_0004	1043849	1044840	-	1044840-1044935;	95	1043769-1043849;	80
R_glutinis_G02614-mRNA-1	Rgl_0004	1063411	1065230	+	1062946-1063411;	465	1065230-1065320;	90
R_glutinis_G02615-mRNA-1	Rgl_0004	1065597	1067660	+	1065564-1065597;	33	.	0
R_glutinis_G02622-mRNA-1	Rgl_0004	1086100	1090518	+	1086096-1086100;	4	.	0
R_glutinis_G02626-mRNA-1	Rgl_0004	1097393	1102272	-	1102272-1102377;	105	.	0
R_glutinis_G02634-mRNA-1	Rgl_0004	1117614	1121945	+	1117405-1117614;	209	1121945-1122084;	139
R_glutinis_G02637-mRNA-1	Rgl_0004	1125265	1127331	+	.	0	1129010-1129709;1128799-1128916;1128435-1128726;1128080-1128332;1127940-1128015;1127331-1127874;	1977
R_glutinis_G02642-mRNA-1	Rgl_0004	1135287	1137938	+	.	0	1139586-1139956;1139387-1139956;1139387-1139525;1139189-1139316;1139189-1139316;1138790-1139111;1138790-1139111;1138609-1138711;1138609-1138711;	2177
R_glutinis_G02645-mRNA-1	Rgl_0004	1142415	1147049	+	1142278-1142415;	137	1147049-1147062;	13
R_glutinis_G02646-mRNA-2	Rgl_0004	1148866	1150274	-	1151520-1151825;1150274-1151357;	1388	1147228-1148509;1148567-1148610;1148679-1148796;	1441
R_glutinis_G02648-mRNA-2	Rgl_0004	1155539	1156347	-	1158260-1158409;1157689-1157769;1157320-1157563;1157124-1157239;1156946-1157045;	686	.	0
R_glutinis_G02649-mRNA-1	Rgl_0004	1158407	1159389	+	.	0	1159389-1159530;	141
R_glutinis_G02653-mRNA-1	Rgl_0004	1169587	1173858	-	.	0	1169546-1169587;	41
R_glutinis_G02653-mRNA-2	Rgl_0004	1169433	1169509	-	.	0	1164261-1164471;1164552-1164795;1164864-1164973;1165042-1165264;1165329-1165608;1165676-1166158;1166232-1166389;1166461-1166609;1166915-1167075;1167155-1167521;1167591-1167904;1167977-1168139;1168214-1168334;1168401-1168575;	3145
R_glutinis_G02653-mRNA-3	Rgl_0004	1173759	1178107	-	1178107-1178119;	12	.	0
R_glutinis_G02654-mRNA-1	Rgl_0004	1168657	1169335	+	1168528-1168657;	129	1169439-1169528;1169335-1169356;	110
R_glutinis_G02659-mRNA-1	Rgl_0004	1191884	1197058	-	.	0	1191809-1191884;	75
R_glutinis_G02662-mRNA-1	Rgl_0004	1202198	1206704	+	1202023-1202198;	175	1206704-1206755;	51
R_glutinis_G02663-mRNA-1	Rgl_0004	1207060	1208072	+	.	0	1208072-1208088;	16
R_glutinis_G02666-mRNA-2	Rgl_0004	1214116	1215834	+	1212423-1213617;1212423-1213617;1213693-1214028;1213693-1214028;	3058	.	0
R_glutinis_G02669-mRNA-1	Rgl_0004	1222686	1225005	-	.	0	1222685-1222686;	1
R_glutinis_G02675-mRNA-1	Rgl_0004	1249840	1250674	+	1244701-1245022;1245102-1245294;1245364-1245519;1245596-1245834;1245984-1246046;1246120-1246299;1246400-1246738;1246814-1247238;1247307-1247567;1247644-1247791;1247860-1248004;1248072-1248232;1248299-1248460;1248526-1248716;1248782-1248863;1248927-1248984;1249046-1249188;1249266-1249427;1249570-1249648;1249718-1249779;	3551	1250981-1251419;1250795-1250881;	524
R_glutinis_G02676-mRNA-1	Rgl_0004	1252239	1256125	-	1256125-1256127;	2	.	0
R_glutinis_G02678-mRNA-1	Rgl_0004	1260417	1264300	-	1264300-1264595;	295	1260322-1260417;	95
R_glutinis_G02679-mRNA-1	Rgl_0004	1264602	1265300	+	1264370-1264433;1264370-1264602;	295	.	0
R_glutinis_G02685-mRNA-1	Rgl_0004	1277734	1281282	-	.	0	1276698-1277366;1277442-1277665;	891
R_glutinis_G02686-mRNA-1	Rgl_0004	1281386	1282947	+	1281334-1281386;	52	1282947-1282953;	6
R_glutinis_G02690-mRNA-1	Rgl_0004	1297281	1299145	+	1296799-1297281;	482	.	0
R_glutinis_G02695-mRNA-1	Rgl_0004	1311366	1313113	-	1316250-1316842;1314364-1316181;1314178-1314283;1313624-1314094;1313217-1313539;	3306	1311359-1311366;	7
R_glutinis_G02697-mRNA-1	Rgl_0004	1320930	1323504	-	.	0	1317155-1317522;1317595-1317874;1318001-1318013;1318085-1318316;1318404-1318525;1318603-1318823;1318886-1318952;1319048-1320930;	3178
R_glutinis_G02699-mRNA-1	Rgl_0004	1325582	1328817	-	1328817-1328868;	51	1323705-1324067;1324142-1324308;1324380-1324813;1324883-1324981;1325097-1325582;	1544
R_glutinis_G02704-mRNA-1	Rgl_0004	1337157	1340720	+	.	0	1340720-1341090;	370
R_glutinis_G02705-mRNA-1	Rgl_0004	1344432	1349742	-	.	0	1344431-1344432;	1
R_glutinis_G02705-mRNA-2	Rgl_0004	1341157	1344444	-	.	0	1341154-1341157;	3
R_glutinis_G02712-mRNA-1	Rgl_0004	1370089	1372971	+	1369863-1369962;1370036-1370089;	152	.	0
R_glutinis_G02713-mRNA-1	Rgl_0004	1373328	1374269	+	1373281-1373328;	47	.	0
R_glutinis_G02716-mRNA-1	Rgl_0004	1381909	1383432	+	1381830-1381909;	79	1384497-1384814;1384165-1384420;1383432-1384097;	1237
R_glutinis_G02721-mRNA-1	Rgl_0004	1392280	1394899	+	.	0	1395232-1395493;1394974-1395112;	399
R_glutinis_G02722-mRNA-1	Rgl_0004	1399170	1400803	-	1401502-1401791;1400803-1401420;	906	.	0
R_glutinis_G02723-mRNA-1	Rgl_0004	1401847	1405127	-	1405127-1405980;	853	1399170-1400309;1400382-1400477;1400552-1401847;	2529
R_glutinis_G02725-mRNA-2	Rgl_0004	1414927	1417145	+	.	0	1417262-1417388;	126
R_glutinis_G02726-mRNA-1	Rgl_0004	1417680	1421134	+	1417664-1417680;	16	.	0
R_glutinis_G02729-mRNA-1	Rgl_0004	1425357	1427773	-	.	0	1425325-1425357;	32
R_glutinis_G02733-mRNA-1	Rgl_0004	1439818	1441890	+	1439772-1439818;	46	.	0
R_glutinis_G02736-mRNA-1	Rgl_0004	1449311	1455450	-	1455450-1455453;	3	.	0
R_glutinis_G02741-mRNA-1	Rgl_0004	1467307	1469546	-	1469546-1469547;	1	1467305-1467307;	2
R_glutinis_G02751-mRNA-2	Rgl_0004	1490410	1490971	+	1488148-1488888;1488961-1489102;1489164-1489514;1489587-1490069;1490186-1490320;	1847	1492012-1492151;1491129-1491921;1490971-1490995;	955
R_glutinis_G02759-mRNA-1	Rgl_0004	1517849	1521623	-	1523160-1523269;1523070-1523091;1522099-1522981;1521623-1522022;	1411	.	0
R_glutinis_G02761-mRNA-1	Rgl_0004	1523831	1525988	+	1523342-1523564;	222	1525988-1525997;	9
R_glutinis_G02764-mRNA-1	Rgl_0004	1530083	1533458	-	1533458-1533462;	4	.	0
R_glutinis_G02766-mRNA-1	Rgl_0004	1549344	1550829	+	1549340-1549344;	4	1550829-1550872;	43
R_glutinis_G02771-mRNA-1	Rgl_0004	1563595	1564233	+	1562077-1562525;1562591-1562978;1563042-1563531;	1324	1565822-1566052;1565626-1565707;1565344-1565558;1565195-1565274;1564801-1565115;1564313-1564732;	1337
R_glutinis_G02776-mRNA-1	Rgl_0004	1577807	1581921	-	1581921-1581940;	19	.	0
R_glutinis_G02777-mRNA-1	Rgl_0004	1582849	1584169	-	1585349-1585521;1585079-1585292;1584841-1584968;1584700-1584759;1584169-1584586;	988	.	0
R_glutinis_G02783-mRNA-1	Rgl_0004	1595474	1598200	-	1598200-1598284;	84	.	0
R_glutinis_G02784-mRNA-1	Rgl_0004	1600917	1604002	+	1600491-1600649;1600729-1600917;	346	.	0
R_glutinis_G02792-mRNA-1	Rgl_0004	1621409	1622336	-	.	0	1620333-1620450;1620530-1620769;1620877-1621409;	888
R_glutinis_G02794-mRNA-1	Rgl_0004	1624345	1626809	+	.	0	1626809-1626875;	66
R_glutinis_G02797-mRNA-1	Rgl_0004	1632999	1633861	-	1633861-1634684;	823	.	0
R_glutinis_G02798-mRNA-1	Rgl_0004	1634693	1638645	+	1633850-1634693;	843	.	0
R_glutinis_G02805-mRNA-1	Rgl_0004	1653762	1655881	-	1655881-1656026;	145	.	0
R_glutinis_G02810-mRNA-1	Rgl_0004	1670795	1671026	+	1669177-1669276;1669476-1669562;1669918-1669997;1670075-1670224;1670320-1670736;1670565-1670736;	1000	1672465-1672527;1672465-1672527;1672309-1672395;1672309-1672395;1672076-1672234;1672076-1672234;1671810-1671991;1671810-1671991;1671487-1671729;1671487-1671729;1671089-1671396;1671089-1671396;	2072
R_glutinis_G02811-mRNA-1	Rgl_0004	1672664	1675632	-	.	0	1672518-1672664;	146
R_glutinis_G02811-mRNA-2	Rgl_0004	1675198	1675632	-	1678505-1678811;1678318-1678413;1676356-1678245;1675700-1676283;	2873	.	0
R_glutinis_G02813-mRNA-1	Rgl_0004	1685112	1690553	+	1685015-1685112;	97	1690553-1690617;	64
R_glutinis_G02817-mRNA-1	Rgl_0004	1699406	1701697	-	1702142-1702207;1701697-1702067;	435	.	0
R_glutinis_G02823-mRNA-1	Rgl_0004	1712825	1724326	+	1712443-1712825;	382	1724326-1724362;	36
R_glutinis_G02827-mRNA-1	Rgl_0004	1737363	1739072	-	1739175-1739260;	85	.	0
R_glutinis_G02827-mRNA-3	Rgl_0004	1738686	1738980	-	1739175-1739260;1739165-1739296;1738980-1738982;	218	.	0
R_glutinis_G02828-mRNA-1	Rgl_0004	1741574	1743084	+	1741418-1741574;	156	.	0
R_glutinis_G02840-mRNA-1	Rgl_0004	1777406	1782214	+	1776054-1776926;1776998-1777111;1777178-1777333;	1140	.	0
R_glutinis_G02841-mRNA-1	Rgl_0004	1782400	1785665	-	.	0	1782261-1782400;	139
R_glutinis_G02842-mRNA-1	Rgl_0004	1786116	1787068	+	1785733-1786116;	383	.	0
R_glutinis_G02843-mRNA-1	Rgl_0004	1787336	1789139	-	1792529-1792739;1792308-1792376;1792066-1792083;1791566-1791959;1791241-1791487;1791094-1791168;1789586-1791027;1789501-1789515;1789306-1789439;	2596	1787335-1787336;	1
R_glutinis_G02845-mRNA-1	Rgl_0004	1795360	1797435	+	1795354-1795360;	6	.	0
R_glutinis_G02850-mRNA-1	Rgl_0004	1807017	1811053	+	1803509-1803638;1803712-1803867;1804024-1804170;1804259-1805928;1806002-1807017;	3114	.	0
R_glutinis_G02854-mRNA-1	Rgl_0004	1826364	1827830	+	.	0	1827830-1827832;	2
R_glutinis_G02857-mRNA-1	Rgl_0004	1833263	1839280	-	.	0	1833259-1833263;	4
R_glutinis_G02867-mRNA-1	Rgl_0004	1861098	1863806	+	.	0	1864766-1865021;1864490-1864702;1864396-1864428;1864260-1864325;1864178-1864204;1864046-1864123;1863806-1863980;	841
R_glutinis_G02868-mRNA-1	Rgl_0004	1867323	1869484	-	1869565-1870293;	728	1866550-1867017;1867116-1867202;	553
R_glutinis_G02869-mRNA-1	Rgl_0004	1870396	1877153	+	.	0	1877831-1878264;1877646-1877732;1877153-1877525;	891
R_glutinis_G02879-mRNA-1	Rgl_0004	1901517	1907311	+	.	0	1907311-1907312;	1
R_glutinis_G02882-mRNA-1	Rgl_0004	1912743	1913673	-	1913742-1914172;1913673-1913676;	433	.	0
R_glutinis_G02884-mRNA-1	Rgl_0004	1919989	1921977	-	1923663-1923787;1921977-1923596;	1743	1919945-1919989;	44
R_glutinis_G02889-mRNA-1	Rgl_0004	1935502	1937967	+	.	0	1939424-1939730;	306
R_glutinis_G02890-mRNA-1	Rgl_0004	1938319	1939194	-	.	0	1938204-1938319;	115
R_glutinis_G02891-mRNA-1	Rgl_0004	1939803	1949875	+	1939802-1939803;	1	1949875-1949889;	14
R_glutinis_G02897-mRNA-1	Rgl_0004	1967365	1968230	+	.	0	1969090-1969512;	422
R_glutinis_G02898-mRNA-1	Rgl_0004	1970669	1971349	-	1971442-1971487;	45	1970186-1970669;	483
R_glutinis_G02899-mRNA-1	Rgl_0004	1971579	1972237	+	1971248-1971364;1971447-1971579;	248	1973207-1973328;1972237-1972579;	463
R_glutinis_G02910-mRNA-2	Rgl_0004	2004839	2005160	+	2001109-2001434;2001109-2001434;2001756-2001784;2001759-2001784;2001853-2001899;2001853-2001899;2002015-2002450;2002015-2002450;2002508-2002596;2002508-2002596;2002665-2002782;2002665-2002782;2002889-2003028;2002889-2003028;2003108-2003192;2003108-2003192;2003314-2003457;2003314-2003457;2003560-2003640;2003560-2003640;2003745-2004764;2003745-2004764;	5005	2005160-2005170;	10
R_glutinis_G02912-mRNA-1	Rgl_0004	2013114	2013296	+	2007792-2007941;2008012-2008105;2008175-2008223;2008288-2008391;2008452-2009799;2009866-2010064;2010124-2010271;2010332-2010500;2010571-2010684;2010745-2010805;2010873-2011066;2011125-2012824;2012895-2013041;	4464	.	0
R_glutinis_G02914-mRNA-1	Rgl_0004	2022299	2023756	-	.	0	2021929-2022299;	370
R_glutinis_G02918-mRNA-1	Rgl_0004	2036356	2037789	-	.	0	2035209-2036356;	1147
R_glutinis_G02924-mRNA-1	Rgl_0004	2049088	2050446	+	2048897-2048996;2049085-2049088;	102	.	0
R_glutinis_G02925-mRNA-1	Rgl_0004	2050775	2054493	-	2054493-2054511;	18	2050749-2050775;	26
R_glutinis_G02926-mRNA-1	Rgl_0004	2054624	2057347	+	.	0	2059637-2059787;2058120-2059546;2057994-2058038;2057347-2057846;	2119
R_glutinis_G02929-mRNA-1	Rgl_0004	2062919	2068045	+	2062918-2062919;	1	.	0
R_glutinis_G02933-mRNA-1	Rgl_0004	2074096	2076576	+	2073613-2073995;2074068-2074096;	410	.	0
R_glutinis_G02935-mRNA-1	Rgl_0004	2079133	2081856	-	.	0	2076934-2078344;2078426-2078486;2078634-2079133;	1969
R_glutinis_G02936-mRNA-1	Rgl_0004	2081987	2085518	+	.	0	2085518-2085672;	154
R_glutinis_G02941-mRNA-1	Rgl_0004	2095732	2096626	+	2094079-2094646;2094711-2094777;2094845-2095732;	1520	.	0
R_glutinis_G02948-mRNA-1	Rgl_0004	2117486	2120301	+	.	0	2120372-2120704;	332
R_glutinis_G02960-mRNA-1	Rgl_0004	2160682	2163032	+	2160638-2160682;	44	.	0
R_glutinis_G02961-mRNA-1	Rgl_0004	2163273	2165346	-	2165346-2165389;	43	2163271-2163273;	2
R_glutinis_G02964-mRNA-1	Rgl_0004	2171755	2173219	-	.	0	2170135-2170248;2170320-2170388;2170455-2170519;2170585-2170644;2170713-2171755;	1346
R_glutinis_G02971-mRNA-1	Rgl_0004	2192074	2197451	-	2197451-2197471;	20	2192027-2192074;	47
R_glutinis_G02974-mRNA-1	Rgl_0004	2204603	2206752	+	2204591-2204603;	12	2206752-2206797;	45
R_glutinis_G02984-mRNA-1	Rgl_0005	11174	12759	+	11034-11130;	96	.	0
R_glutinis_G02993-mRNA-1	Rgl_0005	39013	48072	+	.	0	48072-48335;	263
R_glutinis_G02994-mRNA-1	Rgl_0005	48365	51578	-	.	0	48094-48365;	271
R_glutinis_G02995-mRNA-2	Rgl_0005	51575	51955	+	50180-51575;	1395	54282-54461;53586-54206;53435-53530;53260-53360;52437-53194;52050-52312;	2013
R_glutinis_G02996-mRNA-1	Rgl_0005	54707	56146	-	56146-56152;	6	.	0
R_glutinis_G02998-mRNA-1	Rgl_0005	56476	56997	+	56171-56228;56294-56476;	239	.	0
R_glutinis_G03006-mRNA-1	Rgl_0005	68807	71520	-	.	0	67102-67201;67260-67302;67362-67456;67520-67691;67791-67875;67983-68067;68220-68807;	1161
R_glutinis_G03007-mRNA-1	Rgl_0005	72583	73156	-	73556-73602;73380-73461;73251-73310;	186	71779-71883;71973-72203;72283-72483;	534
R_glutinis_G03007-mRNA-2	Rgl_0005	72583	73156	-	73556-73602;73380-73461;73251-73310;	186	71779-71883;71973-72203;72283-72483;	534
R_glutinis_G03008-mRNA-2	Rgl_0005	76079	76592	+	.	0	76820-76931;76657-76755;	209
R_glutinis_G03017-mRNA-1	Rgl_0005	115286	116896	+	114089-114147;114089-114147;114217-114701;114217-114701;114784-115286;	1586	.	0
R_glutinis_G03018-mRNA-1	Rgl_0005	116873	118181	-	118806-119495;118181-119495;	2003	116870-116873;	3
R_glutinis_G03024-mRNA-1	Rgl_0005	131973	133379	+	131923-131973;	50	133379-133484;	105
R_glutinis_G03028-mRNA-1	Rgl_0005	141550	142386	-	142594-142693;142386-142469;	182	.	0
R_glutinis_G03029-mRNA-1	Rgl_0005	142943	144417	+	142649-142709;142796-142943;	207	144417-144831;	414
R_glutinis_G03030-mRNA-1	Rgl_0005	144503	151474	+	.	0	152885-152910;152281-152805;152095-152220;151934-152028;151474-151864;	1158
R_glutinis_G03037-mRNA-1	Rgl_0005	171151	180348	-	.	0	171143-171151;	8
R_glutinis_G03042-mRNA-1	Rgl_0005	188549	189437	-	.	0	188477-188549;	72
R_glutinis_G03047-mRNA-2	Rgl_0005	208043	208114	+	204696-205255;205327-205475;205353-205892;205978-206391;206481-206577;206682-206774;206854-207079;	2072	.	0
R_glutinis_G03049-mRNA-1	Rgl_0005	212849	217740	+	212769-212849;	80	.	0
R_glutinis_G03057-mRNA-1	Rgl_0005	232808	234386	+	.	0	234832-234904;234394-234516;	194
R_glutinis_G03058-mRNA-1	Rgl_0005	235864	237816	+	.	0	238406-238989;	583
R_glutinis_G03059-mRNA-1	Rgl_0005	239984	245883	-	245883-245928;	45	239981-239984;	3
R_glutinis_G03067-mRNA-2	Rgl_0005	268145	268623	-	268708-268755;	47	.	0
R_glutinis_G03073-mRNA-1	Rgl_0005	288861	292217	+	284362-284461;284556-285095;285165-285421;285498-285883;285968-286262;286390-286527;286620-286773;286876-286990;287097-287172;287290-287437;287523-287699;287777-288861;	3459	.	0
R_glutinis_G03075-mRNA-1	Rgl_0005	296721	299675	-	299733-299813;299733-299813;	160	296033-296450;296033-296645;296589-296645;296717-296721;	1089
R_glutinis_G03078-mRNA-1	Rgl_0005	303924	309937	+	303899-303924;	25	310907-311060;310669-310837;309937-310424;	808
R_glutinis_G03079-mRNA-1	Rgl_0005	303942	305636	-	305636-305809;	173	302564-303010;303438-303942;	950
R_glutinis_G03083-mRNA-1	Rgl_0005	321454	322848	-	323430-323752;323164-323309;322848-323082;	701	.	0
R_glutinis_G03085-mRNA-1	Rgl_0005	327062	328785	-	.	0	326849-327062;	213
R_glutinis_G03086-mRNA-1	Rgl_0005	328920	330164	-	331191-331337;331015-331163;330813-330988;	469	327202-327448;327505-327650;327680-327826;	537
R_glutinis_G03087-mRNA-1	Rgl_0005	330210	332828	-	.	0	326849-327604;	755
R_glutinis_G03089-mRNA-1	Rgl_0005	337552	338516	+	333819-334115;334178-335137;335222-336978;336592-337095;337046-337095;337225-337397;337225-337397;337467-337489;337467-337489;	3951	339220-339445;339220-339445;339051-339162;339051-339162;338677-338785;338677-338785;	888
R_glutinis_G03099-mRNA-1	Rgl_0005	370084	372285	-	.	0	367901-369205;369271-369546;369614-370084;	2049
R_glutinis_G03100-mRNA-1	Rgl_0005	371580	372128	+	371330-371474;371537-371580;	187	.	0
R_glutinis_G03105-mRNA-1	Rgl_0005	378117	387406	-	387406-387408;	2	.	0
R_glutinis_G03110-mRNA-1	Rgl_0005	392100	398826	+	.	0	398826-398956;	130
R_glutinis_G03113-mRNA-1	Rgl_0005	408930	411463	-	411463-411560;	97	408923-408930;	7
R_glutinis_G03123-mRNA-1	Rgl_0005	438632	441807	-	441807-441932;	125	.	0
R_glutinis_G03124-mRNA-1	Rgl_0005	441725	447711	+	441712-441725;	13	.	0
R_glutinis_G03130-mRNA-2	Rgl_0005	462627	466435	-	466554-466596;466554-466596;	84	459986-460392;460471-460744;460923-461227;461296-461417;461491-461571;461652-461983;462056-462120;462219-462229;462297-462627;	1919
R_glutinis_G03131-mRNA-1	Rgl_0005	466758	468990	+	466737-466758;	21	.	0
R_glutinis_G03137-mRNA-1	Rgl_0005	481010	486816	-	486816-486817;	1	480902-481010;	108
R_glutinis_G03146-mRNA-1	Rgl_0005	510984	515228	-	515228-515671;	443	.	0
R_glutinis_G03149-mRNA-1	Rgl_0005	522737	527589	-	.	0	522682-522737;	55
R_glutinis_G03155-mRNA-1	Rgl_0005	537743	538911	-	538911-539090;	179	537696-537743;	47
R_glutinis_G03160-mRNA-1	Rgl_0005	550112	553558	-	.	0	550015-550112;	97
R_glutinis_G03174-mRNA-1	Rgl_0005	592584	594492	+	592287-592510;	223	.	0
R_glutinis_G03174-mRNA-2	Rgl_0005	592584	593073	+	592423-592510;	87	.	0
R_glutinis_G03177-mRNA-1	Rgl_0005	599378	599933	+	599058-599315;	257	600010-600344;	334
R_glutinis_G03177-mRNA-2	Rgl_0005	599378	599933	+	599058-599315;	257	600010-600344;	334
R_glutinis_G03180-mRNA-1	Rgl_0005	605735	606790	-	606790-607186;	396	605491-605735;	244
R_glutinis_G03183-mRNA-1	Rgl_0005	646304	651524	-	.	0	645256-646304;	1048
R_glutinis_G03189-mRNA-1	Rgl_0005	688681	695375	-	695375-695390;	15	.	0
R_glutinis_G03193-mRNA-1	Rgl_0005	706067	709252	-	709252-709294;	42	.	0
R_glutinis_G03199-mRNA-2	Rgl_0005	727437	729883	-	.	0	727293-727437;	144
R_glutinis_G03202-mRNA-1	Rgl_0005	734791	738361	-	738493-738592;738361-738425;	163	.	0
R_glutinis_G03221-mRNA-1	Rgl_0005	786510	786932	+	785370-785634;785702-786439;	1001	791763-792157;791530-791675;791380-791442;791275-791318;791105-791209;790534-791024;790331-790464;789212-790245;789089-789143;788892-788979;788638-788823;788411-788573;788320-788347;788070-788235;787905-787992;787639-787828;787506-787572;787338-787447;787074-787214;786932-786934;	3677
R_glutinis_G03223-mRNA-1	Rgl_0005	794422	797045	-	797045-797052;	7	792369-792862;792369-792862;792944-793036;792944-793036;793098-793177;793098-793177;793262-793630;793262-793664;793717-793827;793717-793827;793891-794063;793891-794063;794144-794334;794144-794334;794400-794422;	3064
R_glutinis_G03224-mRNA-1	Rgl_0005	797124	801027	+	797103-797124;	21	.	0
R_glutinis_G03228-mRNA-1	Rgl_0005	811289	814799	-	816300-816560;816160-816223;815888-816089;815496-815729;815331-815419;814799-815197;	1243	.	0
R_glutinis_G03229-mRNA-1	Rgl_0005	819207	819565	-	819973-820045;819973-820045;819670-819866;819670-819866;	536	816685-817181;816685-817181;817270-817425;817270-817425;817514-817698;817514-817698;817777-818496;817777-818496;818563-818672;818563-818672;818737-818855;818737-818855;818936-819130;818936-819130;	3950
R_glutinis_G03229-mRNA-2	Rgl_0005	819207	819565	-	819973-820045;819670-819866;	268	816685-817181;817270-817425;817514-817698;817777-818496;818563-818672;818737-818855;818936-819130;	1975
R_glutinis_G03231-mRNA-1	Rgl_0005	822871	826791	-	826969-827139;826791-826900;	279	.	0
R_glutinis_G03243-mRNA-1	Rgl_0005	857173	858295	+	857128-857173;	45	.	0
R_glutinis_G03251-mRNA-1	Rgl_0005	880142	882687	-	884843-884931;884843-884931;883983-884706;883983-884706;883805-883895;883805-883895;883401-883720;883401-883720;882687-883323;	3076	.	0
R_glutinis_G03258-mRNA-1	Rgl_0005	898600	900503	-	900503-900598;	95	.	0
R_glutinis_G03259-mRNA-1	Rgl_0005	900646	902602	+	900618-900646;	28	902602-902640;	38
R_glutinis_G03269-mRNA-1	Rgl_0005	925674	927112	+	925474-925674;	200	927112-927188;	76
R_glutinis_G03270-mRNA-1	Rgl_0005	927201	929051	-	.	0	927198-927201;	3
R_glutinis_G03275-mRNA-1	Rgl_0005	940112	946466	+	940109-940112;	3	.	0
R_glutinis_G03276-mRNA-1	Rgl_0005	946681	953972	+	946647-946681;	34	953972-953973;	1
R_glutinis_G03282-mRNA-1	Rgl_0005	967248	969409	-	972011-972140;971599-971903;971422-971527;970984-971342;970213-970915;970069-970138;969477-969990;	2180	967099-967248;	149
R_glutinis_G03284-mRNA-1	Rgl_0005	974148	977792	+	974126-974148;	22	977792-977800;	8
R_glutinis_G03287-mRNA-1	Rgl_0005	982927	984596	+	982870-982927;	57	.	0
R_glutinis_G03288-mRNA-1	Rgl_0005	984908	986276	-	986276-986304;	28	984794-984908;	114
R_glutinis_G03290-mRNA-2	Rgl_0005	989951	990634	+	986377-986426;986377-986426;986490-989377;986490-989377;989452-989466;989452-989466;989587-989739;989587-989739;989813-989884;989813-989884;	6346	990634-990734;	100
R_glutinis_G03295-mRNA-1	Rgl_0005	1008277	1009244	-	.	0	1007921-1008277;	356
R_glutinis_G03296-mRNA-1	Rgl_0005	1009383	1013315	-	1013315-1013423;	108	1009328-1009383;	55
R_glutinis_G03297-mRNA-1	Rgl_0005	1013421	1014763	+	1013415-1013421;	6	1014763-1014764;	1
R_glutinis_G03300-mRNA-1	Rgl_0005	1020491	1021007	+	1019901-1020491;	590	1027638-1027996;1024974-1025644;1024804-1024895;1024668-1024695;1022945-1024561;1022775-1022866;1022639-1022666;1021007-1022532;	4405
R_glutinis_G03305-mRNA-1	Rgl_0005	1034633	1035146	+	1023247-1023668;1025496-1025697;	622	1035773-1036009;1035773-1036009;	472
R_glutinis_G03306-mRNA-1	Rgl_0005	1036655	1037170	+	1035756-1036655;	899	1037170-1038167;	997
R_glutinis_G03309-mRNA-1	Rgl_0005	1041756	1046126	+	1039820-1040713;1040820-1040847;1040956-1041047;1041126-1041756;	1641	.	0
R_glutinis_G03310-mRNA-1	Rgl_0005	1046269	1052323	-	.	0	1046257-1046269;	12
R_glutinis_G03311-mRNA-1	Rgl_0005	1050220	1050949	+	1050193-1050220;	27	1050949-1051060;	111
R_glutinis_G03312-mRNA-2	Rgl_0005	1056310	1056461	+	1052372-1052906;1052978-1053149;1053211-1053317;1053380-1053401;1053466-1053577;1053641-1053817;1053883-1054905;1054976-1055016;1055164-1055233;1055326-1055474;1055558-1055963;1056050-1056219;	2972	1056461-1057165;	704
R_glutinis_G03316-mRNA-1	Rgl_0005	1072881	1073251	+	1070522-1070670;1070727-1070739;1070829-1071016;1071099-1071215;1071353-1071502;1071583-1071642;1071727-1072228;1072304-1072856;	1724	.	0
R_glutinis_G03317-mRNA-1	Rgl_0005	1073618	1076572	+	1072229-1073071;1072229-1073071;1073163-1073349;1073163-1073530;1073476-1073530;1073611-1073618;	2298	1076572-1076695;	123
R_glutinis_G03322-mRNA-1	Rgl_0005	1088159	1090851	+	1086572-1086669;1086739-1086858;1086923-1086967;1087035-1087129;1087193-1087258;1087317-1087723;1087800-1088159;	1184	.	0
R_glutinis_G03334-mRNA-1	Rgl_0005	1123059	1127439	+	1123042-1123059;	17	.	0
R_glutinis_G03336-mRNA-1	Rgl_0005	1127468	1128944	-	1128994-1129046;	52	.	0
R_glutinis_G03337-mRNA-1	Rgl_0005	1129340	1132000	-	1132180-1132381;	201	1129283-1129340;	57
R_glutinis_G03338-mRNA-1	Rgl_0005	1132607	1134779	+	1132477-1132607;	130	.	0
R_glutinis_G03339-mRNA-1	Rgl_0005	1137770	1141762	-	.	0	1137689-1137770;	81
R_glutinis_G03343-mRNA-1	Rgl_0005	1152451	1153346	+	1151627-1151645;1151714-1151815;1151885-1152231;1152296-1152383;	552	.	0
R_glutinis_G03348-mRNA-1	Rgl_0005	1163194	1167535	+	.	0	1167535-1167540;	5
R_glutinis_G03352-mRNA-1	Rgl_0005	1176721	1178845	-	1178845-1179233;	388	1176531-1176721;	190
R_glutinis_G03356-mRNA-1	Rgl_0005	1186690	1189562	-	1189562-1189952;	390	.	0
R_glutinis_G03357-mRNA-1	Rgl_0005	1190162	1191092	+	1189562-1190162;	600	1191092-1191708;	616
R_glutinis_G03370-mRNA-1	Rgl_0005	1227895	1232718	-	.	0	1227825-1227895;	70
R_glutinis_G03374-mRNA-1	Rgl_0005	1236568	1239890	-	1239890-1239925;	35	1236565-1236568;	3
R_glutinis_G03378-mRNA-1	Rgl_0005	1255365	1257780	+	1255196-1255365;	169	1257780-1258054;	274
R_glutinis_G03381-mRNA-1	Rgl_0005	1263759	1266178	+	1262795-1263071;1263139-1263759;	896	.	0
R_glutinis_G03384-mRNA-1	Rgl_0005	1270395	1273510	-	.	0	1269323-1269371;1269440-1269545;1269662-1269752;1269811-1269864;1269941-1269996;1270073-1270395;	673
R_glutinis_G03385-mRNA-2	Rgl_0005	1276379	1278494	+	1273578-1273801;1273858-1274051;1274110-1274196;1274258-1274389;1274452-1274563;1274621-1274894;1274955-1275169;1275235-1275423;1275487-1276313;	2245	.	0
R_glutinis_G03388-mRNA-1	Rgl_0005	1283243	1287742	+	.	0	1289489-1289601;1289134-1289171;1288352-1289052;1288229-1288285;1288034-1288159;	1030
R_glutinis_G03392-mRNA-2	Rgl_0005	1296197	1296335	-	1298438-1298680;1298104-1298290;1297868-1298040;1297728-1297802;1297540-1297659;1297394-1297467;1297134-1297323;1296933-1297070;1296733-1296869;1296663-1296672;1296535-1296599;1296403-1296467;	1465	1295772-1296130;	358
R_glutinis_G03397-mRNA-1	Rgl_0005	1312578	1314028	+	1312512-1312578;	66	.	0
R_glutinis_G03398-mRNA-1	Rgl_0005	1316385	1320977	-	1320977-1321141;	164	.	0
R_glutinis_G03399-mRNA-1	Rgl_0005	1321360	1322601	+	1321235-1321360;	125	.	0
R_glutinis_G03403-mRNA-1	Rgl_0005	1342280	1343019	-	.	0	1341719-1342280;	561
R_glutinis_G03408-mRNA-1	Rgl_0005	1351769	1354424	-	1354424-1354427;	3	.	0
R_glutinis_G03409-mRNA-1	Rgl_0005	1354526	1355466	+	1354497-1354526;	29	1355466-1355564;	98
R_glutinis_G03411-mRNA-2	Rgl_0005	1357808	1357860	+	1357350-1357682;1357528-1357680;1357807-1357808;	485	1361005-1361283;1360093-1360943;1359683-1360032;1358646-1359606;1358646-1358939;1358409-1358577;1358409-1358577;1358168-1358344;1358168-1358344;1358010-1358108;1358010-1358108;1357924-1357950;1357924-1357950;	3666
R_glutinis_G03413-mRNA-1	Rgl_0005	1363155	1364584	-	1364584-1364730;	146	.	0
R_glutinis_G03418-mRNA-1	Rgl_0005	1376648	1379368	-	1379368-1379385;	17	.	0
R_glutinis_G03420-mRNA-1	Rgl_0005	1381613	1382680	+	1381587-1381613;	26	.	0
R_glutinis_G03421-mRNA-1	Rgl_0005	1382938	1385463	-	1385463-1385496;	33	1382855-1382938;	83
R_glutinis_G03422-mRNA-1	Rgl_0005	1385888	1387855	-	1387855-1387857;	2	1385700-1385888;	188
R_glutinis_G03424-mRNA-1	Rgl_0005	1389569	1391702	-	1391702-1391882;	180	.	0
R_glutinis_G03426-mRNA-1	Rgl_0005	1394544	1397980	-	1400150-1400193;1400150-1400193;1399617-1399816;1399617-1399816;1399273-1399509;1399273-1399509;1398684-1399177;1398684-1399177;1398561-1398609;1398561-1398609;1397980-1398477;	2535	1394341-1394544;	203
R_glutinis_G03428-mRNA-1	Rgl_0005	1405193	1409563	+	1405185-1405193;	8	1411796-1413800;1410029-1411720;1409563-1409965;	4097
R_glutinis_G03431-mRNA-1	Rgl_0005	1415426	1416133	-	1416275-1416374;1416133-1416172;	138	.	0
R_glutinis_G03432-mRNA-1	Rgl_0005	1418150	1420476	-	1423442-1423712;1422786-1423376;1422505-1422702;1422364-1422431;1422243-1422299;1422116-1422187;1421814-1422043;1421582-1421730;1421435-1421519;1421275-1421376;1420950-1421209;1420845-1420891;1420665-1420782;1420541-1420599;	2293	1417072-1417969;1418059-1418086;	924
R_glutinis_G03432-mRNA-2	Rgl_0005	1418150	1420408	-	1425785-1425937;1425428-1425716;1423953-1425358;	1845	.	0
R_glutinis_G03433-mRNA-1	Rgl_0005	1426326	1427258	+	1426026-1426078;1426026-1426326;	352	1427258-1427296;	38
R_glutinis_G03434-mRNA-1	Rgl_0005	1427385	1429584	-	1429584-1429688;	104	.	0
R_glutinis_G03444-mRNA-1	Rgl_0005	1450160	1456488	+	.	0	1456488-1456489;	1
R_glutinis_G03454-mRNA-1	Rgl_0005	1476597	1480298	+	1476596-1476597;	1	1480298-1480379;	81
R_glutinis_G03455-mRNA-1	Rgl_0005	1480669	1481945	-	1481945-1481955;	10	.	0
R_glutinis_G03459-mRNA-1	Rgl_0005	1488153	1492210	+	1488147-1488153;	6	1493041-1494337;1492710-1492963;1492210-1492649;	1988
R_glutinis_G03460-mRNA-1	Rgl_0005	1492710	1496354	+	.	0	1496354-1496367;	13
R_glutinis_G03460-mRNA-2	Rgl_0005	1492710	1493021	+	1492503-1492649;	146	.	0
R_glutinis_G03465-mRNA-1	Rgl_0005	1508548	1513735	+	1505846-1505975;1506046-1506189;1506253-1506360;1506422-1506497;1506573-1506755;1506825-1508548;	2359	.	0
R_glutinis_G03472-mRNA-1	Rgl_0005	1527578	1530227	-	1530227-1530265;	38	1523708-1523843;1523921-1523995;1524090-1524375;1524463-1524529;1524607-1524697;1524773-1524955;1525092-1525806;1525922-1526166;1526243-1526385;1526489-1526549;1526713-1526725;1526860-1526936;1527104-1527578;	2554
R_glutinis_G03478-mRNA-1	Rgl_0005	1547347	1549959	-	1549959-1549963;	4	1546155-1547269;1546155-1547269;1547340-1547347;	2235
R_glutinis_G03480-mRNA-1	Rgl_0005	1554722	1556121	+	.	0	1557423-1558068;1556834-1557349;1556653-1556769;1556121-1556569;	1724
R_glutinis_G03484-mRNA-1	Rgl_0005	1569771	1575374	+	1569769-1569771;	2	.	0
R_glutinis_G03485-mRNA-1	Rgl_0005	1575842	1579319	-	1579319-1579349;	30	1575585-1575842;	257
R_glutinis_G03487-mRNA-1	Rgl_0005	1581020	1591635	-	1591635-1591637;	2	.	0
R_glutinis_G03488-mRNA-1	Rgl_0005	1592899	1594808	+	1591703-1591983;1591703-1591983;1592045-1592899;	1414	1594808-1594865;	57
R_glutinis_G03490-mRNA-2	Rgl_0005	1600693	1606658	+	1598501-1598791;1598501-1598791;1598855-1599208;1598855-1599208;1599270-1599586;1599270-1599586;1599654-1600049;1599654-1600049;1600115-1600693;	3286	.	0
R_glutinis_G03492-mRNA-1	Rgl_0005	1610834	1612686	-	1612761-1612886;1612761-1612886;1612686-1612689;	253	1610829-1610834;	5
R_glutinis_G03493-mRNA-1	Rgl_0005	1617165	1617627	+	.	0	1619033-1619124;1618941-1618956;1618774-1618857;1618662-1618697;1618506-1618587;1618388-1618404;1618124-1618279;1618037-1618056;1617928-1617959;	526
R_glutinis_G03493-mRNA-3	Rgl_0005	1617602	1617959	+	.	0	1619033-1619042;1618941-1618956;1618774-1618857;1618662-1618697;1618506-1618587;1618388-1618404;1618124-1618279;1618037-1618056;	413
R_glutinis_G03493-mRNA-4	Rgl_0005	1617165	1617485	+	1615595-1615615;1615686-1615864;1615986-1616724;1616828-1616926;1616989-1617087;	1132	.	0
R_glutinis_G03495-mRNA-1	Rgl_0005	1622440	1623517	-	1623570-1623669;	99	.	0
R_glutinis_G03496-mRNA-1	Rgl_0005	1623710	1628710	-	1631401-1631617;1629441-1631092;1629161-1629345;1629014-1629082;1628710-1628945;	2354	.	0
R_glutinis_G03499-mRNA-1	Rgl_0006	56109	57968	-	126624-126772;126624-126772;126624-126772;126624-126772;126261-126377;126261-126377;126261-126377;126261-126377;125512-125833;125512-125833;125512-125833;125512-125833;125327-125424;125327-125424;125327-125424;125210-125255;125210-125255;124933-125075;124933-125075;124537-124695;124321-124383;58900-59291;58537-58653;57968-58107;	3871	55394-55514;55394-55514;55394-55514;55394-55514;55394-55514;55832-55869;55832-55869;55832-55869;55832-55869;55832-55869;	785
R_glutinis_G03500-mRNA-1	Rgl_0006	102639	103628	-	.	0	101836-102384;102586-102639;	601
R_glutinis_G03501-mRNA-2	Rgl_0006	123874	125833	-	126624-126772;126261-126377;	264	122951-123227;123545-123582;123822-123874;	365
R_glutinis_G03502-mRNA-1	Rgl_0006	123313	127440	+	58902-59001;	99	.	0
R_glutinis_G03513-mRNA-1	Rgl_0006	197543	198585	-	198713-198812;198585-198643;	157	.	0
R_glutinis_G03514-mRNA-1	Rgl_0006	199053	202617	+	198818-198876;198975-199053;	136	202617-202950;	333
R_glutinis_G03519-mRNA-2	Rgl_0006	214037	214458	-	214745-214943;214535-214632;	295	.	0
R_glutinis_G03520-mRNA-1	Rgl_0006	215280	221814	+	215035-215280;	245	.	0
R_glutinis_G03523-mRNA-1	Rgl_0006	225589	231682	+	225586-225589;	3	.	0
R_glutinis_G03533-mRNA-1	Rgl_0006	271151	273059	-	273059-273356;	297	270914-271151;	237
R_glutinis_G03546-mRNA-1	Rgl_0006	316835	317428	-	319524-319807;319524-319807;319372-319462;319372-319462;319280-319308;319280-319308;319058-319211;319058-319211;317875-318998;317875-318998;317668-317784;317668-317784;317498-317587;317498-317587;	3764	316827-316835;	8
R_glutinis_G03547-mRNA-1	Rgl_0006	319689	320114	+	.	0	321813-322151;321036-321738;320665-320963;320354-320591;320206-320266;	1635
R_glutinis_G03547-mRNA-2	Rgl_0006	319878	320114	+	.	0	324126-324502;323703-324028;323426-323629;322918-323353;322368-322850;	1821
R_glutinis_G03558-mRNA-3	Rgl_0006	361745	362017	-	362416-362645;362136-362226;	319	.	0
R_glutinis_G03571-mRNA-1	Rgl_0006	400793	405548	+	395779-396049;396144-399012;399098-399283;399348-399530;399610-400270;400339-400793;	4619	.	0
R_glutinis_G03578-mRNA-1	Rgl_0006	416107	417690	-	417690-417799;	109	416097-416107;	10
R_glutinis_G03583-mRNA-1	Rgl_0006	425518	427757	-	427757-427845;	88	.	0
R_glutinis_G03584-mRNA-1	Rgl_0006	427876	430558	+	427858-427876;	18	.	0
R_glutinis_G03585-mRNA-1	Rgl_0006	434058	436301	-	436526-436648;436301-436310;	131	433737-434058;	321
R_glutinis_G03591-mRNA-2	Rgl_0006	453210	453351	-	456019-456432;455523-455948;455301-455453;455097-455235;454853-455025;454741-454795;454179-454676;453351-454091;	2591	449460-449528;449460-449528;449603-449658;449603-449658;449738-449825;449738-449825;449890-450094;449890-450094;450165-450230;450165-450230;450380-450444;450380-450444;450527-450584;450527-450584;450672-450817;450672-450817;450885-450920;450885-450920;451025-451058;451025-451058;451148-451191;451148-451191;451285-451634;451285-451634;451703-451781;451703-451781;451892-452571;451892-452571;452649-…	4869
R_glutinis_G03593-mRNA-1	Rgl_0006	457953	459227	-	459944-460104;459724-459848;459227-459661;	718	.	0
R_glutinis_G03594-mRNA-1	Rgl_0006	460106	462199	+	459742-460106;	364	.	0
R_glutinis_G03601-mRNA-1	Rgl_0006	478663	484429	-	485463-485616;485037-485400;484429-484976;	1063	.	0
R_glutinis_G03603-mRNA-1	Rgl_0006	485688	490551	+	485656-485688;	32	.	0
R_glutinis_G03605-mRNA-1	Rgl_0006	493861	496214	+	493553-493861;	308	496214-496298;	84
R_glutinis_G03608-mRNA-1	Rgl_0006	499172	505382	+	.	0	505382-505523;	141
R_glutinis_G03610-mRNA-1	Rgl_0006	507291	510192	-	.	0	507210-507291;	81
R_glutinis_G03612-mRNA-1	Rgl_0006	511511	512412	-	.	0	511385-511511;	126
R_glutinis_G03617-mRNA-1	Rgl_0006	526544	529048	-	531063-531474;530801-530991;530667-530732;530517-530588;529048-530433;	2122	.	0
R_glutinis_G03620-mRNA-1	Rgl_0006	534441	535702	-	.	0	532059-532587;	528
R_glutinis_G03626-mRNA-1	Rgl_0006	552943	564787	+	.	0	564787-564792;	5
R_glutinis_G03626-mRNA-2	Rgl_0006	549648	560553	+	548830-549223;549293-549357;549477-549648;	628	.	0
R_glutinis_G03644-mRNA-1	Rgl_0006	616968	617491	-	620629-622015;620629-621451;618993-620559;618993-620559;618285-618863;618285-618863;617564-618220;617564-618220;	7808	613759-613920;613759-613920;613759-613920;614035-614057;614035-614057;614035-614057;614156-614214;614156-614214;614156-614214;614288-615553;614288-615553;614288-616088;615628-615646;615628-615646;615726-615738;615726-615738;615808-616088;615808-616088;616199-616315;616199-616315;616199-616315;616436-616487;616436-616487;616436-616487;616554-616683;616554-616683;616554-616683;616746-616823;616746-…	6835
R_glutinis_G03644-mRNA-2	Rgl_0006	616968	617491	-	.	0	609464-609593;609675-609877;609974-610054;610143-610242;	510
R_glutinis_G03647-mRNA-1	Rgl_0006	622306	624150	-	624150-625195;	1045	.	0
R_glutinis_G03648-mRNA-1	Rgl_0006	627537	628394	+	627360-627459;	99	.	0
R_glutinis_G03649-mRNA-1	Rgl_0006	628647	630469	+	628623-628647;	24	630469-630532;	63
R_glutinis_G03652-mRNA-1	Rgl_0006	658909	665119	-	665119-665381;	262	658870-658909;	39
R_glutinis_G03654-mRNA-1	Rgl_0006	666962	670045	+	665130-665425;665130-665615;665504-665615;665729-666023;665729-666023;666087-666156;666087-666156;666296-666962;	2283	670045-673833;	3788
R_glutinis_G03655-mRNA-1	Rgl_0006	674897	678682	-	678682-678707;	25	674859-674897;	38
R_glutinis_G03659-mRNA-1	Rgl_0006	691602	693412	+	691129-691299;691526-691602;	246	693412-693845;	433
R_glutinis_G03660-mRNA-1	Rgl_0006	694076	696316	-	696316-696423;	107	694006-694076;	70
R_glutinis_G03663-mRNA-1	Rgl_0006	705130	707773	+	.	0	707773-707775;	2
R_glutinis_G03666-mRNA-1	Rgl_0006	714078	718450	-	.	0	714073-714078;	5
R_glutinis_G03668-mRNA-1	Rgl_0006	725419	727721	-	727721-727726;	5	.	0
R_glutinis_G03670-mRNA-1	Rgl_0006	730852	731462	-	731462-731666;	204	730447-730852;	405
R_glutinis_G03671-mRNA-1	Rgl_0006	731714	734212	+	731082-731115;731413-731714;	334	.	0
R_glutinis_G03671-mRNA-2	Rgl_0006	733603	734208	+	.	0	740804-740927;740680-740738;740519-740615;740283-740450;739934-740210;739530-739796;739449-739468;739264-739336;738916-739194;738614-738836;738416-738488;736972-738336;736707-736903;736234-736632;735672-736158;734299-735604;	5398
R_glutinis_G03672-mRNA-1	Rgl_0006	740902	742621	-	743171-743231;742927-743094;742696-742853;	384	.	0
R_glutinis_G03672-mRNA-2	Rgl_0006	742493	742621	-	743171-743231;742927-743094;742696-742853;	384	.	0
R_glutinis_G03673-mRNA-1	Rgl_0006	743918	750562	+	743500-743551;743674-743897;	274	750562-750787;	225
R_glutinis_G03675-mRNA-1	Rgl_0006	753568	754743	+	753461-753568;	107	.	0
R_glutinis_G03680-mRNA-1	Rgl_0006	762978	767488	+	762958-762978;	20	.	0
R_glutinis_G03686-mRNA-1	Rgl_0006	780272	782213	+	780046-780191;780046-780191;780247-780272;	315	782213-782502;	289
R_glutinis_G03688-mRNA-1	Rgl_0006	792348	792443	-	794571-794915;794207-794476;794020-794127;793348-793925;793145-793272;792939-793057;792807-792876;792630-792736;792511-792570;	1776	791648-791903;792007-792106;	354
R_glutinis_G03692-mRNA-1	Rgl_0006	801428	802651	+	.	0	802651-802699;	48
R_glutinis_G03694-mRNA-1	Rgl_0006	806746	807565	-	807565-807705;	140	806562-806746;	184
R_glutinis_G03703-mRNA-1	Rgl_0006	843144	843723	-	.	0	840458-840882;840954-842037;842115-842343;842419-842825;842913-843041;	2269
R_glutinis_G03704-mRNA-1	Rgl_0006	844240	846538	+	843986-844060;843986-844240;	328	.	0
R_glutinis_G03719-mRNA-1	Rgl_0006	891827	899807	+	890640-891827;	1187	.	0
R_glutinis_G03721-mRNA-1	Rgl_0006	902434	907173	+	902390-902434;	44	907173-907178;	5
R_glutinis_G03723-mRNA-1	Rgl_0006	917550	922834	+	.	0	922834-923269;	435
R_glutinis_G03725-mRNA-1	Rgl_0006	924058	926594	-	.	0	924036-924058;	22
R_glutinis_G03737-mRNA-1	Rgl_0006	967338	970288	-	970335-970359;	24	.	0
R_glutinis_G03739-mRNA-1	Rgl_0006	971991	975646	-	976298-976762;975646-976225;	1043	971987-971991;	4
R_glutinis_G03741-mRNA-1	Rgl_0006	979206	981387	-	981387-981543;	156	978949-979206;	257
R_glutinis_G03749-mRNA-1	Rgl_0006	1005125	1008688	+	1003513-1004046;1004209-1004222;1004350-1004413;1004489-1004577;1004640-1004645;1004714-1005125;	1113	1009650-1010169;1009440-1009593;1009160-1009341;1008688-1009038;	1203
R_glutinis_G03750-mRNA-1	Rgl_0006	1006633	1007171	-	1007171-1007482;	311	.	0
R_glutinis_G03758-mRNA-1	Rgl_0006	1029062	1032902	-	1034094-1034285;1032902-1034028;	1317	.	0
R_glutinis_G03762-mRNA-1	Rgl_0006	1038430	1041562	+	1036312-1036595;1036312-1036595;1036668-1037149;1036668-1037481;1037230-1037481;1037555-1038430;	2986	.	0
R_glutinis_G03763-mRNA-1	Rgl_0006	1041679	1047248	-	1047248-1047252;	4	.	0
R_glutinis_G03764-mRNA-1	Rgl_0006	1047317	1052602	+	1047305-1047317;	12	1052746-1053136;	390
R_glutinis_G03765-mRNA-1	Rgl_0006	1051325	1051800	-	1052603-1052680;1051800-1051964;	241	.	0
R_glutinis_G03769-mRNA-1	Rgl_0006	1056995	1064154	-	.	0	1056992-1056995;	3
R_glutinis_G03772-mRNA-1	Rgl_0006	1067255	1070139	-	1070139-1071162;	1023	.	0
R_glutinis_G03773-mRNA-1	Rgl_0006	1070279	1075580	-	1075580-1075592;	12	.	0
R_glutinis_G03776-mRNA-1	Rgl_0006	1081335	1084471	-	1086306-1086589;1086306-1086589;1085752-1086233;1085420-1086233;1085420-1085671;1084471-1085346;	2986	.	0
R_glutinis_G03779-mRNA-1	Rgl_0006	1088616	1092470	+	.	0	1093509-1093841;1093320-1093431;1093129-1093234;1092470-1092827;	905
R_glutinis_G03781-mRNA-1	Rgl_0006	1093890	1098879	-	1098879-1098927;	48	.	0
R_glutinis_G03783-mRNA-1	Rgl_0007	646	1567	-	1567-1595;	28	.	0
R_glutinis_G03786-mRNA-1	Rgl_0007	6510	10384	+	6365-6510;	145	.	0
R_glutinis_G03787-mRNA-1	Rgl_0007	10661	11139	-	12801-12871;12585-12735;12451-12524;12191-12390;12106-12132;11969-12040;11705-11899;11557-11634;11220-11475;	1115	10558-10597;	39
R_glutinis_G03787-mRNA-3	Rgl_0007	16252	16392	-	18293-18695;18071-18180;17720-17972;17641-17654;17386-17541;17116-17318;16940-17033;16392-16862;	1696	13013-13191;13318-13478;13560-13643;13708-13855;13927-14027;14230-14264;14345-14564;14659-14956;15089-15166;15240-15521;15591-15629;15689-15710;15791-15832;15894-15969;16064-16179;	1866
R_glutinis_G03790-mRNA-1	Rgl_0007	27957	32132	-	32132-32193;	61	27868-27957;	89
R_glutinis_G03791-mRNA-1	Rgl_0007	32415	36781	+	32393-32415;	22	.	0
R_glutinis_G03798-mRNA-1	Rgl_0007	52159	54414	+	.	0	55975-56726;	751
R_glutinis_G03802-mRNA-1	Rgl_0007	60999	63186	-	63186-63217;	31	60673-60999;	326
R_glutinis_G03803-mRNA-1	Rgl_0007	63573	66570	+	63438-63573;	135	67514-68087;67188-67442;67054-67113;66570-66925;	1241
R_glutinis_G03807-mRNA-1	Rgl_0007	78650	85237	-	85237-85241;	4	.	0
R_glutinis_G03813-mRNA-1	Rgl_0007	98205	105182	-	.	0	97518-97854;	336
R_glutinis_G03815-mRNA-1	Rgl_0007	110858	112025	-	112087-112315;112025-112027;	230	.	0
R_glutinis_G03819-mRNA-2	Rgl_0007	119959	121089	+	118830-119589;119487-119589;119650-119888;119650-119888;	1337	.	0
R_glutinis_G03819-mRNA-3	Rgl_0007	118180	119143	+	117681-118180;	499	.	0
R_glutinis_G03821-mRNA-1	Rgl_0007	126947	127195	-	128218-128225;127955-128076;127848-127877;127698-127785;127447-127635;127301-127373;	504	.	0
R_glutinis_G03821-mRNA-2	Rgl_0007	126968	127195	-	130642-131669;130309-130571;129505-130238;129307-129440;129060-129229;128635-128977;	2666	.	0
R_glutinis_G03822-mRNA-1	Rgl_0007	133628	136722	+	133613-133628;	15	136722-136760;	38
R_glutinis_G03833-mRNA-1	Rgl_0007	164594	165009	-	165634-165738;165421-165568;165088-165357;	520	.	0
R_glutinis_G03833-mRNA-2	Rgl_0007	169419	171867	-	.	0	166027-166325;166412-166487;166554-166619;166681-166851;166920-167506;167690-168193;168255-168351;168432-169419;	2780
R_glutinis_G03833-mRNA-3	Rgl_0007	166920	167546	-	167690-167896;	206	166027-166325;166027-166325;166412-166487;166412-166487;166554-166619;166554-166619;166681-166851;166681-166851;	1216
R_glutinis_G03835-mRNA-1	Rgl_0007	175584	177442	-	177868-178356;177442-179089;	2135	175155-175584;	429
R_glutinis_G03843-mRNA-1	Rgl_0007	198893	203559	-	203559-203565;	6	.	0
R_glutinis_G03847-mRNA-1	Rgl_0007	211292	217862	-	217862-217962;	100	.	0
R_glutinis_G03853-mRNA-1	Rgl_0007	235932	236507	-	237736-237990;237074-237654;236956-236984;236758-236879;236590-236688;	1081	.	0
R_glutinis_G03856-mRNA-1	Rgl_0007	243022	245278	-	245385-245431;	46	.	0
R_glutinis_G03857-mRNA-1	Rgl_0007	245554	251625	-	.	0	245552-245554;	2
R_glutinis_G03861-mRNA-1	Rgl_0007	255732	257750	+	.	0	257750-257786;	36
R_glutinis_G03866-mRNA-1	Rgl_0007	265620	270346	+	265458-265620;	162	.	0
R_glutinis_G03868-mRNA-1	Rgl_0007	273865	275676	+	272016-272912;272989-273865;	1772	.	0
R_glutinis_G03870-mRNA-1	Rgl_0007	281121	284786	+	280320-281121;	801	.	0
R_glutinis_G03875-mRNA-1	Rgl_0007	297880	300300	-	300605-300822;300300-300473;	390	.	0
R_glutinis_G03878-mRNA-1	Rgl_0007	306375	308760	+	305239-305434;305511-306181;306286-306375;	954	.	0
R_glutinis_G03879-mRNA-2	Rgl_0007	309207	310796	-	310796-311866;	1070	308782-309119;	337
R_glutinis_G03887-mRNA-1	Rgl_0007	326175	329368	-	329368-329507;	139	326002-326175;	173
R_glutinis_G03889-mRNA-1	Rgl_0007	332491	333414	-	333414-333504;	90	.	0
R_glutinis_G03890-mRNA-1	Rgl_0007	333571	336404	-	336404-336434;	30	.	0
R_glutinis_G03894-mRNA-1	Rgl_0007	348655	348904	+	345173-345212;345369-345522;346014-346161;346258-347370;347451-347875;347943-348024;348089-348184;348256-348349;348430-348580;	2294	348989-349076;	87
R_glutinis_G03896-mRNA-1	Rgl_0007	351342	352478	+	.	0	352478-352511;	33
R_glutinis_G03897-mRNA-1	Rgl_0007	352691	357704	+	352613-352691;	78	.	0
R_glutinis_G03899-mRNA-1	Rgl_0007	359559	360565	-	362124-362650;360565-362038;	1999	.	0
R_glutinis_G03903-mRNA-1	Rgl_0007	368663	370275	-	370275-370307;	32	368644-368663;	19
R_glutinis_G03904-mRNA-1	Rgl_0007	371501	373251	+	370362-370640;370717-370871;370997-371501;	936	.	0
R_glutinis_G03907-mRNA-1	Rgl_0007	380011	382488	-	383208-383412;383001-383128;382488-382924;	767	379893-380011;	118
R_glutinis_G03909-mRNA-1	Rgl_0007	383564	386136	+	.	0	387970-388170;386136-387885;	1949
R_glutinis_G03910-mRNA-1	Rgl_0007	388613	394082	-	397353-397652;397108-397257;396958-397036;396795-396883;396696-396727;396557-396613;396444-396477;395849-396372;395676-395775;395500-395614;395372-395433;394785-395307;394696-394707;394082-394622;	2604	388599-388613;	14
R_glutinis_G03915-mRNA-1	Rgl_0007	398949	400534	-	401669-401681;401512-401604;401217-401429;401087-401107;400534-401024;	826	398818-398949;	131
R_glutinis_G03918-mRNA-1	Rgl_0007	403350	404704	+	401705-401849;401921-401942;402042-402078;402140-402165;402254-402448;402541-402651;402729-403350;	1151	.	0
R_glutinis_G03921-mRNA-1	Rgl_0007	406920	412387	+	.	0	412387-412401;	14
R_glutinis_G03925-mRNA-1	Rgl_0007	423135	436143	+	423078-423135;	57	.	0
R_glutinis_G03926-mRNA-1	Rgl_0007	436398	439034	-	439034-439046;	12	436355-436398;	43
R_glutinis_G03927-mRNA-1	Rgl_0007	439594	445802	-	.	0	439591-439594;	3
R_glutinis_G03929-mRNA-2	Rgl_0007	448669	449185	+	.	0	454518-455195;454301-454447;453443-454193;453287-453375;453185-453214;452153-453051;451893-452078;451731-451834;451445-451579;451274-451373;450543-451141;450182-450471;449936-450073;449385-449856;449268-449326;	4662
R_glutinis_G03934-mRNA-1	Rgl_0007	468210	470683	+	466778-468210;	1432	470683-470704;	21
R_glutinis_G03946-mRNA-1	Rgl_0007	498624	502405	+	.	0	504824-504999;503453-504645;503304-503345;503122-503195;502405-502807;	1883
R_glutinis_G03954-mRNA-2	Rgl_0007	521181	521322	-	521702-521875;521702-521875;521702-521875;521702-521722;521395-521631;521395-521631;521395-521631;521395-521631;	1483	520438-520530;520438-520530;520438-520530;520606-520926;520606-520926;520606-520926;521001-521120;521001-521161;521001-521181;	1695
R_glutinis_G03955-mRNA-1	Rgl_0007	522022	525025	+	522011-522022;	11	525025-525030;	5
R_glutinis_G03967-mRNA-1	Rgl_0007	556109	557987	+	.	0	557987-557988;	1
R_glutinis_G03968-mRNA-1	Rgl_0007	557966	561301	-	561301-561312;	11	.	0
R_glutinis_G03969-mRNA-1	Rgl_0007	561363	563540	+	.	0	563540-563549;	9
R_glutinis_G03981-mRNA-2	Rgl_0007	623695	623769	-	624472-624717;624221-624386;624081-624151;623887-624001;	594	623107-623201;623315-623370;623440-623620;	329
R_glutinis_G03983-mRNA-1	Rgl_0007	629140	632095	+	628923-629140;	217	632748-632859;632745-632859;632552-632670;632552-632670;632329-632471;632329-632471;632095-632261;	911
R_glutinis_G03988-mRNA-1	Rgl_0007	642935	645190	+	642832-642935;	103	646658-646979;646081-646589;645874-646017;645190-645796;	1578
R_glutinis_G03989-mRNA-1	Rgl_0007	647053	658555	+	.	0	658555-659122;	567
R_glutinis_G04016-mRNA-1	Rgl_0007	740199	742891	-	.	0	737796-737964;738084-738223;738301-738520;738606-738821;738926-739119;739195-739345;739417-739578;739660-739730;739807-740199;	1707
R_glutinis_G04019-mRNA-1	Rgl_0007	746400	752407	-	.	0	746394-746400;	6
R_glutinis_G04022-mRNA-2	Rgl_0007	758517	758740	-	.	0	756457-756557;756619-756664;756735-756832;756920-757018;757084-757193;757296-757929;758003-758170;758252-758457;	1454
R_glutinis_G04028-mRNA-1	Rgl_0007	770847	773398	+	768975-769084;769251-769356;769420-769856;770025-770457;770559-770847;	1370	775815-776077;775815-775915;775414-775742;775414-775742;773502-775336;773502-775336;	4686
R_glutinis_G04029-mRNA-1	Rgl_0007	776183	779148	+	776176-776183;	7	779148-779155;	7
R_glutinis_G04035-mRNA-1	Rgl_0007	795172	795838	-	795838-795887;	49	794920-795172;	252
R_glutinis_G04044-mRNA-1	Rgl_0007	811844	814425	-	815423-815460;815014-815038;814696-814889;814600-814619;814425-814485;	333	.	0
R_glutinis_G04047-mRNA-1	Rgl_0007	821850	824200	-	.	0	821849-821850;	1
R_glutinis_G04049-mRNA-1	Rgl_0007	826700	830092	-	830092-830456;	364	826695-826700;	5
R_glutinis_G04050-mRNA-1	Rgl_0007	830709	831523	+	830522-830639;	117	.	0
R_glutinis_G04051-mRNA-1	Rgl_0007	831848	834611	-	.	0	831161-831253;831161-831280;831472-831848;	587
R_glutinis_G04070-mRNA-2	Rgl_0007	898760	898804	-	899528-899577;899335-899435;898804-899269;	614	897551-897682;897758-898403;898472-898630;898688-898760;	1006
R_glutinis_G04072-mRNA-1	Rgl_0007	902891	903878	+	900574-902891;	2317	903878-903969;	91
R_glutinis_G04075-mRNA-1	Rgl_0007	910368	911178	-	911178-911257;	79	.	0
R_glutinis_G04083-mRNA-1	Rgl_0007	932421	933799	-	934884-935163;934638-934797;934292-934566;934126-934214;933866-934049;	983	928073-928326;928399-928484;928565-928847;928925-929120;929203-929390;929473-929843;929925-930272;930355-930455;930524-931404;931480-931722;931800-932358;	3499
R_glutinis_G04083-mRNA-2	Rgl_0007	932421	932570	-	.	0	928240-928326;928399-928484;928565-928847;928925-929120;929203-929390;929473-929843;929925-930272;930355-930455;930524-931404;931480-931722;931800-932367;	3341
R_glutinis_G04087-mRNA-1	Rgl_0007	946606	949862	-	950189-950300;949947-950091;	255	.	0
R_glutinis_G04091-mRNA-1	Rgl_0007	957598	960882	-	.	0	954325-955893;955964-956063;956128-956245;956317-957598;	3065
R_glutinis_G04094-mRNA-1	Rgl_0007	968486	973568	+	968307-968374;968467-968486;	86	.	0
R_glutinis_G04097-mRNA-1	Rgl_0007	981170	981780	-	983260-983810;983116-983198;982227-983016;982079-982125;981856-981936;	1547	980159-980851;981017-981095;	770
R_glutinis_G04097-mRNA-3	Rgl_0007	981266	981780	-	983260-983810;983116-983198;982227-983016;982079-982125;981856-981936;	1547	.	0
R_glutinis_G04099-mRNA-1	Rgl_0007	991968	998846	+	.	0	1000067-1000414;1000067-1000414;999896-999989;999896-999989;999679-999783;999679-999783;999157-999383;999157-999383;998926-999065;998846-999065;	1898
R_glutinis_G04102-mRNA-1	Rgl_0007	1014495	1016683	+	1013771-1013990;1014319-1014495;	395	.	0
R_glutinis_G04110-mRNA-1	Rgl_0007	1035996	1037945	-	1037945-1037985;	40	.	0
R_glutinis_G04111-mRNA-1	Rgl_0007	1038167	1044026	+	1038012-1038167;	155	.	0
R_glutinis_G04112-mRNA-1	Rgl_0007	1038201	1040917	-	1040917-1040921;	4	1038200-1038201;	1
R_glutinis_G04115-mRNA-1	Rgl_0007	1051187	1059478	+	1047758-1048026;1048087-1051187;	3368	.	0
R_glutinis_G04117-mRNA-1	Rgl_0007	1059521	1061801	+	.	0	1063363-1063662;1063216-1063287;1062634-1063136;1061801-1062558;	1629
R_glutinis_G04121-mRNA-1	Rgl_0007	1069704	1070720	+	1065443-1065823;1065443-1065823;1065909-1065968;1065909-1065968;1066043-1066181;1066048-1066181;1066246-1066291;1066246-1066291;1066362-1066595;1066362-1066595;1066666-1066731;1066666-1066731;1066793-1066914;1066793-1066914;1066988-1067178;1066988-1067178;1067260-1067472;1067260-1067472;1067592-1068242;1067592-1068242;1068349-1068458;1068349-1068458;1068566-1068762;1068566-1068762;1068829-1068861…	5721	.	0
R_glutinis_G04121-mRNA-2	Rgl_0007	1069704	1069811	+	1068174-1068242;1068349-1068458;1068566-1068762;1068829-1068861;1068931-1069142;1069209-1069286;1069360-1069428;1069490-1069567;	838	.	0
R_glutinis_G04122-mRNA-1	Rgl_0007	1071476	1075876	-	1077166-1077330;1077059-1077097;1076853-1076910;1076687-1076728;1076460-1076618;1076120-1076379;1075942-1076010;	785	1071475-1071476;	1
R_glutinis_G04123-mRNA-1	Rgl_0007	1077349	1077833	+	.	0	1077833-1078001;	168
R_glutinis_G04124-mRNA-2	Rgl_0007	1082491	1088488	+	.	0	1088555-1090560;	2005
R_glutinis_G04127-mRNA-1	Rgl_0007	1094514	1098452	-	.	0	1094497-1094514;	17
R_glutinis_G04130-mRNA-1	Rgl_0007	1105825	1109903	-	1112039-1112994;1111743-1111968;1111436-1111667;1111113-1111342;1110756-1111035;1110587-1110667;1110370-1110510;1110245-1110290;1109903-1109906;	2187	.	0
R_glutinis_G04131-mRNA-1	Rgl_0007	1105922	1106395	+	.	0	1106478-1106609;1106395-1106398;	134
R_glutinis_G04132-mRNA-1	Rgl_0007	1110020	1114174	-	1114613-1114712;	99	.	0
R_glutinis_G04135-mRNA-1	Rgl_0007	1119860	1121296	-	.	0	1117235-1117525;1117608-1117901;1117969-1118307;1118388-1118624;1118691-1119160;1119232-1119860;	2254
R_glutinis_G04136-mRNA-1	Rgl_0007	1121577	1123278	+	1121399-1121423;	24	.	0
R_glutinis_G04137-mRNA-1	Rgl_0007	1123431	1135663	-	.	0	1123406-1123431;	25
R_glutinis_G04140-mRNA-1	Rgl_0007	1140496	1141791	+	1138446-1138815;1138907-1139451;1139568-1139738;1139835-1140496;	1744	.	0
R_glutinis_G04143-mRNA-1	Rgl_0007	1147390	1147494	+	1146449-1146650;1146449-1146650;1146723-1146962;1146723-1146962;1147029-1147326;1147029-1147326;	1474	1150289-1150603;1150289-1150603;1150066-1150214;1150066-1150214;1149918-1149996;1149918-1149996;1149793-1149855;1149793-1149855;1149696-1149725;1149696-1149725;1149320-1149619;1149320-1149619;1149145-1149253;1149145-1149253;1148990-1149083;1148990-1149083;1148895-1148926;1148895-1148926;1148736-1148834;1148736-1148834;1148568-1148662;1148568-1148662;1148278-1148491;1148278-1148491;1147779-1148210…	4276
R_glutinis_G04146-mRNA-1	Rgl_0007	1158103	1162042	-	.	0	1156459-1156614;1156696-1156814;1156897-1157036;1157114-1157257;1157338-1158103;	1320
R_glutinis_G04150-mRNA-1	Rgl_0007	1174507	1176684	-	1176684-1176709;	25	1174462-1174507;	45
R_glutinis_G04151-mRNA-1	Rgl_0007	1176819	1180984	+	1176778-1176819;	41	1183747-1184459;1183363-1183677;1182693-1183293;1182144-1182626;1181434-1182062;1181211-1181371;1181054-1181138;	2980
R_glutinis_G04154-mRNA-1	Rgl_0007	1193683	1194613	-	1194753-1194933;1194613-1194687;	254	.	0
R_glutinis_G04155-mRNA-1	Rgl_0007	1194989	1196316	+	1194783-1194989;	206	.	0
R_glutinis_G04158-mRNA-1	Rgl_0007	1200224	1208259	-	1208851-1209807;1208259-1208782;	1479	1199556-1200224;	668
R_glutinis_G04169-mRNA-1	Rgl_0007	1234998	1238175	+	.	0	1238175-1238358;	183
R_glutinis_G04177-mRNA-1	Rgl_0007	1277356	1280045	-	.	0	1273449-1275178;1275242-1275514;1275588-1276489;1276552-1277356;	3706
R_glutinis_G04185-mRNA-1	Rgl_0007	1300874	1305579	+	.	0	1305579-1305590;	11
R_glutinis_G04186-mRNA-1	Rgl_0007	1308903	1309837	+	1305729-1306335;1306404-1307582;1307650-1308324;1308422-1308454;1308515-1308729;1308516-1308528;1308584-1308729;1308793-1308829;1308793-1308829;1308899-1308903;	2937	1309837-1309872;	35
R_glutinis_G04188-mRNA-1	Rgl_0007	1311783	1317181	+	1311412-1311644;1311719-1311783;	296	.	0
R_glutinis_G04195-mRNA-1	Rgl_0007	1337545	1339686	+	1337518-1337545;	27	.	0
R_glutinis_G04196-mRNA-1	Rgl_0007	1340702	1344447	+	1340219-1340318;	99	.	0
R_glutinis_G04198-mRNA-1	Rgl_0007	1346283	1349197	-	1349197-1349483;	286	.	0
R_glutinis_G04200-mRNA-2	Rgl_0007	1349542	1353300	+	1349309-1349477;1349538-1349542;	172	1356030-1356184;1355891-1355959;1355459-1355827;1355353-1355382;1355150-1355295;1354641-1355012;1354451-1354574;1354007-1354385;1353808-1353949;1353300-1353736;	2213
R_glutinis_G04204-mRNA-1	Rgl_0007	1367288	1368788	+	1367284-1367288;	4	.	0
R_glutinis_G04221-mRNA-1	Rgl_0007	1410715	1411566	+	.	0	1424473-1424750;1424325-1424407;1415681-1415922;1415406-1415430;	624
R_glutinis_G04225-mRNA-1	Rgl_0007	1419645	1420355	+	.	0	1424473-1424750;1424325-1424407;	359
R_glutinis_G04234-mRNA-1	Rgl_0007	1450470	1451051	-	1451051-1451053;	2	.	0
R_glutinis_G04238-mRNA-1	Rgl_0007	1460973	1462737	-	1463147-1463252;1462737-1462738;	106	1460880-1460973;	93
R_glutinis_G04239-mRNA-1	Rgl_0007	1463387	1465537	+	1463288-1463387;	99	1465537-1465583;	46
R_glutinis_G04243-mRNA-1	Rgl_0008	5176	6396	-	7064-7297;6633-6926;6475-6537;	588	.	0
R_glutinis_G04243-mRNA-2	Rgl_0008	6068	6396	-	9664-9911;9664-9911;9198-9594;9198-9591;9061-9126;9061-9126;8516-8989;8516-8989;8157-8420;8157-8420;8002-8070;8002-8070;7767-7931;7767-7931;	3349	.	0
R_glutinis_G04250-mRNA-1	Rgl_0008	44470	46224	-	46224-46460;	236	44405-44470;	65
R_glutinis_G04253-mRNA-1	Rgl_0008	50664	51784	+	50639-50664;	25	.	0
R_glutinis_G04268-mRNA-2	Rgl_0008	87495	88741	+	87129-87291;87373-87426;	215	.	0
R_glutinis_G04273-mRNA-1	Rgl_0008	99662	100373	+	99441-99662;	221	.	0
R_glutinis_G04275-mRNA-1	Rgl_0008	101602	104650	-	.	0	100638-100755;100820-100930;101007-101602;	822
R_glutinis_G04276-mRNA-1	Rgl_0008	104777	108592	+	104755-104777;	22	108592-108713;	121
R_glutinis_G04279-mRNA-1	Rgl_0008	113446	117353	+	113327-113446;	119	117353-117447;	94
R_glutinis_G04288-mRNA-1	Rgl_0008	138202	142031	+	136619-137431;137544-137990;138063-138134;	1329	142098-142197;	99
R_glutinis_G04289-mRNA-1	Rgl_0008	142435	144144	-	.	0	142264-142405;	141
R_glutinis_G04292-mRNA-1	Rgl_0008	150255	152300	-	.	0	150142-150193;	51
R_glutinis_G04299-mRNA-1	Rgl_0008	172335	177067	-	.	0	171624-172091;172296-172335;	506
R_glutinis_G04305-mRNA-2	Rgl_0008	189849	189920	+	189520-189550;189659-189703;	74	190674-190761;190459-190583;190120-190256;	347
R_glutinis_G04307-mRNA-1	Rgl_0008	193333	201434	-	201434-201442;	8	193331-193333;	2
R_glutinis_G04319-mRNA-1	Rgl_0008	227939	230126	-	.	0	227852-227939;	87
R_glutinis_G04327-mRNA-1	Rgl_0008	247612	249379	-	249379-249601;	222	247454-247612;	158
R_glutinis_G04328-mRNA-1	Rgl_0008	249662	252691	+	249505-249662;	157	252691-252818;	127
R_glutinis_G04347-mRNA-1	Rgl_0008	302423	305204	+	299847-300593;300658-300735;300798-300865;300930-301081;301149-301218;301287-301478;301552-301875;301947-302131;302191-302423;	2040	.	0
R_glutinis_G04348-mRNA-1	Rgl_0008	305492	308150	+	.	0	309705-310664;309416-309590;309140-309350;308984-309076;308872-308919;308630-308783;308150-308556;	2041
R_glutinis_G04349-mRNA-1	Rgl_0008	310873	316251	+	310870-310873;	3	.	0
R_glutinis_G04351-mRNA-1	Rgl_0008	317909	319439	+	317702-317830;	128	.	0
R_glutinis_G04354-mRNA-2	Rgl_0008	328283	328512	-	328581-328774;	193	328156-328212;	56
R_glutinis_G04355-mRNA-1	Rgl_0008	329327	330282	+	328880-329101;328880-329106;329279-329327;	495	.	0
R_glutinis_G04361-mRNA-1	Rgl_0008	353058	355008	-	357761-358125;355008-357698;	3054	.	0
R_glutinis_G04363-mRNA-1	Rgl_0008	359265	363763	-	.	0	358176-359265;	1089
R_glutinis_G04365-mRNA-1	Rgl_0008	366383	369470	-	369470-369530;	60	366375-366383;	8
R_glutinis_G04366-mRNA-1	Rgl_0008	369613	370253	+	369507-369613;	106	370253-370391;	138
R_glutinis_G04377-mRNA-1	Rgl_0008	395199	398869	-	.	0	394686-394913;	227
R_glutinis_G04379-mRNA-1	Rgl_0008	402262	402957	-	402957-403057;	100	399906-400636;400696-401238;401324-402262;	2210
R_glutinis_G04381-mRNA-1	Rgl_0008	404686	408319	+	402967-403151;403755-403801;403901-403989;404060-404150;404215-404686;	879	.	0
R_glutinis_G04384-mRNA-1	Rgl_0008	427240	428925	+	425780-426097;425780-426097;426171-426558;426171-426558;426639-427240;	2009	.	0
R_glutinis_G04385-mRNA-1	Rgl_0008	430560	431125	-	431125-431431;	306	428933-429336;429426-429511;429574-429717;429794-429936;429999-430062;430149-430196;430273-430560;	1170
R_glutinis_G04386-mRNA-1	Rgl_0008	431792	433717	+	431534-431792;	258	434382-434476;434135-434306;433717-434055;	603
R_glutinis_G04391-mRNA-1	Rgl_0008	445795	447556	+	.	0	447556-447645;	89
R_glutinis_G04392-mRNA-1	Rgl_0008	447093	450292	-	450292-450297;	5	446949-447093;	144
R_glutinis_G04401-mRNA-1	Rgl_0008	483542	486410	+	483534-483542;	8	.	0
R_glutinis_G04407-mRNA-1	Rgl_0008	498356	499836	-	499836-499860;	24	498354-498356;	2
R_glutinis_G04410-mRNA-1	Rgl_0008	504745	506483	+	504540-504671;	131	.	0
R_glutinis_G04418-mRNA-1	Rgl_0008	518880	520612	-	520907-522021;520612-520827;	1329	.	0
R_glutinis_G04423-mRNA-1	Rgl_0008	530429	532466	-	533652-533896;532466-533341;	1119	530088-530429;	341
R_glutinis_G04428-mRNA-1	Rgl_0008	549135	555618	-	.	0	547221-547490;547566-547934;548021-548454;548531-548576;548657-548691;548870-548877;548953-549135;	1338
R_glutinis_G04435-mRNA-1	Rgl_0009	18195	19977	-	19977-20259;	282	17805-18195;	390
R_glutinis_G04436-mRNA-1	Rgl_0009	20458	29667	-	.	0	20412-20458;	46
R_glutinis_G04440-mRNA-1	Rgl_0009	38175	43230	-	.	0	38134-38175;	41
R_glutinis_G04445-mRNA-1	Rgl_0009	56772	59662	-	60088-60282;59662-59777;	309	56470-56772;	302
R_glutinis_G04451-mRNA-1	Rgl_0009	74095	75788	-	76236-76608;76141-76608;75788-76608;	1659	74057-74095;	38
R_glutinis_G04458-mRNA-1	Rgl_0009	92844	95453	-	95453-95454;	1	.	0
R_glutinis_G04465-mRNA-1	Rgl_0009	112292	113749	-	116525-117465;116050-116467;115747-115982;114968-115676;114682-114893;114065-114289;113939-114000;113749-113863;	2910	.	0
R_glutinis_G04469-mRNA-1	Rgl_0009	135661	139629	-	139629-139642;	13	135626-135661;	35
R_glutinis_G04471-mRNA-1	Rgl_0009	142019	146473	-	146473-146521;	48	142017-142019;	2
R_glutinis_G04473-mRNA-1	Rgl_0009	153513	154323	-	.	0	152793-152884;153458-153513;	146
R_glutinis_G04479-mRNA-1	Rgl_0009	177180	178208	+	172786-173531;173596-173686;173749-173815;173881-174981;175055-175444;175518-175563;175628-175684;175766-175842;175908-175962;176022-176174;176241-176275;176347-176570;176638-176727;176787-176801;176858-177108;	3383	.	0
R_glutinis_G04484-mRNA-2	Rgl_0009	187816	189734	+	186618-187556;187636-187740;	1042	190928-191100;190480-190838;190199-190398;189994-190121;189821-189930;	965
R_glutinis_G04484-mRNA-3	Rgl_0009	188155	192876	+	.	0	192876-192888;	12
R_glutinis_G04485-mRNA-1	Rgl_0009	193271	194632	-	194632-194653;	21	193198-193271;	73
R_glutinis_G04487-mRNA-1	Rgl_0009	198595	200068	-	.	0	198327-198478;	151
R_glutinis_G04490-mRNA-1	Rgl_0009	206164	208110	+	205713-206164;	451	208110-208113;	3
R_glutinis_G04492-mRNA-2	Rgl_0009	213588	213646	+	210204-210383;210448-210551;210621-210680;210757-211674;211755-212043;212167-212566;212633-213179;213249-213288;213370-213503;	2663	214446-214660;214214-214324;213937-214124;213646-213849;	714
R_glutinis_G04493-mRNA-1	Rgl_0009	220003	223758	-	.	0	219930-220003;	73
R_glutinis_G04494-mRNA-1	Rgl_0009	223826	226193	+	.	0	226193-226210;	17
R_glutinis_G04496-mRNA-1	Rgl_0009	231032	233637	+	.	0	234959-235160;234490-234869;234215-234416;234131-234146;233637-234071;	1230
R_glutinis_G04497-mRNA-1	Rgl_0009	235251	239592	-	239592-239641;	49	235205-235251;	46
R_glutinis_G04501-mRNA-1	Rgl_0009	246134	248036	-	251178-251643;251178-251643;251010-251111;251010-251111;250825-250941;250825-250941;250469-250763;250469-250763;250280-250411;250280-250411;249926-250194;249926-250194;249732-249849;249732-249849;249600-249660;249600-249660;249508-249535;249508-249535;249222-249441;249222-249441;249025-249093;249025-249093;248782-248952;248036-248952;	4818	.	0
R_glutinis_G04505-mRNA-1	Rgl_0009	260579	265763	-	.	0	260544-260579;	35
R_glutinis_G04507-mRNA-1	Rgl_0009	266118	267066	-	.	0	262934-265781;265844-266118;	3121
R_glutinis_G04513-mRNA-1	Rgl_0009	285715	287993	-	.	0	285714-285715;	1
R_glutinis_G04521-mRNA-1	Rgl_0009	306364	308294	+	304141-304435;304519-305027;305096-305226;305338-305469;305562-305627;305739-305880;305959-306364;	1674	.	0
R_glutinis_G04530-mRNA-1	Rgl_0009	324649	327033	-	327033-327235;	202	.	0
R_glutinis_G04535-mRNA-1	Rgl_0009	341796	342936	-	.	0	337155-337446;337523-337689;337784-337884;337985-338203;338332-338466;338549-338855;338915-339057;339119-339224;339308-339370;339447-339546;339614-339769;339848-339900;339975-340329;340703-340818;340882-340930;340995-341082;341149-341367;341451-341564;341700-341720;	2785
R_glutinis_G04535-mRNA-2	Rgl_0009	341796	342146	-	.	0	337155-337446;337523-337689;337784-337884;337985-338203;338332-338466;338549-338855;338915-339057;339119-339224;339308-339370;339447-339554;	1631
R_glutinis_G04540-mRNA-1	Rgl_0009	352301	363124	-	363124-363158;	34	.	0
R_glutinis_G04544-mRNA-1	Rgl_0009	370478	372231	+	367128-367354;367424-367551;367622-367810;367877-367953;368015-368094;368163-368192;368259-368458;368537-368646;368710-368825;368900-369609;369713-369876;370073-370340;370461-370478;	2304	372231-372246;	15
R_glutinis_G04549-mRNA-1	Rgl_0009	386711	389070	+	.	0	389070-389245;	175
R_glutinis_G04550-mRNA-1	Rgl_0009	389374	391728	-	391728-391831;	103	389306-389374;	68
R_glutinis_G04551-mRNA-1	Rgl_0009	391841	392939	+	391657-391841;	184	393814-394035;392939-393723;	1005
R_glutinis_G04553-mRNA-1	Rgl_0009	396545	402042	+	.	0	402042-402216;	174
R_glutinis_G04556-mRNA-1	Rgl_0009	409015	414161	-	416215-416470;415576-416121;415237-415499;414907-415105;414161-414680;	1779	408932-409015;	83
R_glutinis_G04559-mRNA-1	Rgl_0009	418863	422223	+	418755-418863;	108	.	0
R_glutinis_G04561-mRNA-1	Rgl_0009	426271	432556	-	433550-433952;433430-433477;433224-433339;433022-433152;432556-432950;	1088	.	0
R_glutinis_G04563-mRNA-1	Rgl_0009	433918	434899	+	433534-433643;	109	.	0
R_glutinis_G04564-mRNA-1	Rgl_0009	439836	440912	+	439659-439759;439819-439836;	117	440912-440952;	40
R_glutinis_G04571-mRNA-1	Rgl_0009	461843	462453	+	.	0	462672-462742;462530-462602;	142
R_glutinis_G04574-mRNA-1	Rgl_0009	469453	473665	-	473665-473703;	38	.	0
R_glutinis_G04575-mRNA-1	Rgl_0009	473864	483088	-	483088-483089;	1	.	0
R_glutinis_G04579-mRNA-1	Rgl_0009	492141	493482	+	491921-492074;492140-492141;	154	.	0
R_glutinis_G04580-mRNA-1	Rgl_0009	493742	495201	-	495850-496352;495201-495777;	1078	493653-493742;	89
R_glutinis_G04581-mRNA-1	Rgl_0009	496393	497396	+	.	0	497720-498251;497396-497654;	789
R_glutinis_G04582-mRNA-1	Rgl_0009	497854	499970	+	496396-497081;497148-497276;497364-497854;	1303	.	0
R_glutinis_G04583-mRNA-1	Rgl_0009	500558	502504	+	.	0	504039-504269;503622-503953;503293-503545;502504-503224;	1533
R_glutinis_G04587-mRNA-1	Rgl_0009	516396	519318	-	519406-520966;	1560	.	0
R_glutinis_G04588-mRNA-1	Rgl_0009	521253	524242	+	519510-519616;519915-519999;520359-520480;520605-521253;	959	.	0
R_glutinis_G04589-mRNA-1	Rgl_0009	524652	528537	-	.	0	524598-524652;	54
R_glutinis_G04593-mRNA-1	Rgl_0009	539966	541184	+	.	0	541788-542186;541184-541708;	922
R_glutinis_G04594-mRNA-1	Rgl_0009	542108	545424	-	545424-545425;	1	.	0
R_glutinis_G04596-mRNA-1	Rgl_0009	566792	567568	+	566182-566792;	610	567568-567577;	9
R_glutinis_G04597-mRNA-1	Rgl_0009	567976	569747	-	570107-570297;569747-570024;	467	567957-567976;	19
R_glutinis_G04601-mRNA-1	Rgl_0009	579773	580578	-	.	0	577011-577908;577987-579773;	2683
R_glutinis_G04602-mRNA-1	Rgl_0009	580975	583631	-	583631-584504;	873	.	0
R_glutinis_G04604-mRNA-1	Rgl_0009	588695	591256	-	591256-591436;	180	.	0
R_glutinis_G04605-mRNA-1	Rgl_0009	591666	595719	+	591335-591395;591496-591666;	230	595719-596530;	811
R_glutinis_G04612-mRNA-1	Rgl_0009	617620	619755	+	617431-617602;617431-617602;	342	.	0
R_glutinis_G04613-mRNA-1	Rgl_0009	620354	624064	+	619973-620081;619973-620081;620280-620354;	290	624064-624065;	1
R_glutinis_G04617-mRNA-1	Rgl_0009	636401	640273	+	636398-636401;	3	640273-640276;	3
R_glutinis_G04620-mRNA-1	Rgl_0009	644976	654720	-	654720-654728;	8	644936-644976;	40
R_glutinis_G04625-mRNA-1	Rgl_0009	662263	662805	+	662182-662263;	81	.	0
R_glutinis_G04627-mRNA-1	Rgl_0009	664673	670830	+	.	0	670830-670832;	2
R_glutinis_G04630-mRNA-1	Rgl_0009	674429	678025	-	678025-678026;	1	674300-674429;	129
R_glutinis_G04632-mRNA-1	Rgl_0009	680552	681646	-	.	0	680307-680495;	188
R_glutinis_G04641-mRNA-1	Rgl_0009	716585	719744	-	720136-721343;719744-720038;	1501	.	0
R_glutinis_G04641-mRNA-2	Rgl_0009	719753	722005	-	722005-722010;	5	.	0
R_glutinis_G04642-mRNA-1	Rgl_0009	720615	723559	+	.	0	723559-723610;	51
R_glutinis_G04644-mRNA-1	Rgl_0009	732311	732724	+	730422-730637;730741-730925;730990-731746;731822-731906;731977-732028;732093-732144;732210-732238;	1369	732792-732876;	84
R_glutinis_G04646-mRNA-1	Rgl_0009	735164	739262	+	734966-735164;	198	.	0
R_glutinis_G04648-mRNA-1	Rgl_0009	744842	745568	-	745568-745673;	105	744562-744842;	280
R_glutinis_G04655-mRNA-1	Rgl_0009	762574	765698	+	762131-762574;	443	.	0
R_glutinis_G04662-mRNA-1	Rgl_0009	781332	783524	+	781185-781285;	100	783524-783898;	374
R_glutinis_G04664-mRNA-1	Rgl_0009	788405	790948	-	.	0	786697-786864;786697-786864;786949-787293;786949-787293;787375-787623;787375-787623;787689-787754;787689-787754;787838-788405;	2215
R_glutinis_G04666-mRNA-1	Rgl_0009	795073	799261	-	800298-800467;799595-800183;799261-799522;	1018	.	0
R_glutinis_G04667-mRNA-1	Rgl_0009	799512	800178	-	800298-800467;	169	798372-799512;	1140
R_glutinis_G04673-mRNA-1	Rgl_0009	816854	818309	+	.	0	819648-819766;819403-819522;818799-819316;818632-818719;818309-818544;	1076
R_glutinis_G04680-mRNA-1	Rgl_0009	846088	847643	+	840878-840929;840878-840929;841046-841122;841046-841122;841190-841252;841190-841252;841411-841558;841411-841558;841693-841774;841693-841774;841879-842717;841879-843299;842812-843299;843368-843418;843368-843418;843506-843799;843506-843799;843875-844197;843875-844197;844266-844367;844266-844367;844437-845121;844437-845121;845377-845465;845377-845465;845526-846027;845526-846027;	7657	848106-848459;848106-848459;847716-848025;847716-848025;	1324
R_glutinis_G04689-mRNA-1	Rgl_0009	875526	877239	-	877239-877303;	64	875500-875526;	26
R_glutinis_G04692-mRNA-1	Rgl_0009	881212	885317	-	885317-885329;	12	881209-881212;	3
R_glutinis_G04695-mRNA-1	Rgl_0009	888875	890945	+	887770-888056;887770-888312;888409-888875;	1294	.	0
R_glutinis_G04696-mRNA-1	Rgl_0009	891602	895529	-	.	0	891553-891602;	49
R_glutinis_G04701-mRNA-1	Rgl_0009	914952	916658	+	914901-914952;	51	919668-920042;918686-919566;918461-918603;918365-918387;918173-918300;918057-918110;917485-917983;917450-917987;916658-917387;	3362
R_glutinis_G04702-mRNA-1	Rgl_0009	920181	923427	-	923427-923438;	11	920132-920181;	49
R_glutinis_G04704-mRNA-1	Rgl_0009	924899	926285	-	926285-926346;	61	924862-924899;	37
R_glutinis_G04708-mRNA-1	Rgl_0009	934713	941931	-	941931-941933;	2	934403-934713;	310
R_glutinis_G04709-mRNA-1	Rgl_0009	942254	943921	-	943921-944266;	345	.	0
R_glutinis_G04710-mRNA-1	Rgl_0009	944996	947216	+	944371-944996;	625	947216-947273;	57
R_glutinis_G04713-mRNA-1	Rgl_0009	950744	957306	-	.	0	948650-949067;	417
R_glutinis_G04716-mRNA-1	Rgl_0009	963455	963950	+	.	0	964240-964353;964145-964160;	128
R_glutinis_G04730-mRNA-1	Rgl_0010	1318	4504	+	135-1318;	1183	.	0
R_glutinis_G04733-mRNA-1	Rgl_0010	10716	13192	+	10695-10716;	21	13192-13310;	118
R_glutinis_G04736-mRNA-1	Rgl_0010	19952	21702	-	22563-22841;22332-22486;21702-22206;	936	.	0
R_glutinis_G04738-mRNA-1	Rgl_0010	24715	28206	+	22896-23238;23297-23368;23436-23821;23887-24186;24308-24715;	1504	.	0
R_glutinis_G04740-mRNA-1	Rgl_0010	30448	32125	+	30273-30448;	175	32725-32985;32125-32501;	636
R_glutinis_G04741-mRNA-1	Rgl_0010	34202	35883	-	.	0	32131-32517;32725-33020;33090-34202;	1793
R_glutinis_G04761-mRNA-1	Rgl_0010	97226	99131	+	96910-97226;	316	.	0
R_glutinis_G04762-mRNA-1	Rgl_0010	99289	103246	+	.	0	103673-104306;	633
R_glutinis_G04763-mRNA-1	Rgl_0010	105371	108002	+	104407-105252;105336-105371;	880	108069-108163;	94
R_glutinis_G04764-mRNA-1	Rgl_0010	107394	114582	-	114799-115176;114582-114742;	537	.	0
R_glutinis_G04769-mRNA-1	Rgl_0010	125461	128728	+	.	0	128863-129161;	298
R_glutinis_G04771-mRNA-1	Rgl_0010	130893	137255	+	130867-130893;	26	.	0
R_glutinis_G04775-mRNA-1	Rgl_0010	140100	147257	-	147257-147719;	462	.	0
R_glutinis_G04782-mRNA-1	Rgl_0010	164386	167470	+	164384-164386;	2	.	0
R_glutinis_G04783-mRNA-1	Rgl_0010	167995	169125	-	169239-169367;169125-169164;	167	167799-167995;	196
R_glutinis_G04784-mRNA-1	Rgl_0010	168031	171233	+	.	0	171233-171328;	95
R_glutinis_G04786-mRNA-1	Rgl_0010	173180	179629	+	172423-173180;	757	.	0
R_glutinis_G04797-mRNA-1	Rgl_0010	206099	207561	-	.	0	206097-206099;	2
R_glutinis_G04798-mRNA-1	Rgl_0010	207915	211915	+	207798-207915;	117	.	0
R_glutinis_G04801-mRNA-1	Rgl_0010	216653	227872	-	227872-227880;	8	.	0
R_glutinis_G04805-mRNA-1	Rgl_0010	232418	234082	+	231479-231517;	38	.	0
R_glutinis_G04806-mRNA-1	Rgl_0010	234222	239199	-	239199-240096;	897	.	0
R_glutinis_G04808-mRNA-2	Rgl_0010	242035	242698	-	244208-244274;243829-244087;243618-243743;243303-243525;242698-243167;	1140	240335-240505;240574-240693;240754-240832;240891-240936;241013-241103;241165-241235;241306-241451;241521-241610;241677-241968;	1097
R_glutinis_G04813-mRNA-1	Rgl_0010	259026	260378	+	258932-259026;	94	.	0
R_glutinis_G04820-mRNA-1	Rgl_0010	280910	281902	-	282023-282069;	46	280064-280429;280491-280835;	709
R_glutinis_G04820-mRNA-2	Rgl_0010	280910	281902	-	282023-282344;	321	277123-277323;277422-277573;277684-277736;277820-278004;278069-278172;278262-278380;278452-278806;280064-280429;280491-280835;	1871
R_glutinis_G04839-mRNA-1	Rgl_0010	337157	338482	+	.	0	339929-340220;	291
R_glutinis_G04841-mRNA-1	Rgl_0010	342128	343401	+	342079-342128;	49	343401-343446;	45
R_glutinis_G04842-mRNA-2	Rgl_0010	343745	343806	-	345491-345946;345491-345946;345352-345421;345352-345421;345096-345243;345096-345243;344949-345025;344949-345025;344809-344872;344809-344872;344682-344744;344682-344744;344395-344604;344395-344604;343926-344324;343924-344324;343806-343852;	3006	343605-343672;343605-343672;	134
R_glutinis_G04848-mRNA-1	Rgl_0010	360877	360908	-	360908-360933;	25	355636-355872;355958-356098;356183-356632;356711-356842;356918-357136;357222-357605;357681-357959;358057-359145;359209-359369;359697-359989;360110-360194;360297-360391;	3553
R_glutinis_G04854-mRNA-1	Rgl_0010	383673	386825	-	.	0	382175-382274;382676-383103;383503-383673;	696
R_glutinis_G04864-mRNA-1	Rgl_0010	412699	417153	+	412693-412699;	6	417153-417190;	37
R_glutinis_G04868-mRNA-1	Rgl_0010	424018	431525	+	423958-424018;	60	431525-431541;	16
R_glutinis_G04871-mRNA-1	Rgl_0010	433805	435853	-	.	0	433689-433805;	116
R_glutinis_G04872-mRNA-1	Rgl_0010	436164	438824	+	.	0	438824-438837;	13
R_glutinis_G04884-mRNA-1	Rgl_0010	467007	475409	-	475409-475735;	326	467005-467007;	2
R_glutinis_G04888-mRNA-1	Rgl_0010	483122	484085	+	.	0	484085-484159;	74
R_glutinis_G04893-mRNA-1	Rgl_0010	492450	494522	-	.	0	492405-492450;	45
R_glutinis_G04894-mRNA-1	Rgl_0010	494759	497470	+	494570-494759;	189	.	0
R_glutinis_G04899-mRNA-1	Rgl_0010	518818	521836	+	514780-515062;515139-515713;515789-516434;516508-516632;516753-516867;516979-517702;517771-517910;517986-518083;518146-518525;518604-518748;	3221	.	0
R_glutinis_G04904-mRNA-1	Rgl_0010	536354	538376	-	538376-538590;	214	.	0
R_glutinis_G04905-mRNA-1	Rgl_0010	539068	540002	-	.	0	538737-539068;	331
R_glutinis_G04906-mRNA-1	Rgl_0010	542917	547581	+	542534-542917;	383	.	0
R_glutinis_G04920-mRNA-1	Rgl_0010	583430	587523	-	587523-587524;	1	.	0
R_glutinis_G04929-mRNA-1	Rgl_0010	611318	614983	-	614983-615170;	187	.	0
R_glutinis_G04940-mRNA-1	Rgl_0010	640758	642471	-	642471-642812;	341	640508-640758;	250
R_glutinis_G04941-mRNA-1	Rgl_0010	643238	643914	+	642857-642956;643118-643238;	219	643914-643990;	76
R_glutinis_G04943-mRNA-1	Rgl_0010	646379	652056	-	652056-652213;	157	.	0
R_glutinis_G04947-mRNA-1	Rgl_0010	671921	679074	-	679074-679105;	31	.	0
R_glutinis_G04948-mRNA-1	Rgl_0010	679598	679714	+	676219-677564;677648-677861;677932-679061;	2687	.	0
R_glutinis_G04948-mRNA-2	Rgl_0010	679628	679714	+	679244-679507;	263	679814-679951;	137
R_glutinis_G04951-mRNA-1	Rgl_0010	687018	691819	+	686772-687018;	246	691819-691909;	90
R_glutinis_G04958-mRNA-1	Rgl_0010	710752	711840	-	711912-712099;711840-711848;	195	.	0
R_glutinis_G04960-mRNA-1	Rgl_0010	714387	717656	-	717656-717664;	8	714370-714387;	17
R_glutinis_G04964-mRNA-1	Rgl_0010	725876	733886	+	725383-725876;	493	735854-737012;735664-735743;735372-735553;735284-735310;733886-735207;	2765
R_glutinis_G04966-mRNA-1	Rgl_0010	737344	741144	-	.	0	737011-737344;	333
R_glutinis_G04967-mRNA-1	Rgl_0010	741295	745984	-	745984-746095;	111	.	0
R_glutinis_G04969-mRNA-1	Rgl_0010	748662	756355	-	.	0	748631-748662;	31
R_glutinis_G04971-mRNA-1	Rgl_0010	756512	759031	-	.	0	755505-756474;	969
R_glutinis_G04974-mRNA-1	Rgl_0010	764015	765735	-	765735-765737;	2	.	0
R_glutinis_G04987-mRNA-1	Rgl_0010	795356	797998	-	798190-798556;797998-798123;	491	794962-795356;	394
R_glutinis_G04994-mRNA-1	Rgl_0010	818762	821299	+	818761-818762;	1	822095-823318;821299-822015;	1939
R_glutinis_G04996-mRNA-1	Rgl_0010	823752	827304	+	.	0	827304-827478;	174
R_glutinis_G04997-mRNA-1	Rgl_0010	827949	831756	-	.	0	827544-827724;827764-827949;	365
R_glutinis_G05001-mRNA-1	Rgl_0010	838820	842499	-	.	0	837623-837681;838729-838820;	149
R_glutinis_G05009-mRNA-1	Rgl_0010	861860	866634	-	866634-867199;	565	.	0
R_glutinis_G05011-mRNA-1	Rgl_0010	872798	876638	+	870010-870301;870428-870665;870746-871084;871151-872142;872212-872798;	2443	.	0
R_glutinis_G05013-mRNA-1	Rgl_0010	880112	886397	+	880098-880112;	14	887152-887499;886397-886726;	676
R_glutinis_G05014-mRNA-1	Rgl_0010	887794	890475	+	887625-887794;	169	890475-890526;	51
R_glutinis_G05016-mRNA-1	Rgl_0010	891918	895748	-	895748-895893;	145	.	0
R_glutinis_G05017-mRNA-1	Rgl_0010	892246	893725	+	891973-892121;892218-892246;	176	.	0
R_glutinis_G05019-mRNA-1	Rgl_0010	897755	898991	+	895891-895932;896175-896510;896715-896965;897086-897755;	1295	.	0
R_glutinis_G05020-mRNA-2	Rgl_0010	903340	903369	-	903599-903749;903466-903479;	163	901016-901268;901335-901669;901798-902213;902290-902789;902861-902887;902972-903173;903242-903275;	1760
R_glutinis_G05024-mRNA-1	Rgl_0010	913938	915809	-	.	0	913139-913803;	664
R_glutinis_G05025-mRNA-1	Rgl_0010	917149	918547	-	918547-918559;	12	.	0
R_glutinis_G05036-mRNA-1	Rgl_0010	956302	958019	-	.	0	956078-956302;	224
R_glutinis_G05040-mRNA-1	Rgl_0010	966085	972209	-	972209-972266;	57	.	0
R_glutinis_G05044-mRNA-1	Rgl_0010	1037614	1039189	-	1039189-1039351;	162	1037585-1037614;	29
R_glutinis_G05045-mRNA-1	Rgl_0010	1039757	1043207	+	1039456-1039653;1039722-1039757;	232	.	0
R_glutinis_G05062-mRNA-1	Rgl_0010	1093086	1093382	+	1092874-1093086;	212	1093382-1093712;	330
R_glutinis_G05063-mRNA-1	Rgl_0010	1100472	1102174	-	.	0	1100469-1100472;	3
R_glutinis_G05067-mRNA-1	Rgl_0010	1113701	1115696	-	.	0	1112926-1113701;	775
R_glutinis_G05069-mRNA-1	Rgl_0011	7052	7515	+	7018-7052;	34	7515-7610;	95
R_glutinis_G05075-mRNA-1	Rgl_0011	18641	21297	-	21297-21400;	103	18556-18641;	85
R_glutinis_G05078-mRNA-1	Rgl_0011	26112	37502	+	.	0	37502-37503;	1
R_glutinis_G05080-mRNA-1	Rgl_0011	43376	50876	-	.	0	43211-43376;	165
R_glutinis_G05085-mRNA-1	Rgl_0011	65288	70921	-	70921-71009;	88	.	0
R_glutinis_G05086-mRNA-1	Rgl_0011	71216	82625	-	83616-83826;82933-83550;82625-82846;	1048	.	0
R_glutinis_G05092-mRNA-1	Rgl_0011	106726	108711	-	108711-108801;	90	.	0
R_glutinis_G05094-mRNA-1	Rgl_0011	115074	117911	+	114184-114550;114635-114821;114965-115030;	617	.	0
R_glutinis_G05095-mRNA-1	Rgl_0011	118289	119191	-	.	0	118083-118289;	206
R_glutinis_G05096-mRNA-1	Rgl_0011	119239	123752	+	.	0	124629-124790;124263-124514;123752-124061;	721
R_glutinis_G05102-mRNA-1	Rgl_0011	142643	143434	+	141978-142562;	584	.	0
R_glutinis_G05103-mRNA-1	Rgl_0011	143632	145301	-	145447-145546;	99	.	0
R_glutinis_G05107-mRNA-1	Rgl_0011	154147	156663	+	153811-154147;	336	.	0
R_glutinis_G05109-mRNA-1	Rgl_0011	158221	160632	-	160632-160768;	136	158218-158221;	3
R_glutinis_G05110-mRNA-1	Rgl_0011	160421	163003	+	.	0	163003-163091;	88
R_glutinis_G05114-mRNA-1	Rgl_0011	174423	175492	+	.	0	175859-175986;175635-175744;175492-175513;	257
R_glutinis_G05115-mRNA-1	Rgl_0011	176152	178303	-	178303-178406;	103	175859-176152;	293
R_glutinis_G05120-mRNA-1	Rgl_0011	209356	211069	-	211069-211097;	28	.	0
R_glutinis_G05130-mRNA-1	Rgl_0011	239240	239544	-	242352-242386;242093-242264;241770-241952;241472-241650;241245-241359;240949-241174;240520-240866;240297-240401;239819-240222;239615-239742;	1884	236608-236674;236748-236818;236890-236920;236977-237173;237247-237320;237386-237471;237536-237588;237654-237776;237850-238171;238250-238419;238492-238693;238763-239178;	1800
R_glutinis_G05130-mRNA-2	Rgl_0011	239240	239544	-	242352-242386;242093-242264;241770-241952;241472-241650;241245-241359;240949-241174;240520-240866;240297-240401;239819-240222;239615-239742;	1884	236608-236674;236748-236818;236890-236920;236977-237173;237247-237320;237386-237471;237536-237588;237654-237776;237850-238171;238250-238419;238492-238693;238763-239178;	1800
R_glutinis_G05132-mRNA-1	Rgl_0011	247432	247656	+	245304-245506;245641-245665;245796-245858;245925-246010;246075-246164;246241-246271;246337-246469;246534-246593;246660-246724;246811-246887;246962-246976;247042-247089;247163-247221;247324-247357;	975	249298-249525;249178-249229;249036-249113;248847-248966;248728-248756;248642-248653;248538-248571;248348-248472;248227-248264;248072-248139;247958-247982;247810-247854;	842
R_glutinis_G05133-mRNA-1	Rgl_0011	250148	254210	+	.	0	254210-254343;	133
R_glutinis_G05135-mRNA-1	Rgl_0011	261588	264152	-	.	0	259510-260793;	1283
R_glutinis_G05142-mRNA-1	Rgl_0011	283978	284738	-	284738-284794;	56	.	0
R_glutinis_G05143-mRNA-1	Rgl_0011	284842	286761	+	.	0	286761-286779;	18
R_glutinis_G05149-mRNA-1	Rgl_0011	300079	303756	+	.	0	303756-303760;	4
R_glutinis_G05156-mRNA-1	Rgl_0011	317753	320275	+	.	0	320582-321604;	1022
R_glutinis_G05157-mRNA-1	Rgl_0011	322003	323846	+	321991-322003;	12	323846-323886;	40
R_glutinis_G05160-mRNA-1	Rgl_0011	329730	331466	+	329724-329730;	6	331466-331471;	5
R_glutinis_G05164-mRNA-1	Rgl_0011	341708	346795	+	341677-341708;	31	347244-347316;346908-347104;	268
R_glutinis_G05166-mRNA-1	Rgl_0011	349456	357601	-	357601-357647;	46	.	0
R_glutinis_G05171-mRNA-1	Rgl_0011	369037	373689	+	.	0	373689-374054;	365
R_glutinis_G05171-mRNA-2	Rgl_0011	366892	369031	+	364336-364636;364709-366070;366198-366892;	2355	.	0
R_glutinis_G05172-mRNA-1	Rgl_0011	374061	375392	-	375456-375576;	120	.	0
R_glutinis_G05173-mRNA-1	Rgl_0011	377923	378072	-	381506-381831;381401-381439;381244-381328;380790-381100;380532-380708;379569-380459;379174-379475;379064-379095;378912-379000;378536-378842;378433-378478;378143-378368;	2819	376219-376528;376779-377733;377801-377859;	1321
R_glutinis_G05178-mRNA-1	Rgl_0011	393362	396417	-	.	0	392198-392365;392478-392888;392960-393092;393279-393362;	792
R_glutinis_G05181-mRNA-1	Rgl_0011	403426	406724	+	402426-402432;402499-402593;402660-402889;402963-403193;403269-403355;	645	.	0
R_glutinis_G05184-mRNA-1	Rgl_0011	484606	488239	-	.	0	484594-484606;	12
R_glutinis_G05190-mRNA-1	Rgl_0011	499221	504102	-	.	0	497180-497486;497180-497486;497571-497743;497571-497743;497848-497958;497848-497958;498049-498174;498049-498174;498240-498338;498240-498338;498409-498509;498409-498509;498653-499221;	2390
R_glutinis_G05192-mRNA-1	Rgl_0011	506998	510728	+	506910-506998;	88	510728-510762;	34
R_glutinis_G05193-mRNA-1	Rgl_0011	509432	514206	-	517276-517380;517162-517200;516491-517094;516287-516404;515719-516216;515181-515597;514891-515109;514816-514827;514647-514734;514476-514580;514206-514365;	2354	.	0
R_glutinis_G05201-mRNA-1	Rgl_0011	539103	540912	+	538791-538988;539080-539103;	220	540912-541007;	95
R_glutinis_G05203-mRNA-1	Rgl_0011	543136	544499	+	543130-543136;	6	544499-544508;	9
R_glutinis_G05206-mRNA-1	Rgl_0011	551659	551943	-	553160-553321;552902-553500;552902-553085;552398-552816;552398-552816;552007-552279;552007-552279;	2322	548508-548586;548508-548586;548661-548761;548661-548761;548842-548929;548842-548929;549025-549347;549025-549347;549424-549535;549424-549535;549614-549947;549614-549947;550037-550278;550037-550278;550351-550637;550351-550637;550475-550580;550696-550818;550696-550818;550909-551077;550909-551077;550924-551076;551151-551251;551151-551251;551343-551570;551343-551570;	4607
R_glutinis_G05206-mRNA-2	Rgl_0011	551659	551922	-	553160-553321;552902-553085;552398-552816;552007-552279;	1034	548508-548586;548661-548761;548842-548929;549025-549347;549424-549535;549614-549947;550037-550278;550351-550637;550696-550818;550909-551077;551151-551251;551343-551570;	2175
R_glutinis_G05207-mRNA-1	Rgl_0011	553841	555340	+	553454-553590;553818-553841;	159	.	0
R_glutinis_G05208-mRNA-1	Rgl_0011	555627	560483	-	562293-562517;561703-562226;561480-561614;560995-561414;560483-560914;	1731	.	0
R_glutinis_G05220-mRNA-1	Rgl_0011	590549	592986	+	585755-585994;586062-586244;586342-586963;587029-587238;587350-588208;588278-589296;589374-589836;589906-590549;	4232	592986-593292;	306
R_glutinis_G05222-mRNA-1	Rgl_0011	597152	604386	-	604523-604589;604523-604589;604386-604411;	157	.	0
R_glutinis_G05228-mRNA-1	Rgl_0011	614879	617403	+	614877-614879;	2	618318-619439;617403-617748;	1466
R_glutinis_G05229-mRNA-1	Rgl_0011	619585	620685	+	619571-619585;	14	620685-620780;	95
R_glutinis_G05232-mRNA-1	Rgl_0011	631020	631847	-	632060-632322;631847-631896;	311	628799-629127;629197-629346;629424-629534;629597-629634;629701-629797;629872-629947;630086-631020;	1729
R_glutinis_G05233-mRNA-1	Rgl_0011	632888	635191	+	.	0	635191-635280;	89
R_glutinis_G05233-mRNA-2	Rgl_0011	632888	633228	+	632383-632603;632726-632809;	303	.	0
R_glutinis_G05234-mRNA-1	Rgl_0011	635818	638764	-	638764-638812;	48	635729-635818;	89
R_glutinis_G05238-mRNA-1	Rgl_0011	648457	650509	+	647136-647178;647293-647367;647486-647597;647654-647727;647783-647859;647918-647964;648052-648198;648261-648457;	764	.	0
R_glutinis_G05248-mRNA-1	Rgl_0011	677641	681877	+	677108-677641;	533	681877-681984;	107
R_glutinis_G05254-mRNA-1	Rgl_0011	706804	707289	-	707571-707760;707365-707443;	267	703237-703355;703457-703954;704024-704147;704240-704460;704531-704579;704638-704803;704878-704958;705040-705056;705294-705395;705452-705535;705591-705909;706016-706234;706314-706378;706449-706476;706544-706572;706634-706662;	2134
R_glutinis_G05259-mRNA-2	Rgl_0011	723371	725474	+	721573-721839;721573-721839;721909-722004;721909-722004;722109-722307;722109-722307;722398-723371;	2091	725474-725936;	462
R_glutinis_G05263-mRNA-1	Rgl_0011	737147	740053	-	740260-740338;740053-740181;	206	737146-737147;	1
R_glutinis_G05264-mRNA-1	Rgl_0011	739574	742236	+	739234-739257;	23	.	0
R_glutinis_G05268-mRNA-1	Rgl_0011	748713	749714	+	.	0	749714-749874;	160
R_glutinis_G05270-mRNA-1	Rgl_0011	753467	761098	+	753222-753467;	245	.	0
R_glutinis_G05279-mRNA-1	Rgl_0011	783350	784262	-	784262-784601;	339	783330-783350;	20
R_glutinis_G05282-mRNA-1	Rgl_0011	795074	796462	+	795069-795074;	5	796462-796496;	34
R_glutinis_G05283-mRNA-1	Rgl_0011	796862	798566	-	798566-799035;	469	.	0
R_glutinis_G05284-mRNA-1	Rgl_0011	799035	803383	+	798999-799035;	36	803383-803481;	98
R_glutinis_G05286-mRNA-1	Rgl_0011	805155	807491	+	804795-805155;	360	807491-807517;	26
R_glutinis_G05298-mRNA-1	Rgl_0011	849521	850524	+	849485-849521;	36	.	0
R_glutinis_G05299-mRNA-1	Rgl_0011	851041	853087	-	.	0	850847-851041;	194
R_glutinis_G05300-mRNA-1	Rgl_0011	853392	854963	+	.	0	854963-854974;	11
R_glutinis_G05301-mRNA-1	Rgl_0012	589	3580	-	3580-3586;	6	572-589;	17
R_glutinis_G05305-mRNA-1	Rgl_0012	13444	14020	-	.	0	13189-13444;	255
R_glutinis_G05306-mRNA-1	Rgl_0012	17145	18493	+	16382-16566;16737-16856;16926-17145;	522	.	0
R_glutinis_G05310-mRNA-1	Rgl_0012	28891	30648	-	30648-30650;	2	28884-28891;	7
R_glutinis_G05313-mRNA-1	Rgl_0012	34288	37456	-	37456-37626;	170	33963-34288;	325
R_glutinis_G05317-mRNA-1	Rgl_0012	47828	49843	+	.	0	49843-50133;	290
R_glutinis_G05320-mRNA-1	Rgl_0012	54509	55582	-	55582-55779;	197	54395-54509;	114
R_glutinis_G05322-mRNA-1	Rgl_0012	59712	61109	-	61109-61230;	121	59471-59712;	241
R_glutinis_G05329-mRNA-1	Rgl_0012	76886	78681	-	78681-78682;	1	.	0
R_glutinis_G05330-mRNA-1	Rgl_0012	78779	83618	+	78756-78779;	23	83618-83632;	14
R_glutinis_G05338-mRNA-1	Rgl_0012	104354	107383	-	109010-109099;108884-108912;108765-108815;107383-108603;	1387	.	0
R_glutinis_G05340-mRNA-1	Rgl_0012	111492	113369	-	113369-113409;	40	111367-111492;	125
R_glutinis_G05344-mRNA-1	Rgl_0012	121829	124440	+	120571-120813;120887-121829;	1184	.	0
R_glutinis_G05345-mRNA-1	Rgl_0012	124704	125418	-	.	0	124475-124704;	229
R_glutinis_G05346-mRNA-1	Rgl_0012	125836	132699	-	132699-132728;	29	125744-125836;	92
R_glutinis_G05347-mRNA-1	Rgl_0012	127595	128854	+	126946-127093;127343-127502;127587-127595;	314	128854-128953;	99
R_glutinis_G05349-mRNA-2	Rgl_0012	138405	139485	-	139485-139488;	3	136333-136554;136663-136867;136935-136984;137064-137189;137354-137402;137492-137607;137688-137705;137768-137927;138043-138282;	1177
R_glutinis_G05351-mRNA-1	Rgl_0012	143197	147442	+	139861-140196;140259-140669;140733-140790;140852-143197;	3147	.	0
R_glutinis_G05354-mRNA-1	Rgl_0012	152560	155264	+	.	0	155264-155534;	270
R_glutinis_G05356-mRNA-1	Rgl_0012	159659	160029	-	160119-160190;160119-160190;	142	158314-159027;158736-159027;159117-159175;159117-159175;159296-159393;159296-159393;159480-159582;159480-159582;	1518
R_glutinis_G05357-mRNA-1	Rgl_0012	160259	162914	+	160233-160259;	26	162914-162933;	19
R_glutinis_G05366-mRNA-1	Rgl_0012	189338	189723	+	.	0	190751-190942;190331-190675;190167-190248;189990-190089;189837-189927;	805
R_glutinis_G05366-mRNA-2	Rgl_0012	189509	189723	+	189409-189509;	100	193430-193606;193203-193351;192968-193134;192839-192854;192737-192773;192610-192668;192323-192533;190751-190942;190331-190675;190167-190248;189990-190089;189837-189927;	1614
R_glutinis_G05368-mRNA-1	Rgl_0012	193675	197534	+	193674-193675;	1	.	0
R_glutinis_G05371-mRNA-1	Rgl_0012	202664	205325	-	.	0	202620-202664;	44
R_glutinis_G05375-mRNA-1	Rgl_0012	218393	222639	-	223770-223912;223575-223912;223468-223912;223468-223496;223468-223496;223217-223297;223217-223297;223217-223297;223091-223144;223091-223144;223091-223144;222973-223003;222973-223003;222973-223003;222901-222908;222901-222908;222901-222908;222791-222826;222791-222826;222791-222826;222639-222722;	1677	.	0
R_glutinis_G05390-mRNA-1	Rgl_0012	266870	275186	-	275186-275322;	136	.	0
R_glutinis_G05400-mRNA-1	Rgl_0012	298545	300652	-	300652-300853;	201	298472-298545;	73
R_glutinis_G05401-mRNA-1	Rgl_0012	301247	303900	-	.	0	301002-301247;	245
R_glutinis_G05403-mRNA-1	Rgl_0012	311220	312864	+	.	0	312864-313056;	192
R_glutinis_G05405-mRNA-1	Rgl_0012	316100	319761	-	.	0	316069-316100;	31
R_glutinis_G05411-mRNA-1	Rgl_0012	327775	328870	-	328870-329301;	431	327560-327701;327764-327775;	152
R_glutinis_G05415-mRNA-1	Rgl_0012	334864	340235	+	.	0	340987-341116;340809-340913;340578-340670;340406-340445;340235-340335;	464
R_glutinis_G05418-mRNA-1	Rgl_0012	345174	346451	+	.	0	346451-346458;	7
R_glutinis_G05422-mRNA-1	Rgl_0012	357146	359891	+	357090-357146;	56	359891-360185;	294
R_glutinis_G05423-mRNA-2	Rgl_0012	360252	360544	+	.	0	366079-367437;365868-366012;364492-365787;364206-364421;364006-364119;363732-363929;363387-363654;362832-363297;361956-362593;360679-361876;	5888
R_glutinis_G05424-mRNA-1	Rgl_0012	367683	372333	+	367671-367683;	12	.	0
R_glutinis_G05425-mRNA-2	Rgl_0012	373619	377228	+	372470-372872;372470-372872;372962-373074;372962-373074;373144-373186;373144-373186;373244-373346;373244-373346;373420-373541;373420-373541;	1558	378040-378300;378040-378300;377844-377926;377844-377926;377703-377732;377703-377732;377526-377543;377526-377543;377362-377380;377228-377380;	946
R_glutinis_G05430-mRNA-1	Rgl_0012	386800	390889	-	390889-390890;	1	386763-386800;	37
R_glutinis_G05436-mRNA-1	Rgl_0012	473222	475765	+	.	0	475810-475840;	30
R_glutinis_G05437-mRNA-1	Rgl_0012	475927	477517	-	477517-477672;	155	475822-475927;	105
R_glutinis_G05438-mRNA-1	Rgl_0012	477712	480392	+	477711-477712;	1	.	0
R_glutinis_G05460-mRNA-1	Rgl_0012	542842	546172	-	546172-546502;	330	.	0
R_glutinis_G05463-mRNA-1	Rgl_0012	551231	554365	+	551193-551231;	38	554365-554411;	46
R_glutinis_G05464-mRNA-1	Rgl_0012	554687	556423	+	.	0	558111-558768;557631-557912;	938
R_glutinis_G05465-mRNA-1	Rgl_0012	559356	561555	+	558839-559356;	517	.	0
R_glutinis_G05468-mRNA-1	Rgl_0012	565838	567273	+	565786-565838;	52	.	0
R_glutinis_G05469-mRNA-1	Rgl_0012	567384	570281	+	567374-567384;	10	.	0
R_glutinis_G05482-mRNA-1	Rgl_0012	603473	607159	+	603077-603473;	396	607159-607171;	12
R_glutinis_G05483-mRNA-1	Rgl_0012	608324	611037	-	611037-611062;	25	.	0
R_glutinis_G05484-mRNA-2	Rgl_0012	619050	619572	-	.	0	614952-615825;615889-616063;616136-616212;616291-616418;616484-616601;616668-616903;616985-617104;617192-617489;617589-617859;617929-618018;618083-618133;618211-618304;618380-618443;618511-618573;618660-618857;618928-618994;	2908
R_glutinis_G05486-mRNA-1	Rgl_0012	622505	624980	+	.	0	627121-627202;625308-625326;624980-625239;	358
R_glutinis_G05491-mRNA-1	Rgl_0012	637389	638131	-	638789-638815;638482-638713;638196-638410;	471	635482-635792;635876-636143;636256-636414;636518-636654;636731-636804;636905-637276;	1315
R_glutinis_G05491-mRNA-2	Rgl_0012	637389	638131	-	641022-641302;640909-640951;640748-640821;640554-640638;640313-640483;639981-640209;639678-639902;639585-639606;639424-639505;639286-639355;638937-639209;	1544	.	0
R_glutinis_G05495-mRNA-1	Rgl_0012	661955	663237	-	663237-663337;	100	.	0
R_glutinis_G05498-mRNA-1	Rgl_0012	667425	668695	-	668695-668700;	5	.	0
R_glutinis_G05499-mRNA-1	Rgl_0012	670938	673022	+	668749-669488;669583-670140;670017-670140;670200-670359;670200-670359;670425-670499;670425-670499;670583-670609;670583-670609;670694-670735;670694-670735;670833-670938;	2124	673022-673170;	148
R_glutinis_G05503-mRNA-1	Rgl_0012	681844	682467	+	681756-681844;	88	.	0
R_glutinis_G05508-mRNA-1	Rgl_0012	697854	699295	+	.	0	699295-699784;	489
R_glutinis_G05513-mRNA-1	Rgl_0012	713829	714521	+	713278-713387;713528-713679;713746-713762;	276	715513-715615;715032-715428;714889-714956;714587-714772;	750
R_glutinis_G05513-mRNA-2	Rgl_0012	713829	714521	+	711217-711609;711697-711748;711825-711913;711988-712178;712272-712817;	1266	.	0
R_glutinis_G05514-mRNA-1	Rgl_0012	715901	718695	-	718695-718753;	58	.	0
R_glutinis_G05516-mRNA-1	Rgl_0012	722325	723148	-	.	0	721959-722325;	366
R_glutinis_G05519-mRNA-1	Rgl_0012	726368	727629	-	.	0	726188-726368;	180
R_glutinis_G05525-mRNA-1	Rgl_0012	736565	739536	+	733809-734073;734150-734437;734508-735806;735873-736565;	2541	.	0
R_glutinis_G05529-mRNA-1	Rgl_0013	613	4443	-	.	0	1-378;	377
R_glutinis_G05530-mRNA-1	Rgl_0013	4712	8459	+	4650-4712;	62	.	0
R_glutinis_G05532-mRNA-1	Rgl_0013	11860	23451	-	23451-23458;	7	.	0
R_glutinis_G05535-mRNA-1	Rgl_0013	26742	28308	+	24650-25202;25264-25314;25398-25634;25734-25808;25900-26742;	1754	28308-28311;	3
R_glutinis_G05536-mRNA-1	Rgl_0013	32954	35007	-	.	0	32110-32880;	770
R_glutinis_G05536-mRNA-2	Rgl_0013	32954	33299	-	.	0	28536-28907;28986-29153;29223-29234;29304-29567;29652-29826;29925-30072;30147-30272;30346-30808;	1720
R_glutinis_G05540-mRNA-1	Rgl_0013	43731	44943	+	42745-42844;42962-42977;43120-43153;43355-43375;43455-43474;43582-43620;	224	45676-45834;45234-45562;45036-45128;44943-44963;	598
R_glutinis_G05541-mRNA-1	Rgl_0013	46119	53154	+	46045-46119;	74	53154-53175;	21
R_glutinis_G05547-mRNA-1	Rgl_0013	62754	70152	+	62128-62377;62710-62754;	293	70152-70171;	19
R_glutinis_G05553-mRNA-1	Rgl_0013	87451	92004	-	.	0	85493-86002;86072-86383;86458-86530;86598-86678;86749-86766;86834-86853;86914-87451;	1545
R_glutinis_G05554-mRNA-1	Rgl_0013	92100	94290	+	92094-92100;	6	94290-94298;	8
R_glutinis_G05555-mRNA-1	Rgl_0013	94336	97106	-	98107-98782;98107-98782;97908-98026;97908-98026;97707-97810;97420-97622;97212-97319;	1998	.	0
R_glutinis_G05558-mRNA-1	Rgl_0013	102625	104778	-	107438-107714;107120-107343;106585-107043;106155-106442;104778-106067;	2533	.	0
R_glutinis_G05562-mRNA-1	Rgl_0013	111696	115330	-	.	0	109757-109918;110016-110084;110158-110271;110344-110586;110656-110700;110761-111696;	1563
R_glutinis_G05567-mRNA-1	Rgl_0013	127545	130494	-	130602-130719;130494-130533;	156	124651-125381;125447-125674;125733-125792;125863-126665;126728-127473;	2563
R_glutinis_G05568-mRNA-1	Rgl_0013	130933	133207	+	130636-130933;	297	133207-133323;	116
R_glutinis_G05570-mRNA-1	Rgl_0013	135258	138757	+	135255-135258;	3	140241-140492;140065-140146;139888-140000;139557-139771;138757-139495;	1396
R_glutinis_G05578-mRNA-1	Rgl_0013	157381	159470	+	157350-157381;	31	159470-159560;	90
R_glutinis_G05579-mRNA-1	Rgl_0013	159674	165327	-	165327-165337;	10	.	0
R_glutinis_G05586-mRNA-1	Rgl_0013	180502	186008	+	180449-180502;	53	.	0
R_glutinis_G05590-mRNA-1	Rgl_0013	198760	200357	-	.	0	197137-197232;197137-197232;197301-197841;197301-197841;197975-198092;197975-198092;198180-198760;	2084
R_glutinis_G05593-mRNA-2	Rgl_0013	204315	204484	+	203972-204102;204181-204234;	183	207091-207101;206728-207023;206187-206648;205841-206073;205476-205751;205144-205385;205008-205067;204894-204935;204716-204824;204598-204635;	1759
R_glutinis_G05602-mRNA-1	Rgl_0013	232865	235857	-	237952-237982;237862-237871;237721-237763;237560-237630;235857-237484;	1778	.	0
R_glutinis_G05607-mRNA-1	Rgl_0013	269865	276111	+	.	0	276111-276218;	107
R_glutinis_G05609-mRNA-1	Rgl_0013	278808	279581	+	278633-278808;	175	279581-279916;	335
R_glutinis_G05611-mRNA-1	Rgl_0013	283185	286534	-	.	0	281815-281941;282009-282049;282156-282240;282314-282453;282555-282598;282664-283185;	953
R_glutinis_G05614-mRNA-1	Rgl_0013	290390	291668	+	288599-289039;289125-289305;289388-289805;289888-289982;290056-290390;	1465	.	0
R_glutinis_G05617-mRNA-1	Rgl_0013	294712	297928	+	.	0	298207-298596;298207-298596;298070-298146;298066-298146;298000-298011;	945
R_glutinis_G05621-mRNA-1	Rgl_0013	305363	310369	+	305346-305363;	17	.	0
R_glutinis_G05625-mRNA-1	Rgl_0013	318522	322229	-	322429-322507;	78	.	0
R_glutinis_G05632-mRNA-1	Rgl_0013	337107	341540	+	336889-337107;	218	.	0
R_glutinis_G05639-mRNA-1	Rgl_0013	368554	368970	-	369447-369534;368970-368974;	91	368165-368554;	389
R_glutinis_G05644-mRNA-1	Rgl_0013	378145	382879	-	385348-385689;384729-385270;384223-384659;384066-384154;382879-384002;	2529	.	0
R_glutinis_G05647-mRNA-1	Rgl_0013	400282	401012	+	.	0	401012-401118;	106
R_glutinis_G05648-mRNA-1	Rgl_0013	402316	405261	-	.	0	402302-402316;	14
R_glutinis_G05656-mRNA-1	Rgl_0013	442585	445771	-	446848-446994;446848-446994;446472-446783;445895-446783;445895-446371;445771-445774;	1970	442573-442585;	12
R_glutinis_G05658-mRNA-1	Rgl_0013	448664	450456	+	448335-448664;	329	450536-450641;	105
R_glutinis_G05658-mRNA-2	Rgl_0013	450343	450456	+	.	0	452462-452754;452278-452394;451943-452208;451724-451837;451244-451643;450937-451095;	1343
R_glutinis_G05663-mRNA-1	Rgl_0013	463078	469198	-	497901-497980;495909-497668;494770-495846;494466-494660;494179-494371;493934-494084;493761-493852;469198-470371;	4714	462996-463078;	82
R_glutinis_G05665-mRNA-1	Rgl_0013	474192	475143	+	472050-472131;472220-472279;472374-472400;472461-472661;472733-473063;473131-474192;	1757	475143-475409;	266
R_glutinis_G05666-mRNA-1	Rgl_0013	475939	478073	+	475615-475939;	324	479742-480074;479558-479674;479222-479487;479003-479116;478523-478922;478073-478374;	1526
R_glutinis_G05674-mRNA-1	Rgl_0013	503217	505009	+	502820-503217;	397	505009-505012;	3
R_glutinis_G05674-mRNA-2	Rgl_0013	504896	505009	+	.	0	507016-507286;506832-506948;506496-506761;505130-506390;	1911
R_glutinis_G05679-mRNA-1	Rgl_0013	517549	523749	-	525174-525253;523749-524941;	1271	.	0
R_glutinis_G05682-mRNA-1	Rgl_0013	532304	535891	+	.	0	535891-535956;	65
R_glutinis_G05686-mRNA-1	Rgl_0013	551493	551823	-	553915-554187;553500-553832;553274-553433;552961-553199;552371-552887;552097-552264;551892-552012;	1804	550812-551173;551296-551435;	500
R_glutinis_G05688-mRNA-1	Rgl_0013	555898	558324	-	558324-558459;	135	555873-555898;	25
R_glutinis_G05697-mRNA-1	Rgl_0013	587276	592109	-	592109-592117;	8	587244-587276;	32
R_glutinis_G05699-mRNA-1	Rgl_0013	598509	600556	-	600556-601035;	479	598405-598509;	104
R_glutinis_G05700-mRNA-1	Rgl_0013	601364	602542	+	601139-601324;	185	.	0
R_glutinis_G05711-mRNA-1	Rgl_0013	627677	630706	+	.	0	630706-630727;	21
R_glutinis_G05712-mRNA-1	Rgl_0013	630850	632601	+	.	0	632787-632922;632601-632621;	155
R_glutinis_G05713-mRNA-2	Rgl_0013	639074	639182	-	640895-641026;640625-640767;640481-640546;640380-640401;640224-640238;640075-640101;639650-639988;639241-639253;	749	637570-637931;638109-638203;638382-638819;638893-638987;	986
R_glutinis_G05716-mRNA-1	Rgl_0013	642760	643203	-	643203-643283;	80	642619-642760;	141
R_glutinis_G05718-mRNA-1	Rgl_0013	645815	651142	-	651142-651152;	10	643596-644046;644127-644609;644747-645815;	2000
R_glutinis_G05720-mRNA-1	Rgl_0013	653934	654115	-	658629-659463;658402-658535;658176-658310;657929-658062;657648-657820;656197-657536;655767-656091;655607-655632;655420-655511;655237-655352;655142-655174;654918-655071;654784-654857;654634-654708;654538-654562;	3656	.	0
R_glutinis_G05720-mRNA-2	Rgl_0013	654006	654115	-	654352-654389;654192-654288;	133	653149-653352;653412-653464;653527-653683;653750-653908;	569
R_glutinis_G05724-mRNA-1	Rgl_0013	665600	667803	-	668348-668490;	142	.	0
R_glutinis_G05725-mRNA-1	Rgl_0013	667901	669217	-	669217-669318;	101	.	0
R_glutinis_G05738-mRNA-1	Rgl_0013	707676	711136	+	707667-707676;	9	.	0
R_glutinis_G05743-mRNA-1	Rgl_0013	739772	740250	+	738980-739772;	792	744319-744489;744224-744489;744010-744489;743745-744489;742200-742433;741876-742449;741876-742354;741876-742140;	3206
R_glutinis_G05744-mRNA-1	Rgl_0013	741133	741666	+	.	0	743914-744389;741666-742044;	853
R_glutinis_G05745-mRNA-1	Rgl_0013	742958	743532	+	.	0	743790-744389;743532-743585;	652
R_glutinis_G05747-mRNA-1	Rgl_0014	5342	11143	+	4983-5084;5145-5342;	298	11143-11548;	405
R_glutinis_G05749-mRNA-1	Rgl_0014	20778	23752	+	20600-20778;	178	.	0
R_glutinis_G05760-mRNA-1	Rgl_0014	54690	55864	+	52975-53574;53640-54690;	1649	.	0
R_glutinis_G05765-mRNA-1	Rgl_0014	69556	71769	-	71769-72126;	357	.	0
R_glutinis_G05766-mRNA-1	Rgl_0014	72352	75788	+	.	0	75788-75902;	114
R_glutinis_G05768-mRNA-1	Rgl_0014	78144	79025	-	79269-79294;79025-79212;	212	.	0
R_glutinis_G05769-mRNA-1	Rgl_0014	80460	82607	+	80281-80460;	179	84152-84331;82607-84020;	1592
R_glutinis_G05770-mRNA-1	Rgl_0014	84329	85224	+	84163-84329;	166	.	0
R_glutinis_G05774-mRNA-1	Rgl_0014	99777	107293	+	.	0	107293-107512;	219
R_glutinis_G05781-mRNA-1	Rgl_0014	121968	124676	-	124676-124895;	219	121811-121968;	157
R_glutinis_G05784-mRNA-1	Rgl_0014	128275	131483	-	.	0	126412-126604;126667-126861;126959-126968;127141-127155;127223-127301;127364-127616;127699-128275;	1315
R_glutinis_G05785-mRNA-1	Rgl_0014	131594	133649	-	133649-133682;	33	131593-131594;	1
R_glutinis_G05787-mRNA-1	Rgl_0014	140655	143594	-	143594-143835;	241	140654-140655;	1
R_glutinis_G05797-mRNA-1	Rgl_0014	173585	176621	-	176621-176670;	49	173580-173585;	5
R_glutinis_G05806-mRNA-1	Rgl_0014	197026	199074	+	196665-196829;197022-197026;	168	.	0
R_glutinis_G05814-mRNA-1	Rgl_0014	216620	219451	+	214460-214929;214990-215178;215260-215440;215511-215552;215621-215736;215807-215995;216177-216283;216352-216620;	1555	.	0
R_glutinis_G05818-mRNA-1	Rgl_0014	227496	230654	-	230654-230656;	2	225487-226052;226125-226510;226601-226714;226776-226821;226895-227496;	1709
R_glutinis_G05827-mRNA-1	Rgl_0014	255069	260350	-	.	0	254770-255069;	299
R_glutinis_G05830-mRNA-1	Rgl_0014	268894	271893	+	.	0	274366-274525;274227-274289;274002-274137;273680-273924;273440-273595;273205-273358;272997-273120;272858-272932;272462-272588;271893-272360;	1698
R_glutinis_G05832-mRNA-1	Rgl_0014	274901	276598	+	274697-274771;	74	.	0
R_glutinis_G05834-mRNA-1	Rgl_0014	279059	282702	+	.	0	282702-282706;	4
R_glutinis_G05838-mRNA-1	Rgl_0014	334865	338652	-	338652-338893;	241	.	0
R_glutinis_G05858-mRNA-1	Rgl_0014	397276	401589	+	.	0	402827-403139;	312
R_glutinis_G05862-mRNA-1	Rgl_0014	408747	411482	-	411482-411587;	105	408566-408747;	181
R_glutinis_G05865-mRNA-1	Rgl_0014	415611	422116	-	422116-422341;	225	415557-415611;	54
R_glutinis_G05869-mRNA-1	Rgl_0014	433043	434335	+	432670-432822;432880-433043;	315	.	0
R_glutinis_G05874-mRNA-1	Rgl_0014	456374	459529	-	459529-459530;	1	456373-456374;	1
R_glutinis_G05888-mRNA-1	Rgl_0014	512420	514329	+	.	0	514329-514340;	11
R_glutinis_G05889-mRNA-1	Rgl_0014	514998	517915	-	517915-517941;	26	514531-514781;514851-514926;	325
R_glutinis_G05890-mRNA-1	Rgl_0014	517979	519802	+	.	0	521687-522047;	360
R_glutinis_G05901-mRNA-1	Rgl_0014	566313	566641	-	.	0	562144-562377;562457-562882;562959-564279;564391-565575;565638-565769;565831-566039;	3501
R_glutinis_G05906-mRNA-1	Rgl_0014	579834	586614	+	.	0	586614-586655;	41
R_glutinis_G05907-mRNA-1	Rgl_0014	582273	582880	-	582880-582947;	67	582002-582150;582218-582273;	203
R_glutinis_G05908-mRNA-1	Rgl_0014	586869	592850	-	592850-593153;	303	.	0
R_glutinis_G05911-mRNA-1	Rgl_0014	597329	598521	+	.	0	599207-599412;598820-598926;598521-598740;	530
R_glutinis_G05913-mRNA-1	Rgl_0014	599417	605325	-	.	0	599209-599417;	208
R_glutinis_G05915-mRNA-1	Rgl_0014	610120	611142	+	609867-610120;	253	611142-611238;	96
R_glutinis_G05918-mRNA-1	Rgl_0014	620797	624682	+	620794-620797;	3	624682-624688;	6
R_glutinis_G05919-mRNA-1	Rgl_0014	625497	630952	+	.	0	630952-630969;	17
R_glutinis_G05925-mRNA-1	Rgl_0014	647502	648101	+	645680-645830;645896-645956;646036-646908;646983-647067;647135-647155;647234-647438;	1390	648857-648968;648663-648774;648474-648594;648347-648402;648164-648276;	509
R_glutinis_G05925-mRNA-2	Rgl_0014	647502	648101	+	641838-642079;642167-642228;642383-642595;642664-644336;642666-643347;642666-643696;643467-644319;643768-644319;644382-644709;644382-644709;644778-645683;644778-645683;	7764	.	0
R_glutinis_G05927-mRNA-1	Rgl_0014	650397	652574	-	652574-652634;	60	.	0
R_glutinis_G05928-mRNA-2	Rgl_0014	652908	661335	-	661399-661604;	205	652893-652908;	15
R_glutinis_G05929-mRNA-1	Rgl_0014	661804	663954	+	661751-661804;	53	.	0
R_glutinis_G05934-mRNA-1	Rgl_0014	686206	689774	+	.	0	692370-692556;692219-692300;691885-692150;691752-691820;690715-691681;690271-690580;690030-690189;689774-689862;	2122
R_glutinis_G05937-mRNA-1	Rgl_0014	694338	697642	+	.	0	697642-697668;	26
R_glutinis_G05951-mRNA-1	Rgl_0014	728635	731451	+	.	0	731451-731530;	79
R_glutinis_G05957-mRNA-1	Rgl_0014	747539	748714	-	748914-749078;748714-748800;	250	747249-747478;	229
R_glutinis_G05978-mRNA-1	Rgl_0014	803650	807179	+	803456-803650;	194	807179-807262;	83
R_glutinis_G05979-mRNA-1	Rgl_0014	811688	811826	-	.	0	809712-810162;810235-810478;810563-810860;810929-811418;811504-811615;	1590
R_glutinis_G05984-mRNA-1	Rgl_0014	825212	825794	+	821923-822139;822249-823339;823409-824368;824472-824508;824576-824714;824825-825011;825081-825095;	2639	826403-826451;826116-826331;825935-826004;	332
R_glutinis_G05995-mRNA-1	Rgl_0014	846551	847573	+	846521-846551;	30	848282-848306;847573-848145;	596
R_glutinis_G05996-mRNA-1	Rgl_0014	848188	850112	-	853514-854011;850936-853392;850112-850851;	3692	847588-848188;	600
R_glutinis_G05999-mRNA-1	Rgl_0014	858262	860819	-	.	0	854328-854434;854508-854581;854902-855033;855164-858262;	3408
R_glutinis_G06006-mRNA-1	Rgl_0014	880602	880725	+	879337-879493;879559-880236;880314-880343;880408-880429;880489-880536;	930	882273-882351;881699-882180;881456-881634;881117-881285;880932-880988;880784-880846;	1023
R_glutinis_G06009-mRNA-1	Rgl_0014	891466	893518	+	.	0	894695-895363;894110-894620;893518-893969;	1629
R_glutinis_G06010-mRNA-1	Rgl_0014	898188	898607	+	894978-895361;895438-896190;896260-897116;897217-897364;897468-897599;897664-897726;897800-897934;898010-898120;	2575	.	0
R_glutinis_G06011-mRNA-1	Rgl_0014	898752	904181	-	905525-905720;905255-905399;904901-905186;904741-904837;904181-904677;	1216	.	0
R_glutinis_G06017-mRNA-1	Rgl_0014	920767	922992	+	920717-920759;	42	.	0
R_glutinis_G06018-mRNA-1	Rgl_0014	923374	925260	-	925260-925707;	447	.	0
R_glutinis_G06022-mRNA-1	Rgl_0014	933050	938891	-	938891-938977;	86	932865-933050;	185
R_glutinis_G06023-mRNA-1	Rgl_0014	939155	940222	-	940222-940238;	16	.	0
R_glutinis_G06025-mRNA-1	Rgl_0014	945092	950273	-	950273-950286;	13	.	0
R_glutinis_G06025-mRNA-2	Rgl_0014	945092	948201	-	.	0	944225-944452;944526-944970;	671
R_glutinis_G06026-mRNA-1	Rgl_0014	950580	952601	+	950330-950580;	250	.	0
R_glutinis_G06029-mRNA-1	Rgl_0014	958874	959966	-	.	0	958573-958763;958824-958874;	240
R_glutinis_G06037-mRNA-1	Rgl_0015	12493	16486	-	.	0	12489-12493;	4
R_glutinis_G06040-mRNA-1	Rgl_0015	26789	29580	-	29580-29712;	132	.	0
R_glutinis_G06041-mRNA-1	Rgl_0015	32294	32580	+	.	0	39078-39655;38643-39006;38429-38577;38302-38360;38048-38206;37852-37966;	1418
R_glutinis_G06041-mRNA-3	Rgl_0015	29973	30228	+	29821-29881;	60	32125-32374;31711-32049;31135-31640;30810-31040;30448-30734;30302-30368;	1674
R_glutinis_G06042-mRNA-1	Rgl_0015	39734	42589	-	.	0	39733-39734;	1
R_glutinis_G06045-mRNA-1	Rgl_0015	49676	50820	+	49593-49676;	83	50820-50824;	4
R_glutinis_G06047-mRNA-1	Rgl_0015	52443	54644	+	.	0	59640-59777;	137
R_glutinis_G06052-mRNA-1	Rgl_0015	77174	78154	-	.	0	77172-77174;	2
R_glutinis_G06061-mRNA-1	Rgl_0015	102092	104201	-	.	0	100421-100611;100712-100886;101015-101100;101213-101225;101315-101437;101523-102092;	1152
R_glutinis_G06066-mRNA-1	Rgl_0015	117159	119071	-	120315-120726;120001-120245;119846-119932;119704-119768;119426-119604;119071-119328;	1240	.	0
R_glutinis_G06068-mRNA-1	Rgl_0015	121399	122733	+	121237-121336;	99	.	0
R_glutinis_G06071-mRNA-1	Rgl_0015	127787	132378	-	132378-132641;	263	127733-127787;	54
R_glutinis_G06080-mRNA-2	Rgl_0015	159285	159801	+	155666-156173;156245-156349;156422-156623;156704-156801;156876-157117;157203-157327;157395-157561;157656-157704;157777-158699;158762-158944;159012-159211;	2791	159801-160223;	422
R_glutinis_G06082-mRNA-1	Rgl_0015	161718	164449	-	.	0	160416-160542;160619-161718;	1225
R_glutinis_G06085-mRNA-1	Rgl_0015	171547	172169	-	172654-172726;172169-172578;	481	.	0
R_glutinis_G06091-mRNA-1	Rgl_0015	183257	184619	-	.	0	180610-180710;180896-180939;182456-182610;182456-182610;182539-182610;182593-182610;182687-182856;182687-182856;182687-182856;182687-183085;183043-183085;183043-183085;183185-183257;	1600
R_glutinis_G06092-mRNA-1	Rgl_0015	184859	190537	+	184858-184859;	1	190537-190551;	14
R_glutinis_G06093-mRNA-2	Rgl_0015	195035	195203	-	196422-197954;196126-196334;195892-196050;195674-195817;195497-195599;195274-195427;	2296	191071-191784;191855-194135;194203-194461;194536-194954;	3669
R_glutinis_G06096-mRNA-1	Rgl_0015	203937	215016	+	203615-203937;	322	.	0
R_glutinis_G06101-mRNA-1	Rgl_0015	229363	232398	+	.	0	232398-232443;	45
R_glutinis_G06103-mRNA-1	Rgl_0015	233642	242076	+	.	0	242076-242080;	4
R_glutinis_G06108-mRNA-1	Rgl_0015	253706	256099	-	256163-256178;256163-256178;256099-256101;	32	.	0
R_glutinis_G06115-mRNA-1	Rgl_0015	270690	276147	+	270688-270690;	2	276147-276449;	302
R_glutinis_G06117-mRNA-1	Rgl_0015	276601	278045	+	276542-276601;	59	.	0
R_glutinis_G06128-mRNA-1	Rgl_0015	320032	321333	+	317845-318869;317845-318869;318959-319033;318959-319033;319205-319307;319205-319307;319393-319406;319395-319406;319484-319522;319484-319522;319597-319620;319597-319620;319895-320032;	2683	.	0
R_glutinis_G06130-mRNA-1	Rgl_0015	328296	334932	-	336333-336625;336237-336246;336095-336175;335830-336030;335512-335719;335350-335415;335143-335243;334932-335024;	1045	.	0
R_glutinis_G06131-mRNA-1	Rgl_0015	336777	340492	+	336455-336777;	322	340492-340526;	34
R_glutinis_G06134-mRNA-1	Rgl_0015	354551	359653	-	363610-364034;362542-363429;360167-362471;359653-360087;	4049	350844-351169;351233-351315;351383-351473;351563-353941;354037-354331;354403-354551;	3317
R_glutinis_G06138-mRNA-1	Rgl_0015	372476	373203	-	374777-375427;373767-374707;373418-373673;373276-373337;	1906	.	0
R_glutinis_G06138-mRNA-2	Rgl_0015	372720	373203	-	373767-373843;373418-373673;373276-373337;	392	.	0
R_glutinis_G06140-mRNA-1	Rgl_0015	378272	379573	-	379573-379796;	223	.	0
R_glutinis_G06151-mRNA-1	Rgl_0015	419374	424863	-	424863-424944;	81	.	0
R_glutinis_G06157-mRNA-1	Rgl_0015	434769	436641	+	434682-434769;	87	436641-436691;	50
R_glutinis_G06162-mRNA-1	Rgl_0015	448141	451579	+	447909-448141;	232	.	0
R_glutinis_G06163-mRNA-1	Rgl_0015	453096	461901	+	452872-453096;	224	.	0
R_glutinis_G06167-mRNA-1	Rgl_0015	477438	477567	-	479060-479313;478786-478931;478587-478711;478326-478433;478209-478256;477917-478147;477681-477848;	1073	476408-476679;476784-476966;477072-477374;	755
R_glutinis_G06174-mRNA-3	Rgl_0015	500835	501266	-	503131-503186;502763-503007;502493-502673;502052-502381;501809-501963;	962	.	0
R_glutinis_G06177-mRNA-1	Rgl_0015	506619	508611	+	.	0	508611-508612;	1
R_glutinis_G06180-mRNA-1	Rgl_0015	514263	515235	-	515471-515570;	99	.	0
R_glutinis_G06183-mRNA-1	Rgl_0015	520318	525790	-	.	0	518875-519192;519256-519388;519456-519591;519654-519767;519832-520014;520083-520318;	1114
R_glutinis_G06186-mRNA-1	Rgl_0015	534465	536245	+	.	0	537691-538116;	425
R_glutinis_G06195-mRNA-1	Rgl_0015	551930	560635	+	551794-551930;	136	.	0
R_glutinis_G06200-mRNA-1	Rgl_0015	571641	575199	+	571483-571641;	158	.	0
R_glutinis_G06201-mRNA-2	Rgl_0015	575689	581067	-	581318-581601;581150-581238;	371	575342-575626;	284
R_glutinis_G06203-mRNA-1	Rgl_0015	587997	589162	-	.	0	587883-587985;	102
R_glutinis_G06213-mRNA-1	Rgl_0015	620310	621966	+	.	0	621966-622159;	193
R_glutinis_G06216-mRNA-1	Rgl_0016	1661	2370	+	1243-1661;	418	.	0
R_glutinis_G06219-mRNA-1	Rgl_0016	9635	10940	+	8806-9190;9258-9635;	761	.	0
R_glutinis_G06221-mRNA-1	Rgl_0016	16019	17679	+	15992-16019;	27	17962-19213;17679-19213;	2785
R_glutinis_G06224-mRNA-1	Rgl_0016	20204	21627	+	20180-20204;	24	.	0
R_glutinis_G06236-mRNA-1	Rgl_0016	48054	51810	-	51810-51822;	12	46889-47313;47720-47846;47851-48054;	753
R_glutinis_G06240-mRNA-1	Rgl_0016	58133	59412	-	60584-60992;60452-60508;59412-60368;	1420	56056-58133;	2077
R_glutinis_G06248-mRNA-1	Rgl_0016	79209	84208	+	79205-79209;	4	84296-84702;	406
R_glutinis_G06250-mRNA-1	Rgl_0016	85431	87992	+	.	0	87992-88162;	170
R_glutinis_G06253-mRNA-1	Rgl_0016	92924	95087	+	90689-91644;91712-91786;91851-92181;92326-92430;92492-92924;	1895	.	0
R_glutinis_G06256-mRNA-1	Rgl_0016	97753	101112	+	97588-97753;	165	101112-101263;	151
R_glutinis_G06257-mRNA-1	Rgl_0016	101741	103320	+	101511-101741;	230	103320-103338;	18
R_glutinis_G06258-mRNA-2	Rgl_0016	103941	104475	-	105209-105446;104944-105105;104559-104878;	717	103453-103587;103681-103811;	264
R_glutinis_G06259-mRNA-1	Rgl_0016	105649	109453	-	109453-109455;	2	103453-103587;103453-103811;103681-103811;103941-104278;103941-104278;104381-104475;104381-104475;104559-104878;104559-104878;104944-105105;104944-105105;105209-105649;	2884
R_glutinis_G06270-mRNA-1	Rgl_0016	142355	143652	+	.	0	144519-145553;	1034
R_glutinis_G06281-mRNA-1	Rgl_0016	166718	169099	-	169099-169199;	100	.	0
R_glutinis_G06289-mRNA-1	Rgl_0016	183373	184615	+	183305-183373;	68	184615-184855;	240
R_glutinis_G06290-mRNA-1	Rgl_0016	185984	186347	-	186441-186472;	31	185015-185030;185121-185330;185449-185607;185726-185907;	563
R_glutinis_G06290-mRNA-2	Rgl_0016	185984	186347	-	186441-186472;	31	185015-185030;185121-185330;185449-185607;185726-185907;	563
R_glutinis_G06294-mRNA-1	Rgl_0016	192270	193508	-	.	0	191520-191607;191728-192270;	629
R_glutinis_G06309-mRNA-1	Rgl_0016	223828	227880	-	.	0	221778-221936;221778-221936;222015-222070;222215-222386;222464-222519;222670-222841;223375-223450;223375-223450;223753-223805;223753-223805;	1022
R_glutinis_G06311-mRNA-1	Rgl_0016	231014	236355	+	230964-231014;	50	237227-237924;236760-237162;236355-236692;	1436
R_glutinis_G06322-mRNA-1	Rgl_0016	259440	262162	+	.	0	266949-267209;266746-267209;	723
R_glutinis_G06324-mRNA-1	Rgl_0016	264479	266964	+	259440-259988;259440-259988;260067-260112;260067-260112;260186-260330;260186-260330;260419-260874;260419-260874;260974-261058;260974-261058;261132-261383;261132-261455;261546-261793;264343-264479;	3509	270707-270842;270461-270615;270080-270289;269931-269985;269603-269858;269388-269515;266964-267209;	1179
R_glutinis_G06328-mRNA-1	Rgl_0016	274992	276024	-	276024-276050;	26	274985-274992;	7
R_glutinis_G06332-mRNA-1	Rgl_0016	290726	291870	+	288577-289212;289281-290650;290707-290726;	2023	.	0
R_glutinis_G06333-mRNA-1	Rgl_0016	291886	296386	-	296386-296397;	11	.	0
R_glutinis_G06337-mRNA-1	Rgl_0016	304434	305810	-	305810-305845;	35	304319-304434;	115
R_glutinis_G06338-mRNA-1	Rgl_0016	306006	310084	-	.	0	305999-306006;	7
R_glutinis_G06345-mRNA-1	Rgl_0016	327036	329004	+	.	0	329004-329086;	82
R_glutinis_G06353-mRNA-1	Rgl_0016	354655	356787	+	354577-354655;	78	.	0
R_glutinis_G06359-mRNA-1	Rgl_0016	381481	386163	+	381459-381481;	22	.	0
R_glutinis_G06360-mRNA-1	Rgl_0016	386775	387856	-	387929-387949;	20	.	0
R_glutinis_G06361-mRNA-1	Rgl_0016	389340	390908	-	390908-390946;	38	.	0
R_glutinis_G06364-mRNA-1	Rgl_0016	395308	396471	+	395012-395308;	296	396471-396553;	82
R_glutinis_G06365-mRNA-1	Rgl_0016	396781	400096	+	396686-396781;	95	400096-400197;	101
R_glutinis_G06366-mRNA-1	Rgl_0016	400372	402892	-	405033-405909;404875-404966;404685-404788;403948-404619;402892-403861;	2710	400246-400372;	126
R_glutinis_G06368-mRNA-1	Rgl_0016	406124	410327	+	405372-406124;	752	.	0
R_glutinis_G06371-mRNA-1	Rgl_0016	415966	418309	+	.	0	419887-419987;419738-419819;419218-419644;419031-419140;418603-418640;418309-418484;	928
R_glutinis_G06385-mRNA-1	Rgl_0016	468543	469591	-	470580-471243;470011-470493;469662-469927;	1410	467569-467783;467851-467957;468028-468469;	761
R_glutinis_G06388-mRNA-1	Rgl_0016	477332	478166	-	478191-478450;	259	.	0
R_glutinis_G06396-mRNA-1	Rgl_0016	505609	505868	+	502988-503207;503341-503765;503842-504094;504162-504512;	1245	.	0
R_glutinis_G06405-mRNA-1	Rgl_0016	537241	539822	-	.	0	534697-534861;534942-535301;535382-535445;535519-535677;535761-536743;537214-537241;	1753
R_glutinis_G06406-mRNA-1	Rgl_0016	540003	542843	+	539796-539937;540001-540003;	143	542843-542849;	6
R_glutinis_G06409-mRNA-1	Rgl_0017	992	4920	-	4920-5084;	164	.	0
R_glutinis_G06412-mRNA-1	Rgl_0017	15883	16977	-	16977-16979;	2	15252-15813;15875-15883;	569
R_glutinis_G06412-mRNA-2	Rgl_0017	15600	15698	-	.	0	12899-13036;13149-13373;13442-13508;13580-13695;13780-13902;14001-14130;14211-14390;14515-14634;	1091
R_glutinis_G06414-mRNA-1	Rgl_0017	34837	39250	-	.	0	34361-34837;	476
R_glutinis_G06417-mRNA-1	Rgl_0017	45706	49306	-	49306-49309;	3	.	0
R_glutinis_G06423-mRNA-1	Rgl_0017	68556	70351	-	.	0	67308-67415;67551-67853;67918-68454;68509-68556;	992
R_glutinis_G06426-mRNA-1	Rgl_0017	76096	76689	+	75538-76096;	558	76689-76705;	16
R_glutinis_G06427-mRNA-1	Rgl_0017	76967	79820	+	76898-76967;	69	.	0
R_glutinis_G06429-mRNA-1	Rgl_0017	91436	105023	+	91361-91436;	75	105470-106117;105091-105375;	931
R_glutinis_G06436-mRNA-1	Rgl_0017	119358	120739	-	122902-124243;122527-122829;120797-122448;	3294	118962-119176;	214
R_glutinis_G06441-mRNA-1	Rgl_0017	133322	134499	+	.	0	134499-134736;	237
R_glutinis_G06448-mRNA-1	Rgl_0017	147556	150803	-	.	0	146304-146405;146304-146704;146643-146704;146974-147556;	1144
R_glutinis_G06455-mRNA-1	Rgl_0017	172490	178222	-	184842-184975;183800-184762;180335-183720;179988-180267;179709-179884;179399-179631;178769-179331;178222-178695;	6201	.	0
R_glutinis_G06460-mRNA-1	Rgl_0017	196061	198364	+	.	0	198364-198532;	168
R_glutinis_G06465-mRNA-1	Rgl_0017	209424	211653	-	212121-212159;	38	.	0
R_glutinis_G06467-mRNA-1	Rgl_0017	212877	219126	+	212694-212739;212875-212877;	47	.	0
R_glutinis_G06468-mRNA-1	Rgl_0017	219275	220649	-	223000-223328;220649-222935;	2614	.	0
R_glutinis_G06474-mRNA-1	Rgl_0017	234226	236414	+	.	0	236482-237032;	550
R_glutinis_G06476-mRNA-1	Rgl_0017	239518	242159	-	242159-242324;	165	.	0
R_glutinis_G06479-mRNA-1	Rgl_0017	247911	255290	+	247621-247911;	290	.	0
R_glutinis_G06481-mRNA-1	Rgl_0017	256465	258101	-	258101-258124;	23	.	0
R_glutinis_G06484-mRNA-1	Rgl_0017	265377	270940	-	.	0	262663-262899;262663-262899;262988-263313;262988-263313;263390-263721;263390-263721;263795-264258;263795-264258;264339-264757;264339-264757;264944-264983;264944-265377;	4018
R_glutinis_G06487-mRNA-1	Rgl_0017	282436	287530	+	.	0	287530-287589;	59
R_glutinis_G06489-mRNA-1	Rgl_0017	294330	295013	+	294034-294219;294280-294330;	235	.	0
R_glutinis_G06491-mRNA-1	Rgl_0017	298228	299262	+	.	0	299262-299433;	171
R_glutinis_G06498-mRNA-1	Rgl_0017	316967	318322	+	316851-316882;	31	.	0
R_glutinis_G06499-mRNA-1	Rgl_0017	318390	321829	-	321829-321845;	16	318382-318390;	8
R_glutinis_G06500-mRNA-1	Rgl_0017	321904	327048	+	.	0	327476-327675;	199
R_glutinis_G06501-mRNA-1	Rgl_0017	329414	333241	-	.	0	327897-328421;328501-328785;328930-329414;	1292
R_glutinis_G06505-mRNA-1	Rgl_0017	347185	348339	+	344674-345441;345529-345663;345775-345854;346000-346203;346291-346512;346599-347088;	1893	.	0
R_glutinis_G06505-mRNA-2	Rgl_0017	347185	347680	+	343116-343291;343116-343360;343353-343360;344010-344338;344010-344338;344424-344773;344424-344773;	1780	.	0
R_glutinis_G06515-mRNA-1	Rgl_0017	372155	372327	-	373392-373503;373197-373327;373018-373134;372388-372945;	914	.	0
R_glutinis_G06515-mRNA-2	Rgl_0017	372131	372327	-	374950-375221;374810-374881;374644-374725;374433-374554;374226-374368;373879-374145;	952	.	0
R_glutinis_G06518-mRNA-1	Rgl_0017	381948	382781	+	381674-381817;381906-381948;	185	.	0
R_glutinis_G06520-mRNA-1	Rgl_0017	387053	391227	-	391303-391352;391227-391352;	174	.	0
R_glutinis_G06527-mRNA-1	Rgl_0017	485455	485767	-	487185-487268;486487-487111;485836-486419;	1290	484291-484868;484953-485372;	996
R_glutinis_G06528-mRNA-1	Rgl_0017	489052	490382	-	490499-490743;	244	487798-488450;488520-488641;488708-488814;488880-488980;	979
R_glutinis_G06528-mRNA-2	Rgl_0017	489052	490382	-	490499-490743;	244	487798-488450;488520-488641;488708-488814;488880-488980;	979
R_glutinis_G06529-mRNA-1	Rgl_0017	491244	493143	-	493143-493337;	194	491038-491244;	206
R_glutinis_G06532-mRNA-1	Rgl_0017	500950	502741	+	498218-499087;499154-500222;500294-500879;	2522	.	0
R_glutinis_G06537-mRNA-1	Rgl_0017	509935	516777	+	.	0	516777-518026;	1249
R_glutinis_G06545-mRNA-1	Rgl_0017	540965	543768	-	.	0	540914-540965;	51
R_glutinis_G06548-mRNA-1	Rgl_0017	547851	548376	+	.	0	548482-548664;548376-548413;	219
R_glutinis_G06550-mRNA-2	Rgl_0017	550797	560631	+	550096-550534;	438	560706-560756;560631-560756;	175
R_glutinis_G06557-mRNA-1	Rgl_0017	574866	577858	-	.	0	574863-574866;	3
R_glutinis_G06559-mRNA-1	Rgl_0017	583441	587114	-	587420-587554;587114-587176;	196	.	0
R_glutinis_G06564-mRNA-1	Rgl_0017	603955	605343	+	603831-603876;603831-603879;	93	.	0
R_glutinis_G06568-mRNA-1	Rgl_0017	615705	615791	-	622120-622201;618436-622058;618125-618299;617442-618022;617306-617371;616921-617245;616764-616856;616500-616698;616291-616424;615925-616223;	5567	.	0
R_glutinis_G06571-mRNA-1	Rgl_0017	630138	631544	+	630122-630138;	16	631544-631592;	48
R_glutinis_G06572-mRNA-1	Rgl_0017	631626	634177	-	634177-634275;	98	.	0
R_glutinis_G06573-mRNA-1	Rgl_0017	636868	636930	-	638786-638956;638786-638956;638622-638718;638622-638718;638426-638560;638426-638560;638197-638328;638197-638328;638045-638121;638045-638121;637911-637982;637911-637982;637249-637831;637249-637831;637140-637167;637015-637167;637015-637039;	2723	636677-636787;636677-636787;	220
R_glutinis_G06596-mRNA-1	Rgl_0017	703470	705812	+	703459-703470;	11	.	0
R_glutinis_G06605-mRNA-1	Rgl_0017	726383	735141	-	.	0	726344-726383;	39
R_glutinis_G06606-mRNA-1	Rgl_0017	735964	738651	+	735146-735964;	818	.	0
R_glutinis_G06609-mRNA-1	Rgl_0017	746698	749520	-	749520-749718;	198	746695-746698;	3
R_glutinis_G06612-mRNA-1	Rgl_0017	753226	754654	-	754654-754715;	61	751969-752525;752593-752731;752840-753226;	1080
R_glutinis_G06614-mRNA-1	Rgl_0017	757959	763837	+	.	0	763837-763843;	6
R_glutinis_G06615-mRNA-1	Rgl_0017	764454	772507	-	772507-772536;	29	.	0
R_glutinis_G06616-mRNA-1	Rgl_0017	767446	769059	+	767387-767446;	59	769059-769062;	3
R_glutinis_G06618-mRNA-2	Rgl_0017	782019	783599	-	784683-784964;784067-784622;783659-783991;	1168	.	0
R_glutinis_G06620-mRNA-1	Rgl_0017	786764	789323	-	789323-789451;	128	786433-786764;	331
R_glutinis_G06631-mRNA-1	Rgl_0017	816044	821080	-	821080-821253;	173	814004-814073;814004-814073;814167-814268;814167-814268;814346-814378;814346-814378;814465-814996;814465-814996;815068-815776;815068-815776;815906-815984;815906-816044;	3098
R_glutinis_G06634-mRNA-1	Rgl_0017	833290	835570	-	835598-835649;	51	.	0
R_glutinis_G06635-mRNA-1	Rgl_0017	835794	841663	-	842016-842188;841663-841670;	179	835793-835794;	1
R_glutinis_G06647-mRNA-2	Rgl_0017	878547	878601	-	878861-878974;878669-878692;	136	877315-877332;877439-877636;877713-877787;877883-877967;878047-878329;	654
R_glutinis_G06653-mRNA-1	Rgl_0017	890534	892201	+	890494-890534;	40	892201-892203;	2
R_glutinis_G06655-mRNA-1	Rgl_0017	896184	896667	-	896942-897175;896729-896944;896729-896944;	663	894329-894520;894329-894520;894594-894694;894594-894694;894834-894918;894834-894918;894985-895155;894985-895155;895286-895360;895286-895360;895434-895652;895434-895652;895725-895938;895725-895938;896004-896125;896004-896125;	2342
R_glutinis_G06656-mRNA-1	Rgl_0017	897648	901103	+	897257-897482;897627-897648;	246	901103-901129;	26
R_glutinis_G06657-mRNA-1	Rgl_0017	901291	904043	-	.	0	901271-901291;	20
R_glutinis_G06659-mRNA-1	Rgl_0018	6158	9672	-	9672-9881;	209	.	0
R_glutinis_G06666-mRNA-1	Rgl_0018	22247	25299	-	25299-25607;	308	.	0
R_glutinis_G06668-mRNA-1	Rgl_0018	31681	35196	-	35196-35405;	209	31678-31681;	3
R_glutinis_G06669-mRNA-1	Rgl_0018	35554	37100	-	37100-37290;	190	.	0
R_glutinis_G06670-mRNA-1	Rgl_0018	37686	38935	+	37100-37686;	586	.	0
R_glutinis_G06672-mRNA-1	Rgl_0018	43043	46084	+	41952-42225;42314-42415;42495-42867;42934-43043;	855	.	0
R_glutinis_G06677-mRNA-1	Rgl_0018	55063	56566	+	.	0	56566-56764;	198
R_glutinis_G06678-mRNA-1	Rgl_0018	56911	61854	-	61854-61873;	19	.	0
R_glutinis_G06680-mRNA-1	Rgl_0018	64857	67773	-	.	0	64854-64857;	3
R_glutinis_G06688-mRNA-1	Rgl_0018	98380	101206	+	98015-98309;	294	101287-101919;	632
R_glutinis_G06689-mRNA-1	Rgl_0018	102012	104669	+	.	0	105118-105382;105118-105382;104970-105382;104970-105043;104970-105043;104866-104900;104866-104900;104669-105382;	1867
R_glutinis_G06691-mRNA-1	Rgl_0018	105525	116037	-	116037-116050;	13	.	0
R_glutinis_G06692-mRNA-1	Rgl_0018	112291	113151	+	112227-112291;	64	.	0
R_glutinis_G06693-mRNA-1	Rgl_0018	116125	118985	+	.	0	118985-118986;	1
R_glutinis_G06694-mRNA-1	Rgl_0018	119043	120853	-	.	0	119042-119043;	1
R_glutinis_G06696-mRNA-1	Rgl_0018	124516	129192	-	129340-129543;129192-129205;	216	124514-124516;	2
R_glutinis_G06697-mRNA-2	Rgl_0018	130208	130413	+	129598-129824;129897-130127;	456	.	0
R_glutinis_G06699-mRNA-1	Rgl_0018	135084	139030	-	142516-142818;141950-142196;141206-141881;140531-141122;140337-140458;140022-140258;139867-139949;139418-139768;139310-139351;139099-139250;	2795	134692-134940;	248
R_glutinis_G06700-mRNA-2	Rgl_0018	146204	148196	+	142896-143059;143134-143274;143344-144340;144461-144732;144822-144940;145015-145057;145126-145231;	1835	.	0
R_glutinis_G06701-mRNA-1	Rgl_0018	148296	155043	+	.	0	155043-155233;	190
R_glutinis_G06703-mRNA-2	Rgl_0018	156398	157258	-	158769-158933;158591-158626;158469-158510;158001-158148;157822-157885;157573-157750;157258-157505;	874	155302-155400;155302-155400;155521-155570;155521-155570;155652-155762;155652-155762;155845-155999;155845-155999;156082-156172;156082-156172;156238-156325;156238-156325;	1176
R_glutinis_G06706-mRNA-1	Rgl_0018	173203	174456	+	.	0	174456-174604;	148
R_glutinis_G06707-mRNA-1	Rgl_0018	174634	177899	-	178175-178257;177899-178079;	262	.	0
R_glutinis_G06719-mRNA-1	Rgl_0018	210679	212494	+	.	0	213720-213882;213571-213637;213424-213478;213248-213332;212796-213157;212494-212617;	850
R_glutinis_G06723-mRNA-1	Rgl_0018	217057	218754	-	218754-219043;	289	.	0
R_glutinis_G06726-mRNA-1	Rgl_0018	224958	226171	-	226364-226411;	47	.	0
R_glutinis_G06733-mRNA-1	Rgl_0018	242037	243951	-	243951-243954;	3	.	0
R_glutinis_G06738-mRNA-1	Rgl_0018	258020	259281	+	256114-258020;	1906	259281-259439;	158
R_glutinis_G06740-mRNA-1	Rgl_0018	262166	266732	+	261402-262166;	764	.	0
R_glutinis_G06741-mRNA-1	Rgl_0018	266844	275680	-	275680-276065;	385	.	0
R_glutinis_G06744-mRNA-1	Rgl_0018	280392	284142	-	287721-287940;287571-287625;287290-287500;286918-287125;286783-286809;286550-286708;284874-286487;284142-284791;	3136	.	0
R_glutinis_G06749-mRNA-1	Rgl_0018	296622	298973	-	298973-299007;	34	296560-296622;	62
R_glutinis_G06752-mRNA-1	Rgl_0018	302686	305214	+	301988-302212;302614-302686;	296	.	0
R_glutinis_G06755-mRNA-2	Rgl_0018	317929	323419	-	323419-323556;	137	.	0
R_glutinis_G06761-mRNA-1	Rgl_0018	339176	343578	+	338861-339176;	315	344643-344785;344512-344521;344364-344391;344128-344275;343903-344012;343578-343744;	600
R_glutinis_G06766-mRNA-1	Rgl_0018	365213	367722	-	368905-369516;368905-369437;368697-368829;368697-368829;367722-368630;	2315	362916-363036;362916-363036;363109-363206;363109-363206;363316-363550;363316-363550;363661-363787;363661-363904;363851-363904;364018-364342;364018-364342;364429-364543;364429-364543;364631-364725;364631-364725;364822-365213;	2779
R_glutinis_G06774-mRNA-1	Rgl_0018	389911	391565	-	.	0	388617-389826;388617-389826;389898-389911;	2431
