# Supplementary material for: Genomics and lipidomics analysis of the biotechnologically important oleaginous red yeast Rhodotorula glutinis ZHK provides new insights into its lipid and carotenoid metabolism
Source: BMC Genomics. 2020 Nov 26;21:834. doi: 10.1186/s12864-020-07244-z (PMC7690147; doi:10.1186/s12864-020-07244-z)
Supplement: Supplementary file 5 — Additional file 5. All the genes involved in the biosynthesis of antibiotics in the ZHK genome. [file 12864_2020_7244_MOESM5_ESM.xlsx]

## Sheet: Sheet1
KEGG_ID	Gene_ID	Annotations
K00002	R_glutinis_G06736	AKR1A1, adh; alcohol dehydrogenase (NADP+)
K00003	R_glutinis_G00682	hom; homoserine dehydrogenase
K00003	R_glutinis_G03578	hom; homoserine dehydrogenase
K00021	R_glutinis_G05804	HMGCR; hydroxymethylglutaryl-CoA reductase (NADPH)
K00026	R_glutinis_G05424	MDH2; malate dehydrogenase
K00030	R_glutinis_G02221	IDH3; isocitrate dehydrogenase (NAD+)
K00030	R_glutinis_G02222	IDH3; isocitrate dehydrogenase (NAD+)
K00031	R_glutinis_G05526	IDH1, IDH2, icd; isocitrate dehydrogenase
K00033	R_glutinis_G03186	PGD, gnd, gntZ; 6-phosphogluconate dehydrogenase
K00033	R_glutinis_G03187	PGD, gnd, gntZ; 6-phosphogluconate dehydrogenase
K00036	R_glutinis_G06769	G6PD, zwf; glucose-6-phosphate 1-dehydrogenase
K00053	R_glutinis_G00882	ilvC; ketol-acid reductoisomerase
K00058	R_glutinis_G02447	serA, PHGDH; D-3-phosphoglycerate dehydrogenase / 2-oxoglutarate reductase
K00059	R_glutinis_G04067	fabG; 3-oxoacyl-
K00059	R_glutinis_G06577	fabG; 3-oxoacyl-
K00059	R_glutinis_G06580	fabG; 3-oxoacyl-
K00121	R_glutinis_G01151	frmA, ADH5, adhC; S-(hydroxymethyl)glutathione dehydrogenase / alcohol dehydrogenase
K00128	R_glutinis_G01679	ALDH; aldehyde dehydrogenase (NAD+)
K00128	R_glutinis_G03552	ALDH; aldehyde dehydrogenase (NAD+)
K00133	R_glutinis_G03927	asd; aspartate-semialdehyde dehydrogenase
K00134	R_glutinis_G02225	GAPDH, gapA; glyceraldehyde 3-phosphate dehydrogenase
K00134	R_glutinis_G06410	GAPDH, gapA; glyceraldehyde 3-phosphate dehydrogenase
K00143	R_glutinis_G05851	LYS2; L-2-aminoadipate reductase
K00147	R_glutinis_G00776	proA; glutamate-5-semialdehyde dehydrogenase
K00161	R_glutinis_G05558	PDHA, pdhA; pyruvate dehydrogenase E1 component alpha subunit
K00162	R_glutinis_G01882	PDHB, pdhB; pyruvate dehydrogenase E1 component beta subunit
K00164	R_glutinis_G06713	OGDH, sucA; 2-oxoglutarate dehydrogenase E1 component
K00166	R_glutinis_G00128	BCKDHA, bkdA1; 2-oxoisovalerate dehydrogenase E1 component alpha subunit
K00167	R_glutinis_G03325	BCKDHB, bkdA2; 2-oxoisovalerate dehydrogenase E1 component beta subunit
K00211	R_glutinis_G05431	TYR1; prephenate dehydrogenase (NADP+)
K00222	R_glutinis_G00801	TM7SF2, ERG24; Delta14-sterol reductase
K00223	R_glutinis_G05257	ERG4; Delta24(24(1))-sterol reductase
K00227	R_glutinis_G04358	SC5DL, ERG3; Delta7-sterol 5-desaturase
K00235	R_glutinis_G01381	SDHB, SDH2; succinate dehydrogenase (ubiquinone) iron-sulfur subunit
K00236	R_glutinis_G02792	SDHC, SDH3; succinate dehydrogenase (ubiquinone) cytochrome b560 subunit
K00237	R_glutinis_G03692	SDHD, SDH4; succinate dehydrogenase (ubiquinone) membrane anchor subunit
K00249	R_glutinis_G03895	ACADM, acd; acyl-CoA dehydrogenase
K00252	R_glutinis_G01371	GCDH, gcdH; glutaryl-CoA dehydrogenase
K00264	R_glutinis_G00008	GLT1; glutamate synthase (NADH)
K00281	R_glutinis_G03842	GLDC, gcvP; glycine dehydrogenase
K00286	R_glutinis_G01686	proC; pyrroline-5-carboxylate reductase
K00290	R_glutinis_G01182	LYS1; saccharopine dehydrogenase (NAD+, L-lysine forming)
K00293	R_glutinis_G00674	LYS9; saccharopine dehydrogenase (NADP+, L-glutamate forming)
K00318	R_glutinis_G04900	PRODH; proline dehydrogenase
K00382	R_glutinis_G05597	DLD, lpd, pdhD; dihydrolipoamide dehydrogenase
K00511	R_glutinis_G05690	SQLE, ERG1; squalene monooxygenase
K00559	R_glutinis_G03595	E2.1.1.41, SMT1, ERG6; sterol 24-C-methyltransferase
K00587	R_glutinis_G00432	ICMT, STE14; protein-S-isoprenylcysteine O-methyltransferase
K00600	R_glutinis_G01390	glyA, SHMT; glycine hydroxymethyltransferase
K00601	R_glutinis_G05664	E2.1.2.2; phosphoribosylglycinamide formyltransferase
K00601	R_glutinis_G05672	E2.1.2.2; phosphoribosylglycinamide formyltransferase
K00601	R_glutinis_G05680	E2.1.2.2; phosphoribosylglycinamide formyltransferase
K00602	R_glutinis_G00111	purH; phosphoribosylaminoimidazolecarboxamide formyltransferase / IMP cyclohydrolase
K00605	R_glutinis_G04565	gcvT, AMT; aminomethyltransferase
K00611	R_glutinis_G01479	OTC, argF, argI; ornithine carbamoyltransferase
K00615	R_glutinis_G03471	E2.2.1.1, tktA, tktB; transketolase
K00616	R_glutinis_G04064	E2.2.1.2, talA, talB; transaldolase
K00618	R_glutinis_G04394	ARG2; amino-acid N-acetyltransferase
K00620	R_glutinis_G00771	argJ; glutamate N-acetyltransferase / amino-acid N-acetyltransferase
K00626	R_glutinis_G02585	E2.3.1.9, atoB; acetyl-CoA C-acetyltransferase
K00626	R_glutinis_G03896	E2.3.1.9, atoB; acetyl-CoA C-acetyltransferase
K00627	R_glutinis_G01230	DLAT, aceF, pdhC; pyruvate dehydrogenase E2 component (dihydrolipoamide acetyltransferase)
K00641	R_glutinis_G00209	metX; homoserine O-acetyltransferase/O-succinyltransferase
K00645	R_glutinis_G00641	fabD;
K00658	R_glutinis_G03503	DLST, sucB; 2-oxoglutarate dehydrogenase E2 component (dihydrolipoamide succinyltransferase)
K00764	R_glutinis_G03085	purF, PPAT; amidophosphoribosyltransferase
K00764	R_glutinis_G03087	purF, PPAT; amidophosphoribosyltransferase
K00766	R_glutinis_G06176	trpD; anthranilate phosphoribosyltransferase
K00787	R_glutinis_G04521	FDPS; farnesyl diphosphate synthase
K00801	R_glutinis_G00503	FDFT1; farnesyl-diphosphate farnesyltransferase
K00804	R_glutinis_G00415	GGPS1; geranylgeranyl diphosphate synthase, type III
K00817	R_glutinis_G01564	hisC; histidinol-phosphate aminotransferase
K00818	R_glutinis_G04006	E2.6.1.11, argD; acetylornithine aminotransferase
K00819	R_glutinis_G04230	rocD, OAT; ornithine--oxo-acid transaminase
K00820	R_glutinis_G03527	glmS, GFPT; glucosamine---fructose-6-phosphate aminotransferase (isomerizing)
K00826	R_glutinis_G01134	E2.6.1.42, ilvE; branched-chain amino acid aminotransferase
K00826	R_glutinis_G04027	E2.6.1.42, ilvE; branched-chain amino acid aminotransferase
K00826	R_glutinis_G04904	E2.6.1.42, ilvE; branched-chain amino acid aminotransferase
K00830	R_glutinis_G04277	AGXT; alanine-glyoxylate transaminase / serine-glyoxylate transaminase / serine-pyruvate transaminase
K00838	R_glutinis_G04108	ARO8; aromatic amino acid aminotransferase I / 2-aminoadipate transaminase
K00838	R_glutinis_G06038	ARO8; aromatic amino acid aminotransferase I / 2-aminoadipate transaminase
K00844	R_glutinis_G01378	HK; hexokinase
K00844	R_glutinis_G03840	HK; hexokinase
K00850	R_glutinis_G02895	pfkA, PFK; 6-phosphofructokinase 1
K00873	R_glutinis_G04644	PK, pyk; pyruvate kinase
K00927	R_glutinis_G02313	PGK, pgk; phosphoglycerate kinase
K00928	R_glutinis_G04944	lysC; aspartate kinase
K00931	R_glutinis_G02999	proB; glutamate 5-kinase
K00938	R_glutinis_G00785	E2.7.4.2, mvaK2; phosphomevalonate kinase
K00939	R_glutinis_G03339	adk, AK; adenylate kinase
K00940	R_glutinis_G02835	ndk, NME; nucleoside-diphosphate kinase
K00940	R_glutinis_G03493	ndk, NME; nucleoside-diphosphate kinase
K00948	R_glutinis_G00502	PRPS, prsA; ribose-phosphate pyrophosphokinase
K00948	R_glutinis_G05515	PRPS, prsA; ribose-phosphate pyrophosphokinase
K00958	R_glutinis_G01689	sat, met3; sulfate adenylyltransferase
K00963	R_glutinis_G02175	UGP2, galU, galF; UTP--glucose-1-phosphate uridylyltransferase
K00972	R_glutinis_G02545	UAP1; UDP-N-acetylglucosamine/UDP-N-acetylgalactosamine diphosphorylase
K01053	R_glutinis_G01638	E3.1.1.17, gnl, RGN; gluconolactonase
K01057	R_glutinis_G01478	PGLS, pgl, devB; 6-phosphogluconolactonase
K01057	R_glutinis_G05008	PGLS, pgl, devB; 6-phosphogluconolactonase
K01062	R_glutinis_G00391	PLA2G7, PAFAH; platelet-activating factor acetylhydrolase
K01082	R_glutinis_G06509	cysQ, MET22, BPNT1; 3'(2'), 5'-bisphosphate nucleotidase
K01476	R_glutinis_G04306	E3.5.3.1, rocF, arg; arginase
K01490	R_glutinis_G03655	AMPD; AMP deaminase
K01581	R_glutinis_G00143	E4.1.1.17, ODC1, speC, speF; ornithine decarboxylase
K01597	R_glutinis_G01326	MVD, mvaD; diphosphomevalonate decarboxylase
K01610	R_glutinis_G05098	E4.1.1.49, pckA; phosphoenolpyruvate carboxykinase (ATP)
K01620	R_glutinis_G00854	ltaE; threonine aldolase
K01620	R_glutinis_G04308	ltaE; threonine aldolase
K01624	R_glutinis_G03280	FBA, fbaA; fructose-bisphosphate aldolase, class II
K01626	R_glutinis_G02631	E2.5.1.54, aroF, aroG, aroH; 3-deoxy-7-phosphoheptulonate synthase
K01626	R_glutinis_G03394	E2.5.1.54, aroF, aroG, aroH; 3-deoxy-7-phosphoheptulonate synthase
K01626	R_glutinis_G06521	E2.5.1.54, aroF, aroG, aroH; 3-deoxy-7-phosphoheptulonate synthase
K01641	R_glutinis_G02618	E2.3.3.10; hydroxymethylglutaryl-CoA synthase
K01647	R_glutinis_G02108	CS, gltA; citrate synthase
K01647	R_glutinis_G05445	CS, gltA; citrate synthase
K01648	R_glutinis_G06048	ACLY; ATP citrate (pro-S)-lyase
K01653	R_glutinis_G06117	E2.2.1.6S, ilvH, ilvN; acetolactate synthase I/III small subunit
K01655	R_glutinis_G04030	LYS21, LYS20; homocitrate synthase
K01657	R_glutinis_G03041	trpE; anthranilate synthase component I
K01679	R_glutinis_G01121	E4.2.1.2B, fumC, FH; fumarate hydratase, class II
K01681	R_glutinis_G02797	ACO, acnA; aconitate hydratase
K01681	R_glutinis_G02798	ACO, acnA; aconitate hydratase
K01687	R_glutinis_G05830	ilvD; dihydroxy-acid dehydratase
K01689	R_glutinis_G02413	ENO, eno; enolase
K01694	R_glutinis_G00981	TRP; tryptophan synthase
K01697	R_glutinis_G02299	CBS; cystathionine beta-synthase
K01705	R_glutinis_G02007	LYS4; homoaconitate hydratase
K01736	R_glutinis_G01214	aroC; chorismate synthase
K01738	R_glutinis_G01384	cysK; cysteine synthase
K01738	R_glutinis_G01424	cysK; cysteine synthase
K01754	R_glutinis_G01325	E4.3.1.19, ilvA, tdcB; threonine dehydratase
K01754	R_glutinis_G02371	E4.3.1.19, ilvA, tdcB; threonine dehydratase
K01755	R_glutinis_G02910	argH, ASL; argininosuccinate lyase
K01756	R_glutinis_G02352	purB, ADSL; adenylosuccinate lyase
K01756	R_glutinis_G02358	purB, ADSL; adenylosuccinate lyase
K01758	R_glutinis_G05848	CTH; cystathionine gamma-lyase
K01783	R_glutinis_G04411	rpe, RPE; ribulose-phosphate 3-epimerase
K01785	R_glutinis_G05029	galM, GALM; aldose 1-epimerase
K01792	R_glutinis_G00567	E5.1.3.15; glucose-6-phosphate 1-epimerase
K01803	R_glutinis_G06017	TPI, tpiA; triosephosphate isomerase (TIM)
K01807	R_glutinis_G01537	rpiA; ribose 5-phosphate isomerase A
K01809	R_glutinis_G00477	manA, MPI; mannose-6-phosphate isomerase
K01823	R_glutinis_G04240	idi, IDI; isopentenyl-diphosphate Delta-isomerase
K01834	R_glutinis_G06755	PGAM, gpmA; 2,3-bisphosphoglycerate-dependent phosphoglycerate mutase
K01835	R_glutinis_G06689	pgm; phosphoglucomutase
K01836	R_glutinis_G04506	PGM3; phosphoacetylglucosamine mutase
K01850	R_glutinis_G06046	E5.4.99.5; chorismate mutase
K01852	R_glutinis_G00961	LSS, ERG7; lanosterol synthase
K01858	R_glutinis_G04767	INO1, ISYNA1; myo-inositol-1-phosphate synthase
K01895	R_glutinis_G04898	ACSS, acs; acetyl-CoA synthetase
K01899	R_glutinis_G02131	LSC1; succinyl-CoA synthetase alpha subunit
K01900	R_glutinis_G01945	LSC2; succinyl-CoA synthetase beta subunit
K01923	R_glutinis_G00899	purC; phosphoribosylaminoimidazole-succinocarboxamide synthase
K01940	R_glutinis_G00769	argG, ASS1; argininosuccinate synthase
K01952	R_glutinis_G04182	purL, PFAS; phosphoribosylformylglycinamidine synthase
K02437	R_glutinis_G03176	gcvH, GCSH; glycine cleavage system H protein
K03781	R_glutinis_G01257	katE, CAT, catB, srpA; catalase
K03781	R_glutinis_G03127	katE, CAT, catB, srpA; catalase
K03781	R_glutinis_G05908	katE, CAT, catB, srpA; catalase
K03786	R_glutinis_G06601	aroQ, qutE; 3-dehydroquinate dehydratase II
K03841	R_glutinis_G05723	FBP, fbp; fructose-1,6-bisphosphatase I
K04518	R_glutinis_G01275	pheA2; prephenate dehydratase
K05824	R_glutinis_G03786	LYS12; homoisocitrate dehydrogenase
K05906	R_glutinis_G01850	PCYOX1, FCLY; prenylcysteine oxidase / farnesylcysteine lyase
K05917	R_glutinis_G04588	CYP51; sterol 14alpha-demethylase
K05954	R_glutinis_G05026	FNTB; protein farnesyltransferase subunit beta
K05955	R_glutinis_G03528	FNTA; protein farnesyltransferase/geranylgeranyltransferase type-1 subunit alpha
K06013	R_glutinis_G00731	STE24; STE24 endopeptidase
K07511	R_glutinis_G04840	ECHS1; enoyl-CoA hydratase
K07513	R_glutinis_G01777	ACAA1; acetyl-CoA acyltransferase 1
K07513	R_glutinis_G02538	ACAA1; acetyl-CoA acyltransferase 1
K07513	R_glutinis_G03108	ACAA1; acetyl-CoA acyltransferase 1
K07748	R_glutinis_G04297	E1.1.1.170, NSDHL, ERG26; sterol-4alpha-carboxylate 3-dehydrogenase (decarboxylating)
K07748	R_glutinis_G05685	E1.1.1.170, NSDHL, ERG26; sterol-4alpha-carboxylate 3-dehydrogenase (decarboxylating)
K08658	R_glutinis_G03770	RCE1, FACE2; prenyl protein peptidase
K09699	R_glutinis_G05412	DBT, bkdB; 2-oxoisovalerate dehydrogenase E2 component (dihydrolipoyl transacylase)
K09699	R_glutinis_G05417	DBT, bkdB; 2-oxoisovalerate dehydrogenase E2 component (dihydrolipoyl transacylase)
K09829	R_glutinis_G03047	ERG2; C-8 sterol isomerase
K11262	R_glutinis_G00832	ACACA; acetyl-CoA carboxylase / biotin carboxylase 1
K11788	R_glutinis_G06235	ADE5; phosphoribosylamine--glycine ligase / phosphoribosylformylglycinamidine cyclo-ligase
K12659	R_glutinis_G05894	ARG56; N-acetyl-gamma-glutamyl-phosphate reductase / acetylglutamate kinase
K13501	R_glutinis_G00482	TRP1; anthranilate synthase / indole-3-glycerol phosphate synthase / phosphoribosylanthranilate isomerase
K13830	R_glutinis_G05705	ARO1; pentafunctional AROM polypeptide
K13830	R_glutinis_G05709	ARO1; pentafunctional AROM polypeptide
K13830	R_glutinis_G06311	ARO1; pentafunctional AROM polypeptide
K13953	R_glutinis_G03328	adhP; alcohol dehydrogenase, propanol-preferring
K13953	R_glutinis_G06205	adhP; alcohol dehydrogenase, propanol-preferring
K14085	R_glutinis_G02383	ALDH7A1; aldehyde dehydrogenase family 7 member A1
K14157	R_glutinis_G06605	AASS; alpha-aminoadipic semialdehyde synthase
K14454	R_glutinis_G02866	GOT1; aspartate aminotransferase, cytoplasmic
K15918	R_glutinis_G06661	GLYK; D-glycerate 3-kinase
K15918	R_glutinis_G06670	GLYK; D-glycerate 3-kinase
K17069	R_glutinis_G00530	MET17; O-acetylhomoserine/O-acetylserine sulfhydrylase
K17069	R_glutinis_G06253	MET17; O-acetylhomoserine/O-acetylserine sulfhydrylase
K17450	R_glutinis_G04899	ACO2; homoaconitase
K17497	R_glutinis_G00960	PMM; phosphomannomutase
K17644	R_glutinis_G00176	aflD, nor-1; norsolorinic acid ketoreductase
K17644	R_glutinis_G05276	aflD, nor-1; norsolorinic acid ketoreductase
K18532	R_glutinis_G00460	AK6, FAP7; adenylate kinase
