# Supplementary material for: Genomics and lipidomics analysis of the biotechnologically important oleaginous red yeast Rhodotorula glutinis ZHK provides new insights into its lipid and carotenoid metabolism
Source: BMC Genomics. 2020 Nov 26;21:834. doi: 10.1186/s12864-020-07244-z (PMC7690147; doi:10.1186/s12864-020-07244-z)
Supplement: Supplementary file 6 — Additional file 6. Comprehensive information of all identified lipid metabolites. [file 12864_2020_7244_MOESM6_ESM.xlsx]

## Sheet: ALL
id	MS2 name	MS2 score	m/z	Retention time (min)	InChIKey	Relative content
POS667	ACar 11:0	0.587156	330.263	92.223	FPUYBGZEWPJSDX-UHFFFAOYSA-O	885.326
POS997	ACar 13:1	0.587156	356.28	98.163	UAPXOSVJNDUCJO-CMDGGOBGSA-O	1416.6
POS1128	ACar 14:1	0.587156	370.294	130.887	ABVVZYXTZLEOHP-CMDGGOBGSA-O	1501.23
POS1511	ACar 17:3	0.587156	408.31	456.78	ZELKYVPAKIMYJO-YHTMAJSVSA-O	2691.3
POS1829	ACar 19:3	0.587156	436.341	519.667	AQBRAXVKMMUSPP-YHTMAJSVSA-O	7752.14
POS1788	ACar 19:5	0.587156	432.315	167.545	GMGXFFGCRRZBQU-GUTOPQIJSA-O	2016.33
POS2023	ACar 20:3	0.587156	450.357	550.864	DBCKADUSYJAPII-LJURNQLPSA-O	8165.77
POS2002	ACar 20:4	0.587156	448.314	174.695	RBFQHRALHSUPIA-WFYBHXQRSA-O	1272.72
POS2193	ACar 21:3	0.587156	464.372	430.611	LQTJGCHIVUXNSL-UVKUXWPTSA-O	4856.5
POS2163	ACar 21:4	0.587156	462.356	205.173	UNZORKFYZREFQS-IQXCVQKKSA-O	3957.68
POS2147	ACar 21:5	0.587156	460.342	171.007	JOPFVUDTVAYYSW-XRXWXDQFSA-O	426.754
POS2445	ACar 22:1	0.587156	482.405	536.281	NLQWXKWLWHLPMC-CCEZHUSRSA-O	7775.52
POS2355	ACar 22:3	0.587156	478.389	825.829	OCGDLIUNELUBCT-YHTMAJSVSA-O	38916.3
POS2534	ACar 23:3	0.587156	492.404	856.113	IRZTZUFPQVMARN-YHTMAJSVSA-O	11840.9
POS2515	ACar 23:4	0.587156	490.371	148.68	SCBPQUCUBCXTKQ-CGRWFSSPSA-O	1376.92
POS2503	ACar 23:5	0.587156	488.374	159.285	FYMAPOUQDGSPLO-GUTOPQIJSA-O	1310.13
POS2650	ACar 24:6	0.587156	500.437	205.194	IFDZWUCFCCROPG-QBCWGMSLSA-O	1654.69
POS3037	ACar 26:3	0.587156	534.453	811.984	HJSHMGBKAQRNHQ-YHTMAJSVSA-O	1247.32
POS3004	ACar 26:4	0.587156	532.439	482.257	XTHJTJBFOMKJPD-LIJGZOPESA-O	3260.26
POS2975	ACar 26:6	0.587156	528.406	174.882	PWNKKESSMGOFEA-RGHYWGQLSA-O	3106.89
POS4314	Cer-NDS d23:0/16:0	0.534315	610.624	486.946	JTTGDWZRFDZJKM-UHFFFAOYSA-N	2380.12
POS2835	Cer-NS d15:3/18:2	0.534315	516.44	162.457	YVVHWXDCEFRCNJ-JPIDFVGXSA-N	668.486
POS3449	Cer-NS d18:1/18:1	0.867761	564.504	486.531	TZXPILCYVLWMNW-DXXMRVLNSA-N	801.042
POS3652	Cer-NS d19:2/18:1	0.597442	576.52	422.437	ZTTXPDIJAGRJCU-YEUDRJHBSA-N	145636
POS3767	DAG 14:0-18:2	0.822751	582.506	466.127	WVBVUWWRPSWGDS-BIXSNLIQSA-N	5940.69
POS4019	DAG 15:0-18:1	0.629537	598.54	526.83	GWAPRYUVSHVZHN-ZCXUNETKSA-N	3674.66
POS3804	DAG 16:0-16:0	0.77719	586.54	542.394	JEJLGIQLPYYGEE-UHFFFAOYSA-N	2383.32
POS4382	DAG 16:0-18:0	0.568737	614.574	579.817	ONCLVQFEAFTXMN-UHFFFAOYSA-N	2935.62
POS4349	DAG 16:0-18:1	0.90058	612.556	546.693	YEJYLHKQOBOSCP-ZCXUNETKSA-N	179307
POS4312	DAG 16:0-18:2	0.89507	610.54	513.705	SVXWJFFKLMLOHO-BCTRXSSUSA-N	72805.4
POS4263	DAG 16:0-18:3	0.954486	608.525	477.567	UHPKYXAUVQOHQL-SVNQLWEDSA-N	12124.5
POS5066	DAG 16:0-22:5	0.516304	660.533	455.68	VLJIZFHHJAQUNJ-SFVLIGPRSA-N	9895.68
POS4264	DAG 16:1-18:2	0.847511	608.55	502.543	BHGPPCIWDXQOMA-RUGCENDASA-N	17835.3
POS4216	DAG 16:1-18:3	0.776687	606.508	439.708	UUPFPLJLQPYEKS-MVXJGUQMSA-N	4688.01
POS4573	DAG 17:0-18:1	0.818358	626.571	565.622	CPYYIMXJKFANHS-ZPHPHTNESA-N	12093.4
POS4545	DAG 17:1-18:1	0.85249	624.556	531.999	VZRUYZOUKQDWIP-YGGBKCGDSA-N	16621.9
POS4510	DAG 17:1-18:2	0.776941	622.529	500.57	DRDDPVBZYGRUBV-DAWNVERKSA-N	8394.66
POS4490	DAG 17:1-18:3	0.826944	620.527	463.162	YXIILXLYFFKJFW-PPEBMUNXSA-N	13604.5
POS4832	DAG 18:0-18:0	0.772861	642.601	613.361	UHUSDOQQWJGJQS-UHFFFAOYSA-N	3278.47
POS4797	DAG 18:0-18:1	0.734769	640.586	583.712	SAEPUUXWQQNLGN-ZZEZOPTASA-N	55315
POS6128	DAG 18:0-24:0	0.404112	726.685	674.732	VUCBBMHKAJGVCH-UHFFFAOYSA-N	1342.87
POS4751	DAG 18:1-18:1	0.984109	638.571	551.779	AFSHUZFNMVJNKX-CLFAGFIQSA-N	383201
POS4724	DAG 18:1-18:2	0.883892	636.555	519.25	BLZVZPYMHLXLHG-RQOIEFAZSA-N	258922
POS4690	DAG 18:1-18:3	0.919318	634.54	486.521	YAKOEWASAGCYLB-XEKZTXPJSA-N	251276
POS4659	DAG 18:2-18:3	0.888021	632.524	451.168	PGXBELQFNRPKBC-DYXXURTGSA-N	108646
POS4625	DAG 18:3-18:3	0.95791	630.508	416.514	RAPBJBKXYYMYAY-YTWBPVBXSA-N	36181.8
POS5200	DAG 20:0-18:1	0.802847	668.618	617.208	OTBWOSZDBGKQNH-UZYVYHOESA-N	3738.28
POS5669	DAG 22:0-18:1	0.803286	696.649	646.934	LHGMPHPBDXDKNZ-NKFKGCMQSA-N	5268.96
POS5640	DAG 22:0-18:2	0.86828	694.652	620.673	XRTUUFUWPZJACM-FTXUBOSRSA-N	819.825
POS6101	DAG 24:0-18:1	0.794343	724.68	674.298	CNKNQKFREZNPNM-BWAHOGKJSA-N	8294.75
POS6071	DAG 24:0-18:2	0.836351	722.667	653.364	KABXZSLVFJFVNB-UDKQUHOISA-N	2672.99
POS5762	DGTS 10:0-22:5	0.511655	702.544	104.835	UNVIZUPCYYSENS-KDPMOZFYSA-N	4562.31
POS5974	DGTS 11:0-22:5	0.500687	716.552	178.61	DKJMYLMSTYTELB-ZNPRUWOESA-N	2185.34
POS6959	DGTS 11:0-26:1	0.500687	780.687	637.164	QQXQQLLUXAZYBK-MRCUWXFGSA-N	1604.75
POS6873	DGTS 11:0-26:4	0.500687	774.63	607.686	PJMKOJYNYCJCOU-DNAJUZPHSA-N	15155.2
POS4063	DGTS 12:0-12:0	0.626471	600.488	318.123	XYAXAXHMRDCSHP-UHFFFAOYSA-N	5133.01
POS5758	DGTS 12:0-20:5	0.521963	702.491	546.706	OHNMMTPWFXFADK-WEVAYQAFSA-N	8472.81
POS7197	DGTS 12:0-26:1	0.500687	794.678	583.712	LXGRTJGFJBOBIM-MRCUWXFGSA-N	1501.23
POS4597	DGTS 13:0-13:0	0.622996	628.499	497.156	BIVZAPDXCVZLFC-UHFFFAOYSA-N	19833.3
POS6070	DGTS 13:0-20:2	0.501899	722.605	585.856	LNHVDQZQLICPEB-YPRCPECBSA-N	16924.9
POS6843	DGTS 13:1-24:4	0.51043	772.615	579.817	MXJKBOQQMZENSI-MJJBRJPASA-N	12407.1
POS5881	DGTS 14:0-18:1	0.5754	710.612	637.164	MBWAUJJDXJRKIK-VXPUYCOJSA-N	1077.61
POS7806	DGTS 14:0-27:0	0.500687	838.751	669.325	UUEVNRNVGIJDNM-UHFFFAOYSA-N	1254.63
POS5761	DGTS 14:1-18:4	0.545283	702.512	391.966	ATHGJIHJIKDGLL-XRFIDOOESA-N	7561.7
POS5434	DGTS 15:0-15:0	0.638516	684.561	256.011	WPTIHMADDZPDAU-UHFFFAOYSA-N	777.088
POS6994	DGTS 15:0-22:0	0.519147	782.689	622.231	NACFXEQSLFDJHN-UHFFFAOYSA-N	939.43
POS6782	DGTS 15:1-22:6	0.500687	768.596	455.142	HYTFHEIXYPUCRE-QFFQNTSZSA-N	27352.6
POS6325	DGTS 16:0-18:1	0.69071	738.623	474.819	LMOAWGSXADBGPG-MRCUWXFGSA-N	1299.32
POS6288	DGTS 16:0-18:2	0.729014	736.581	455.812	JSJQJWOVNQSKAA-AKMCNLDWSA-N	2153.05
POS6260	DGTS 16:0-18:3	0.568259	734.594	402.132	YJUCYZBRSRBFIR-XSMZTDTHSA-N	435.961
POS7012	DGTS 16:0-22:6	0.5038	784.578	460.19	GYWACYGYFUIVBS-SYGPSSPWSA-N	130814
POS5855	DGTS 16:1-16:1	0.622996	708.591	567.788	WQWHAWLLINDPSW-YGGBKCGDSA-N	1386.47
POS6986	DGTS 16:1-22:6	0.503678	782.56	346.452	WZJZOQDGZWJPMO-LKDYKOESSA-N	72219.7
POS6936	DGTS 16:3-22:6	0.500806	778.581	428.628	KKQGEVIXBLOJTA-OLFJYWOASA-N	366771
POS6072	DGTS 16:4-18:5	0.500687	722.505	116.912	ZGOWASNRSQOWHM-HAURBCOSSA-N	3082.13
POS6485	DGTS 16:4-20:5	0.500832	750.55	375.62	WDZDYOOTUZMIQN-KDAZPDJYSA-N	4017.31
POS6962	DGTS 16:4-22:4	0.500811	780.586	428.628	QJZSIBDRUJHCST-QSLUXWIJSA-N	51595.4
POS6901	DGTS 16:4-22:6	0.500687	776.565	395.17	VBDAZPNWUSJCOD-RYSCISCBSA-N	13290
POS6354	DGTS 17:0-17:0	0.622996	740.643	576.072	XSSSHCAWJTYONV-UHFFFAOYSA-N	4982.6
POS6743	DGTS 17:0-19:1	0.505165	766.653	580.509	NAPSUFVZNNEZLV-FCQUAONHSA-N	6046.87
POS6290	DGTS 17:1-17:1	0.622996	736.622	601.861	OFFRWUGWHPESLF-AUYXYSRISA-N	1707.24
POS7228	DGTS 17:1-22:6	0.500687	796.59	344.727	IFKNYKVNVPYFSQ-OYLXYYNPSA-N	10316.4
POS7195	DGTS 17:2-22:6	0.504046	794.571	347.325	NQIVJYSLTXNISX-BRYGMMRHSA-N	10274.5
POS6775	DGTS 18:0-18:0	0.63746	768.67	607.686	VCYZUWCTXXTPKQ-UHFFFAOYSA-N	6954.75
POS7494	DGTS 18:1-22:4	0.504222	814.622	548.396	SVMBEHWMYSFKCT-OZKYNIIMSA-N	864.679
POS6572	DGTS 18:3-18:3	0.626588	756.598	427.358	SDGAOLAMGHCYGP-RSLAUBRISA-N	155760
POS7389	DGTS 18:3-22:6	0.50492	806.611	475.392	LJARZNZCAJOCGK-HRBUQVTHSA-N	13985.3
POS7236	DGTS 19:0-19:0	0.638446	796.701	637.164	GXTDRERJTMKAIF-UHFFFAOYSA-N	3657.69
POS7201	DGTS 19:0-19:1	0.51795	794.696	637.437	KXJXHSXWNPDTFX-BZZOAKBMSA-N	1610.56
POS7803	DGTS 19:0-22:0	0.528616	838.7	617.623	PKPDFOMOEARFPV-UHFFFAOYSA-N	2650.54
POS8169	DGTS 19:0-24:1	0.522816	864.763	672.775	HJDCNGGVPDEYTR-IZHYLOQSSA-N	1516.32
POS6875	DGTS 19:1-18:3	0.515814	774.618	585.427	CKYIGHFSZHEIQY-CJVGVREGSA-N	6135.2
POS7160	DGTS 19:1-19:1	0.628553	792.667	583.979	RVLVWSFUEXAREY-HKOLQMFGSA-N	4787.32
POS2768	DGTS 2:0-16:3	0.564017	510.357	173.825	GXNXHHQMLWVMTI-JPFHKJGASA-N	3014.75
POS3071	DGTS 2:0-18:4	0.510968	536.362	229.677	OYQNCUMWZVWVNH-ZKWNWVNESA-N	1388.8
POS3028	DGTS 2:0-18:5	0.526268	534.353	229.252	CQPUCDFPUMQDDO-NEUKSRIFSA-N	15962.8
POS3354	DGTS 2:0-19:0	0.500687	558.436	324.568	ZORWTQAIGXPTLD-UHFFFAOYSA-N	9000.69
POS7624	DGTS 20:0-20:0	0.622996	824.734	664.116	UJVBVKBVRHUGJL-UHFFFAOYSA-N	1634.46
POS7466	DGTS 20:3-20:3	0.626362	812.659	647.602	CEFNSIGIOWGHSL-RSLAUBRISA-N	4414.02
POS7748	DGTS 20:3-22:6	0.528602	834.606	475.392	ODUIYIKFALWCTA-WJAHOPGDSA-N	4079.54
POS6931	DGTS 21:0-16:2	0.512831	778.672	608.556	MHVMIAGYZKXQGE-OHNCOSGTSA-N	1729.29
POS7227	DGTS 21:2-18:5	0.501399	796.59	329.853	BWEICEAGSHEUAK-GBVRMQONSA-N	10850.5
POS7880	DGTS 21:2-21:2	0.629004	844.664	617.623	MSRPWZJUUJSZOR-HBZIWDQGSA-N	839.26
POS8228	DGTS 22:3-22:3	0.622996	868.69	548.396	QTDWLPMQKCKTDV-NSOMFCEZSA-N	2865.56
POS8870	DGTS 23:0-23:0	0.622996	908.826	928.802	RBPLDCLOVWYMCJ-UHFFFAOYSA-N	1564.03
POS9111	DGTS 23:0-24:0	0.543661	922.871	756.789	NZIDNWKOQNYQQC-UHFFFAOYSA-N	12654.6
POS9079	DGTS 23:0-24:1	0.504378	920.827	718.301	FCDDIGCJMWLETK-LCUIJRPUSA-N	8243.64
POS7602	DGTS 24:0-16:1	0.566719	822.714	639.667	MAFXHIRESIUJEE-ZPHPHTNESA-N	410.656
POS9332	DGTS 24:0-24:0	0.622996	936.86	694.605	YDWRVXNGUAHSPU-UHFFFAOYSA-N	882.867
POS9699	DGTS 24:0-26:1	0.500687	962.877	696.332	IEWNVXUIERKJAN-LCUIJRPUSA-N	1746.12
POS8563	DGTS 24:1-21:2	0.504287	888.766	656.948	OPSHGHJDUDIEJZ-IIRWCJMTSA-N	1702.95
POS8702	DGTS 24:1-22:4	0.510111	898.753	695.457	JXYQIAMLPURGAE-TWSPKWPPSA-N	28244.7
POS9587	DGTS 24:1-26:4	0.503025	954.814	738.732	ABQPASKVYKWIPC-RILBYHPOSA-N	1604.07
POS9564	DGTS 24:2-26:4	0.502482	952.817	730.083	DTUGGSYDIUWYPN-PKFAXGRNSA-N	5446.01
POS8131	DGTS 24:4-20:5	0.50086	862.676	557.595	JGKYPZBMALRIOH-CZBZOEKYSA-N	8672.22
POS8555	DGTS 24:4-22:6	0.500687	888.657	563.871	MIECXLMSDSLTAB-XCONFSOHSA-N	1154.57
POS8170	DGTS 25:0-18:1	0.546861	864.766	611.948	HUONWRVFTPJPRN-ANYBSYGZSA-N	672.916
POS8977	DGTS 25:0-22:4	0.505988	914.772	660.231	UNNVQNJMZWWACP-QNGVAJRBSA-N	2592.12
POS8943	DGTS 25:0-22:5	0.505235	912.735	640.412	CNJXKGNFCLQONJ-RMJBQFIFSA-N	2104.78
POS7972	DGTS 26:0-16:1	0.50711	850.746	668.465	MMSBNDGVSPJTBB-ZPHPHTNESA-N	5159.28
POS8267	DGTS 26:0-18:5	0.527136	870.705	738.76	YODGDQMVPUIFFF-JQQOVIDHSA-N	7471.35
POS8621	DGTS 26:0-19:1	0.509203	892.798	696.319	XJBHTOKWGBHEOP-SXBRIOAWSA-N	8981.26
POS9944	DGTS 26:1-26:4	0.507196	982.852	758.069	VKIYMUFOPAIDJT-VSCRCFLHSA-N	3821.93
POS9924	DGTS 26:2-26:4	0.509443	980.835	743.117	IJEFRTKWXFPDEC-NOVDPWBGSA-N	701.242
POS8590	DGTS 27:0-18:2	0.500687	890.779	676.043	HVNFNIOWCAZMQB-DKQJKUHCSA-N	2553.24
POS8497	DGTS 27:0-18:5	0.506551	884.742	684.78	ZDQAEDYYBCAJJX-FOLUEPBASA-N	2964.59
POS8825	DGTS 27:0-19:1	0.508317	906.704	715.363	JNPOTBVJJAMZAL-SJIPCVTESA-N	3523.67
POS8797	DGTS 27:0-19:2	0.500687	904.799	686.78	PSHUWJYVSMUDDR-GBSWFDDZSA-N	1884.8
POS9008	DGTS 27:0-20:3	0.500687	916.796	679.097	SWWVWJQGQASLLD-XDZFUVEGSA-N	4583.14
POS8939	DGTS 27:0-20:5	0.532226	912.787	930.602	FALPSZPQJFHEON-VEIWDTMFSA-N	2143.39
POS9426	DGTS 27:0-22:4	0.500687	942.804	928.802	CGGFSDIJHRRLQS-COUHBGFBSA-N	1034.87
POS9394	DGTS 27:0-22:5	0.534195	940.811	925.232	INZFQTWXXQIHEE-LDMCHOAPSA-N	5282.38
POS9877	DGTS 27:0-24:1	0.500687	976.892	695.474	QOVIDAYYVVUUGE-RFBIWTDZSA-N	1121
POS1973	DGTS 3:0-10:0	0.510099	446.303	202.923	GAQUWJXSICRWPK-UHFFFAOYSA-N	1783.66
POS2896	DGTS 3:0-16:4	0.500687	522.354	212.623	FKCULOCMKCMBOQ-GKFVBPDJSA-N	3573.03
POS5105	DGTS 3:0-26:4	0.504609	662.503	550.936	SBQSDTHERDVJDE-GKFVBPDJSA-N	5464.4
POS1171	DGTS 4:0-4:0	0.622996	376.258	93.02	CZQKQUNXPKVFSO-UHFFFAOYSA-N	14663.4
POS5643	DGTS 5:0-26:2	0.501515	694.577	548.813	PLLGRDCNYPQRAE-NFYLBXPESA-N	2758.93
POS3785	DGTS 6:0-17:1	0.544919	584.473	465.287	KBRUMHGCVJBQSG-PFONDFGASA-N	8146.78
POS4383	DGTS 6:0-19:0	0.506814	614.483	1007.13	VEWIAVJZHMKBBY-UHFFFAOYSA-N	1116.23
POS5402	DGTS 6:0-24:1	0.506125	682.579	388.923	JEEXPOIZHPDQEC-ZCXUNETKSA-N	2310.35
POS6130	DGTS 6:0-27:0	0.506596	726.629	946.286	MPLXHHJYORHDDJ-UHFFFAOYSA-N	1321.56
POS4379	DGTS 8:0-17:0	0.52621	614.484	416.514	JLLNIIFSSZLCCI-UHFFFAOYSA-N	13813.8
POS2688	DGTS 8:0-9:0	0.525047	502.373	124.901	AQXKLIGAHBGHOU-UHFFFAOYSA-N	2466.42
POS5532	DGTS 9:0-22:5	0.500687	688.53	107.027	FFNWJLKSJDTNEK-KDPMOZFYSA-N	1430.89
POS6556	DGTS 9:0-26:0	0.513723	754.655	592.589	QIXFCLZUOGKDIB-UHFFFAOYSA-N	1304.19
POS6327	HexCer-NS d19:2/18:1	0.776212	738.588	427.358	SPBIJXSXXLOXPW-YEUDRJHBSA-N	294441
POS6744	HexCer-NS d19:2/20:1	0.394302	766.619	475.392	NLAVZQCEQISYJE-YIYJSWDJSA-N	2338.59
POS2895	LPC 18:1	0.818171	522.354	130.887	YAMUFBLWGFFICM-SEYXRHQNSA-N	8279.74
POS2876	LPC 18:2	0.689196	520.338	115.617	SPJFYYJXNPEZDW-UTJQPWESSA-N	4180.66
POS2078	LPE 16:0	0.98339	454.293	455.142	YVYMBNSKXOXSKW-UHFFFAOYSA-N	11343.6
POS2386	LPE 18:1	0.961189	480.308	460.612	PYVRVRFVLRNJLY-KTKRTIGZSA-N	11087.8
POS2332	LPE 18:3	0.755681	476.276	388.57	NTBBASCGALPTDC-PDBXOOCHSA-N	3600.44
POS6220	PC 14:0-18:1	0.774953	732.553	407.868	NXASLICYTANYBI-VXPUYCOJSA-N	48661.7
POS6247	PC 16:0-16:0	0.676863	734.561	477.952	KILNVBDSWZSGLL-UHFFFAOYSA-N	5829.37
POS6426	PC 16:0-17:1	0.704062	746.561	460.612	ASFWPRURQHKRSL-ZZEZOPTASA-N	215168
POS6646	PC 16:0-18:1	0.983324	760.585	461.037	WTJKGGKOPKCXLL-MRCUWXFGSA-N	1.57941e+06
POS6571	PC 16:0-18:3	0.842871	756.544	407.313	JMAYDGBZRHQJAT-XSMZTDTHSA-N	9415.13
POS6196	PC 16:1-16:1	0.791532	730.541	387.233	GPWHCUUIQMGELX-YGGBKCGDSA-N	4650.72
POS6484	PC 16:1-18:5	0.600394	750.506	259.611	QYOQWBPJXSXDMU-ZXKJYOBASA-N	1116.03
POS6522	PC 16:2-18:3	0.673593	752.522	294.094	KBWPDBJFWLWTGC-XULYMYOESA-N	5755.98
POS7710	PC 16:3-24:4	0.79025	832.571	345.585	PSZDKKGECDHHAW-ZWDWPNMXSA-N	5452.37
POS6874	PC 17:0-18:1	0.682391	774.602	487.366	SXNXGNVZTLZDHE-XDOYNYLZSA-N	23713.2
POS6598	PC 17:1-17:1	0.861825	758.57	420.983	RXPVDHQFHIMZPN-AUYXYSRISA-N	608901
POS6841	PC 17:1-18:1	0.79736	772.585	441.863	CWDLNVPVXRALIK-WRBBJXAJSA-N	111419
POS6807	PC 17:1-18:2	0.750752	770.568	400.284	UJXPBTXUYBVHBS-ZFUXOTDWSA-N	54995.1
POS6552	PC 17:2-17:2	0.721125	754.537	333.783	FJCUMLVANOXIFV-QYCRHRGJSA-N	26520.4
POS6739	PC 17:2-18:3	0.594292	766.536	320.598	ISRXFUSSZHWGNX-MJXYYAAPSA-N	4063.5
POS7517	PC 17:2-22:6	0.875696	816.574	269.473	DTWMXHHULZZSNB-BRYGMMRHSA-N	3430.22
POS7084	PC 18:0-18:1	0.726397	788.617	512.85	ATHVAWFAEPLPPQ-LNVKXUELSA-N	59759.1
POS7047	PC 18:1-18:1	0.879841	786.602	465.282	SNKAWJBJQDLSFF-YEUCEMRASA-N	4.96782e+06
POS7013	PC 18:1-18:2	0.973286	784.586	425.663	GDWULUGDXGHJIJ-RWLIYIGXSA-N	5.07079e+06
POS6989	PC 18:1-18:3	0.958328	782.562	419.584	FVQGNFUBHWGFCY-XQPIUBQISA-N	163936
POS7296	PC 18:1-19:1	0.54919	800.616	490.75	GEUWKMFIZLQRRK-SXAUZNKPSA-N	6365.77
POS7464	PC 18:1-20:2	0.486217	812.61	471.049	MGYXVNKVMWUCEN-RMSDNIJUSA-N	5249.11
POS7550	PC 18:1e/22:6	0.555703	818.595	303.409	MWJZGUPJPKCTCF-BGOAOESGSA-N	2195.57
POS6957	PC 18:2-18:3	0.84156	780.546	383.341	HZGAVPNEGHQJID-OFWSBFIXSA-N	6915.15
POS6929	PC 18:3-18:3	0.811374	778.537	308.284	XXKFQTJOJZELMD-RSLAUBRISA-N	95595.9
POS7382	PC 18:3-20:3	0.513206	806.557	388.57	JLEMRYFBYBVOJE-ALJCJEJASA-N	112412
POS7484	PC 18:3e/22:6	0.609695	814.557	206.944	IDYBPHOYZBRAFH-YVHSNDMLSA-N	1758.46
POS7460	PC 18:4e/22:6	0.630149	812.544	206.944	ITFHAFHILXQVFU-APMXGGFMSA-N	5754.63
POS7268	PC 19:1-18:2	0.664828	798.6	454.173	VNKYYLLEXZGGSC-IBEJZQOGSA-N	9085.47
POS7436	PC 19:2-19:2	0.405021	810.59	465.707	TWXNOZDNXVHOLP-HBZIWDQGSA-N	112844
POS7414	PC 20:1-18:4	0.558556	808.558	399.425	YDPVXGLBOPTMBY-SCLVCLAHSA-N	1996.38
POS7747	PC 20:3-20:3	0.869309	834.589	372.481	SUSAZHLUBGMSDJ-RSLAUBRISA-N	3318.69
POS7680	PC 20:4-20:4	0.867398	830.553	303.031	BFCSBEFTXQRIOJ-QIURYZFVSA-N	3844.18
POS7567	PC 21:2-18:4	0.504775	820.569	358.519	RLSVBQQTZGSWRZ-OGMOHJNISA-N	1315.52
POS7410	PC 22:1-16:4	0.433214	808.573	426.089	GFGSAZUKIXCKEB-IQSBZQRASA-N	96313.5
POS8461	PC 22:5-22:5	0.591066	882.609	386.875	XAFPNZQFSGKDDB-IYICPNJGSA-N	4460.17
POS5801	PC 6:0-24:1	0.722321	704.523	355.072	FQJLUZIOXUOYQV-ZCXUNETKSA-N	8395.37
POS6003	PC 7:0-24:1	0.620854	718.538	392.087	WPHVUTXZKLJWJB-HNENSFHCSA-N	33353.4
POS5604	PE 11:0-21:0	0.819601	692.525	464.43	UZGXQESSYSTSQK-UHFFFAOYSA-N	6776.45
POS6002	PE 12:0-22:1	0.983978	718.539	455.142	WXLSQXFDJJJVOP-NXVVXOECSA-N	2.29565e+06
POS5969	PE 12:0-22:2	0.972643	716.523	417.497	RPFLIISVDLXAHU-DURLKXOLSA-N	571731
POS5566	PE 14:0-18:1	0.986848	690.507	390.623	QZGYPUQNTDWNBR-MSUUIHNZSA-N	5844.43
POS5976	PE 14:0e/21:2	0.645666	716.551	456.78	JOMOHKKYALFKON-WITMPDRSSA-N	2098.27
POS5911	PE 14:1-20:3	0.379596	712.491	285.229	JHTKQFVCHOYWDK-SGVZYWSQSA-N	13282.9
POS6395	PE 14:1-22:1	0.977917	744.555	461.037	CUUIBVDVVFLYGA-IFVCHSSZSA-N	1.56291e+06
POS6375	PE 14:1-22:2	0.982626	742.538	423.543	XQEKQVXPNUSEMG-AWDDGWGJSA-N	1.25939e+06
POS6353	PE 14:1-22:3	0.971409	740.512	417.642	COQFUEAIWNZRJV-XQUOWRLLSA-N	8071.1
POS5800	PE 16:0-17:1	0.989348	704.525	430.036	CBDUTJYWWDMHBN-ICFOKQHNSA-N	22767.5
POS5939	PE 16:0-18:3	0.986951	714.506	382.916	QONZHKTZKTUIMU-SVNQLWEDSA-N	50325.4
POS6434	PE 16:0e/21:1	0.667736	746.615	454.598	ZJKKMIRGKHWITO-VXPUYCOJSA-N	7598.53
POS5530	PE 16:1-16:1	0.985166	688.49	359.536	PGPMCWZMPPZJML-VMNXYWKNSA-N	12484.5
POS5970	PE 16:1-18:1	0.935708	716.518	383.341	RAMNOXDFBNFSFC-LJSPAGPLSA-N	13770.7
POS5940	PE 16:1-18:2	0.975178	714.505	357.252	SSRRIJSEUKHYFB-RUGCENDASA-N	14872.9
POS5878	PE 16:2-18:3	0.936163	710.483	282.599	YYXKPLFOJPZLSU-NOGDRUJUSA-N	601.075
POS6230	PE 17:0-18:1	0.98579	732.553	458.913	UAKUCJGIIYSFFK-ZPHPHTNESA-N	20875.5
POS6195	PE 17:1-18:1	0.978589	730.538	437.988	MLYDZMPNTAJTBN-YGGBKCGDSA-N	45162
POS6160	PE 17:1-18:2	0.958954	728.521	399.43	HAJJFLNUKSWRNU-DAWNVERKSA-N	13414.4
POS6120	PE 17:1-18:3	0.976462	726.506	359.536	INULJJWWIZWSAV-PPEBMUNXSA-N	29680.3
POS5906	PE 17:2-17:2	0.975972	712.495	358.122	YMZSXNDSMIKBOB-DFIVFKFMSA-N	3214.22
POS6097	PE 17:2-18:3	0.978765	724.495	321.913	NXYNUCRHAUKTRZ-NIZUHMRFSA-N	1341.16
POS6429	PE 18:0-18:1	0.976117	746.563	519.682	JQKOHRZNEOQNJE-ZZEZOPTASA-N	4703.24
POS6352	PE 18:1-18:3	0.642546	740.519	455.142	PCBVVHMKRNVSDR-XEKZTXPJSA-N	269267
POS6315	PE 18:2-18:3	0.965096	738.506	347.325	ZOXULAUECYWFFP-DYXXURTGSA-N	184830
POS6283	PE 18:3-18:3	0.966026	736.49	310.034	WIHSZOXPODIZSW-YTWBPVBXSA-N	23941.8
POS7335	PE 22:0-18:1	0.617767	802.631	579.26	FWHVZNCIAUKGET-NKFKGCMQSA-N	841.102
POS6641	PE 22:6e/17:2	0.487491	760.55	358.25	KPYYVVKEQAKCNO-YZJHYECHSA-N	6563.12
POS5565	PEtOH 13:0-19:2	0.548385	690.506	356.382	YVMBMVCJOFRMKO-YVCOGYDTSA-N	34447
POS6223	PEtOH 13:0-22:2	0.880123	732.545	437.716	XTMJEQDHRIGUBY-WITMPDRSSA-N	7769.4
POS6569	PEtOH 13:0-24:4	0.880123	756.542	477.684	HTSARVGTAXOMGH-BLFZPKBOSA-N	1764.31
POS7131	PEtOH 13:0-26:1	0.880123	790.644	554.461	RCIMTNUXONQJCI-MRCUWXFGSA-N	1249.75
POS6064	PEtOH 13:1-22:6	0.880123	722.504	452.144	DTKWJJIDOGDEAP-SVYCKYHLSA-N	1829.57
POS6549	PEtOH 13:1-24:4	0.938863	754.536	478.382	PTLXZOSXJORBFA-JBEFUFEJSA-N	8990.79
POS6374	PEtOH 14:0-22:4	0.880123	742.528	387.726	YOPBHWYECNICDY-BLFZPKBOSA-N	125451
POS6394	PEtOH 14:1-22:2	0.938863	744.543	423.543	YKRURYQDSYUGQA-LXUIFYRWSA-N	145871
POS6770	PEtOH 14:1-24:4	0.880123	768.554	359.536	BXYDEDFZBMJSSG-GGPCEUTNSA-N	79067.8
POS7488	PEtOH 15:1-26:2	0.880123	814.636	514.577	BPMLFMADOBQRJB-DQRKNDMYSA-N	8856.2
POS6772	PEtOH 16:0-22:5	0.880123	768.554	391.115	BEFIWPYTJAKLHN-ZOMLDSRTSA-N	37446.4
POS6741	PEtOH 16:0-22:6	0.880123	766.528	422.699	KCEJKALZJJKGHV-XNTSSJFKSA-N	18163.7
POS6279	PEtOH 16:2-20:5	0.588326	736.49	382.848	FFFVFIZVPMEEDM-IUOFJXLRSA-N	6191.82
POS6688	PEtOH 16:3-22:5	0.938688	762.503	387.726	JUKLJCKQEHOAJH-RJUNSBJZSA-N	80424
POS6640	PEtOH 16:3-22:6	0.889531	760.489	347.317	NCSSDBQSFFWLMD-NWENCOPKSA-N	22139.3
POS6597	PEtOH 16:4-22:6	0.880123	758.476	310.851	VWILQTSUWGLAED-FFOOYTGYSA-N	3256.75
POS6958	PEtOH 17:0-22:6	0.880123	780.552	419.584	QYTXYGFZFWIPQZ-LZJCXXOBSA-N	217782
POS6000	PEtOH 17:1-17:1	0.946515	718.53	417.497	KJHAZZIUBMXHBJ-CLFAGFIQSA-N	68441.9
POS6490	PEtOH 17:2-20:5	0.639663	750.506	325.873	XFEPEKJIZZNPEE-VKQTZGJOSA-N	1926.24
POS6898	PEtOH 17:2-22:6	0.880123	776.517	478.382	CCXWLWFLXNWEGY-RUXRWVSWSA-N	10138.1
POS6316	PEtOH 18:3-18:3	0.946515	738.503	417.497	METWNYLCXCBBIU-HKTUAWPASA-N	53040.5
POS6714	PEtOH 18:3-20:4	0.953974	764.52	423.543	UPHHRSPIUXLLCG-LSPJWUKVSA-N	90934
POS6809	PEtOH 19:2-19:2	0.946515	770.555	459.34	UHNCXKZGOBDKSW-MLLZQYMOSA-N	4262.95
POS7191	PEtOH 20:3-20:3	0.946515	794.566	465.28	KXRONEZLRKXXIG-HKTUAWPASA-N	20701.3
POS6769	PEtOH 22:1-16:4	0.941545	768.553	501.387	DTMXETFWANNCJL-IONANHEISA-N	21449.6
POS6742	PEtOH 22:2-16:4	0.936469	766.537	460.612	XPHHSLCOFNASAW-JHUHNNMZSA-N	151681
POS9036	PEtOH 24:0-24:0	0.819827	918.743	708.209	HIDJAHYGLJIPDR-UHFFFAOYSA-N	21687.1
POS8790	PEtOH 26:2-22:5	0.880123	904.689	234.899	LSSDTUVCYTUGPF-NXKVMDMESA-N	805.455
POS8189	PEtOH 27:0-18:5	0.880123	866.667	603.181	ZXIOEGZHFLNEEX-QAKVXFDRSA-N	1390.04
POS8677	PEtOH 27:0-20:4	0.880123	896.718	610.301	GXAPKKWBCCFCSV-DBSGREFSSA-N	1406.48
POS6738	PG 16:0-18:1	0.993462	766.559	357.649	PAZGBAOHGQRCBP-ZCXUNETKSA-N	39976.2
POS6719	PG 16:0-18:2	0.994009	764.545	321.73	ATBOMIWRCZXYSZ-BCTRXSSUSA-N	2378.82
POS7117	PG 18:1-18:2	0.955535	790.565	328.553	FSVTVWTVWNNIQX-RQOIEFAZSA-N	884.835
POS7080	PG 18:1-18:3	0.991782	788.52	320.598	SPLOPJJVMQWFIT-XEKZTXPJSA-N	2297.84
POS7081	PG 18:2-18:2	0.997853	788.544	294.094	AKWGRDPPGYFWIW-MAZCIEHSSA-N	1971.45
POS7042	PG 18:2-18:3	0.959146	786.525	260.046	VTAJEODPKJDTAS-DYXXURTGSA-N	746.443
POS6227	PMeOH 12:0-24:2	0.880123	732.552	388.083	ZOLMNXJZHMKQHF-GJLVVWLQSA-N	5329.32
POS5102	PMeOH 13:0-18:2	0.880123	662.477	349.027	PGKSNLQUELKVRC-XZXDJJJYSA-N	18047.2
POS5943	PMeOH 13:1-22:3	0.880123	714.505	324.123	XBPNKAIXHSVTEZ-YYJAPGBKSA-N	27220.1
POS7330	PMeOH 15:0-26:2	0.880123	802.621	944.489	GOUTXAQVHIITDJ-YJMJMZFLSA-N	911.233
POS6193	PMeOH 17:1-19:2	0.937706	730.536	359.106	GCZKXWKGCQBDFF-BOAYSYCPSA-N	26106.1
POS6163	PMeOH 18:2-18:2	0.946515	728.522	326.13	BLNISTBNTVSITR-QYCRHRGJSA-N	4584.09
POS7198	PMeOH 19:0-22:6	0.880123	794.575	270.346	ZMDLSPGQSOTOMY-MJUGNSTCSA-N	966.781
POS7116	PMeOH 19:2-22:6	0.880123	790.534	501.115	HFDCKYDMVJIIOQ-RHRBVFLGSA-N	21777.9
POS7079	PS 10:0-26:2	0.984714	788.523	349.904	AABCRIRXJLPAQD-AUGURXLVSA-N	1544.06
POS6689	PS 16:0-18:1	0.991016	762.527	376.911	OIWCYIUQAVBPGV-ZCXUNETKSA-N	7724.52
POS6643	PS 8:0-26:2	0.91618	760.513	320.336	BHCCLMNQHWGECK-QGLGPCELSA-N	1303.7
POS7226	SHexCer d15:0/20:0	0.552181	796.549	250.309	HOLCONFUIPXNSS-UHFFFAOYSA-N	3091.13
POS5876	SHexCer d16:1/13:0	0.58537	710.468	251.231	ZQFJSWYFJMUIST-ZNTNEXAZSA-N	3359.9
POS7596	SHexCer d20:1/17:0	0.674864	822.56	270.818	OCPRSCVYYVTOHN-NHQGMKOOSA-N	1047.76
POS5086	TAG 12:0-12:0-12:0	0.94883	661.53	451.168	VMPHSYLJUKZBJJ-UHFFFAOYSA-N	3505.35
POS5049	TAG 12:0-12:0-12:1	0.882544	659.521	393.058	LDFREGNFFVYLEB-QOCHGBHMSA-N	5726.68
POS5023	TAG 12:0-12:0-12:2	0.875997	657.507	414.779	MQSYKFFIUDMGSB-OKRTZADUSA-N	8154.03
POS5500	TAG 12:0-12:0-14:1	0.875997	687.56	609.513	JDQBYXSVBWZGCO-SSZFMOIBSA-N	551.791
POS5455	TAG 12:0-12:0-14:2	0.875997	685.5	546.681	LKHSCNWBOXRXBM-OROSMMNWSA-N	5192.11
POS5415	TAG 12:0-12:0-14:3	0.875997	683.523	374.325	PBOLDSKARPIAGA-SOQFIYBLSA-N	1108.64
POS6140	TAG 12:0-12:0-17:2	0.875997	727.567	691.122	AEBJNPSBSPTNTI-OKRTZADUSA-N	1142.66
POS6268	TAG 12:0-12:0-18:5	0.875997	735.574	456.236	UTGXPVSKWQHYNK-XLIYEHLBSA-N	5768.83
POS6584	TAG 12:0-12:0-19:1	0.887836	757.667	699.839	GKWJYHGIRPQDSW-FCQUAONHSA-N	4159.25
POS6794	TAG 12:0-12:0-20:2	0.875997	769.632	671.576	CVVRPLLCUNBBAA-BLWADTQWSA-N	1914.35
POS4975	TAG 12:0-12:2-12:2	0.875997	653.476	304.525	JSVIALVTZSSZCH-FZZLDBPDSA-N	2904.39
POS7583	TAG 12:0-18:2-18:2	0.901376	821.663	676.918	MVLRQPPTISTJFW-ZHSZNRNPSA-N	4118.75
POS7893	TAG 12:0-19:3-19:3	0.879165	845.68	690.258	DFORNSCLDPWDEL-IIEKAORQSA-N	1545.28
POS9417	TAG 12:0-22:0-22:0	0.921867	941.841	809.252	PNJYKLQHZIBEEN-UHFFFAOYSA-N	49430.4
POS9238	TAG 12:0-22:3-22:3	0.875997	929.795	931.504	BYHFQCFBMLWDPD-IIEKAORQSA-N	448.32
POS5001	TAG 12:1-12:1-12:1	0.946224	655.47	596.374	WJJOCZGPZADARQ-BUTYCLJRSA-N	2704.11
POS4974	TAG 12:1-12:1-12:2	0.881358	653.475	353.332	UOQDIZGKLHQIAW-NRABLCCUSA-N	3399.9
POS6299	TAG 12:1-12:1-18:2	0.878171	737.564	626.887	BETSKEANSOKFGX-PGJXQSJBSA-N	1339.67
POS6209	TAG 12:1-12:1-18:5	0.875997	731.539	636.012	XMRQSCAMMNHPMV-ATCQYGBMSA-N	979.165
POS7025	TAG 12:1-12:1-22:6	0.875997	785.573	675.395	BNIUNSFBYAZPKH-TXVNATTASA-N	8616.04
POS7501	TAG 12:1-18:3-18:3	0.878938	815.614	611.17	BJPKJDKQGQXWBD-GCIJZUJDSA-N	3493.94
POS7397	TAG 12:1-18:5-18:5	0.875997	807.573	242.297	AAKYNACVXPFAIQ-UNGABISYSA-N	5359.84
POS7768	TAG 12:1-19:5-19:5	0.875997	835.574	515.402	CSPNMOSQWYIFSK-LBJIMSLYSA-N	1123.27
POS8148	TAG 12:1-20:5-20:5	0.875997	863.628	617.856	UNJRGINCIGJKKX-ZOTKCPILSA-N	6592.8
POS5163	TAG 12:2-12:2-13:1	0.875997	665.498	472.564	KXLYMUKWMFXFBP-ZYUAYNDISA-N	3289.04
POS5788	TAG 12:2-12:2-16:3	0.888318	703.503	583.109	QLSBIRDFHOATHY-XEUSSORJSA-N	1821.59
POS5748	TAG 12:2-12:2-16:4	0.875997	701.487	550.928	QFIPHOARENKPEZ-WJDJLJQNSA-N	4751.2
POS5711	TAG 12:2-12:2-16:5	0.875997	699.47	519.674	CENWEXXEBBTZNV-DMHDASJHSA-N	3289.2
POS6179	TAG 12:2-12:2-18:4	0.875997	729.522	609.426	CDODRXGTCDUQCN-WCCPBRKTSA-N	1092.13
POS5119	TAG 12:3-12:3-13:0	0.876747	663.454	501.115	UQEYVGZRLIEUMP-DGQKLVHASA-N	906419
POS5090	TAG 12:3-12:3-13:1	0.875997	661.461	506.015	LREMJYCICATKFT-YWNWDKJASA-N	3569.71
POS5260	TAG 12:3-12:3-14:2	0.875997	673.46	517.678	AQHGNRUEPYQWHX-ZZXWJXDZSA-N	1443.8
POS5497	TAG 12:3-12:3-15:2	0.875997	687.462	826.687	QOKVUTRIFJXLQF-YXRDRRLXSA-N	1470.05
POS5450	TAG 12:3-12:3-15:3	0.875997	685.432	555.896	QMYUHSVPIUYIOB-VTZIQTPNSA-N	13465
POS5814	TAG 12:3-12:3-16:0	0.892981	705.501	551.781	WNXQNTDRQGWRNR-WSYUDTBZSA-N	3794.93
POS5685	TAG 12:3-12:3-16:4	0.875997	697.456	487.993	UQVUAUQYPKALCR-VSICSEIVSA-N	1510.4
POS6205	TAG 12:3-12:3-18:1	0.905004	731.523	583.712	MDVTZLUVUCEMJA-PJFPFZFLSA-N	2221.32
POS6335	TAG 12:3-12:3-19:4	0.875997	739.506	417.497	YEPOZWLELCXZKC-VTAOZULZSA-N	24498
POS6307	TAG 12:3-12:3-19:5	0.875997	737.459	547.546	ZKDMLFIZXPMQGT-KXMGSTDESA-N	2439.49
POS6753	TAG 12:3-12:3-21:4	0.875997	767.562	357.649	MYTONGQUCFIYDL-AHUJZJPQSA-N	18637.9
POS5891	TAG 12:3-14:0-14:0	0.879396	711.565	428.628	XLTBSJQFJNVVNY-QTRYTOTJSA-N	11011.7
POS7346	TAG 12:3-18:5-18:5	0.875997	803.56	455.142	FTQRJKFIQSZQPR-BNOBEIODSA-N	1324.19
POS6828	TAG 13:0-13:0-18:1	0.89464	771.645	691.992	GGHAFYYDGHUYSL-QOCHGBHMSA-N	2261.81
POS7106	TAG 13:0-13:0-20:6	0.879782	789.599	607.686	CJFJQTXTBNCITA-GZFNJLICSA-N	5057.07
POS7426	TAG 13:0-13:0-21:3	0.875997	809.669	750.807	IGJVIPKQQHSDQY-PMMYFGOISA-N	10893.4
POS7554	TAG 13:0-13:0-22:5	0.890018	819.624	647.804	KRSDRGYBAZEYAI-SWRZEBKHSA-N	2098.45
POS7415	TAG 13:0-16:0-18:1	0.750726	808.741	725.375	PWSCLBURDNJBPB-QOCHGBHMSA-N	7359.33
POS7818	TAG 13:0-18:1-18:1	0.888472	839.709	729.25	LRHFUQNHZGWLNJ-IKJQKJQYSA-N	19217
POS7700	TAG 13:0-18:3-18:3	0.888089	831.662	460.612	VYVZQVOCVZKNQA-OTCCWULISA-N	5862.7
POS7648	TAG 13:0-18:4-18:4	0.901096	827.627	387.726	FJICFNNFHMRUIZ-ZQWIHQFKSA-N	4390.8
POS9131	TAG 13:0-21:1-21:1	0.875997	923.815	927.006	BVCKNKYIGFKUJH-UOALMSBLSA-N	9090.67
POS8847	TAG 13:0-21:5-21:5	0.883884	907.704	596.909	NTJWXGDQNLVCLT-JFDOHWCFSA-N	1923.2
POS6763	TAG 13:1-13:1-18:1	0.884378	767.597	690.25	KJKMGECHYGQIPT-SASKFMPESA-N	1534.81
POS7452	TAG 13:1-13:1-21:0	0.882401	811.672	733.568	QQYIGUXZZWHFJY-UBTQEXSZSA-N	5450.21
POS7028	TAG 13:1-16:0-16:0	0.884738	785.661	701.594	OHWLBMVUPXYPBB-SDXDJHTJSA-N	2922.34
POS7719	TAG 13:1-18:1-18:1	0.572793	832.74	709.491	VOBDFARTBFCYLJ-JBRWGPMISA-N	5790.04
POS9130	TAG 13:1-21:1-22:7	0.889391	923.746	760.624	SVMVGGYCQCIHDH-LNFFPSCYSA-N	37377.1
POS9581	TAG 13:1-22:0-22:0	0.887817	953.849	817.557	ZWXNIYGDRXRWEP-SDXDJHTJSA-N	54344.3
POS9288	TAG 13:1-22:5-22:5	0.888025	933.692	639.171	PJMRPNCTXJKYES-LFAMAIBRSA-N	880.073
POS9233	TAG 13:1-22:6-22:6	0.877417	929.659	548.396	QRTCKZFMXZSBEC-WKLAWONTSA-N	629.395
POS6412	TAG 14:0-14:0-14:0	0.946224	745.63	604.496	DUXYWXYOBMKGIN-UHFFFAOYSA-N	1197.2
POS6862	TAG 14:0-14:0-16:0	0.90986	773.662	711.659	AMXRERGJDVUTMF-UHFFFAOYSA-N	3353.93
POS6748	TAG 14:0-14:0-16:1	0.473079	766.696	692.005	KQEHALNICAFZDI-RWEWTDSWSA-N	1984.51
POS7277	TAG 14:0-14:0-18:1	0.897147	799.678	713.937	YFAOERMPCIFRTL-QOCHGBHMSA-N	11256.4
POS7212	TAG 14:0-14:0-18:3	0.884303	795.649	675.173	JAVRDJBFOOPTRT-AAPVPQQHSA-N	1695.67
POS7151	TAG 14:0-14:0-18:5	0.886509	791.608	607.608	LLGVLOMMSBBBFU-YIOZBAMQSA-N	1504.92
POS7733	TAG 14:0-14:0-21:5	0.892441	833.682	607.608	FOVPHAAKDHNKON-SVGCSKSCSA-N	1153.91
POS7311	TAG 14:0-16:0-16:0	0.910733	801.692	734.41	JWVXCFSNEOMSHH-UHFFFAOYSA-N	7437.17
POS7601	TAG 14:0-16:0-18:1	0.954938	822.754	736.15	UPTISBGEYYYCRS-QOCHGBHMSA-N	103168
POS7576	TAG 14:0-16:0-18:2	0.844666	820.737	717.432	HUAFGDPJQVZKDZ-TXMPEXPYSA-N	20193.8
POS7244	TAG 14:0-16:1-16:1	0.913087	797.665	694.587	NSWFSBQVEYIODS-FRUUGIBISA-N	4092.45
POS7523	TAG 14:0-16:1-18:3	0.410654	816.711	677.353	AKMDEWPFWRQGDJ-BGDCJKQDSA-N	1388.87
POS7758	TAG 14:0-17:1-18:1	0.762577	834.753	728.395	GRGRQWHVHMPOKY-ZUPZETNFSA-N	16216.7
POS7944	TAG 14:0-18:1-18:1	0.935145	848.77	738.76	JSXDYDGETRNNDY-IKJQKJQYSA-N	285754
POS7883	TAG 14:0-18:1-18:3	0.664114	844.737	701.596	VPFXDUQIZNNZLK-GXKCQHDASA-N	20763.3
POS7953	TAG 14:0-18:2-18:2	0.910654	849.693	701.596	IPZYSMBZEKSFQU-LHMLETAISA-N	45436.1
POS7857	TAG 14:0-18:2-18:3	0.572141	842.724	681.851	GLRVHWCFJRDQSX-DTIWWKLMSA-N	7216.5
POS7892	TAG 14:0-18:3-18:3	0.909408	845.664	661.739	YWRYGACHXXJZCK-OTCCWULISA-N	5960.84
POS6336	TAG 14:1-14:1-14:1	0.946224	739.566	690.258	JNMDCUOOYCRSIP-WLFVLELZSA-N	2349.36
POS7217	TAG 14:1-14:1-18:1	0.891325	795.619	691.562	AZXHNJLLQHJYIJ-SASKFMPESA-N	2010.76
POS7374	TAG 14:1-14:1-19:3	0.906902	805.646	455.264	VZXPTSBFUMNKIU-JIPXGMEESA-N	7210.92
POS9441	TAG 14:1-22:6-22:6	0.875997	943.702	706.657	CQQAZQPXCKVEPZ-AKJREQPQSA-N	2434.82
POS7275	TAG 14:2-14:2-19:4	0.944833	799.599	417.897	FOSUOYRDZDIJOX-SLKCOVMRSA-N	1821.04
POS7671	TAG 14:2-14:2-21:3	0.902754	829.642	424.394	PLDCZFOXSVTBNU-JWMFCACYSA-N	3722.76
POS6672	TAG 14:3-14:3-16:0	0.879652	761.571	576.067	VQCAKZRQICNORK-JEPWSDHJSA-N	3452.34
POS7070	TAG 14:3-14:3-18:1	0.881226	787.594	424.936	HCCVIPKBAXQTSK-UUDUPEKKSA-N	112786
POS7317	TAG 14:3-14:3-19:1	0.8861	801.613	455.264	BRIRUNUYPWYNNI-WVTPKKPCSA-N	6911.07
POS7652	TAG 14:3-14:3-21:2	0.879263	827.627	460.184	PXMHTHIQPWYFJG-XFWDLOOUSA-N	4233.81
POS7730	TAG 14:3-14:3-22:6	0.879952	833.585	646.934	POXHCVJMJLMNRX-NZENNIGZSA-N	927.949
POS9712	TAG 14:3-22:0-22:0	0.905511	963.834	797.197	HUCDGFGOYJOPKU-KUJYMETDSA-N	94055.4
POS7066	TAG 15:0-15:0-15:0	0.955079	787.679	720.378	CLJLWABDLPQTHL-UHFFFAOYSA-N	2105.73
POS7214	TAG 15:0-15:0-16:3	0.879809	795.627	647.804	LRMOUOFFBQBCMP-AAPVPQQHSA-N	2335.25
POS7557	TAG 15:0-15:0-18:5	0.886288	819.664	617.856	FRUWJLDYRIQTOL-CDVLZJFLSA-N	4216.31
POS7732	TAG 15:0-15:0-19:5	0.883753	833.681	682.712	IEAQQSKVGZYNLI-HRDWKEGWSA-N	6761.99
POS7783	TAG 15:0-16:0-18:1	0.866347	836.769	746.485	KWXJMBTWCDOOOM-QOCHGBHMSA-N	46058.5
POS7390	TAG 15:0-16:1-16:1	0.567979	806.725	707.649	BQUIWVIBSXGNPH-RZEXXKRKSA-N	4506.49
POS8217	TAG 15:0-18:1-18:1	0.909284	867.733	730.943	LUGDNKTVMCHPQX-IKJQKJQYSA-N	12215
POS8152	TAG 15:0-18:2-18:2	0.891243	863.708	713.506	DRFFNNCYRJLRRH-HTUQFOBESA-N	21735.8
POS8989	TAG 15:0-20:3-20:3	0.889957	915.765	677.352	KNCZTEPTHPLBPF-RPYXIAOWSA-N	1180.49
POS8920	TAG 15:0-20:4-20:4	0.878923	911.728	639.484	WGBLYIVQHHBSJP-NDMZAKPISA-N	4587.71
POS8840	TAG 15:0-20:5-20:5	0.879099	907.692	205.613	VPVKRZPIIIAROB-YHCOTYGJSA-N	737.901
POS9312	TAG 15:0-21:5-21:5	0.881137	935.731	627.919	RLZWUUQVBMCSMB-UKBXYXCPSA-N	5208.02
POS9596	TAG 15:0-22:7-22:7	0.875997	955.655	670.156	DYXGNVLKBRZLDZ-IEOQHBFBSA-N	956.508
POS6977	TAG 15:1-15:1-15:1	0.946224	781.613	690.258	ONPXYEULBZRYSX-JFJOQQEJSA-N	3326.42
POS7475	TAG 15:1-16:0-16:0	0.902574	813.697	724.519	JWQTZRIFIGSJAC-UZYVYHOESA-N	7851.91
POS9885	TAG 15:1-22:1-22:1	0.875997	977.851	805.352	WTFRPDRVIVIESR-PNHBKRSTSA-N	17245.8
POS9682	TAG 15:1-22:5-22:5	0.883753	961.746	750.722	XKQYYGNVUOZFPE-RNYAXXSUSA-N	3444.13
POS8350	TAG 15:2-19:5-19:5	0.892874	875.623	183.642	XPHODBUJORQNNS-LRSCVWJZSA-N	344.034
POS8712	TAG 15:2-20:6-20:6	0.883336	899.609	454.716	CAMPVWPUIZJKIE-ISXPOGNOSA-N	2466.57
POS9516	TAG 15:2-21:1-22:7	0.895996	949.744	758.495	OEIQOCWEBFNOBV-LZGGNVPQSA-N	17474.7
POS7477	TAG 15:3-15:3-18:2	0.882604	813.616	710.774	WNDVOQYYZUZCSI-DVSJQCIMSA-N	1475.36
POS7843	TAG 15:3-15:3-20:2	0.876461	841.647	617.856	WWNMZWXWUVKJPL-UVIKLEAJSA-N	11268.5
POS8738	TAG 15:3-20:5-20:5	0.890037	901.669	679.097	QMOJOIBZPHBKNO-QMAWVROWSA-N	3703.55
POS7622	TAG 16:0-16:0-16:0	0.983525	824.77	755.074	PVNIQBQSYATKKL-UHFFFAOYSA-N	14303.9
POS7558	TAG 16:0-16:0-16:5	0.915395	819.66	455.084	JRHQTYXMNZJOBW-HQPPMIAMSA-N	5687.44
POS7870	TAG 16:0-16:0-17:0	0.912641	843.741	764.874	TTWJTJMWHOYBPQ-UHFFFAOYSA-N	4932.52
POS7844	TAG 16:0-16:0-17:1	0.908487	841.724	747.387	DYXOPHJPQFFRRG-HYOGKJQXSA-N	40359.3
POS8062	TAG 16:0-16:0-18:0	0.960585	857.759	741.35	DQKMNCLZNGAXNX-UHFFFAOYSA-N	13072.2
POS8035	TAG 16:0-16:0-18:1	0.987343	855.741	755.939	ZKEWGTVAIGJNBK-QOCHGBHMSA-N	531279
POS8010	TAG 16:0-16:0-18:2	0.955919	853.726	738.76	KELXZWJUGNROKO-OCGDUTRDSA-N	303908
POS8114	TAG 16:0-16:0-19:5	0.888569	861.696	694.587	FYUQFRIHLPDOCW-GYMCXTIASA-N	6507.93
POS8352	TAG 16:0-16:0-20:5	0.931494	875.709	705.527	MKRZSXAKFYWUAW-HRDWKEGWSA-N	176335
POS8780	TAG 16:0-16:0-22:5	0.908714	903.726	674.066	JKYPCWURBUPJMX-XNDBILRSSA-N	809.421
POS7628	TAG 16:0-16:1-16:1	0.906468	825.693	717.432	UGGMYGFVPCJWRU-CDAVXRBQSA-N	35664
POS7913	TAG 16:0-16:1-18:2	0.794337	846.755	720.915	DQDPOOOZAMWWOY-WTGFFXNQSA-N	68515.4
POS8194	TAG 16:0-17:0-18:0	0.908607	866.807	766.154	YVLSJEQNDDKMQI-UHFFFAOYSA-N	37503.4
POS8166	TAG 16:0-17:0-18:1	0.980945	864.801	766.154	FCWXNRYUXIEVJC-QOCHGBHMSA-N	186191
POS9112	TAG 16:0-17:0-22:0	0.778428	922.872	801.467	FTANHDRQGYLDGB-UHFFFAOYSA-N	7683.74
POS8139	TAG 16:0-17:1-18:1	0.975738	862.795	775.591	WHWWSPAFLPLISL-LIZOOBNRSA-N	4351.27
POS8100	TAG 16:0-17:1-18:2	0.707801	860.777	758.495	LZGIWQXZVKXCKP-KBWLTDIESA-N	9833.35
POS8077	TAG 16:0-17:1-18:3	0.567609	858.76	742.21	OZIYUUGXWZVSBG-XEDJOWGPSA-N	8455.61
POS8510	TAG 16:0-18:0-18:0	0.926229	885.786	791.87	SDNYRTVJOFMYIW-UHFFFAOYSA-N	21889.6
POS8389	TAG 16:0-18:0-18:1	0.994545	878.817	775.588	RBJMAKBTUZSIDN-QOCHGBHMSA-N	1.23814e+06
POS8447	TAG 16:0-18:1-18:1	0.998733	881.746	741.312	NJWLXJXDVKOEOP-IKJQKJQYSA-N	106831
POS8404	TAG 16:0-18:1-18:2	0.990449	879.741	741.35	PFTMZNUFSPJEJR-KDHVXLOFSA-N	532235
POS9078	TAG 16:0-18:1-21:0	0.731602	920.864	801.467	KHJMVXCNWWTXQP-ATJXCDBQSA-N	27798.9
POS9303	TAG 16:0-18:1-22:0	0.986868	934.869	794.025	OZXLEWFIONDQJM-ATJXCDBQSA-N	32897.8
POS8376	TAG 16:0-18:2-18:2	0.971711	877.725	723.961	UAWKISGGTGCUMP-HTUQFOBESA-N	386883
POS8266	TAG 16:0-18:2-18:3	0.868731	870.752	706.095	DWJFHJOYYJJEBL-IXXGKOKVSA-N	107911
POS8323	TAG 16:0-18:3-18:3	0.926749	873.719	644.516	NUMGWLDQAIBJJN-OTCCWULISA-N	585.051
POS9415	TAG 16:0-20:0-20:0	0.894771	941.851	824.099	SXOXZWKQBXKGCG-UHFFFAOYSA-N	6483.47
POS9932	TAG 16:0-22:4-22:4	0.875997	981.774	924.359	UXBVQMSJLSIMMN-ALMBGZEPSA-N	2514.98
POS9781	TAG 16:0-22:7-22:7	0.882463	969.713	707.947	BBVQVSAITIKHGJ-UGCCLVPTSA-N	4539.23
POS7551	TAG 16:1-16:1-16:1	0.951129	818.724	696.766	CWTZJNJDDDCLFV-IUPFWZBJSA-N	6473.26
POS7791	TAG 16:1-16:1-17:1	0.884712	837.693	711.771	COIJIZVGJVDKDE-PHPCGZCKSA-N	8716.53
POS7982	TAG 16:1-16:1-18:1	0.914099	851.708	720.481	YAZXQAFZIYKZEV-HWDPTEACSA-N	109922
POS7924	TAG 16:1-16:1-18:3	0.914741	847.679	681.317	HJFDNNHLSVDCOM-OFMGDYCASA-N	17167.6
POS8058	TAG 16:1-16:1-19:5	0.893312	857.692	584.839	JUEQUJYCPYQWTF-PTSRVHAISA-N	1294.74
POS8482	TAG 16:1-18:0-18:0	0.888637	883.772	906.08	JUQOXGTWDFVJHQ-OVXWJCGASA-N	2779.91
POS8231	TAG 16:1-18:2-18:3	0.592529	868.739	686.78	ZNWMQGQSWLJCNF-YOPYQNEPSA-N	34808.6
POS8281	TAG 16:1-18:3-18:3	0.917624	871.679	664.803	SAKXPJDNWZNORC-YZMANTQLSA-N	24492
POS9858	TAG 16:1-22:5-22:5	0.875997	975.739	732.663	UTHCHIMAUGLYEZ-JMCKEDEWSA-N	381.479
POS9806	TAG 16:1-22:6-22:6	0.875997	971.73	727.101	ZMYDNGPFWOFXFT-ACOOXYRXSA-N	6674.29
POS7530	TAG 16:2-16:2-16:2	0.946224	817.612	647.136	ZCWBRQCTMRFYLM-BWYWOHEUSA-N	7986.61
POS7865	TAG 16:2-16:2-18:3	0.893817	843.646	638.81	XUOUPRDWNYNQGQ-XNWXADMLSA-N	1456.93
POS8147	TAG 16:2-16:2-19:0	0.881334	863.671	685.878	BHYAWJKEHMXSDH-SHPRVHJESA-N	35317.7
POS8030	TAG 16:2-16:2-19:4	0.876226	855.662	682.712	NXRGXSWWMNWNDR-JUFJWZNMSA-N	21588.7
POS8544	TAG 16:2-16:2-21:2	0.882184	887.738	653.031	CDQPHVJNHDSNRB-WOSLJGIWSA-N	1092.73
POS8318	TAG 16:2-18:2-18:2	0.908483	873.694	685.773	GOOWHOLGCYSMJZ-RMLMUKSQSA-N	69126.3
POS8197	TAG 16:2-18:2-18:3	0.577718	866.743	691.548	LESWOCYITLKHGK-VOUFMOGPSA-N	3978.47
POS8241	TAG 16:2-18:3-18:3	0.915249	869.663	643.901	ZUUAIGFZEGVGRM-YHFHYXTNSA-N	10042.6
POS9730	TAG 16:2-22:7-22:7	0.875997	965.68	669.598	QXIATYCEHZTUPX-CTANPQCRSA-N	1349.13
POS7670	TAG 16:3-16:3-17:1	0.881075	829.657	712.754	MIRQFVPLJYLQCS-XWYVDLHPSA-N	1168.02
POS8207	TAG 16:3-18:3-18:3	0.92502	867.647	624.247	LDJILMZINOCQIS-HQZGDWGUSA-N	1569.79
POS9017	TAG 16:4-20:4-20:4	0.888046	917.663	572.577	KRBHISYYLZFUMM-WZAQGVKSSA-N	9023.53
POS9881	TAG 16:4-22:3-22:3	0.880347	977.779	778.136	KECIKWHBJUMLAL-KWLSWBQCSA-N	16006.5
POS8400	TAG 16:5-16:5-22:7	0.875997	879.566	466.13	UEFHFEXICSURRZ-ZCCGCRJBSA-N	2032.71
POS8656	TAG 16:5-19:5-20:6	0.80357	895.608	517.222	BMXBARFLNYEBQU-RUZGWGINSA-N	2813.09
POS9085	TAG 16:5-19:5-22:7	0.80357	921.596	617.623	CBFOFFYZIQCTLN-UYWGLLPVSA-N	379.877
POS8286	TAG 17:0-17:0-17:0	0.960803	871.764	766.154	FBFWDBGUSMGXPI-UHFFFAOYSA-N	42825
POS9208	TAG 17:0-17:0-21:0	0.88709	927.828	801.467	NCRKIQAWNPZMKK-UHFFFAOYSA-N	8660.87
POS9265	TAG 17:0-17:0-22:5	0.944361	931.758	727.966	YSQCXZWUBXCGBU-WMULTGKQSA-N	14806.5
POS8209	TAG 17:0-17:1-17:1	0.924208	867.741	749.044	WZHAGACJPMWTID-GIMNZITISA-N	161422
POS8718	TAG 17:0-18:0-18:0	0.908276	899.77	779.659	WSUMGSSXAHYOFH-UHFFFAOYSA-N	30276.7
POS8620	TAG 17:0-18:0-18:1	0.974454	892.884	767.869	BHJLNGDWUXQOBH-QOCHGBHMSA-N	30104.2
POS9538	TAG 17:0-18:0-22:0	0.56841	950.9	817.557	UZZOKDZXRGTXBN-UHFFFAOYSA-N	8639.34
POS8660	TAG 17:0-18:1-18:1	0.950319	895.772	767.869	UCFUHDDQQGBXAB-IKJQKJQYSA-N	291220
POS9507	TAG 17:0-18:1-22:0	0.772208	948.895	817.557	AYKPCJWBYBKQJD-ATJXCDBQSA-N	33590
POS8602	TAG 17:0-18:2-18:2	0.88824	891.741	733.976	YWUXDCKWZLDYON-HTUQFOBESA-N	110782
POS8923	TAG 17:0-19:4-19:4	0.883898	911.71	676.477	AZOQZYMOQOCCKE-FCNWTIBUSA-N	1811.52
POS9956	TAG 17:0-21:0-21:0	0.881681	983.865	829.427	UWTNPYXFHLTFER-UHFFFAOYSA-N	10373.5
POS9910	TAG 17:0-21:1-21:1	0.880175	979.865	819.297	OQAWEFNFXSTBRD-ZMYSONEWSA-N	49181.5
POS10195	TAG 17:0-22:1-22:1	0.876425	1007.9	834.865	RPRLGLPTDYFXNL-UOALMSBLSA-N	17906.8
POS10151	TAG 17:0-22:2-22:2	0.875997	1003.87	807.947	ATUIDFZRVRFNAH-HTUQFOBESA-N	3417.87
POS8181	TAG 17:1-17:1-17:1	0.956879	865.725	731.826	DBGJJEOFYRIOEN-XNQILKFJSA-N	53933.1
POS8504	TAG 17:1-17:1-19:5	0.876161	885.672	690.258	BMKKQNDEEGPZQY-WPGZWRHSSA-N	140196
POS8688	TAG 17:1-18:0-18:0	0.908184	897.787	784.773	PFIODDOEBWDLQX-MEIHLTSWSA-N	177577
POS8635	TAG 17:1-18:1-18:1	0.959143	893.757	750.764	BFFXLOGCHXWQID-JTIDUANGSA-N	198626
POS8522	TAG 17:1-18:1-18:2	0.793106	886.785	734.41	QRDLWPASSJSSME-XMOCMKDKSA-N	60023.2
POS8494	TAG 17:1-18:1-18:3	0.662197	884.769	715.681	MMZGKLGXUONWFW-GKAQKEBSSA-N	35016.5
POS9483	TAG 17:1-18:1-22:0	0.779068	946.879	803.192	KKTLALYOESIIKV-FLUWACEISA-N	21424
POS8574	TAG 17:1-18:2-18:2	0.912191	889.725	716.116	AURJQWHMZBLBDL-KQFCDIKPSA-N	51628.1
POS8505	TAG 17:1-18:3-18:3	0.900812	885.695	676.918	PUGFDAQDPJVSOQ-FVGUNIDJSA-N	13143.5
POS9174	TAG 17:1-19:0-19:0	0.884525	925.818	801.467	GZBZFYQWFMMHEY-JCUPVDEDSA-N	37358.4
POS8884	TAG 17:1-19:4-19:4	0.883842	909.7	657.823	CWWISLCNYAMDRS-AXNRKCDOSA-N	1324.54
POS9236	TAG 17:1-20:6-20:6	0.876776	929.684	206.064	BVPYUAQRYRPMHO-PAKIAEMYSA-N	3836.06
POS9933	TAG 17:1-21:0-21:0	0.877626	981.881	833.116	KSTHPNKMOGEKME-HYLXNHFUSA-N	51230.8
POS9886	TAG 17:1-21:1-21:1	0.876927	977.929	833.208	MAXHPDZKCAYTDU-ZVOHKXDQSA-N	20878.3
POS10218	TAG 17:1-22:0-22:0	0.877961	1009.88	830.813	MNWXFXDPJAZSTH-GJARRJKISA-N	6682.32
POS10176	TAG 17:1-22:1-22:1	0.876647	1005.88	821.037	SLTZWIBJXRNKFR-UNHWGTDISA-N	6645.71
POS8082	TAG 17:2-17:2-17:2	0.946224	859.679	674.732	UTXYTAHUERNOJK-XVNWISTMSA-N	2909.74
POS8543	TAG 17:2-18:2-18:2	0.897285	887.709	697.214	SIYHULOVQCQBNP-FGBSRSBESA-N	21160.7
POS8474	TAG 17:2-18:3-18:3	0.900192	883.679	656.948	CIFGNSBTJZSTQL-PDKFGEESSA-N	5112.12
POS9314	TAG 17:2-20:4-20:4	0.953302	935.702	205.613	DVLAOWRJTOYIKS-WYYRPQOUSA-N	3010.37
POS9862	TAG 17:2-21:1-21:1	0.877509	975.836	792.528	PUFGKCOXPNXLBW-WYPMRYOSSA-N	6238.98
POS9237	TAG 17:3-17:3-22:0	0.904388	929.741	710.774	QUXNTARTICAQSR-RLBYSZFRSA-N	9750.16
POS8441	TAG 17:3-18:3-18:3	0.909169	881.664	636.725	BSXQIOAMTNIKDG-MVMJWRHISA-N	1424.73
POS9734	TAG 17:3-21:3-21:3	0.878998	965.779	783.913	HSYWZQGPSFAFAH-YDWLYZEPSA-N	2968.63
POS8956	TAG 18:0-18:0-18:0	0.974566	913.818	808.382	DCXXMTOCNZCJGO-UHFFFAOYSA-N	13845.7
POS8827	TAG 18:0-18:0-18:1	0.994971	906.84	777.288	CXVKBFLPGNGMQW-QOCHGBHMSA-N	256207
POS9201	TAG 18:0-18:0-19:0	0.889397	927.817	745.582	LDSHYHKSQIBMRY-UHFFFAOYSA-N	22579.2
POS9785	TAG 18:0-18:0-22:0	0.887756	969.881	840.586	KFFURWDSOSXFNL-UHFFFAOYSA-N	6771.72
POS9657	TAG 18:0-18:0-22:5	0.951452	959.75	733.12	SRYYVIJJOHXIGQ-KNNVLUOCSA-N	1397.19
POS8882	TAG 18:0-18:1-18:1	0.99934	909.788	777.288	HWYGJLSOHLGKDX-UZTWDUGDSA-N	812502
POS9700	TAG 18:0-18:1-22:0	0.929391	962.911	825.391	HTEKPEUBHXJJTE-FLFQWRMESA-N	325819
POS10048	TAG 18:0-21:0-21:0	0.418335	992.95	841.153	YOJZZQCLJGKAQU-UHFFFAOYSA-N	38000.8
POS10056	TAG 18:0-21:1-21:1	0.878996	993.883	827.116	PZBFJZZLLQZMDX-CCRNCNKYSA-N	232484
POS10345	TAG 18:0-22:0-22:0	0.892232	1025.91	852.508	JFYAITPMPUPERR-UHFFFAOYSA-N	891.203
POS8844	TAG 18:1-18:1-18:1	0.998104	907.772	760.624	JSSROPRCXOAGCW-BUTYCLJRSA-N	939333
POS8809	TAG 18:1-18:1-18:2	0.996556	905.756	743.929	XIKRLPVGWJXBJH-QFACYJBGSA-N	786682
POS9126	TAG 18:1-18:1-19:0	0.906585	923.803	786.296	BHZBNIOOFFAFKX-XFUYORNGSA-N	36113.2
POS9089	TAG 18:1-18:1-19:1	0.899142	921.788	769.583	MAKQQPHBUNHYGM-ROROFROQSA-N	21854.1
POS8961	TAG 18:1-18:1-19:5	0.891486	913.711	206.051	OWMLQHKUZLRVPB-MOZUMYNISA-N	572.743
POS9278	TAG 18:1-18:1-20:0	0.936127	932.863	794.653	GYPCYQZGNPPXQY-XFUYORNGSA-N	128917
POS9313	TAG 18:1-18:1-20:1	0.92145	935.804	779.537	DVVVWSWPMOHCJM-ANKPWZAQSA-N	77728.3
POS9289	TAG 18:1-18:1-20:2	0.896509	933.746	733.976	YYLWOHSMTQQTBX-UYTRXKGHSA-N	595
POS9264	TAG 18:1-18:1-20:3	0.905472	931.776	747.335	QFJDVZUJUIABAM-PWJLNTDSSA-N	24784
POS9552	TAG 18:1-18:1-21:0	0.903678	951.836	803.192	SQIWXVRABFGJJA-XFUYORNGSA-N	35415.5
POS9410	TAG 18:1-18:1-21:5	0.905986	941.779	624.87	SATOMKUZECULEM-WKADVWEVSA-N	9262.13
POS9736	TAG 18:1-18:1-22:0	0.967286	965.851	810.967	CDMARTCICGPDST-XFUYORNGSA-N	217970
POS9648	TAG 18:1-18:1-22:1	0.727403	958.871	782.629	PZTWMTYNNRADPN-ALHSWEIPSA-N	11967.5
POS9601	TAG 18:1-18:1-22:5	0.907656	955.76	710.234	AANCKINPVVQDGX-HRVFRTFQSA-N	3470.31
POS9548	TAG 18:1-18:1-22:7	0.907854	951.73	674.298	UKNPENHBWJWKBV-UNPUZBEGSA-N	1820.75
POS8778	TAG 18:1-18:2-18:2	0.990155	903.741	726.67	POVFMDGBZDJLAN-BHFHHPLZSA-N	621248
POS8673	TAG 18:1-18:2-18:3	0.91726	896.769	707.947	PXFPBVBCKXAEFP-QZOFRBEOSA-N	303544
POS8978	TAG 18:1-18:2-19:1	0.581044	914.817	754.639	MUPLOFIEWBEBDZ-GMWWFSEGSA-N	11169.9
POS9159	TAG 18:1-18:2-20:3	0.523123	924.802	729.278	HHHQACCKLNVPDJ-BVFJXTPFSA-N	7787.12
POS9461	TAG 18:1-18:2-21:0	0.59561	944.865	788.633	VHGLRLCVKRSZTA-RUAITIBSSA-N	8654.35
POS9651	TAG 18:1-18:2-22:0	0.934456	958.878	797.197	REWHXIGYTWQEOU-RUAITIBSSA-N	71992.7
POS8972	TAG 18:1-18:3-19:0	0.613946	914.789	788.658	JWKNNCVSWALJMX-OPQNAFKHSA-N	14786.2
POS9224	TAG 18:1-18:3-20:0	0.716022	928.832	763.174	VPFRWNLJYBUWLN-OPQNAFKHSA-N	48584.1
POS9618	TAG 18:1-18:3-22:0	0.793047	956.866	783.483	INGKUQOPRWMZGP-OPQNAFKHSA-N	40986.7
POS9758	TAG 18:1-20:0-20:0	0.92113	967.866	825.391	QFLCNOQGBBZIBN-FLFQWRMESA-N	270187
POS10076	TAG 18:1-21:0-21:0	0.906449	995.841	819.719	IBNRSXWCWXBXSP-FLFQWRMESA-N	2046.41
POS9990	TAG 18:1-21:1-21:1	0.502754	986.909	813.116	MYNTYRWVDIYTSS-MTQUTVDBSA-N	103192
POS10329	TAG 18:1-22:0-22:0	0.899149	1023.93	856.36	AFWVVPIAVLFQOY-FLFQWRMESA-N	29913.6
POS10297	TAG 18:1-22:1-22:1	0.885872	1019.9	829.958	LEUQGYDZSJOWKG-MIWAFWMKSA-N	17715.8
POS10266	TAG 18:1-22:2-22:2	0.883698	1015.85	783.24	IVKDRADLTNNSEZ-UNJUHRNBSA-N	3489.73
POS8746	TAG 18:2-18:2-18:2	0.998106	901.715	689.395	YLJZNIRHIYWHQC-CRDRQGJOSA-N	60255.4
POS8716	TAG 18:2-18:2-18:3	0.990241	899.734	692.857	AGCXWXCIGWPQGW-FBIPNAFWSA-N	151056
POS9053	TAG 18:2-18:2-19:0	0.889254	919.774	753.779	STRSLZBJNWDOCA-NESNIKJCSA-N	8731.72
POS9022	TAG 18:2-18:2-19:1	0.888635	917.758	736.591	PGYXLGULXUQERB-MFCZFEOVSA-N	4776.18
POS8885	TAG 18:2-18:2-19:5	0.880954	909.717	621.543	PJIQVRWUHXSQSH-VLOWRAPOSA-N	1769.97
POS9290	TAG 18:2-18:2-20:0	0.902647	933.788	764.449	WADZBPWMGIYJSB-NESNIKJCSA-N	47968
POS9234	TAG 18:2-18:2-20:2	0.893998	929.78	733.135	IPRQXDZWKRUXMZ-CASIWWKWSA-N	6757.32
POS9200	TAG 18:2-18:2-20:3	0.897963	927.765	714.816	BEPZOMYIYPHSJI-OLXVUZTLSA-N	10176.4
POS9489	TAG 18:2-18:2-21:0	0.889193	947.806	773.014	RTLCQRGKXIGFAQ-NESNIKJCSA-N	2730.72
POS9374	TAG 18:2-18:2-21:4	0.902023	939.762	600.131	OLQKVKZBNJUZFA-WARCOUTOSA-N	4006.25
POS9685	TAG 18:2-18:2-22:0	0.904674	961.819	783.483	LCPFHHNXCYYAIZ-NESNIKJCSA-N	57635.1
POS9630	TAG 18:2-18:2-22:2	0.894272	957.802	923.237	AWKDCZQQLMWSSF-CRDRQGJOSA-N	1862.2
POS9487	TAG 18:2-18:2-22:7	0.90877	947.698	636.557	OKIHQLHBYLEBGO-KPOBRHKSSA-N	897.272
POS8684	TAG 18:2-18:3-18:3	0.982163	897.695	669.726	XCBDYYPMQUVIAE-FWPKVRRPSA-N	207046
POS9592	TAG 18:2-18:3-22:0	0.574085	954.85	768.723	HBONMNPBGDWWOT-GMAMBWCUSA-N	10513.1
POS10015	TAG 18:2-21:1-21:1	0.88858	989.851	800.805	GKEAXTWPFBHUDL-RDJGOLBLSA-N	108950
POS10314	TAG 18:2-22:0-22:0	0.880191	1021.91	842.581	YYTRZKBFEIKSHX-KLUMMZMFSA-N	38606
POS8655	TAG 18:3-18:3-18:3	0.995418	895.679	649.959	NOUYRNHHMSLWCI-HQZGDWGUSA-N	68283.8
POS9153	TAG 18:3-18:3-20:0	0.376534	924.751	761.087	YHEPXEGFGYKRHC-SIHFARKASA-N	25884.8
POS9171	TAG 18:3-18:3-20:2	0.893059	925.75	692.427	JFJICFJAXQQZBT-FQPIOCHLSA-N	1803.79
POS9407	TAG 18:3-18:3-21:1	0.881842	941.777	680.408	VJBQTINVAWWBJG-WEXWSKCHSA-N	3162.92
POS9373	TAG 18:3-18:3-21:2	0.880298	939.76	659.999	XLGDACYIKVQQTJ-MAIJHTEXSA-N	8487.57
POS9311	TAG 18:3-18:3-21:4	0.879797	935.71	660.433	PSMXDZFILCKUQR-JPAHTUJQSA-N	2322.21
POS9291	TAG 18:3-18:3-21:5	0.881698	933.716	603.181	LVXWCKWECHCZIO-OFQJFZOYSA-N	2666.86
POS9628	TAG 18:3-18:3-22:0	0.914814	957.789	753.345	XYHRSSLVWRXUAE-SIHFARKASA-N	3909.24
POS9656	TAG 18:3-20:1-20:1	0.889971	959.803	768.723	XOQNSVDYUFEBFI-GXATXKFJSA-N	17922.5
POS9488	TAG 18:3-20:4-20:4	0.886968	947.735	741.35	HQLAWXAPCYSPHL-QUNIODNTSA-N	11256.8
POS10000	TAG 18:3-21:1-21:1	0.895975	987.836	786.918	XSDFWANUBVVJCB-ZYEMNPIUSA-N	31874.8
POS9856	TAG 18:3-21:4-21:4	0.878178	975.762	761.474	LKCPVKGXBGMKOH-KHRVSPDTSA-N	14686.4
POS10264	TAG 18:3-22:1-22:1	0.888263	1015.87	803.192	IKWAKONPUFBVNK-BEKBXMEYSA-N	3955.59
POS9579	TAG 18:4-18:4-22:0	0.891834	953.722	749.475	PUTZYQYQHVBXON-OVBSMKQTSA-N	4713.23
POS9465	TAG 18:4-20:4-20:4	0.887096	945.717	724.519	XKGITPNZAHBABL-HTWWSTEZSA-N	5572.15
POS9310	TAG 18:5-18:5-21:0	0.879994	935.73	748.237	HOMNWVFGJINHAO-LATKRRDRSA-N	2954.19
POS9605	TAG 19:0-19:0-19:0	0.946679	955.857	817.991	IZTDYXKTXNJHMQ-UHFFFAOYSA-N	12248.1
POS9371	TAG 19:0-19:4-19:4	0.886431	939.745	698.954	JPOUPPLVKJVNHY-VMVZQGCKSA-N	3571.16
POS9515	TAG 19:1-19:1-19:1	0.946224	949.82	788.633	ZMKRXODJXRSUGE-XNQILKFJSA-N	10276.9
POS10441	TAG 19:1-22:0-22:0	0.882421	1037.94	863.894	SMXRARNIDNGDBP-ONQIKCEGSA-N	2787.35
POS9408	TAG 19:2-19:2-19:3	0.877623	941.737	775.159	BNCZNGYMLOZKKM-HKMHETPASA-N	9272.11
POS9598	TAG 19:2-19:2-20:3	0.882411	955.758	784.343	VUMPHKWMRMOPDQ-WOKAVHRUSA-N	5197.95
POS9580	TAG 19:2-19:2-20:4	0.879109	953.767	777.291	KRTHZSHYWRBWFX-BJWAFVJBSA-N	13619
POS9709	TAG 19:2-20:4-20:4	0.884515	963.76	767.869	XLZXDBDTDRXHHB-LNDNSITNSA-N	4508.04
POS10422	TAG 19:2-22:0-22:0	0.878776	1035.93	850.586	VJJYPKLBMPDBHI-AVIWSYHYSA-N	2020.97
POS9337	TAG 19:3-19:3-19:3	0.946224	937.754	766.187	FILVDIFFTYTUEV-FLIQGJDUSA-N	6550.92
POS9287	TAG 19:3-19:3-19:5	0.884806	933.67	706.095	XEEZUGDHEVSHNY-OGHKHSFTSA-N	1942.74
POS9262	TAG 19:4-19:4-19:4	0.946224	931.697	583.271	BWAPMARBDFGLJJ-ZHKGMDDBSA-N	4289.34
POS9710	TAG 19:4-19:4-21:2	0.879666	963.716	744.355	VWDJDSNUIOYRDT-OCDSWLPYSA-N	8578.24
POS9874	TAG 19:4-19:4-22:0	0.465645	976.83	670.156	CLCLDOMTRIXPRA-YNTNZJHPSA-N	2176.83
POS10096	TAG 20:0-20:0-20:0	0.949248	997.915	855.223	KCVWRCXEUJUXIG-UHFFFAOYSA-N	3604.43
POS10574	TAG 20:0-22:0-22:0	0.884718	1053.97	872.279	DGSARKDBJLXUMY-UHFFFAOYSA-N	5474.72
POS10376	TAG 20:0-22:6-22:6	0.875997	1029.8	926.134	CTWFFSLEXNQMJY-VEPBJOFZSA-N	994.48
POS10034	TAG 20:1-20:1-20:1	0.946444	991.857	800.183	XKXYLRHFXANGHG-IUPFWZBJSA-N	28615.5
POS10313	TAG 20:1-20:1-22:0	0.880002	1021.85	818.849	UPWRHEBKYKNKII-MIFGFRIJSA-N	1396.15
POS10555	TAG 20:1-22:0-22:0	0.890795	1051.96	871.845	FEVVXYSELXHRIH-IKPAITLHSA-N	18891.2
POS10391	TAG 20:1-22:5-22:5	0.916218	1031.79	519.255	HJROQILTQKXJCQ-UVFKMHFYSA-N	1989.05
POS9977	TAG 20:2-20:2-20:2	0.946224	985.826	773.014	LYUOZIPQCKXNPX-BBWANDEASA-N	7080.7
POS10535	TAG 20:2-22:0-22:0	0.885889	1049.95	858.12	ZCZWBRNDIYYLCD-QYIMKBBWSA-N	8619.12
POS10500	TAG 20:2-22:1-22:1	0.881895	1045.92	831.376	ZUEJJSVWIRYEKC-OOQVZHJWSA-N	461.107
POS10516	TAG 20:3-22:0-22:0	0.889037	1047.93	846.186	WMRPQLMWABWLED-UPXIHMMNSA-N	2309.82
POS10419	TAG 20:3-22:3-22:3	0.908395	1035.82	583.712	RRKNURDLRHMAMQ-KZMPMZGXSA-N	958.692
POS9832	TAG 20:4-20:4-20:4	0.946224	973.745	744.355	HYVJNYYVNIYMDK-QSEXIABDSA-N	10363.2
POS10282	TAG 20:4-21:0-21:0	0.880516	1017.88	816.692	PYEBZXRJNOXFPB-KIEMYMGWSA-N	12523.9
POS10402	TAG 20:4-22:3-22:3	0.887593	1033.81	552.268	LWGGZUYLTHJZQU-JPMWLUNKSA-N	3159.82
POS9757	TAG 20:5-20:5-20:5	0.946224	967.701	689.393	SHYCFZYQNVKAAU-UZBXBHHFSA-N	2258.38
POS10055	TAG 20:6-21:5-21:5	0.944533	993.702	654.546	VRTGLFQMSCHTGU-WIYJVJKISA-N	2199.15
POS10487	TAG 21:0-21:0-22:5	0.954141	1043.98	799.56	AJFMJBLBUHBJNR-SEHBWEFHSA-N	2598.98
POS10421	TAG 21:1-21:1-22:7	0.920981	1035.86	825.827	WPHKLLHJCJPUTP-QIXRMGFHSA-N	5476.53
POS10656	TAG 21:1-22:0-22:0	0.879961	1065.98	880.015	KYJWGZHJIWSLOA-HYLXNHFUSA-N	2267.27
POS10536	TAG 21:1-22:4-22:4	0.894649	1049.87	833.556	MKSIZGCAUPULFM-CVBDMVDLSA-N	1108.56
POS10389	TAG 21:3-21:3-22:5	0.896269	1031.82	797.197	LLQRYCFJYPZIJF-FPVKMHIESA-N	2091.73
POS10312	TAG 21:5-21:5-22:6	0.937853	1021.74	679.745	UPDBGGXRGYOPPT-LTSKWFMBSA-N	1249.56
POS10765	TAG 22:0-22:0-22:1	0.87789	1079.99	888.394	NEMJWEKEHFSMGR-NMSHJFGGSA-N	12729
POS10752	TAG 22:0-22:1-22:1	0.876707	1077.97	874.004	GBTYYAVCTRNSGC-CTPZRVMMSA-N	5924.65
POS10631	TAG 22:0-22:5-22:5	0.875997	1061.87	826.687	CGIDYRDKQLZRCC-VETILFJWSA-N	4287.76
POS10729	TAG 22:1-22:1-22:1	0.946224	1075.96	860.852	BIXZCRFRTNYIBY-TUIVHVJNSA-N	1945.38
POS10621	TAG 22:1-22:5-22:5	0.875997	1059.85	813.116	CIDBIPFZROTMIR-KTOCEHNPSA-N	2217.87
POS10531	TAG 22:2-22:7-22:7	0.875997	1049.76	924.352	DASNTIITAVSKCE-IRXCCRBWSA-N	2076.45
POS10609	TAG 22:4-22:4-22:4	0.946224	1057.84	799.945	ZUMRVFYVGFJWBJ-ZHKGMDDBSA-N	1265.58
NEG4733	AcylGlcADG 12:0-12:0-14:1	0.772652	839.603	427.507	DOBTZFFHMPORDA-SSZFMOIBSA-N	6948.71
NEG5398	AcylGlcADG 12:0-12:0-20:0	0.772652	925.661	435.201	DRUUXOFJKKXVSE-UHFFFAOYSA-N	2938.93
NEG6193	AcylGlcADG 12:0-22:3-22:3	0.772652	1081.8	928.71	CVSWHPDFDDCJII-BOTVZFIISA-N	5061.37
NEG5571	AcylGlcADG 14:0-14:0-18:1	0.801222	951.699	206.05	KYGSJPMQWQQVSJ-VHXPQNKSSA-N	7571.5
NEG5914	AcylGlcADG 16:2-18:5-18:5	0.772652	1013.64	172.112	OCBOROOZMOTEPU-GOTXYEROSA-N	3647.83
NEG6458	AcylGlcADG 20:4-22:6-22:6	0.772652	1173.76	449.66	CEBWXPHBQIMGGL-YWRMKNPMSA-N	2620.36
NEG4389	Cer-ADS d14:0/38:1	0.79562	804.773	936.84	GUNRRJFDJVYIIJ-VHXPQNKSSA-N	1512.66
NEG2735	Cer-ADS d18:0/18:0	0.939919	628.552	503.573	TWVUZTCVZAHCIE-UHFFFAOYSA-N	86609.8
NEG2849	Cer-ADS d18:0/19:0	0.864964	642.577	549.629	KPAPXMLXQREULB-UHFFFAOYSA-N	1105.54
NEG2938	Cer-ADS d18:0/20:0	0.873889	656.547	549.218	QZPHNIHBKGRHTP-UHFFFAOYSA-N	1582.68
NEG3066	Cer-ADS d18:0/24:0	0.886274	666.639	615.683	DGORBCXEWSENPF-UHFFFAOYSA-N	1310.89
NEG2806	Cer-ADS d19:0/18:2	0.841584	638.536	427.506	IVHHGTJFLBZYKM-LLNQCXAOSA-N	1604.71
NEG2719	Cer-ADS d20:0/16:1	0.816815	626.536	483.341	YYNSAKUMDKAUQW-ATJXCDBQSA-N	582.953
NEG3224	Cer-ADS d21:0/19:0	0.904493	684.613	568.62	HBAHJVMHOZDFJD-UHFFFAOYSA-N	686.18
NEG3197	Cer-ADS d22:0/21:0	0.789195	680.653	945.744	VKAKGYNESSQTQP-UHFFFAOYSA-N	1972.3
NEG3485	Cer-ADS d23:0/19:0	0.876086	712.645	603.124	RPONZCKQQDSWAX-UHFFFAOYSA-N	6214.45
NEG4695	Cer-ADS d28:0/26:0	0.814137	834.847	929.58	OEJAIQCAEQDWAR-UHFFFAOYSA-N	10490.6
NEG3749	Cer-ADS d29:0/15:0	0.872846	740.677	634.995	HRDXOKVSRKMYLH-UHFFFAOYSA-N	453.16
NEG4827	Cer-AP t14:0/40:0	0.680164	850.819	928.264	SNUOXEXOOJBVIJ-UHFFFAOYSA-N	8354.53
NEG2887	Cer-AP t14:1/26:2	0.680164	648.555	547.133	GKUSGFLWKREUPG-PSCFRNEKSA-N	406.748
NEG1151	Cer-AP t14:2/12:1	0.680164	452.335	443.825	UMUMISXCDLPPBR-WIMLJPDESA-N	3107.15
NEG2639	Cer-AP t14:2/24:2	0.680164	618.484	496.16	HDHZTLQQXZREEH-GCGWNHTASA-N	2750.51
NEG2873	Cer-AP t14:2/26:2	0.680164	646.556	546.303	RGKWXEGQILWKEC-FNWPBCEKSA-N	1225.93
NEG3418	Cer-AP t14:2/30:2	0.680164	702.616	615.683	CLMKBOSVJVWWFD-JYNPXKFTSA-N	2157.98
NEG3938	Cer-AP t14:2/34:2	0.680164	758.649	586.09	GCQADVOOPNVGGA-XXCHOXPXSA-N	1855.36
NEG4955	Cer-AP t15:0/40:0	0.680164	864.824	928.71	RWSPKQUHSMUMBL-UHFFFAOYSA-N	6194.22
NEG2862	Cer-AP t18:0/18:0	0.831739	644.545	459.925	BBAFBDLICMHBNU-UHFFFAOYSA-N	1640.42
NEG3131	Cer-AP t18:0/20:0	0.419401	672.575	503.573	RYCCNLKFNBMCIU-UHFFFAOYSA-N	824.688
NEG2925	Cer-AP t18:0/22:0	0.898065	654.603	550.051	XJDLBNONNWFVMN-UHFFFAOYSA-N	9511.57
NEG3087	Cer-AP t18:0/23:0	0.899759	668.618	568.62	LXCDJSOYWPJYDC-UHFFFAOYSA-N	2172.9
NEG3642	Cer-AP t18:0/24:0	0.961235	728.64	585.654	ZFUXWVVVWGWGPQ-UHFFFAOYSA-N	180257
NEG3365	Cer-AP t18:0/25:0	0.823335	696.649	602.223	YADUGDLSXPPFIP-UHFFFAOYSA-N	2592.83
NEG2677	Cer-AP t19:2/19:1	0.690392	620.522	503.123	RCQPJPRCASXWOF-ZBOKWIBSSA-N	18684.7
NEG3471	Cer-AP t20:0/24:0	0.812706	710.666	618.413	INIZVBFJIBJZHK-UHFFFAOYSA-N	3075.13
NEG3732	Cer-AP t20:0/26:0	0.873994	738.699	648.034	CUUCRKRHESTOAG-UHFFFAOYSA-N	422.379
NEG3085	Cer-AP t20:1/18:1	0.493436	668.56	503.123	IHFQGMSWXUPEHP-UVDGGYMXSA-N	2978.85
NEG5605	Cer-AP t20:2/42:2	0.680164	954.86	757.434	YVTBDRRLWUBFMM-YYQTYHPZSA-N	1666.51
NEG2764	Cer-AP t21:2/18:2	0.724731	632.541	526.192	UGJFSKUCVLDUKQ-UDIVDZLXSA-N	854.332
NEG5250	Cer-AP t24:2/34:0	0.722813	902.836	929.154	JJLAJFGTJSHZBQ-KYMFGILKSA-N	7923.44
NEG2968	Cer-AS d14:2/28:2	0.686294	658.562	502.693	ULXBYMUPXDCQEN-YRGOLYBHSA-N	1022.94
NEG3747	Cer-AS d14:3/34:2	0.726419	740.671	944.879	NBVOJWXDXCUWNO-SSMGIXFXSA-N	2296.88
NEG4078	Cer-AS d17:3/33:1	0.80309	770.689	632.065	QPABFMDUXJBWAZ-CFKKURQBSA-N	332.199
NEG5194	Cer-AS d17:3/42:2	0.686294	894.836	929.135	SPGUTYRURAVTEA-GXXXSIQFSA-N	6312.94
NEG2492	Cer-AS d18:3/20:1	0.705169	602.527	526.323	LTBCRBDDGOQFDF-ZRSIYBTASA-N	3081.01
NEG4487	Cer-AS d19:3/34:0	0.76856	814.793	935.746	QOZHZQCGVGLMQQ-KVFZDRQNSA-N	1025.87
NEG3391	Cer-AS d23:3/22:1	0.887735	700.61	550.051	WHRDNERLDHJLSV-KTCMQQNJSA-N	18228.2
NEG3502	Cer-AS d23:3/23:1	0.869728	714.625	569.035	WEKRLLAIUSBWMX-NURHWBFVSA-N	4557.77
NEG3907	Cer-AS d27:3/22:1	0.862035	756.672	618.413	DSWINXNICGEKPN-XYFZGTGKSA-N	6271.99
NEG3769	Cer-AS d28:2/20:2	0.790337	742.656	602.223	ZRBVNHQDWNIIJK-OXBIKMJQSA-N	5869.08
NEG4970	Cer-AS d29:3/28:2	0.747326	866.803	933.51	USFKQXNKHYSHEO-CIDJQKTFSA-N	6274.72
NEG5136	Cer-EODS d14:0/22:1-O-18:2	0.792656	888.746	741.227	BRHBVIAWZPJTQR-AQQFOOPASA-N	622.228
NEG5731	Cer-EODS d23:0/19:0-O-18:1	0.832608	976.869	828.259	WZSCBPFFSBLKCC-MOHJPFBDSA-N	767.769
NEG5371	Cer-EOS d19:1/18:0-O-18:0	0.843891	920.806	795.27	UIBZFDXGOMWKMQ-HPVLHQIISA-N	1428.53
NEG5327	Cer-EOS d20:1/18:2-O-18:1	0.91566	914.758	744.751	OWXFTKKKCPXQFM-IEDOZGQPSA-N	1394.92
NEG5356	Cer-EOS d21:1/17:0-O-18:1	0.94966	918.79	779.558	JYYCGLFJDZAFKK-VWLNBMILSA-N	2010.43
NEG5864	Cer-EOS d21:1/23:0-O-18:1	0.890386	1002.88	829.578	GLYYFKVMVLWSJL-LPGBUOBCSA-N	861.483
NEG5312	Cer-EOS d22:1/16:2-O-18:2	0.713272	912.747	726.841	IBCOHLCHPKQNEW-HOFADRALSA-N	855.225
NEG2552	Cer-NDS d18:0/18:0	0.736323	612.557	526.759	KZTJQXAANJHSCE-UHFFFAOYSA-N	7492.37
NEG4856	Cer-NS d15:1/42:2	0.384873	854.828	930.024	CKNKXAJUFDNDNK-PAPCHAKMSA-N	2794.36
NEG2186	Cer-NS d15:3/22:2	0.384873	570.485	435.626	PTWKKSODGLRFEO-RKRBFYSFSA-N	1650.52
NEG2458	Cer-NS d15:3/24:2	0.384873	598.515	487.164	DGJSGUOXFKRQGL-OWULHGJFSA-N	26265.8
NEG2717	Cer-NS d15:3/26:2	0.384873	626.547	535.204	VLNHVJRFKZBQMT-PGFWEOJRSA-N	25109.9
NEG2921	Cer-NS d15:3/28:2	0.384873	654.578	573.672	QKIZIBFEFQQFBE-KYMCQLGSSA-N	8566.16
NEG2718	Cer-NS d17:3/24:2	0.466662	626.553	503.545	KPDXCTSDLMSFBJ-VPNLVQQWSA-N	482.582
NEG2581	Cer-NS d20:3/20:1	0.509774	614.564	526.759	CETYYZQYUHEQJN-ZJPXNYHMSA-N	794.332
NEG144	FA 16:0	1	255.235	456.207	IPCSVZSSVZVIGE-UHFFFAOYSA-N	6382.49
NEG130	FA 16:1	1	253.217	161.573	PJHOFUXBXJNUAC-KTKRTIGZSA-N	119174
NEG123	FA 16:2	1	251.201	137.749	CQHASUVQRDMWKB-WBVBYKIGSA-N	13408.4
NEG115	FA 16:3	1	249.186	123.207	HECRUYRQDPYOGL-CQXHLCGLSA-N	2702.08
NEG177	FA 17:0	1	269.249	223.565	KEMQGTRYUADPNZ-UHFFFAOYSA-N	35309.7
NEG171	FA 17:1	1	267.233	182.452	FJMPAYNWWWCODA-KHPPLWFESA-N	104137
NEG164	FA 17:2	1	265.217	152.798	FNHIBDAVLAXKRS-FZWLCVONSA-N	29942.5
NEG160	FA 17:3	1	263.201	133.498	FAFSAZIEJFMBBY-IUQGRGSQSA-N	7859.54
NEG243	FA 18:0	1	283.264	457.663	QIQXTHQIDYTFRH-UHFFFAOYSA-N	4733.51
NEG218	FA 18:1	1	281.248	758.392	UWHZIFQPPBDJPM-FPLPWBNLSA-N	2060.76
NEG202	FA 18:2	1	279.234	346.278	GKJZMAHZJGSBKD-BLHCBFLLSA-N	3782.94
NEG192	FA 18:3	1	277.217	147.175	ZSXWVPXJLXTOQQ-ARQDATDDSA-N	2.17995e+06
NEG188	FA 18:4	1	275.202	99.6155	IJTNSXPMYKJZPR-DMIMTURISA-N	2697.66
NEG278	FA 19:0	1	297.278	284.668	ISYWECDDZWTKFF-UHFFFAOYSA-N	916.292
NEG270	FA 19:1	1	295.264	232.976	YOKHLRHWEXTWJR-ZHACJKMWSA-N	4469.15
NEG358	FA 20:0	1	311.295	316.426	VKOBVWXKNCXXDE-UHFFFAOYSA-N	8136.52
NEG348	FA 20:1	1	309.279	259.793	BITHHVVYSMSWAG-MDZDMXLPSA-N	7678.12
NEG342	FA 20:2	1	307.263	216.155	XSXIVVZCUAHUJO-HZJYTTRNSA-N	2947.83
NEG323	FA 20:3	1	305.248	183.307	UNSRRHDPHVZAHH-YOILPLPUSA-N	5619.35
NEG305	FA 20:4	1	303.233	163.96	YZXBAPSDXZZRGB-CGRWFSSPSA-N	1758.85
NEG411	FA 21:0	1	325.312	349.289	CKDDRHZIAZRDBW-UHFFFAOYSA-N	1618.74
NEG473	FA 22:0	1	339.326	382.218	UKMSUNONTOPOIO-UHFFFAOYSA-N	28726
NEG464	FA 22:1	1	337.311	321.411	KJDZDTDNIULJBE-VAWYXSNFSA-N	2694.44
NEG1866	FAHFA 16:0/18:2	0.765044	533.406	201.561	JCRDUCZMRFWETL-BEEJUBGZSA-N	16647.2
NEG1574	FAHFA 16:1/16:0	0.96385	507.44	161.573	SSVXURABJQSKCH-SEYXRHQNSA-N	673.564
NEG1919	FAHFA 17:1/17:0	0.964279	535.465	196.876	VTCCFQCYWJCAAT-YPKPFQOOSA-N	3180.13
NEG401	FAHFA 17:2/2:0	0.600118	323.221	797.463	CMKQKKJCVMHIEY-AFJQJTPPSA-N	2852.51
NEG1931	FAHFA 18:0/16:0	0.492096	537.489	203.071	RKGTXTPCRDJTLA-UHFFFAOYSA-N	4578.16
NEG2371	FAHFA 18:0/20:2	0.888259	589.516	252.859	HPRZTBFQSJGUBH-GNPIQOGOSA-N	3487.61
NEG2119	FAHFA 18:1/18:0	0.959292	563.504	205.625	PGKKGBQMNNEIHV-PFONDFGASA-N	199434
NEG2330	FAHFA 18:1/20:3	0.777462	585.506	201.678	UWSSQGYIAHOMJM-OMCRSCLLSA-N	68747.6
NEG2096	FAHFA 18:2/18:1	0.959437	559.473	170.832	GKFRCWOFCMCBNW-GSCXELOCSA-N	86612
NEG2298	FAHFA 18:2/20:4	0.777227	581.455	171.262	PBMZWRDOWKVLMN-DHWAMTIQSA-N	59986.6
NEG2058	FAHFA 18:3/18:2	0.959358	555.441	147.175	IAOYSCCQUOMEOA-QWLHRQDMSA-N	54619
NEG2798	FAHFA 20:3/22:3	0.600118	637.505	514.117	UJNAZNNQDUHHRA-DASVJSGBSA-N	3051.19
NEG2985	FAHFA 22:6/22:2	0.600118	661.505	487.164	DOHYLSSYKLEILK-NHQYCBDKSA-N	10312.6
NEG3046	FAHFA 26:4/18:2	0.948323	665.512	552.616	ZRQOXMCPAXPALU-BZLYOADXSA-N	18759.8
NEG2866	GlcADG 12:0-13:0	0.585329	645.415	169.84	OONHRPXDAJRYCC-UHFFFAOYSA-N	1558.08
NEG2851	GlcADG 12:0-13:1	0.573108	643.426	171.257	RGDNTFBUZADTIW-CLFYSBASSA-N	12496.3
NEG3573	GlcADG 13:0-18:3	0.80299	723.454	584.784	ZLSVVWMMAKWUGU-YYPVPKODSA-N	7648.04
NEG3558	GlcADG 13:0-18:4	0.573108	721.463	206.05	JNNSYUCKEKJZPB-SQTULVBBSA-N	11839
NEG3102	GlcADG 13:1-14:1	0.611284	669.41	777.671	FNJVHQMJWYBLGW-WGEIWTTOSA-N	776.667
NEG3581	GlcADG 13:1-18:2	0.609855	723.456	487.506	MUOVJLVLWSTMHE-MHAZYDJISA-N	3291.34
NEG3399	GlcADG 14:0-15:0	0.617863	701.478	348.43	DROZKZLSTWSSPT-UHFFFAOYSA-N	2582.95
NEG4473	GlcADG 14:0-23:0	0.801368	813.62	586.09	XVFAJGFERFNFPA-UHFFFAOYSA-N	1073.42
NEG3572	GlcADG 15:0-16:3	0.666292	723.454	550.051	HFAYGUCUKZDFDL-JTBMWNAQSA-N	7349.73
NEG4144	GlcADG 15:0-20:3	0.684136	779.519	455.237	HXBIFIKQIZJGRM-SVNQLWEDSA-N	4857.82
NEG3873	GlcADG 15:1-18:1	0.783995	753.528	392.252	NJVHKVHJVGRKLY-XZXDJJJYSA-N	4525.92
NEG3910	GlcADG 16:2-18:5	0.573108	757.448	205.625	WHUFCVBQZQUABV-UWQMIMJOSA-N	6284.29
NEG3889	GlcADG 16:4-18:4	0.676697	755.428	549.629	JBFMJOOCCFLPQU-PURZBGATSA-N	726.25
NEG4676	GlcADG 17:1-22:3	0.723901	833.568	443.396	XDHRQEQMKALNOK-UCHXSRIUSA-N	984.414
NEG4597	GlcADG 17:2-22:6	0.573108	825.49	388.393	JARYWFJVEICLCA-ZVDOGXCZSA-N	6299.55
NEG4295	GlcADG 18:1-18:1	0.797761	795.572	426.638	WCXUSHMOYXOWFA-CLFAGFIQSA-N	913.138
NEG4554	GlcADG 18:1-20:2	0.646206	821.567	465.505	CPDHTNOOFAEJBG-GYQRTUFASA-N	8627.62
NEG4815	GlcADG 18:1-22:2	0.6187	849.598	515.16	OTTCWAJABAMNKP-SIUUASEZSA-N	837.193
NEG4774	GlcADG 18:1-22:4	0.612695	845.568	427.489	URVCGSNQDCNIFB-DCMOKHIZSA-N	10688.9
NEG4675	GlcADG 18:2-21:2	0.596553	833.539	351.429	JJARZKMPIOUPPV-LFVVPAGSSA-N	1157.7
NEG4226	GlcADG 18:3-18:3	0.7494	787.489	432.588	UAZMVVSDWCEIOY-YTWBPVBXSA-N	1374.79
NEG4743	GlcADG 18:3-22:4	0.651561	841.537	348.86	QVYIPWCYPGGKSG-INYVGQRMSA-N	2609.14
NEG4857	GlcADG 19:1-22:6	0.573108	855.55	466.172	QAMORWRWYFADOX-QBAGVSHTSA-N	3925.13
NEG4795	GlcADG 20:2-20:2	0.7494	847.583	467.664	XKVIWNIGYGOUNC-MAZCIEHSSA-N	18142.5
NEG4761	GlcADG 20:3-20:3	0.7494	843.553	390.108	ZUQYCGXGQJCFJP-YTWBPVBXSA-N	10544.2
NEG5098	GlcADG 21:0-21:0	0.7494	883.682	171.687	RJIHOYUNDLJTJC-UHFFFAOYSA-N	5931.57
NEG5065	GlcADG 21:1-21:1	0.880341	879.672	198.034	VWRORRDQYYVPJH-WRBBJXAJSA-N	2152.65
NEG5158	GlcADG 22:5-22:5	0.7494	891.564	426.651	PTRCVVBCUDNJEA-LPEZNXMBSA-N	6303.19
NEG5045	GlcADG 24:0-18:3	0.659148	877.636	146.75	JKAGEJYHWXJJKJ-IIINXBBISA-N	3923.72
NEG5044	GlcADG 24:1-18:2	0.602314	877.664	172.112	VDIJNNGUFDFLMC-MRMOKQRHSA-N	4792.47
NEG4844	GlcADG 27:0-13:1	0.598632	853.627	619.318	MGRPUWCGWPUTJL-NTMALXAHSA-N	765.633
NEG6525	GM3 d37:0	0.983559	1195.76	929.58	NWEOFFUYIKQEKY-UHFFFAOYSA-N	1034.2
NEG6546	GM3 d38:2	0.983559	1205.76	927.802	FCLJOQSVKUKKRP-HWXFIQLYSA-N	887.077
NEG6575	GM3 d39:3	0.983559	1217.77	928.71	UFDQWJTXKCPSIE-XNEUUQNCSA-N	2426.96
NEG4525	HexCer-AP t15:0/22:1	0.55043	818.599	344.287	HHXACVYMZJZJEO-ZCXUNETKSA-N	2134.68
NEG3730	HexCer-AP t15:2/20:2	0.546933	738.499	347.57	RZQQOXPTORDWFQ-TZEVTEMPSA-N	19417.4
NEG3222	HexCer-AP t16:2/15:1	0.539409	684.483	348.43	SWWASHLNNULGNZ-VZHSDKGUSA-N	2243.4
NEG3867	HexCer-AP t16:2/20:2	0.566469	752.523	392.252	FTOPHXXGIXCZJY-SIUHALTESA-N	8758.62
NEG4152	HexCer-AP t16:2/22:2	0.517507	780.578	455.115	QOSONNIMMNDEJT-GFPLCZNSSA-N	5797.86
NEG4507	HexCer-AP t17:1/20:1	0.570618	816.583	346.278	LXAXUGOFAAOXEQ-YIRKJRPPSA-N	1652.72
NEG5151	HexCer-AP t18:0/24:0	0.74467	890.696	550.466	ODTUNRBWGNXHMQ-UHFFFAOYSA-N	807.533
NEG4726	HexCer-AP t18:1/24:2	0.517676	838.636	947.034	QHUZDYJRYHRCFA-FRAKAHRSSA-N	1398.54
NEG5829	HexCer-AP t18:1/35:0	0.558467	996.822	929.58	SHCORLSJPMORLU-OGSMZCTISA-N	19086.4
NEG3664	HexCer-AP t19:0/15:1	0.593626	730.53	438.724	UAVFIPMERXCEJM-OWBHPGMISA-N	6376.97
NEG3514	HexCer-AP t20:0/13:1	0.632148	716.513	417.741	JOZDIJSLTOSXCH-BENRWUELSA-N	34780.3
NEG3935	HexCer-AP t20:0/16:1	0.585885	758.56	464.817	WFBZPVFENRSDII-QOCHGBHMSA-N	2195.84
NEG3898	HexCer-AP t20:0/16:2	0.589558	756.554	443.825	ZIPBLSNQIXZPQK-PJRDINQZSA-N	5308.46
NEG3880	HexCer-AP t20:1/16:2	0.587949	754.54	402.052	ISQCEIYXQYAYDB-VYGBCZQZSA-N	2472.46
NEG4429	HexCer-AP t22:2/18:2	0.518393	808.61	504.873	SKBQCOACWVFAKJ-YYLOLEOESA-N	1605.27
NEG5394	HexCer-AP t26:1/22:1	0.845429	924.765	934.769	GWHXRZGJLVHITP-GAUXLCCQSA-N	602.928
NEG5700	HexCer-AP t27:0/24:0	0.603871	970.822	928.71	ADARJIATRPQTEX-UHFFFAOYSA-N	5886.43
NEG3363	HexCer-NDS d14:0/20:2	0.752565	696.54	503.123	XOXNQKQERQGOKO-DURLKXOLSA-N	3700.17
NEG3902	HexCer-NDS d14:0/24:0	0.566912	756.641	945.729	SVKIKDPVCOLEMV-UHFFFAOYSA-N	1768.64
NEG4954	HexCer-NDS d14:0/32:2	0.773121	864.742	756.982	ZYVOQCKOGPPVKI-VYEFPUSRSA-N	639.177
NEG5470	HexCer-NDS d17:0/34:2	0.589472	934.794	933.5	IYOCGOSNXLJNEW-IFLFXUNCSA-N	5358.04
NEG5381	HexCer-NDS d19:0/31:1	0.620567	922.813	929.577	CNGGDFATPDMOBY-IZHYLOQSSA-N	2191.98
NEG3748	HexCer-NDS d21:0/16:1	0.63385	740.619	550.051	BEYFHSSFTJMZOF-ATJXCDBQSA-N	652.919
NEG4059	HexCer-NDS d21:0/18:1	0.642159	768.636	675.528	XKYMTHBHHIPHEM-PEZBUJJGSA-N	292.82
NEG5179	HexCer-NDS d28:0/20:2	0.626909	892.772	777.166	OFILLRCMLIASFG-MLWYYCKJSA-N	1278.68
NEG5091	HexCer-NDS d29:0/18:0	0.603758	882.781	936.906	LAQDFOQHBZSXNM-UHFFFAOYSA-N	946.13
NEG3564	HexCer-NS d14:1/22:2	0.566912	722.562	502.693	QGPWLMHKJHQGTJ-NMSYPFHKSA-N	1724.52
NEG5540	HexCer-NS d14:1/38:2	0.566912	946.826	928.264	GCIPHRBTPDBFSK-UNAUSCAUSA-N	2386.9
NEG5268	HexCer-NS d14:2/35:1	0.681636	904.775	768.745	SHLKEPJEWYCUGQ-YUIQUCIESA-N	483.052
NEG3184	HexCer-NS d14:3/19:1	0.566912	678.496	486.714	ZVHFXAKMEIREHT-VCWCRDHASA-N	1322.2
NEG3159	HexCer-NS d15:3/18:2	0.566912	676.479	452.271	NMFPGVZHFWCFJK-JPIDFVGXSA-N	1022.38
NEG4247	HexCer-NS d15:3/26:2	0.656577	788.585	436.056	UREYFTACQSANQN-PGFWEOJRSA-N	1415.02
NEG4057	HexCer-NS d16:1/23:0	0.644049	768.648	585.654	MSZQSWVREFSSOB-NWBJSICCSA-N	5052.55
NEG3206	HexCer-NS d17:2/16:0	0.65077	682.526	552.616	ADHMVZWCWWQWOZ-NUZQFDAVSA-N	1864.78
NEG4370	HexCer-NS d18:3/24:2	0.639675	802.595	428.366	ZGOMMHGCXQCXQN-JKTABFMVSA-N	30692.1
NEG5355	HexCer-NS d19:2/31:1	0.593724	918.807	927.83	LDOCGHXEJWFOLC-KNOUHJJGSA-N	6166.14
NEG5457	HexCer-NS d28:3/23:0	0.64199	932.814	929.58	IMASLGLBUKAIGZ-IZCGSFNJSA-N	5407.01
NEG5655	HexCer-NS d29:1/24:1	0.618067	962.827	929.58	YONVUJONAOQCQV-PSKXMLOUSA-N	5174.01
NEG4264	HexCer-NS d29:3/12:1	0.723263	790.606	454.985	PAPGTFGFCILKOI-IZWUZTLYSA-N	6455.77
NEG5152	HexCer-NS d29:3/19:0	0.654597	890.759	759.322	OFCMYIZUIWCENW-ONOCVTIISA-N	1340.26
NEG1013	LPA 18:1	0.948464	435.25	117.308	WRGQSWVCFNIUNZ-KTKRTIGZSA-N	9210.31
NEG1305	LPC 10:0	0.64934	470.263	206.476	SECPDKKEUKDCPG-UHFFFAOYSA-N	6912.03
NEG2142	LPC 18:1	0.924234	566.345	132.939	YAMUFBLWGFFICM-SEYXRHQNSA-N	2378.33
NEG1145	LPE 16:0	0.977199	452.278	128.088	YVYMBNSKXOXSKW-UHFFFAOYSA-N	2355.48
NEG1395	LPE 18:1	0.955081	478.293	128.213	PYVRVRFVLRNJLY-KTKRTIGZSA-N	18993.6
NEG1387	LPE 18:2	0.966601	476.277	114.483	DBHKHNGBVGWQJE-HZJYTTRNSA-N	2373.75
NEG1800	LPG 19:0	0.75475	525.309	254.134	KEMFFHNVIWFEJX-UHFFFAOYSA-N	4095.66
NEG2428	LPI 18:1	0.908365	597.305	92.198	UGDOFRYHDCDVHD-KTKRTIGZSA-N	554.639
NEG4517	MGDG 16:0-18:0	0.5021	817.626	254.136	URJFQMXJOCICOW-UHFFFAOYSA-N	774.613
NEG5125	OxPC 18:1e/20:4+3O(2Cyc)	0.429343	886.575	490.551	YAUKZJVTBNEEEG-VFLSRWMKSA-N	441.427
NEG3933	OxPE 18:1-18:0+1O(1Cyc)	0.775685	758.536	362.809	GZAQDXZKFBGGQM-YPKPFQOOSA-N	572.184
NEG4095	OxPE 18:1-18:2+2O	0.751777	772.513	273.894	MWNDOPPVZDJOPF-DYMQBEGYSA-N	1703.09
NEG3881	OxPE 18:1-18:3+1O	0.80553	754.501	249.846	LOOJWJYQDHWZKP-IOIIMZEGSA-N	969.889
NEG4319	OxPE 18:1-20:3+2O	0.591616	798.526	479.394	ZVECXZHEFIERFL-MJLGALKXSA-N	7052.96
NEG4301	OxPE 18:1-20:3+2O(1Cyc)	0.860843	796.514	438.724	YBMARUOUFLJREY-NWOGAEAKSA-N	4870.19
NEG4481	OxPE 18:1-20:3+3O	0.547518	814.516	348.86	ZJQMGTHDYNMWNI-NVZWZELQSA-N	1201.57
NEG4710	OxPE 18:1-22:6+3O	0.690895	836.526	425.824	PZPKWMNHZWPECX-UPMUWLQGSA-N	1223.85
NEG4835	OxPE 18:1-22:6+4O	0.916117	852.518	459.37	PXKRJZUPTLLTSU-NSDJFGTHSA-N	9971.75
NEG4414	OxPG 18:0-18:1+2O	0.549835	807.553	502.693	GHROLSJXEBYJEQ-ROMGYVFFSA-N	751.865
NEG5094	OxPG 18:1-22:6+4O	0.716121	883.503	479.394	KGDRLAHPIQMCGA-NSDJFGTHSA-N	771.742
NEG4989	OxPI 16:0-20:5+1O(1Cyc)	0.791073	869.491	455.662	ZUGDUEUASICFEW-BXUVIXESSA-N	5996.04
NEG5303	OxPI 18:0-18:1+3O	0.71313	911.539	390.538	VBMZLLCXWPVECC-NVQSTNCTSA-N	3072.48
NEG5210	OxPI 18:0-20:5+1O(1Cyc)	0.839134	897.522	502.693	SAOPAIZGMIOVNG-GTJZUOQOSA-N	1463.33
NEG5197	OxPI 18:1-20:5+1O(1Cyc)	0.580997	895.507	461.215	MLHYOMOLSDIZHJ-IIUMCHFESA-N	4681.25
NEG5703	OxPI 18:1-22:6+4O	0.950772	971.509	339.99	IDEJQVBVZOVMNP-NSDJFGTHSA-N	1605.97
NEG4341	OxPS 18:1-18:1+1O(1Cyc)	0.634993	800.498	460.785	KCEJMFWDVHSGJC-NJZKSKOUSA-N	9736.11
NEG4686	OxPS 18:1-18:1+3O	0.646078	834.526	391.105	PMULJAWIDGJSHG-JOWYLZJISA-N	1468.42
NEG4318	OxPS 18:1-18:3+1O	0.519046	798.48	424.099	XVQKVNWRJYTNHP-IOIIMZEGSA-N	6812.32
NEG2811	PA 16:0-16:4	0.483988	639.418	197.418	SPJRXIYZTJDIOG-QLXZSTJSSA-N	4482.77
NEG3137	PA 16:0-18:1	0.783532	673.48	458.214	OPVZUEPSMJNLOM-ZCXUNETKSA-N	7722.57
NEG3124	PA 16:0-18:2	0.743401	671.465	351.44	YQMUIZXKIKXZHD-BCTRXSSUSA-N	16950.6
NEG3095	PA 16:0-18:3	0.625566	669.449	338.26	IBNMUXZRFLNINV-SVNQLWEDSA-N	1959.48
NEG3230	PA 17:1-18:1	0.766277	685.489	345.407	VULHAJVDKUTYJX-YGGBKCGDSA-N	1390.98
NEG3217	PA 17:1-18:2	0.599911	683.466	339.245	ABRCHFUQHPPSAP-DAWNVERKSA-N	1900.85
NEG3398	PA 18:0-18:1	0.60462	701.511	438.2	HHMKVXGZZUOMHM-ZZEZOPTASA-N	9858.53
NEG3383	PA 18:1-18:1	0.889472	699.495	395.798	MHUWZNTUIIFHAS-CLFAGFIQSA-N	68002.1
NEG3371	PA 18:1-18:2	0.765283	697.481	362.814	MVSJLGUSXDKOAR-RQOIEFAZSA-N	60602.3
NEG3358	PA 18:1-18:3	0.678189	695.465	323.69	ISQZDMYWHAMARJ-XEKZTXPJSA-N	55494.9
NEG3357	PA 18:2-18:2	0.812783	695.457	285.808	OBXRDFNCKFWKNY-MAZCIEHSSA-N	1643.23
NEG3346	PA 18:2-18:3	0.678211	693.45	286.168	AQTVREATJUABJU-DYXXURTGSA-N	19857
NEG3521	PA 18:2-20:5	0.513967	717.435	171.257	XEYDOZHLCMLIGY-WJFLDVDQSA-N	6025.87
NEG3325	PA 18:3-18:3	0.861176	691.434	254.134	SCTIGCPAHAZQNF-YTWBPVBXSA-N	6139.45
NEG1734	PA 5:0-18:0	0.50311	521.362	201.986	TXVYHGWIFUWQSZ-UHFFFAOYSA-N	11033.6
NEG1646	PA 5:0-18:2	0.454134	517.302	148.028	LWCXYPFGZCIOLZ-UTJQPWESSA-N	13173.5
NEG4244	PC 15:0-18:2	0.542358	788.546	393.543	DGBYUHHIADYUMU-AKMCNLDWSA-N	4364.75
NEG4384	PC 16:0-18:1	0.90064	804.575	463.087	WTJKGGKOPKCXLL-MRCUWXFGSA-N	89522.8
NEG4363	PC 16:1-18:1	0.902284	802.559	419.711	ZRCWDIULNHKQRD-KAXIZBKFSA-N	49546.1
NEG4339	PC 16:1-18:2	0.899745	800.545	384.823	QJWDAOSZZYVBJZ-BOAYSYCPSA-N	15187.4
NEG4320	PC 16:1-18:3	0.848736	798.528	335.59	MMUCLZZSNHBNFL-YTVYCYEUSA-N	8407.63
NEG4303	PC 16:2-18:3	0.915643	796.516	296.258	KBWPDBJFWLWTGC-XULYMYOESA-N	1387.14
NEG4527	PC 17:0-18:1	0.884223	818.59	490.965	SXNXGNVZTLZDHE-XDOYNYLZSA-N	5907.03
NEG4503	PC 17:1-18:1	0.922181	816.576	443.825	CWDLNVPVXRALIK-WRBBJXAJSA-N	28846.8
NEG4480	PC 17:1-18:2	0.89355	814.559	402.477	UJXPBTXUYBVHBS-ZFUXOTDWSA-N	12077.2
NEG4460	PC 17:1-18:3	0.853392	812.544	364.534	SBSLJONYGWEPSB-KMJQZFAUSA-N	6816.47
NEG4443	PC 17:2-18:3	0.755979	810.528	322.701	ISRXFUSSZHWGNX-MJXYYAAPSA-N	1142.72
NEG4668	PC 18:0-18:1	0.887922	832.608	515.872	ATHVAWFAEPLPPQ-LNVKXUELSA-N	16792.5
NEG4637	PC 18:1-18:1	0.893156	830.591	467.664	SNKAWJBJQDLSFF-YEUCEMRASA-N	415240
NEG4616	PC 18:1-18:2	0.930233	828.576	428.366	GDWULUGDXGHJIJ-RWLIYIGXSA-N	267329
NEG4604	PC 18:1-18:3	0.901336	826.561	390.108	FVQGNFUBHWGFCY-XQPIUBQISA-N	307527
NEG4772	PC 18:1-19:1	0.92314	844.609	494.474	GEUWKMFIZLQRRK-SXAUZNKPSA-N	1802.08
NEG4898	PC 18:1-20:1	0.88144	858.624	518.067	JLDQDLKBBDQYDE-IQDNDYAFSA-N	1831.75
NEG4853	PC 18:1-20:3	0.833097	854.592	438.724	JNKAOGSDBBXHEP-SAUDALOUSA-N	1842.39
NEG4589	PC 18:2-18:3	0.946514	824.545	348	HZGAVPNEGHQJID-OFWSBFIXSA-N	89946.1
NEG4619	PC 18:2e/18:1	0.558883	828.62	475.449	DDVFWABSEXWNFM-UQNIBARNSA-N	3581.93
NEG4568	PC 18:3-18:3	0.950538	822.528	310.531	XXKFQTJOJZELMD-RSLAUBRISA-N	24292.6
NEG4871	PC 20:1-18:2	0.891656	856.608	478.084	KJDCENXZHMAYTN-FPIVKKIXSA-N	1241.18
NEG5135	PC 22:0-18:1	0.822425	888.65	618.686	AWZDTGDSDIBXAE-QLYXXIJNSA-N	446.806
NEG2843	PC 5:0-18:5	0.537756	642.326	85.723	COKSFFHLPPJQEN-HJNKVCFRSA-N	340.797
NEG2374	PE 10:0-15:1	0.526728	590.368	144.056	WSGVIRFBRMZSFX-QXMHVHEDSA-N	3626.04
NEG3275	PE 14:0-18:1	0.730538	688.491	405.932	QZGYPUQNTDWNBR-MSUUIHNZSA-N	16004.7
NEG3413	PE 16:0-17:1	0.696543	702.508	431.781	CBDUTJYWWDMHBN-ICFOKQHNSA-N	18907.4
NEG3530	PE 16:0-18:0	0.854016	718.54	495.845	RPJZYOHZALDGKI-UHFFFAOYSA-N	757.613
NEG3515	PE 16:0-18:1	0.887684	716.524	455.115	FHQVHHIBKUMWTI-ZCXUNETKSA-N	716441
NEG3498	PE 16:0-18:2	0.859865	714.507	418.171	HBZNVZIRJWODIB-BCTRXSSUSA-N	307210
NEG3484	PE 16:0-18:3	0.859753	712.504	351.447	QONZHKTZKTUIMU-SVNQLWEDSA-N	1030.36
NEG3239	PE 16:1-16:1	0.63851	686.477	365.394	PGPMCWZMPPZJML-VMNXYWKNSA-N	4966.59
NEG3483	PE 16:1-18:2	0.88382	712.491	371.419	SSRRIJSEUKHYFB-RUGCENDASA-N	14071.2
NEG3470	PE 16:1-18:3	0.829403	710.475	335.15	BMBUWKNHXZNMFT-MVXJGUQMSA-N	8203.72
NEG3458	PE 16:2-18:3	0.897273	708.46	297.687	YYXKPLFOJPZLSU-NOGDRUJUSA-N	1474.95
NEG3660	PE 17:0-18:1	0.821112	730.539	479.394	UAKUCJGIIYSFFK-ZPHPHTNESA-N	52883.6
NEG3637	PE 17:1-18:1	0.810028	728.523	438.636	MLYDZMPNTAJTBN-YGGBKCGDSA-N	46901.2
NEG3620	PE 17:1-18:2	0.820091	726.506	399.473	HAJJFLNUKSWRNU-DAWNVERKSA-N	13808.3
NEG3596	PE 17:1-18:3	0.813225	724.492	362.814	INULJJWWIZWSAV-PPEBMUNXSA-N	5108.5
NEG3562	PE 17:2-18:3	0.530607	722.476	322.701	NXYNUCRHAUKTRZ-NIZUHMRFSA-N	1182.3
NEG3804	PE 18:0-18:0	0.611767	746.556	462.075	LVNGJLRDBYCPGB-UHFFFAOYSA-N	6592.95
NEG3788	PE 18:0-18:1	0.841522	744.554	502.248	JQKOHRZNEOQNJE-ZZEZOPTASA-N	87315.3
NEG3435	PE 18:0e/16:0	0.514251	704.57	458.513	FENSRZKRANTRCP-UHFFFAOYSA-N	9185.53
NEG3766	PE 18:1-18:1	0.929942	742.539	461.215	MWRBNPKJOOWZPW-CLFAGFIQSA-N	561222
NEG3746	PE 18:1-18:2	0.97468	740.524	424.106	GKAFCSRKMWFPSJ-RQOIEFAZSA-N	474188
NEG3729	PE 18:1-18:3	0.88485	738.507	387.533	PCBVVHMKRNVSDR-XEKZTXPJSA-N	440165
NEG3901	PE 18:1-19:1	0.593613	756.556	465.505	VYGBMMLRWMCCRC-AUYXYSRISA-N	12715.1
NEG4072	PE 18:1-20:1	0.589182	770.57	467.664	UITCASPZWUAJBW-HWSICPKZSA-N	87557.9
NEG4055	PE 18:1-20:2	0.585712	768.554	427.937	CMHAYOZHFZADHZ-GYQRTUFASA-N	57942.2
NEG4031	PE 18:1-20:3	0.592059	766.538	390.538	FHPKJOCRZAXOEW-ZYKQNZMBSA-N	58325.2
NEG3713	PE 18:2-18:3	0.888138	736.492	348	ZOXULAUECYWFFP-DYXXURTGSA-N	152359
NEG4010	PE 18:2-20:3	0.577355	764.524	348.86	HJIZDIYBDJSAIT-ORBABMLBSA-N	15989.2
NEG3698	PE 18:3-18:3	0.991844	734.475	311.386	WIHSZOXPODIZSW-YTWBPVBXSA-N	27669.6
NEG3983	PE 18:3-20:3	0.582513	762.507	310.956	PPIFHUFRIJDOEX-VBJJEHBKSA-N	3954.57
NEG2085	PE 18:3e/6:0	0.563635	558.343	133.498	GFMRXFYLBQUDHK-XQOKXTRKSA-N	5675.71
NEG3936	PE 19:0-18:1	0.585729	758.572	507.665	IEXMVEPNTXOSEP-ZZEZOPTASA-N	585.23
NEG4100	PE 20:0-18:1	0.744352	772.585	543.489	VDNXNFMAFDYQSI-UZYVYHOESA-N	488.902
NEG4347	PE 22:0-18:1	0.70635	800.616	579.143	FWHVZNCIAUKGET-NKFKGCMQSA-N	690.9
NEG4131	PE 22:5e/18:1	0.942941	776.545	409.827	DXTSOQOIFCJGIO-OYOYXPRWSA-N	12886.9
NEG4621	PE 24:0-18:1	0.702152	828.649	612.943	HZQGLAQCNUAUPN-BWAHOGKJSA-N	502.203
NEG3539	PG 14:0-18:1	0.468184	719.486	311.089	GKSUEOBCMJKHAW-MSUUIHNZSA-N	540.256
NEG3812	PG 16:0-18:1	0.615907	747.519	356.734	PAZGBAOHGQRCBP-ZCXUNETKSA-N	27301.3
NEG3797	PG 16:0-18:2	0.542389	745.502	321.841	ATBOMIWRCZXYSZ-BCTRXSSUSA-N	9995.05
NEG3779	PG 16:0-18:3	0.537406	743.487	289.357	MLANVLMRGHBUJH-SVNQLWEDSA-N	2037.37
NEG3755	PG 16:0-18:4	0.484724	741.525	424.099	DALXWKNPGNGPNX-NMZZQFTHSA-N	211043
NEG3757	PG 16:2-18:2	0.535743	741.464	462.06	FQTHIPQYFQUEPZ-ZJCTUUHQSA-N	3868.39
NEG4123	PG 18:0-18:1	0.473639	775.549	402.052	ZEFGRNLJASLRBZ-ZZEZOPTASA-N	1431.15
NEG4103	PG 18:1-18:1	0.91115	773.532	363.674	DSNRWDQKZIEDDB-CLFAGFIQSA-N	3889.85
NEG4083	PG 18:1-18:2	0.538469	771.518	327.786	FSVTVWTVWNNIQX-RQOIEFAZSA-N	6138.03
NEG4045	PG 18:1-18:4	0.515574	767.484	406.367	YVZZIWWOKDNDMG-QWBVDZTBSA-N	3600.34
NEG4066	PG 18:2-18:2	0.675585	769.502	294.582	AKWGRDPPGYFWIW-MAZCIEHSSA-N	8334.99
NEG4042	PG 18:2-18:3	0.550552	767.487	258.943	VTAJEODPKJDTAS-DYXXURTGSA-N	5138.14
NEG4281	PI 10:0-21:1	0.558624	793.491	253.282	LZXBYIKMNILUKK-NXVVXOECSA-N	693.124
NEG3735	PI 11:0-16:0	0.746014	739.45	354.135	PSWDBXJFTHPQKX-UHFFFAOYSA-N	887.715
NEG4412	PI 14:0-18:1	0.786319	807.506	292.607	SEWGNFSXDLWWSL-MSUUIHNZSA-N	1611.04
NEG4158	PI 15:0-15:0	0.74642	781.502	628.944	OFVAIXJLDBACOV-UHFFFAOYSA-N	4897.6
NEG4699	PI 16:0-18:1	0.881128	835.535	339.99	PDLAMJKMOKWLAJ-ZCXUNETKSA-N	90081.8
NEG4677	PI 16:0-18:2	0.792099	833.518	303.542	BSNJSZUDOMPYIR-BCTRXSSUSA-N	32981.8
NEG4643	PI 16:0-18:3	0.813846	831.503	272.653	UHAJRYVOXHROHT-SVNQLWEDSA-N	6881.98
NEG4396	PI 16:1-16:1	0.746062	805.502	254.381	HBPXEBWVNAJRCA-VMNXYWKNSA-N	846.594
NEG4808	PI 17:0-18:1	0.824854	849.549	364.104	NPAUVQALSMSELR-ZPHPHTNESA-N	4976.29
NEG4791	PI 17:1-18:1	0.792309	847.534	326.232	MNJOHIMMKUCWHD-YGGBKCGDSA-N	3342.96
NEG4938	PI 18:0-18:1	0.817976	863.566	386.238	YOBFISPJJWPPTK-ZZEZOPTASA-N	11257.6
NEG4922	PI 18:1-18:1	0.902712	861.551	346.705	LALGUHSIWLNTNW-CLFAGFIQSA-N	28458.5
NEG4905	PI 18:1-18:2	0.790589	859.534	311.386	MXJMOLQIXMJUEL-RQOIEFAZSA-N	15307.7
NEG4880	PI 18:2-18:2	0.803437	857.519	276.916	JTPRPYYVVJBCFF-MAZCIEHSSA-N	12314.5
NEG4858	PI 18:2-18:3	0.825628	855.504	242.276	WMMFFYJKTYDOCO-DYXXURTGSA-N	4093.69
NEG4845	PI 18:3-18:3	0.875807	853.489	212.345	JZZCDELPKAXQMT-YTWBPVBXSA-N	2137.51
NEG5018	PI 18:5-20:5	0.658529	873.465	419.026	NHXRWYGEAMQXPX-OHJVSKLXSA-N	1088.04
NEG2171	PI 2:0-13:1	0.792963	569.232	232.437	BMNZCPHOZNZQKT-WAYWQWQTSA-N	2719.45
NEG5235	PI 20:5-20:5	0.876548	901.507	303.289	LOXBFDFXXLHXHS-LPEZNXMBSA-N	1337.64
NEG6019	PI 24:0-24:0	0.797465	1033.8	929.58	SWLFQEYYVIQNBS-UHFFFAOYSA-N	1110.58
NEG3041	PI 3:0-19:2	0.643396	665.327	456.813	FNVSDMBSPGCSRL-UTJQPWESSA-N	4343.82
NEG2996	PI 4:0-18:3	0.705485	663.325	464.195	ABWJRWIKCLASFV-AGRJPVHOSA-N	3238.63
NEG4043	PI 5:0-24:0	0.645243	767.487	614.303	QJJDTXXCKGJFMU-UHFFFAOYSA-N	3880.54
NEG3720	PI 6:0-21:1	0.628159	737.482	196.876	CIIVEPJDSJBJHP-YPKPFQOOSA-N	1216.96
NEG4294	PI 6:0-25:0	0.645207	795.519	642.614	LQXDRDFNZHAILS-UHFFFAOYSA-N	924.516
NEG4253	PI 9:0-22:3	0.649192	789.452	205.625	JUOIFAIKRFNWFA-IHDWIWDKSA-N	3973.49
NEG3474	PMeOH 18:1-18:2	0.602817	711.497	351.44	SCZWJBMBGUIPSK-MXLPAPOISA-N	2012.01
NEG3465	PMeOH 18:1-18:3	0.585054	709.483	318.276	SQXXQOUJFVUFFH-QTUOEJEDSA-N	1242.42
NEG4311	PMeOH 21:1-21:1	0.985669	797.61	197.726	FFQNSRDGCMQJRC-YEUCEMRASA-N	1974.39
NEG3961	PS 16:0-18:1	0.591533	760.512	365.394	OIWCYIUQAVBPGV-ZCXUNETKSA-N	21124.4
NEG3932	PS 16:0-18:2	0.689645	758.497	322.271	ZGNVQERQNSXHHO-BCTRXSSUSA-N	3116.32
NEG4245	PS 18:0-18:1	0.467587	788.541	455.835	AJFWREUFUPEYII-ZZEZOPTASA-N	1522.86
NEG4211	PS 18:1-18:1	0.639052	786.531	368.616	WTBFLCSPLLEDEM-CLFAGFIQSA-N	2232
NEG4162	PS 18:2-18:2	0.690391	782.522	421.301	ZTNFQEXYTMNFHG-MAZCIEHSSA-N	13692.3
NEG4150	PS 18:2-18:3	0.478441	780.48	382.653	BUZGPRVYXXZJOM-DYXXURTGSA-N	2954.15
NEG3544	SHexCer d30:2	0.999854	720.446	151.942	SISKWFCZZPZZNE-GEECITGASA-N	4793.21
NEG3727	SHexCer d31:0	0.999854	738.464	208.601	KPBRQVNEHSSYCE-UHFFFAOYSA-N	2482.63
NEG4032	SHexCer d33:0	0.999854	766.503	296.827	LIHUPEIZAWYMLP-UHFFFAOYSA-N	889.817
NEG4012	SHexCer d33:1	0.999854	764.509	368.061	OORGKPXYSPYFQZ-MSUUIHNZSA-N	1230.44
NEG4132	SHexCer d34:2	0.999854	776.482	455.541	OTRGOPXWAPYKAQ-DURLKXOLSA-N	4553.23
NEG4113	SHexCer d34:3	0.999854	774.483	455.118	LRRUQVFGOJLHRJ-AKKUUUNYSA-N	9369.74
NEG4288	SHexCer d35:0	0.999854	794.547	462.93	FWCGCLDOHWTOMM-UHFFFAOYSA-N	2317.96
NEG4243	SHexCer d35:3	0.999854	788.5	479.394	HFPULUPQAOSORJ-FNUNVXLFSA-N	1009.92
NEG4368	SHexCer d36:3	0.999854	802.515	503.545	YVDMGEVWIDYPTQ-NMSYPFHKSA-N	2027.36
NEG4544	SHexCer d37:1	0.999854	820.564	467.664	ZYDYQAVRBUETMN-HNENSFHCSA-N	7575.22
NEG4523	SHexCer d37:2	0.999854	818.533	390.108	UJKHYFCTZZJTGP-XUXRLMLDSA-N	2361.14
NEG4502	SHexCer d37:3	0.999854	816.535	391.105	ZEGOGXVJEQBAJT-RZRQIOJCSA-N	3834.42
NEG4690	SHexCer d38:1	0.999854	834.575	586.519	HCAMSOLTDCGVSL-VXPUYCOJSA-N	978.719
NEG4951	SHexCer d40:0	0.999854	864.617	586.09	NVXISFWAPMVHAW-UHFFFAOYSA-N	3372.6
NEG4912	SHexCer d40:2	0.999854	860.566	272.353	JBFULUYENICDCN-VYEFPUSRSA-N	1065.31
NEG5247	SHexCer d43:2	0.999854	902.63	619.318	XBGPBAHCKSNLRH-TWCFYHPSSA-N	2426.59
NEG5535	SHexCer d46:1	0.999854	946.702	938.539	JBBXJNORDXHSOR-DQRAZIAOSA-N	703.274
NEG5875	SHexCer d50:0	0.999854	1004.77	549.196	GULOTWMFXOLHLZ-UHFFFAOYSA-N	736.391
NEG5862	SHexCer d50:1	0.999854	1002.78	933.074	CJNKGJHMQDDCMY-DQRAZIAOSA-N	3668.94
NEG6016	SHexCer d52:0	0.999854	1032.8	929.58	ARKZQBXBYFURCA-UHFFFAOYSA-N	1725.68
NEG6008	SHexCer d52:1	0.999854	1030.81	929.135	KLFNEWJDKKAIHU-VHXPQNKSSA-N	4046.44
NEG6103	SHexCer d54:3	0.999854	1054.78	928.71	XOWKXYWSYVHEOA-FGFUFDFUSA-N	3995.74
NEG6152	SHexCer d55:3	0.999854	1068.79	928.71	NEBKXXLOXAFHMJ-KMFQVSINSA-N	3131.91
NEG3007	SM d14:0/14:1	0.904828	663.487	458.64	WSNPMQDVDJMTGA-OWBHPGMISA-N	23201.3
NEG4654	SM d14:0/26:1	0.738536	831.676	551.303	SHRLPXBZQCWKMJ-IZHYLOQSSA-N	3396.45
NEG3978	SM d19:1/16:0	0.443614	761.578	777.859	LHFJEPSCFVKEET-QOSDPKFLSA-N	1314.76
NEG3577	SQDG 12:0-15:0	0.826261	723.453	792.228	BSMIOALSCQYYSM-UHFFFAOYSA-N	809.482
NEG3997	SQDG 12:0-18:1	0.87844	763.453	323.13	FBODFXWPNHHSLU-NXVVXOECSA-N	2663.11
NEG4229	SQDG 12:0-20:3	0.879176	787.465	253.709	JTBBSIJFDXTXQC-DBRBFSQJSA-N	1019.8
NEG5035	SQDG 12:0-26:1	0.826261	875.607	618.686	JKZUVDGCQNDHJR-ZCXUNETKSA-N	544.911
NEG4105	SQDG 13:0-18:3	0.826261	773.473	418.171	CTBRVJKDSJTIKE-YYPVPKODSA-N	2224.21
NEG4353	SQDG 13:0-20:3	0.826261	801.502	455.541	ZJCZDBRPDAQBKY-YYPVPKODSA-N	49430.7
NEG4577	SQDG 13:0-22:6	0.827731	823.484	387.963	KTXZZZRPQLEKIQ-ACOVZCEQSA-N	39532
NEG4551	SQDG 13:1-22:6	0.828324	821.471	348	XWIRPTHRMVRZCU-VPMBWMMNSA-N	8925.81
NEG4700	SQDG 14:1-22:6	0.826261	835.485	391.397	IYFWAERRKXSNMU-PPKWXVRLSA-N	1427.52
NEG4017	SQDG 15:0-15:0	0.890012	765.469	359.339	DLXXGAMWSYAFHJ-UHFFFAOYSA-N	2748.7
NEG4830	SQDG 15:0-22:6	0.833299	851.52	390.967	ROMCMCMKBLIHRA-JTURFRPLSA-N	2204.62
NEG4330	SQDG 15:1-18:3	0.829436	799.576	392.826	HVOHUUVKMCGVEI-JLKQYBQHSA-N	1821.94
NEG4599	SQDG 15:1-20:4	0.826647	825.501	424.106	HBPSRZDHJBFRKQ-BEBUWKJTSA-N	30945.8
NEG4491	SQDG 16:0-18:3	0.884384	815.508	356.581	PUAZHUYVSFVFNU-SVNQLWEDSA-N	2420.66
NEG4612	SQDG 16:2-19:2	0.827439	827.516	461.64	FIRKEWPRGIAWOY-GBDALJMJSA-N	50143.4
NEG4553	SQDG 17:0-17:0	0.890012	821.547	550.906	DHZFKBZXEZKTHX-UHFFFAOYSA-N	1008.6
NEG4333	SQDG 17:1-16:3	0.82755	799.485	418.171	SSVKJPRYLAZHGZ-YLVLOPAXSA-N	21665.7
NEG4309	SQDG 17:1-16:4	0.837411	797.47	385.808	CNPUPRSPHAOOOY-MUTKLXSSSA-N	5218.73
NEG4468	SQDG 17:2-17:2	0.890012	813.515	455.361	VYADXWQWAQPEFC-DFIVFKFMSA-N	602.01
NEG4493	SQDG 18:0-16:3	0.842061	815.517	479.394	KILFQHPKKAQDDU-QQQLBLNKSA-N	3172.96
NEG4495	SQDG 18:1-16:2	0.874606	815.502	455.361	VCPDHYKRRDIAPD-XOVNSVORSA-N	2446.81
NEG4628	SQDG 18:1-17:2	0.850817	829.532	502.693	JCJADYUPSDCDJC-HZWFLXIQSA-N	4942.87
NEG5114	SQDG 18:1-21:2	0.851708	885.565	427.489	GIKKEFJJPFIMGB-QDCIFBOPSA-N	1700.59
NEG4731	SQDG 18:2-18:3	0.867217	839.518	310.531	DNBZIYLUWKRBFM-DYXXURTGSA-N	659.63
NEG4698	SQDG 18:2-18:5	0.847044	835.467	418.489	OOKBUCIUACHVLP-OWXZTQSKSA-N	2542.45
NEG5527	SQDG 19:0-24:1	0.830169	945.653	171.687	WRVOAIBSCFFNAF-DQRAZIAOSA-N	6309.86
NEG5496	SQDG 19:0-24:4	0.829794	939.607	146.75	RAJZEJUUIORFCA-YZVDMUQZSA-N	4157.24
NEG5254	SQDG 19:2-22:6	0.826261	903.521	339.99	SQGUYAYIYLHSQK-CMHXADBNSA-N	4408.98
NEG5117	SQDG 20:5-20:5	0.890012	885.48	460.785	CXKDRLAYSHXQMC-LPEZNXMBSA-N	2016.76
NEG5115	SQDG 21:1-18:2	0.868097	885.569	443.825	MHOFEUKUNQMKGL-WMERUELCSA-N	1039.55
NEG5444	SQDG 21:2-22:6	0.826261	931.561	385.808	WHILZRMJIHFEJX-OILYOBQESA-N	737.154
NEG5592	SQDG 22:2-22:2	0.890012	953.626	619.753	GUIULIITZFHJSY-MAZCIEHSSA-N	1883.06
NEG5797	SQDG 23:0-23:0	0.890012	989.735	776.949	MGBJEHHRCKMVOC-UHFFFAOYSA-N	639.322
NEG5939	SQDG 24:0-24:0	0.890012	1017.81	928.689	QMFJWLKJWPQURT-UHFFFAOYSA-N	1895.5
NEG5947	SQDG 27:0-22:6	0.829884	1019.69	205.625	NSBHCDUFKRPHJJ-FKBGVHQGSA-N	4567.69
Total content						4.96975e+07

## Sheet: TAG
id	MS2 name	MS2 score	m/z	Retention time (min)	InChIKey	Relative content
POS10609	TAG 22:4-22:4-22:4	0.946224	1057.84	799.945	ZUMRVFYVGFJWBJ-ZHKGMDDBSA-N	1265.58
POS10531	TAG 22:2-22:7-22:7	0.875997	1049.76	924.352	DASNTIITAVSKCE-IRXCCRBWSA-N	2076.45
POS10621	TAG 22:1-22:5-22:5	0.875997	1059.85	813.116	CIDBIPFZROTMIR-KTOCEHNPSA-N	2217.87
POS10729	TAG 22:1-22:1-22:1	0.946224	1075.96	860.852	BIXZCRFRTNYIBY-TUIVHVJNSA-N	1945.38
POS10631	TAG 22:0-22:5-22:5	0.875997	1061.87	826.687	CGIDYRDKQLZRCC-VETILFJWSA-N	4287.76
POS10752	TAG 22:0-22:1-22:1	0.876707	1077.97	874.004	GBTYYAVCTRNSGC-CTPZRVMMSA-N	5924.65
POS10765	TAG 22:0-22:0-22:1	0.87789	1079.99	888.394	NEMJWEKEHFSMGR-NMSHJFGGSA-N	12729
POS10312	TAG 21:5-21:5-22:6	0.937853	1021.74	679.745	UPDBGGXRGYOPPT-LTSKWFMBSA-N	1249.56
POS10389	TAG 21:3-21:3-22:5	0.896269	1031.82	797.197	LLQRYCFJYPZIJF-FPVKMHIESA-N	2091.73
POS10536	TAG 21:1-22:4-22:4	0.894649	1049.87	833.556	MKSIZGCAUPULFM-CVBDMVDLSA-N	1108.56
POS10656	TAG 21:1-22:0-22:0	0.879961	1065.98	880.015	KYJWGZHJIWSLOA-HYLXNHFUSA-N	2267.27
POS10421	TAG 21:1-21:1-22:7	0.920981	1035.86	825.827	WPHKLLHJCJPUTP-QIXRMGFHSA-N	5476.53
POS10487	TAG 21:0-21:0-22:5	0.954141	1043.98	799.56	AJFMJBLBUHBJNR-SEHBWEFHSA-N	2598.98
POS10055	TAG 20:6-21:5-21:5	0.944533	993.702	654.546	VRTGLFQMSCHTGU-WIYJVJKISA-N	2199.15
POS9757	TAG 20:5-20:5-20:5	0.946224	967.701	689.393	SHYCFZYQNVKAAU-UZBXBHHFSA-N	2258.38
POS10402	TAG 20:4-22:3-22:3	0.887593	1033.81	552.268	LWGGZUYLTHJZQU-JPMWLUNKSA-N	3159.82
POS10282	TAG 20:4-21:0-21:0	0.880516	1017.88	816.692	PYEBZXRJNOXFPB-KIEMYMGWSA-N	12523.9
POS9832	TAG 20:4-20:4-20:4	0.946224	973.745	744.355	HYVJNYYVNIYMDK-QSEXIABDSA-N	10363.2
POS10419	TAG 20:3-22:3-22:3	0.908395	1035.82	583.712	RRKNURDLRHMAMQ-KZMPMZGXSA-N	958.692
POS10516	TAG 20:3-22:0-22:0	0.889037	1047.93	846.186	WMRPQLMWABWLED-UPXIHMMNSA-N	2309.82
POS10500	TAG 20:2-22:1-22:1	0.881895	1045.92	831.376	ZUEJJSVWIRYEKC-OOQVZHJWSA-N	461.107
POS10535	TAG 20:2-22:0-22:0	0.885889	1049.95	858.12	ZCZWBRNDIYYLCD-QYIMKBBWSA-N	8619.12
POS9977	TAG 20:2-20:2-20:2	0.946224	985.826	773.014	LYUOZIPQCKXNPX-BBWANDEASA-N	7080.7
POS10391	TAG 20:1-22:5-22:5	0.916218	1031.79	519.255	HJROQILTQKXJCQ-UVFKMHFYSA-N	1989.05
POS10555	TAG 20:1-22:0-22:0	0.890795	1051.96	871.845	FEVVXYSELXHRIH-IKPAITLHSA-N	18891.2
POS10313	TAG 20:1-20:1-22:0	0.880002	1021.85	818.849	UPWRHEBKYKNKII-MIFGFRIJSA-N	1396.15
POS10034	TAG 20:1-20:1-20:1	0.946444	991.857	800.183	XKXYLRHFXANGHG-IUPFWZBJSA-N	28615.5
POS10376	TAG 20:0-22:6-22:6	0.875997	1029.8	926.134	CTWFFSLEXNQMJY-VEPBJOFZSA-N	994.48
POS10574	TAG 20:0-22:0-22:0	0.884718	1053.97	872.279	DGSARKDBJLXUMY-UHFFFAOYSA-N	5474.72
POS10096	TAG 20:0-20:0-20:0	0.949248	997.915	855.223	KCVWRCXEUJUXIG-UHFFFAOYSA-N	3604.43
POS9874	TAG 19:4-19:4-22:0	0.465645	976.83	670.156	CLCLDOMTRIXPRA-YNTNZJHPSA-N	2176.83
POS9710	TAG 19:4-19:4-21:2	0.879666	963.716	744.355	VWDJDSNUIOYRDT-OCDSWLPYSA-N	8578.24
POS9262	TAG 19:4-19:4-19:4	0.946224	931.697	583.271	BWAPMARBDFGLJJ-ZHKGMDDBSA-N	4289.34
POS9287	TAG 19:3-19:3-19:5	0.884806	933.67	706.095	XEEZUGDHEVSHNY-OGHKHSFTSA-N	1942.74
POS9337	TAG 19:3-19:3-19:3	0.946224	937.754	766.187	FILVDIFFTYTUEV-FLIQGJDUSA-N	6550.92
POS10422	TAG 19:2-22:0-22:0	0.878776	1035.93	850.586	VJJYPKLBMPDBHI-AVIWSYHYSA-N	2020.97
POS9709	TAG 19:2-20:4-20:4	0.884515	963.76	767.869	XLZXDBDTDRXHHB-LNDNSITNSA-N	4508.04
POS9580	TAG 19:2-19:2-20:4	0.879109	953.767	777.291	KRTHZSHYWRBWFX-BJWAFVJBSA-N	13619
POS9598	TAG 19:2-19:2-20:3	0.882411	955.758	784.343	VUMPHKWMRMOPDQ-WOKAVHRUSA-N	5197.95
POS9408	TAG 19:2-19:2-19:3	0.877623	941.737	775.159	BNCZNGYMLOZKKM-HKMHETPASA-N	9272.11
POS10441	TAG 19:1-22:0-22:0	0.882421	1037.94	863.894	SMXRARNIDNGDBP-ONQIKCEGSA-N	2787.35
POS9515	TAG 19:1-19:1-19:1	0.946224	949.82	788.633	ZMKRXODJXRSUGE-XNQILKFJSA-N	10276.9
POS9371	TAG 19:0-19:4-19:4	0.886431	939.745	698.954	JPOUPPLVKJVNHY-VMVZQGCKSA-N	3571.16
POS9605	TAG 19:0-19:0-19:0	0.946679	955.857	817.991	IZTDYXKTXNJHMQ-UHFFFAOYSA-N	12248.1
POS9310	TAG 18:5-18:5-21:0	0.879994	935.73	748.237	HOMNWVFGJINHAO-LATKRRDRSA-N	2954.19
POS9465	TAG 18:4-20:4-20:4	0.887096	945.717	724.519	XKGITPNZAHBABL-HTWWSTEZSA-N	5572.15
POS9579	TAG 18:4-18:4-22:0	0.891834	953.722	749.475	PUTZYQYQHVBXON-OVBSMKQTSA-N	4713.23
POS10264	TAG 18:3-22:1-22:1	0.888263	1015.87	803.192	IKWAKONPUFBVNK-BEKBXMEYSA-N	3955.59
POS9856	TAG 18:3-21:4-21:4	0.878178	975.762	761.474	LKCPVKGXBGMKOH-KHRVSPDTSA-N	14686.4
POS10000	TAG 18:3-21:1-21:1	0.895975	987.836	786.918	XSDFWANUBVVJCB-ZYEMNPIUSA-N	31874.8
POS9488	TAG 18:3-20:4-20:4	0.886968	947.735	741.35	HQLAWXAPCYSPHL-QUNIODNTSA-N	11256.8
POS9656	TAG 18:3-20:1-20:1	0.889971	959.803	768.723	XOQNSVDYUFEBFI-GXATXKFJSA-N	17922.5
POS9628	TAG 18:3-18:3-22:0	0.914814	957.789	753.345	XYHRSSLVWRXUAE-SIHFARKASA-N	3909.24
POS9291	TAG 18:3-18:3-21:5	0.881698	933.716	603.181	LVXWCKWECHCZIO-OFQJFZOYSA-N	2666.86
POS9311	TAG 18:3-18:3-21:4	0.879797	935.71	660.433	PSMXDZFILCKUQR-JPAHTUJQSA-N	2322.21
POS9373	TAG 18:3-18:3-21:2	0.880298	939.76	659.999	XLGDACYIKVQQTJ-MAIJHTEXSA-N	8487.57
POS9407	TAG 18:3-18:3-21:1	0.881842	941.777	680.408	VJBQTINVAWWBJG-WEXWSKCHSA-N	3162.92
POS9171	TAG 18:3-18:3-20:2	0.893059	925.75	692.427	JFJICFJAXQQZBT-FQPIOCHLSA-N	1803.79
POS9153	TAG 18:3-18:3-20:0	0.376534	924.751	761.087	YHEPXEGFGYKRHC-SIHFARKASA-N	25884.8
POS8655	TAG 18:3-18:3-18:3	0.995418	895.679	649.959	NOUYRNHHMSLWCI-HQZGDWGUSA-N	68283.8
POS10314	TAG 18:2-22:0-22:0	0.880191	1021.91	842.581	YYTRZKBFEIKSHX-KLUMMZMFSA-N	38606
POS10015	TAG 18:2-21:1-21:1	0.88858	989.851	800.805	GKEAXTWPFBHUDL-RDJGOLBLSA-N	108950
POS9592	TAG 18:2-18:3-22:0	0.574085	954.85	768.723	HBONMNPBGDWWOT-GMAMBWCUSA-N	10513.1
POS8684	TAG 18:2-18:3-18:3	0.982163	897.695	669.726	XCBDYYPMQUVIAE-FWPKVRRPSA-N	207046
POS9487	TAG 18:2-18:2-22:7	0.90877	947.698	636.557	OKIHQLHBYLEBGO-KPOBRHKSSA-N	897.272
POS9630	TAG 18:2-18:2-22:2	0.894272	957.802	923.237	AWKDCZQQLMWSSF-CRDRQGJOSA-N	1862.2
POS9685	TAG 18:2-18:2-22:0	0.904674	961.819	783.483	LCPFHHNXCYYAIZ-NESNIKJCSA-N	57635.1
POS9374	TAG 18:2-18:2-21:4	0.902023	939.762	600.131	OLQKVKZBNJUZFA-WARCOUTOSA-N	4006.25
POS9489	TAG 18:2-18:2-21:0	0.889193	947.806	773.014	RTLCQRGKXIGFAQ-NESNIKJCSA-N	2730.72
POS9200	TAG 18:2-18:2-20:3	0.897963	927.765	714.816	BEPZOMYIYPHSJI-OLXVUZTLSA-N	10176.4
POS9234	TAG 18:2-18:2-20:2	0.893998	929.78	733.135	IPRQXDZWKRUXMZ-CASIWWKWSA-N	6757.32
POS9290	TAG 18:2-18:2-20:0	0.902647	933.788	764.449	WADZBPWMGIYJSB-NESNIKJCSA-N	47968
POS8885	TAG 18:2-18:2-19:5	0.880954	909.717	621.543	PJIQVRWUHXSQSH-VLOWRAPOSA-N	1769.97
POS9022	TAG 18:2-18:2-19:1	0.888635	917.758	736.591	PGYXLGULXUQERB-MFCZFEOVSA-N	4776.18
POS9053	TAG 18:2-18:2-19:0	0.889254	919.774	753.779	STRSLZBJNWDOCA-NESNIKJCSA-N	8731.72
POS8716	TAG 18:2-18:2-18:3	0.990241	899.734	692.857	AGCXWXCIGWPQGW-FBIPNAFWSA-N	151056
POS8746	TAG 18:2-18:2-18:2	0.998106	901.715	689.395	YLJZNIRHIYWHQC-CRDRQGJOSA-N	60255.4
POS10266	TAG 18:1-22:2-22:2	0.883698	1015.85	783.24	IVKDRADLTNNSEZ-UNJUHRNBSA-N	3489.73
POS10297	TAG 18:1-22:1-22:1	0.885872	1019.9	829.958	LEUQGYDZSJOWKG-MIWAFWMKSA-N	17715.8
POS10329	TAG 18:1-22:0-22:0	0.899149	1023.93	856.36	AFWVVPIAVLFQOY-FLFQWRMESA-N	29913.6
POS9990	TAG 18:1-21:1-21:1	0.502754	986.909	813.116	MYNTYRWVDIYTSS-MTQUTVDBSA-N	103192
POS10076	TAG 18:1-21:0-21:0	0.906449	995.841	819.719	IBNRSXWCWXBXSP-FLFQWRMESA-N	2046.41
POS9758	TAG 18:1-20:0-20:0	0.92113	967.866	825.391	QFLCNOQGBBZIBN-FLFQWRMESA-N	270187
POS9618	TAG 18:1-18:3-22:0	0.793047	956.866	783.483	INGKUQOPRWMZGP-OPQNAFKHSA-N	40986.7
POS9224	TAG 18:1-18:3-20:0	0.716022	928.832	763.174	VPFRWNLJYBUWLN-OPQNAFKHSA-N	48584.1
POS8972	TAG 18:1-18:3-19:0	0.613946	914.789	788.658	JWKNNCVSWALJMX-OPQNAFKHSA-N	14786.2
POS9651	TAG 18:1-18:2-22:0	0.934456	958.878	797.197	REWHXIGYTWQEOU-RUAITIBSSA-N	71992.7
POS9461	TAG 18:1-18:2-21:0	0.59561	944.865	788.633	VHGLRLCVKRSZTA-RUAITIBSSA-N	8654.35
POS9159	TAG 18:1-18:2-20:3	0.523123	924.802	729.278	HHHQACCKLNVPDJ-BVFJXTPFSA-N	7787.12
POS8978	TAG 18:1-18:2-19:1	0.581044	914.817	754.639	MUPLOFIEWBEBDZ-GMWWFSEGSA-N	11169.9
POS8673	TAG 18:1-18:2-18:3	0.91726	896.769	707.947	PXFPBVBCKXAEFP-QZOFRBEOSA-N	303544
POS8778	TAG 18:1-18:2-18:2	0.990155	903.741	726.67	POVFMDGBZDJLAN-BHFHHPLZSA-N	621248
POS9548	TAG 18:1-18:1-22:7	0.907854	951.73	674.298	UKNPENHBWJWKBV-UNPUZBEGSA-N	1820.75
POS9601	TAG 18:1-18:1-22:5	0.907656	955.76	710.234	AANCKINPVVQDGX-HRVFRTFQSA-N	3470.31
POS9648	TAG 18:1-18:1-22:1	0.727403	958.871	782.629	PZTWMTYNNRADPN-ALHSWEIPSA-N	11967.5
POS9736	TAG 18:1-18:1-22:0	0.967286	965.851	810.967	CDMARTCICGPDST-XFUYORNGSA-N	217970
POS9410	TAG 18:1-18:1-21:5	0.905986	941.779	624.87	SATOMKUZECULEM-WKADVWEVSA-N	9262.13
POS9552	TAG 18:1-18:1-21:0	0.903678	951.836	803.192	SQIWXVRABFGJJA-XFUYORNGSA-N	35415.5
POS9264	TAG 18:1-18:1-20:3	0.905472	931.776	747.335	QFJDVZUJUIABAM-PWJLNTDSSA-N	24784
POS9289	TAG 18:1-18:1-20:2	0.896509	933.746	733.976	YYLWOHSMTQQTBX-UYTRXKGHSA-N	595
POS9313	TAG 18:1-18:1-20:1	0.92145	935.804	779.537	DVVVWSWPMOHCJM-ANKPWZAQSA-N	77728.3
POS9278	TAG 18:1-18:1-20:0	0.936127	932.863	794.653	GYPCYQZGNPPXQY-XFUYORNGSA-N	128917
POS8961	TAG 18:1-18:1-19:5	0.891486	913.711	206.051	OWMLQHKUZLRVPB-MOZUMYNISA-N	572.743
POS9089	TAG 18:1-18:1-19:1	0.899142	921.788	769.583	MAKQQPHBUNHYGM-ROROFROQSA-N	21854.1
POS9126	TAG 18:1-18:1-19:0	0.906585	923.803	786.296	BHZBNIOOFFAFKX-XFUYORNGSA-N	36113.2
POS8809	TAG 18:1-18:1-18:2	0.996556	905.756	743.929	XIKRLPVGWJXBJH-QFACYJBGSA-N	786682
POS8844	TAG 18:1-18:1-18:1	0.998104	907.772	760.624	JSSROPRCXOAGCW-BUTYCLJRSA-N	939333
POS10345	TAG 18:0-22:0-22:0	0.892232	1025.91	852.508	JFYAITPMPUPERR-UHFFFAOYSA-N	891.203
POS10056	TAG 18:0-21:1-21:1	0.878996	993.883	827.116	PZBFJZZLLQZMDX-CCRNCNKYSA-N	232484
POS10048	TAG 18:0-21:0-21:0	0.418335	992.95	841.153	YOJZZQCLJGKAQU-UHFFFAOYSA-N	38000.8
POS9700	TAG 18:0-18:1-22:0	0.929391	962.911	825.391	HTEKPEUBHXJJTE-FLFQWRMESA-N	325819
POS8882	TAG 18:0-18:1-18:1	0.99934	909.788	777.288	HWYGJLSOHLGKDX-UZTWDUGDSA-N	812502
POS9657	TAG 18:0-18:0-22:5	0.951452	959.75	733.12	SRYYVIJJOHXIGQ-KNNVLUOCSA-N	1397.19
POS9785	TAG 18:0-18:0-22:0	0.887756	969.881	840.586	KFFURWDSOSXFNL-UHFFFAOYSA-N	6771.72
POS9201	TAG 18:0-18:0-19:0	0.889397	927.817	745.582	LDSHYHKSQIBMRY-UHFFFAOYSA-N	22579.2
POS8827	TAG 18:0-18:0-18:1	0.994971	906.84	777.288	CXVKBFLPGNGMQW-QOCHGBHMSA-N	256207
POS8956	TAG 18:0-18:0-18:0	0.974566	913.818	808.382	DCXXMTOCNZCJGO-UHFFFAOYSA-N	13845.7
POS9734	TAG 17:3-21:3-21:3	0.878998	965.779	783.913	HSYWZQGPSFAFAH-YDWLYZEPSA-N	2968.63
POS8441	TAG 17:3-18:3-18:3	0.909169	881.664	636.725	BSXQIOAMTNIKDG-MVMJWRHISA-N	1424.73
POS9237	TAG 17:3-17:3-22:0	0.904388	929.741	710.774	QUXNTARTICAQSR-RLBYSZFRSA-N	9750.16
POS9862	TAG 17:2-21:1-21:1	0.877509	975.836	792.528	PUFGKCOXPNXLBW-WYPMRYOSSA-N	6238.98
POS9314	TAG 17:2-20:4-20:4	0.953302	935.702	205.613	DVLAOWRJTOYIKS-WYYRPQOUSA-N	3010.37
POS8474	TAG 17:2-18:3-18:3	0.900192	883.679	656.948	CIFGNSBTJZSTQL-PDKFGEESSA-N	5112.12
POS8543	TAG 17:2-18:2-18:2	0.897285	887.709	697.214	SIYHULOVQCQBNP-FGBSRSBESA-N	21160.7
POS8082	TAG 17:2-17:2-17:2	0.946224	859.679	674.732	UTXYTAHUERNOJK-XVNWISTMSA-N	2909.74
POS10176	TAG 17:1-22:1-22:1	0.876647	1005.88	821.037	SLTZWIBJXRNKFR-UNHWGTDISA-N	6645.71
POS10218	TAG 17:1-22:0-22:0	0.877961	1009.88	830.813	MNWXFXDPJAZSTH-GJARRJKISA-N	6682.32
POS9886	TAG 17:1-21:1-21:1	0.876927	977.929	833.208	MAXHPDZKCAYTDU-ZVOHKXDQSA-N	20878.3
POS9933	TAG 17:1-21:0-21:0	0.877626	981.881	833.116	KSTHPNKMOGEKME-HYLXNHFUSA-N	51230.8
POS9236	TAG 17:1-20:6-20:6	0.876776	929.684	206.064	BVPYUAQRYRPMHO-PAKIAEMYSA-N	3836.06
POS8884	TAG 17:1-19:4-19:4	0.883842	909.7	657.823	CWWISLCNYAMDRS-AXNRKCDOSA-N	1324.54
POS9174	TAG 17:1-19:0-19:0	0.884525	925.818	801.467	GZBZFYQWFMMHEY-JCUPVDEDSA-N	37358.4
POS8505	TAG 17:1-18:3-18:3	0.900812	885.695	676.918	PUGFDAQDPJVSOQ-FVGUNIDJSA-N	13143.5
POS8574	TAG 17:1-18:2-18:2	0.912191	889.725	716.116	AURJQWHMZBLBDL-KQFCDIKPSA-N	51628.1
POS9483	TAG 17:1-18:1-22:0	0.779068	946.879	803.192	KKTLALYOESIIKV-FLUWACEISA-N	21424
POS8494	TAG 17:1-18:1-18:3	0.662197	884.769	715.681	MMZGKLGXUONWFW-GKAQKEBSSA-N	35016.5
POS8522	TAG 17:1-18:1-18:2	0.793106	886.785	734.41	QRDLWPASSJSSME-XMOCMKDKSA-N	60023.2
POS8635	TAG 17:1-18:1-18:1	0.959143	893.757	750.764	BFFXLOGCHXWQID-JTIDUANGSA-N	198626
POS8688	TAG 17:1-18:0-18:0	0.908184	897.787	784.773	PFIODDOEBWDLQX-MEIHLTSWSA-N	177577
POS8504	TAG 17:1-17:1-19:5	0.876161	885.672	690.258	BMKKQNDEEGPZQY-WPGZWRHSSA-N	140196
POS8181	TAG 17:1-17:1-17:1	0.956879	865.725	731.826	DBGJJEOFYRIOEN-XNQILKFJSA-N	53933.1
POS10151	TAG 17:0-22:2-22:2	0.875997	1003.87	807.947	ATUIDFZRVRFNAH-HTUQFOBESA-N	3417.87
POS10195	TAG 17:0-22:1-22:1	0.876425	1007.9	834.865	RPRLGLPTDYFXNL-UOALMSBLSA-N	17906.8
POS9910	TAG 17:0-21:1-21:1	0.880175	979.865	819.297	OQAWEFNFXSTBRD-ZMYSONEWSA-N	49181.5
POS9956	TAG 17:0-21:0-21:0	0.881681	983.865	829.427	UWTNPYXFHLTFER-UHFFFAOYSA-N	10373.5
POS8923	TAG 17:0-19:4-19:4	0.883898	911.71	676.477	AZOQZYMOQOCCKE-FCNWTIBUSA-N	1811.52
POS8602	TAG 17:0-18:2-18:2	0.88824	891.741	733.976	YWUXDCKWZLDYON-HTUQFOBESA-N	110782
POS9507	TAG 17:0-18:1-22:0	0.772208	948.895	817.557	AYKPCJWBYBKQJD-ATJXCDBQSA-N	33590
POS8660	TAG 17:0-18:1-18:1	0.950319	895.772	767.869	UCFUHDDQQGBXAB-IKJQKJQYSA-N	291220
POS9538	TAG 17:0-18:0-22:0	0.56841	950.9	817.557	UZZOKDZXRGTXBN-UHFFFAOYSA-N	8639.34
POS8620	TAG 17:0-18:0-18:1	0.974454	892.884	767.869	BHJLNGDWUXQOBH-QOCHGBHMSA-N	30104.2
POS8718	TAG 17:0-18:0-18:0	0.908276	899.77	779.659	WSUMGSSXAHYOFH-UHFFFAOYSA-N	30276.7
POS8209	TAG 17:0-17:1-17:1	0.924208	867.741	749.044	WZHAGACJPMWTID-GIMNZITISA-N	161422
POS9265	TAG 17:0-17:0-22:5	0.944361	931.758	727.966	YSQCXZWUBXCGBU-WMULTGKQSA-N	14806.5
POS9208	TAG 17:0-17:0-21:0	0.88709	927.828	801.467	NCRKIQAWNPZMKK-UHFFFAOYSA-N	8660.87
POS8286	TAG 17:0-17:0-17:0	0.960803	871.764	766.154	FBFWDBGUSMGXPI-UHFFFAOYSA-N	42825
POS9085	TAG 16:5-19:5-22:7	0.80357	921.596	617.623	CBFOFFYZIQCTLN-UYWGLLPVSA-N	379.877
POS8656	TAG 16:5-19:5-20:6	0.80357	895.608	517.222	BMXBARFLNYEBQU-RUZGWGINSA-N	2813.09
POS8400	TAG 16:5-16:5-22:7	0.875997	879.566	466.13	UEFHFEXICSURRZ-ZCCGCRJBSA-N	2032.71
POS9881	TAG 16:4-22:3-22:3	0.880347	977.779	778.136	KECIKWHBJUMLAL-KWLSWBQCSA-N	16006.5
POS9017	TAG 16:4-20:4-20:4	0.888046	917.663	572.577	KRBHISYYLZFUMM-WZAQGVKSSA-N	9023.53
POS8207	TAG 16:3-18:3-18:3	0.92502	867.647	624.247	LDJILMZINOCQIS-HQZGDWGUSA-N	1569.79
POS7670	TAG 16:3-16:3-17:1	0.881075	829.657	712.754	MIRQFVPLJYLQCS-XWYVDLHPSA-N	1168.02
POS9730	TAG 16:2-22:7-22:7	0.875997	965.68	669.598	QXIATYCEHZTUPX-CTANPQCRSA-N	1349.13
POS8241	TAG 16:2-18:3-18:3	0.915249	869.663	643.901	ZUUAIGFZEGVGRM-YHFHYXTNSA-N	10042.6
POS8197	TAG 16:2-18:2-18:3	0.577718	866.743	691.548	LESWOCYITLKHGK-VOUFMOGPSA-N	3978.47
POS8318	TAG 16:2-18:2-18:2	0.908483	873.694	685.773	GOOWHOLGCYSMJZ-RMLMUKSQSA-N	69126.3
POS8544	TAG 16:2-16:2-21:2	0.882184	887.738	653.031	CDQPHVJNHDSNRB-WOSLJGIWSA-N	1092.73
POS8030	TAG 16:2-16:2-19:4	0.876226	855.662	682.712	NXRGXSWWMNWNDR-JUFJWZNMSA-N	21588.7
POS8147	TAG 16:2-16:2-19:0	0.881334	863.671	685.878	BHYAWJKEHMXSDH-SHPRVHJESA-N	35317.7
POS7865	TAG 16:2-16:2-18:3	0.893817	843.646	638.81	XUOUPRDWNYNQGQ-XNWXADMLSA-N	1456.93
POS7530	TAG 16:2-16:2-16:2	0.946224	817.612	647.136	ZCWBRQCTMRFYLM-BWYWOHEUSA-N	7986.61
POS9806	TAG 16:1-22:6-22:6	0.875997	971.73	727.101	ZMYDNGPFWOFXFT-ACOOXYRXSA-N	6674.29
POS9858	TAG 16:1-22:5-22:5	0.875997	975.739	732.663	UTHCHIMAUGLYEZ-JMCKEDEWSA-N	381.479
POS8281	TAG 16:1-18:3-18:3	0.917624	871.679	664.803	SAKXPJDNWZNORC-YZMANTQLSA-N	24492
POS8231	TAG 16:1-18:2-18:3	0.592529	868.739	686.78	ZNWMQGQSWLJCNF-YOPYQNEPSA-N	34808.6
POS8482	TAG 16:1-18:0-18:0	0.888637	883.772	906.08	JUQOXGTWDFVJHQ-OVXWJCGASA-N	2779.91
POS8058	TAG 16:1-16:1-19:5	0.893312	857.692	584.839	JUEQUJYCPYQWTF-PTSRVHAISA-N	1294.74
POS7924	TAG 16:1-16:1-18:3	0.914741	847.679	681.317	HJFDNNHLSVDCOM-OFMGDYCASA-N	17167.6
POS7982	TAG 16:1-16:1-18:1	0.914099	851.708	720.481	YAZXQAFZIYKZEV-HWDPTEACSA-N	109922
POS7791	TAG 16:1-16:1-17:1	0.884712	837.693	711.771	COIJIZVGJVDKDE-PHPCGZCKSA-N	8716.53
POS7551	TAG 16:1-16:1-16:1	0.951129	818.724	696.766	CWTZJNJDDDCLFV-IUPFWZBJSA-N	6473.26
POS9781	TAG 16:0-22:7-22:7	0.882463	969.713	707.947	BBVQVSAITIKHGJ-UGCCLVPTSA-N	4539.23
POS9932	TAG 16:0-22:4-22:4	0.875997	981.774	924.359	UXBVQMSJLSIMMN-ALMBGZEPSA-N	2514.98
POS9415	TAG 16:0-20:0-20:0	0.894771	941.851	824.099	SXOXZWKQBXKGCG-UHFFFAOYSA-N	6483.47
POS8323	TAG 16:0-18:3-18:3	0.926749	873.719	644.516	NUMGWLDQAIBJJN-OTCCWULISA-N	585.051
POS8266	TAG 16:0-18:2-18:3	0.868731	870.752	706.095	DWJFHJOYYJJEBL-IXXGKOKVSA-N	107911
POS8376	TAG 16:0-18:2-18:2	0.971711	877.725	723.961	UAWKISGGTGCUMP-HTUQFOBESA-N	386883
POS9303	TAG 16:0-18:1-22:0	0.986868	934.869	794.025	OZXLEWFIONDQJM-ATJXCDBQSA-N	32897.8
POS9078	TAG 16:0-18:1-21:0	0.731602	920.864	801.467	KHJMVXCNWWTXQP-ATJXCDBQSA-N	27798.9
POS8404	TAG 16:0-18:1-18:2	0.990449	879.741	741.35	PFTMZNUFSPJEJR-KDHVXLOFSA-N	532235
POS8447	TAG 16:0-18:1-18:1	0.998733	881.746	741.312	NJWLXJXDVKOEOP-IKJQKJQYSA-N	106831
POS8389	TAG 16:0-18:0-18:1	0.994545	878.817	775.588	RBJMAKBTUZSIDN-QOCHGBHMSA-N	1.23814e+06
POS8510	TAG 16:0-18:0-18:0	0.926229	885.786	791.87	SDNYRTVJOFMYIW-UHFFFAOYSA-N	21889.6
POS8077	TAG 16:0-17:1-18:3	0.567609	858.76	742.21	OZIYUUGXWZVSBG-XEDJOWGPSA-N	8455.61
POS8100	TAG 16:0-17:1-18:2	0.707801	860.777	758.495	LZGIWQXZVKXCKP-KBWLTDIESA-N	9833.35
POS8139	TAG 16:0-17:1-18:1	0.975738	862.795	775.591	WHWWSPAFLPLISL-LIZOOBNRSA-N	4351.27
POS9112	TAG 16:0-17:0-22:0	0.778428	922.872	801.467	FTANHDRQGYLDGB-UHFFFAOYSA-N	7683.74
POS8166	TAG 16:0-17:0-18:1	0.980945	864.801	766.154	FCWXNRYUXIEVJC-QOCHGBHMSA-N	186191
POS8194	TAG 16:0-17:0-18:0	0.908607	866.807	766.154	YVLSJEQNDDKMQI-UHFFFAOYSA-N	37503.4
POS7913	TAG 16:0-16:1-18:2	0.794337	846.755	720.915	DQDPOOOZAMWWOY-WTGFFXNQSA-N	68515.4
POS7628	TAG 16:0-16:1-16:1	0.906468	825.693	717.432	UGGMYGFVPCJWRU-CDAVXRBQSA-N	35664
POS8780	TAG 16:0-16:0-22:5	0.908714	903.726	674.066	JKYPCWURBUPJMX-XNDBILRSSA-N	809.421
POS8352	TAG 16:0-16:0-20:5	0.931494	875.709	705.527	MKRZSXAKFYWUAW-HRDWKEGWSA-N	176335
POS8114	TAG 16:0-16:0-19:5	0.888569	861.696	694.587	FYUQFRIHLPDOCW-GYMCXTIASA-N	6507.93
POS8010	TAG 16:0-16:0-18:2	0.955919	853.726	738.76	KELXZWJUGNROKO-OCGDUTRDSA-N	303908
POS8035	TAG 16:0-16:0-18:1	0.987343	855.741	755.939	ZKEWGTVAIGJNBK-QOCHGBHMSA-N	531279
POS8062	TAG 16:0-16:0-18:0	0.960585	857.759	741.35	DQKMNCLZNGAXNX-UHFFFAOYSA-N	13072.2
POS7844	TAG 16:0-16:0-17:1	0.908487	841.724	747.387	DYXOPHJPQFFRRG-HYOGKJQXSA-N	40359.3
POS7870	TAG 16:0-16:0-17:0	0.912641	843.741	764.874	TTWJTJMWHOYBPQ-UHFFFAOYSA-N	4932.52
POS7558	TAG 16:0-16:0-16:5	0.915395	819.66	455.084	JRHQTYXMNZJOBW-HQPPMIAMSA-N	5687.44
POS7622	TAG 16:0-16:0-16:0	0.983525	824.77	755.074	PVNIQBQSYATKKL-UHFFFAOYSA-N	14303.9
POS8738	TAG 15:3-20:5-20:5	0.890037	901.669	679.097	QMOJOIBZPHBKNO-QMAWVROWSA-N	3703.55
POS7843	TAG 15:3-15:3-20:2	0.876461	841.647	617.856	WWNMZWXWUVKJPL-UVIKLEAJSA-N	11268.5
POS7477	TAG 15:3-15:3-18:2	0.882604	813.616	710.774	WNDVOQYYZUZCSI-DVSJQCIMSA-N	1475.36
POS9516	TAG 15:2-21:1-22:7	0.895996	949.744	758.495	OEIQOCWEBFNOBV-LZGGNVPQSA-N	17474.7
POS8712	TAG 15:2-20:6-20:6	0.883336	899.609	454.716	CAMPVWPUIZJKIE-ISXPOGNOSA-N	2466.57
POS8350	TAG 15:2-19:5-19:5	0.892874	875.623	183.642	XPHODBUJORQNNS-LRSCVWJZSA-N	344.034
POS9682	TAG 15:1-22:5-22:5	0.883753	961.746	750.722	XKQYYGNVUOZFPE-RNYAXXSUSA-N	3444.13
POS9885	TAG 15:1-22:1-22:1	0.875997	977.851	805.352	WTFRPDRVIVIESR-PNHBKRSTSA-N	17245.8
POS7475	TAG 15:1-16:0-16:0	0.902574	813.697	724.519	JWQTZRIFIGSJAC-UZYVYHOESA-N	7851.91
POS6977	TAG 15:1-15:1-15:1	0.946224	781.613	690.258	ONPXYEULBZRYSX-JFJOQQEJSA-N	3326.42
POS9596	TAG 15:0-22:7-22:7	0.875997	955.655	670.156	DYXGNVLKBRZLDZ-IEOQHBFBSA-N	956.508
POS9312	TAG 15:0-21:5-21:5	0.881137	935.731	627.919	RLZWUUQVBMCSMB-UKBXYXCPSA-N	5208.02
POS8840	TAG 15:0-20:5-20:5	0.879099	907.692	205.613	VPVKRZPIIIAROB-YHCOTYGJSA-N	737.901
POS8920	TAG 15:0-20:4-20:4	0.878923	911.728	639.484	WGBLYIVQHHBSJP-NDMZAKPISA-N	4587.71
POS8989	TAG 15:0-20:3-20:3	0.889957	915.765	677.352	KNCZTEPTHPLBPF-RPYXIAOWSA-N	1180.49
POS8152	TAG 15:0-18:2-18:2	0.891243	863.708	713.506	DRFFNNCYRJLRRH-HTUQFOBESA-N	21735.8
POS8217	TAG 15:0-18:1-18:1	0.909284	867.733	730.943	LUGDNKTVMCHPQX-IKJQKJQYSA-N	12215
POS7390	TAG 15:0-16:1-16:1	0.567979	806.725	707.649	BQUIWVIBSXGNPH-RZEXXKRKSA-N	4506.49
POS7783	TAG 15:0-16:0-18:1	0.866347	836.769	746.485	KWXJMBTWCDOOOM-QOCHGBHMSA-N	46058.5
POS7732	TAG 15:0-15:0-19:5	0.883753	833.681	682.712	IEAQQSKVGZYNLI-HRDWKEGWSA-N	6761.99
POS7557	TAG 15:0-15:0-18:5	0.886288	819.664	617.856	FRUWJLDYRIQTOL-CDVLZJFLSA-N	4216.31
POS7214	TAG 15:0-15:0-16:3	0.879809	795.627	647.804	LRMOUOFFBQBCMP-AAPVPQQHSA-N	2335.25
POS7066	TAG 15:0-15:0-15:0	0.955079	787.679	720.378	CLJLWABDLPQTHL-UHFFFAOYSA-N	2105.73
POS9712	TAG 14:3-22:0-22:0	0.905511	963.834	797.197	HUCDGFGOYJOPKU-KUJYMETDSA-N	94055.4
POS7730	TAG 14:3-14:3-22:6	0.879952	833.585	646.934	POXHCVJMJLMNRX-NZENNIGZSA-N	927.949
POS7652	TAG 14:3-14:3-21:2	0.879263	827.627	460.184	PXMHTHIQPWYFJG-XFWDLOOUSA-N	4233.81
POS7317	TAG 14:3-14:3-19:1	0.8861	801.613	455.264	BRIRUNUYPWYNNI-WVTPKKPCSA-N	6911.07
POS7070	TAG 14:3-14:3-18:1	0.881226	787.594	424.936	HCCVIPKBAXQTSK-UUDUPEKKSA-N	112786
POS6672	TAG 14:3-14:3-16:0	0.879652	761.571	576.067	VQCAKZRQICNORK-JEPWSDHJSA-N	3452.34
POS7671	TAG 14:2-14:2-21:3	0.902754	829.642	424.394	PLDCZFOXSVTBNU-JWMFCACYSA-N	3722.76
POS7275	TAG 14:2-14:2-19:4	0.944833	799.599	417.897	FOSUOYRDZDIJOX-SLKCOVMRSA-N	1821.04
POS9441	TAG 14:1-22:6-22:6	0.875997	943.702	706.657	CQQAZQPXCKVEPZ-AKJREQPQSA-N	2434.82
POS7374	TAG 14:1-14:1-19:3	0.906902	805.646	455.264	VZXPTSBFUMNKIU-JIPXGMEESA-N	7210.92
POS7217	TAG 14:1-14:1-18:1	0.891325	795.619	691.562	AZXHNJLLQHJYIJ-SASKFMPESA-N	2010.76
POS6336	TAG 14:1-14:1-14:1	0.946224	739.566	690.258	JNMDCUOOYCRSIP-WLFVLELZSA-N	2349.36
POS7892	TAG 14:0-18:3-18:3	0.909408	845.664	661.739	YWRYGACHXXJZCK-OTCCWULISA-N	5960.84
POS7857	TAG 14:0-18:2-18:3	0.572141	842.724	681.851	GLRVHWCFJRDQSX-DTIWWKLMSA-N	7216.5
POS7953	TAG 14:0-18:2-18:2	0.910654	849.693	701.596	IPZYSMBZEKSFQU-LHMLETAISA-N	45436.1
POS7883	TAG 14:0-18:1-18:3	0.664114	844.737	701.596	VPFXDUQIZNNZLK-GXKCQHDASA-N	20763.3
POS7944	TAG 14:0-18:1-18:1	0.935145	848.77	738.76	JSXDYDGETRNNDY-IKJQKJQYSA-N	285754
POS7758	TAG 14:0-17:1-18:1	0.762577	834.753	728.395	GRGRQWHVHMPOKY-ZUPZETNFSA-N	16216.7
POS7523	TAG 14:0-16:1-18:3	0.410654	816.711	677.353	AKMDEWPFWRQGDJ-BGDCJKQDSA-N	1388.87
POS7244	TAG 14:0-16:1-16:1	0.913087	797.665	694.587	NSWFSBQVEYIODS-FRUUGIBISA-N	4092.45
POS7576	TAG 14:0-16:0-18:2	0.844666	820.737	717.432	HUAFGDPJQVZKDZ-TXMPEXPYSA-N	20193.8
POS7601	TAG 14:0-16:0-18:1	0.954938	822.754	736.15	UPTISBGEYYYCRS-QOCHGBHMSA-N	103168
POS7311	TAG 14:0-16:0-16:0	0.910733	801.692	734.41	JWVXCFSNEOMSHH-UHFFFAOYSA-N	7437.17
POS7733	TAG 14:0-14:0-21:5	0.892441	833.682	607.608	FOVPHAAKDHNKON-SVGCSKSCSA-N	1153.91
POS7151	TAG 14:0-14:0-18:5	0.886509	791.608	607.608	LLGVLOMMSBBBFU-YIOZBAMQSA-N	1504.92
POS7212	TAG 14:0-14:0-18:3	0.884303	795.649	675.173	JAVRDJBFOOPTRT-AAPVPQQHSA-N	1695.67
POS7277	TAG 14:0-14:0-18:1	0.897147	799.678	713.937	YFAOERMPCIFRTL-QOCHGBHMSA-N	11256.4
POS6748	TAG 14:0-14:0-16:1	0.473079	766.696	692.005	KQEHALNICAFZDI-RWEWTDSWSA-N	1984.51
POS6862	TAG 14:0-14:0-16:0	0.90986	773.662	711.659	AMXRERGJDVUTMF-UHFFFAOYSA-N	3353.93
POS6412	TAG 14:0-14:0-14:0	0.946224	745.63	604.496	DUXYWXYOBMKGIN-UHFFFAOYSA-N	1197.2
POS9233	TAG 13:1-22:6-22:6	0.877417	929.659	548.396	QRTCKZFMXZSBEC-WKLAWONTSA-N	629.395
POS9288	TAG 13:1-22:5-22:5	0.888025	933.692	639.171	PJMRPNCTXJKYES-LFAMAIBRSA-N	880.073
POS9581	TAG 13:1-22:0-22:0	0.887817	953.849	817.557	ZWXNIYGDRXRWEP-SDXDJHTJSA-N	54344.3
POS9130	TAG 13:1-21:1-22:7	0.889391	923.746	760.624	SVMVGGYCQCIHDH-LNFFPSCYSA-N	37377.1
POS7719	TAG 13:1-18:1-18:1	0.572793	832.74	709.491	VOBDFARTBFCYLJ-JBRWGPMISA-N	5790.04
POS7028	TAG 13:1-16:0-16:0	0.884738	785.661	701.594	OHWLBMVUPXYPBB-SDXDJHTJSA-N	2922.34
POS7452	TAG 13:1-13:1-21:0	0.882401	811.672	733.568	QQYIGUXZZWHFJY-UBTQEXSZSA-N	5450.21
POS6763	TAG 13:1-13:1-18:1	0.884378	767.597	690.25	KJKMGECHYGQIPT-SASKFMPESA-N	1534.81
POS8847	TAG 13:0-21:5-21:5	0.883884	907.704	596.909	NTJWXGDQNLVCLT-JFDOHWCFSA-N	1923.2
POS9131	TAG 13:0-21:1-21:1	0.875997	923.815	927.006	BVCKNKYIGFKUJH-UOALMSBLSA-N	9090.67
POS7648	TAG 13:0-18:4-18:4	0.901096	827.627	387.726	FJICFNNFHMRUIZ-ZQWIHQFKSA-N	4390.8
POS7700	TAG 13:0-18:3-18:3	0.888089	831.662	460.612	VYVZQVOCVZKNQA-OTCCWULISA-N	5862.7
POS7818	TAG 13:0-18:1-18:1	0.888472	839.709	729.25	LRHFUQNHZGWLNJ-IKJQKJQYSA-N	19217
POS7415	TAG 13:0-16:0-18:1	0.750726	808.741	725.375	PWSCLBURDNJBPB-QOCHGBHMSA-N	7359.33
POS7554	TAG 13:0-13:0-22:5	0.890018	819.624	647.804	KRSDRGYBAZEYAI-SWRZEBKHSA-N	2098.45
POS7426	TAG 13:0-13:0-21:3	0.875997	809.669	750.807	IGJVIPKQQHSDQY-PMMYFGOISA-N	10893.4
POS7106	TAG 13:0-13:0-20:6	0.879782	789.599	607.686	CJFJQTXTBNCITA-GZFNJLICSA-N	5057.07
POS6828	TAG 13:0-13:0-18:1	0.89464	771.645	691.992	GGHAFYYDGHUYSL-QOCHGBHMSA-N	2261.81
POS7346	TAG 12:3-18:5-18:5	0.875997	803.56	455.142	FTQRJKFIQSZQPR-BNOBEIODSA-N	1324.19
POS5891	TAG 12:3-14:0-14:0	0.879396	711.565	428.628	XLTBSJQFJNVVNY-QTRYTOTJSA-N	11011.7
POS6753	TAG 12:3-12:3-21:4	0.875997	767.562	357.649	MYTONGQUCFIYDL-AHUJZJPQSA-N	18637.9
POS6307	TAG 12:3-12:3-19:5	0.875997	737.459	547.546	ZKDMLFIZXPMQGT-KXMGSTDESA-N	2439.49
POS6335	TAG 12:3-12:3-19:4	0.875997	739.506	417.497	YEPOZWLELCXZKC-VTAOZULZSA-N	24498
POS6205	TAG 12:3-12:3-18:1	0.905004	731.523	583.712	MDVTZLUVUCEMJA-PJFPFZFLSA-N	2221.32
POS5685	TAG 12:3-12:3-16:4	0.875997	697.456	487.993	UQVUAUQYPKALCR-VSICSEIVSA-N	1510.4
POS5814	TAG 12:3-12:3-16:0	0.892981	705.501	551.781	WNXQNTDRQGWRNR-WSYUDTBZSA-N	3794.93
POS5450	TAG 12:3-12:3-15:3	0.875997	685.432	555.896	QMYUHSVPIUYIOB-VTZIQTPNSA-N	13465
POS5497	TAG 12:3-12:3-15:2	0.875997	687.462	826.687	QOKVUTRIFJXLQF-YXRDRRLXSA-N	1470.05
POS5260	TAG 12:3-12:3-14:2	0.875997	673.46	517.678	AQHGNRUEPYQWHX-ZZXWJXDZSA-N	1443.8
POS5090	TAG 12:3-12:3-13:1	0.875997	661.461	506.015	LREMJYCICATKFT-YWNWDKJASA-N	3569.71
POS5119	TAG 12:3-12:3-13:0	0.876747	663.454	501.115	UQEYVGZRLIEUMP-DGQKLVHASA-N	906419
POS6179	TAG 12:2-12:2-18:4	0.875997	729.522	609.426	CDODRXGTCDUQCN-WCCPBRKTSA-N	1092.13
POS5711	TAG 12:2-12:2-16:5	0.875997	699.47	519.674	CENWEXXEBBTZNV-DMHDASJHSA-N	3289.2
POS5748	TAG 12:2-12:2-16:4	0.875997	701.487	550.928	QFIPHOARENKPEZ-WJDJLJQNSA-N	4751.2
POS5788	TAG 12:2-12:2-16:3	0.888318	703.503	583.109	QLSBIRDFHOATHY-XEUSSORJSA-N	1821.59
POS5163	TAG 12:2-12:2-13:1	0.875997	665.498	472.564	KXLYMUKWMFXFBP-ZYUAYNDISA-N	3289.04
POS8148	TAG 12:1-20:5-20:5	0.875997	863.628	617.856	UNJRGINCIGJKKX-ZOTKCPILSA-N	6592.8
POS7768	TAG 12:1-19:5-19:5	0.875997	835.574	515.402	CSPNMOSQWYIFSK-LBJIMSLYSA-N	1123.27
POS7397	TAG 12:1-18:5-18:5	0.875997	807.573	242.297	AAKYNACVXPFAIQ-UNGABISYSA-N	5359.84
POS7501	TAG 12:1-18:3-18:3	0.878938	815.614	611.17	BJPKJDKQGQXWBD-GCIJZUJDSA-N	3493.94
POS7025	TAG 12:1-12:1-22:6	0.875997	785.573	675.395	BNIUNSFBYAZPKH-TXVNATTASA-N	8616.04
POS6209	TAG 12:1-12:1-18:5	0.875997	731.539	636.012	XMRQSCAMMNHPMV-ATCQYGBMSA-N	979.165
POS6299	TAG 12:1-12:1-18:2	0.878171	737.564	626.887	BETSKEANSOKFGX-PGJXQSJBSA-N	1339.67
POS4974	TAG 12:1-12:1-12:2	0.881358	653.475	353.332	UOQDIZGKLHQIAW-NRABLCCUSA-N	3399.9
POS5001	TAG 12:1-12:1-12:1	0.946224	655.47	596.374	WJJOCZGPZADARQ-BUTYCLJRSA-N	2704.11
POS9238	TAG 12:0-22:3-22:3	0.875997	929.795	931.504	BYHFQCFBMLWDPD-IIEKAORQSA-N	448.32
POS9417	TAG 12:0-22:0-22:0	0.921867	941.841	809.252	PNJYKLQHZIBEEN-UHFFFAOYSA-N	49430.4
POS7893	TAG 12:0-19:3-19:3	0.879165	845.68	690.258	DFORNSCLDPWDEL-IIEKAORQSA-N	1545.28
POS7583	TAG 12:0-18:2-18:2	0.901376	821.663	676.918	MVLRQPPTISTJFW-ZHSZNRNPSA-N	4118.75
POS4975	TAG 12:0-12:2-12:2	0.875997	653.476	304.525	JSVIALVTZSSZCH-FZZLDBPDSA-N	2904.39
POS6794	TAG 12:0-12:0-20:2	0.875997	769.632	671.576	CVVRPLLCUNBBAA-BLWADTQWSA-N	1914.35
POS6584	TAG 12:0-12:0-19:1	0.887836	757.667	699.839	GKWJYHGIRPQDSW-FCQUAONHSA-N	4159.25
POS6268	TAG 12:0-12:0-18:5	0.875997	735.574	456.236	UTGXPVSKWQHYNK-XLIYEHLBSA-N	5768.83
POS6140	TAG 12:0-12:0-17:2	0.875997	727.567	691.122	AEBJNPSBSPTNTI-OKRTZADUSA-N	1142.66
POS5415	TAG 12:0-12:0-14:3	0.875997	683.523	374.325	PBOLDSKARPIAGA-SOQFIYBLSA-N	1108.64
POS5455	TAG 12:0-12:0-14:2	0.875997	685.5	546.681	LKHSCNWBOXRXBM-OROSMMNWSA-N	5192.11
POS5500	TAG 12:0-12:0-14:1	0.875997	687.56	609.513	JDQBYXSVBWZGCO-SSZFMOIBSA-N	551.791
POS5023	TAG 12:0-12:0-12:2	0.875997	657.507	414.779	MQSYKFFIUDMGSB-OKRTZADUSA-N	8154.03
POS5049	TAG 12:0-12:0-12:1	0.882544	659.521	393.058	LDFREGNFFVYLEB-QOCHGBHMSA-N	5726.68
POS5086	TAG 12:0-12:0-12:0	0.94883	661.53	451.168	VMPHSYLJUKZBJJ-UHFFFAOYSA-N	3505.35
Total content of TAG						1.50828e+07
Proportion						0.303492

## Sheet: DGTS
id	MS2 name	MS2 score	m/z	Retention time (min)	InChIKey	Relative content
POS6556	DGTS 9:0-26:0	0.513723	754.655	592.589	QIXFCLZUOGKDIB-UHFFFAOYSA-N	1304.19	4.96975e+07
POS5532	DGTS 9:0-22:5	0.500687	688.53	107.027	FFNWJLKSJDTNEK-KDPMOZFYSA-N	1430.89
POS2688	DGTS 8:0-9:0	0.525047	502.373	124.901	AQXKLIGAHBGHOU-UHFFFAOYSA-N	2466.42
POS4379	DGTS 8:0-17:0	0.52621	614.484	416.514	JLLNIIFSSZLCCI-UHFFFAOYSA-N	13813.8
POS6130	DGTS 6:0-27:0	0.506596	726.629	946.286	MPLXHHJYORHDDJ-UHFFFAOYSA-N	1321.56
POS5402	DGTS 6:0-24:1	0.506125	682.579	388.923	JEEXPOIZHPDQEC-ZCXUNETKSA-N	2310.35
POS4383	DGTS 6:0-19:0	0.506814	614.483	1007.13	VEWIAVJZHMKBBY-UHFFFAOYSA-N	1116.23
POS3785	DGTS 6:0-17:1	0.544919	584.473	465.287	KBRUMHGCVJBQSG-PFONDFGASA-N	8146.78
POS5643	DGTS 5:0-26:2	0.501515	694.577	548.813	PLLGRDCNYPQRAE-NFYLBXPESA-N	2758.93
POS1171	DGTS 4:0-4:0	0.622996	376.258	93.02	CZQKQUNXPKVFSO-UHFFFAOYSA-N	14663.4
POS5105	DGTS 3:0-26:4	0.504609	662.503	550.936	SBQSDTHERDVJDE-GKFVBPDJSA-N	5464.4
POS2896	DGTS 3:0-16:4	0.500687	522.354	212.623	FKCULOCMKCMBOQ-GKFVBPDJSA-N	3573.03
POS1973	DGTS 3:0-10:0	0.510099	446.303	202.923	GAQUWJXSICRWPK-UHFFFAOYSA-N	1783.66
POS9877	DGTS 27:0-24:1	0.500687	976.892	695.474	QOVIDAYYVVUUGE-RFBIWTDZSA-N	1121
POS9394	DGTS 27:0-22:5	0.534195	940.811	925.232	INZFQTWXXQIHEE-LDMCHOAPSA-N	5282.38
POS9426	DGTS 27:0-22:4	0.500687	942.804	928.802	CGGFSDIJHRRLQS-COUHBGFBSA-N	1034.87
POS8939	DGTS 27:0-20:5	0.532226	912.787	930.602	FALPSZPQJFHEON-VEIWDTMFSA-N	2143.39
POS9008	DGTS 27:0-20:3	0.500687	916.796	679.097	SWWVWJQGQASLLD-XDZFUVEGSA-N	4583.14
POS8797	DGTS 27:0-19:2	0.500687	904.799	686.78	PSHUWJYVSMUDDR-GBSWFDDZSA-N	1884.8
POS8825	DGTS 27:0-19:1	0.508317	906.704	715.363	JNPOTBVJJAMZAL-SJIPCVTESA-N	3523.67
POS8497	DGTS 27:0-18:5	0.506551	884.742	684.78	ZDQAEDYYBCAJJX-FOLUEPBASA-N	2964.59
POS8590	DGTS 27:0-18:2	0.500687	890.779	676.043	HVNFNIOWCAZMQB-DKQJKUHCSA-N	2553.24
POS9924	DGTS 26:2-26:4	0.509443	980.835	743.117	IJEFRTKWXFPDEC-NOVDPWBGSA-N	701.242
POS9944	DGTS 26:1-26:4	0.507196	982.852	758.069	VKIYMUFOPAIDJT-VSCRCFLHSA-N	3821.93
POS8621	DGTS 26:0-19:1	0.509203	892.798	696.319	XJBHTOKWGBHEOP-SXBRIOAWSA-N	8981.26
POS8267	DGTS 26:0-18:5	0.527136	870.705	738.76	YODGDQMVPUIFFF-JQQOVIDHSA-N	7471.35
POS7972	DGTS 26:0-16:1	0.50711	850.746	668.465	MMSBNDGVSPJTBB-ZPHPHTNESA-N	5159.28
POS8943	DGTS 25:0-22:5	0.505235	912.735	640.412	CNJXKGNFCLQONJ-RMJBQFIFSA-N	2104.78
POS8977	DGTS 25:0-22:4	0.505988	914.772	660.231	UNNVQNJMZWWACP-QNGVAJRBSA-N	2592.12
POS8170	DGTS 25:0-18:1	0.546861	864.766	611.948	HUONWRVFTPJPRN-ANYBSYGZSA-N	672.916
POS8555	DGTS 24:4-22:6	0.500687	888.657	563.871	MIECXLMSDSLTAB-XCONFSOHSA-N	1154.57
POS8131	DGTS 24:4-20:5	0.50086	862.676	557.595	JGKYPZBMALRIOH-CZBZOEKYSA-N	8672.22
POS9564	DGTS 24:2-26:4	0.502482	952.817	730.083	DTUGGSYDIUWYPN-PKFAXGRNSA-N	5446.01
POS9587	DGTS 24:1-26:4	0.503025	954.814	738.732	ABQPASKVYKWIPC-RILBYHPOSA-N	1604.07
POS8702	DGTS 24:1-22:4	0.510111	898.753	695.457	JXYQIAMLPURGAE-TWSPKWPPSA-N	28244.7
POS8563	DGTS 24:1-21:2	0.504287	888.766	656.948	OPSHGHJDUDIEJZ-IIRWCJMTSA-N	1702.95
POS9699	DGTS 24:0-26:1	0.500687	962.877	696.332	IEWNVXUIERKJAN-LCUIJRPUSA-N	1746.12
POS9332	DGTS 24:0-24:0	0.622996	936.86	694.605	YDWRVXNGUAHSPU-UHFFFAOYSA-N	882.867
POS7602	DGTS 24:0-16:1	0.566719	822.714	639.667	MAFXHIRESIUJEE-ZPHPHTNESA-N	410.656
POS9079	DGTS 23:0-24:1	0.504378	920.827	718.301	FCDDIGCJMWLETK-LCUIJRPUSA-N	8243.64
POS9111	DGTS 23:0-24:0	0.543661	922.871	756.789	NZIDNWKOQNYQQC-UHFFFAOYSA-N	12654.6
POS8870	DGTS 23:0-23:0	0.622996	908.826	928.802	RBPLDCLOVWYMCJ-UHFFFAOYSA-N	1564.03
POS8228	DGTS 22:3-22:3	0.622996	868.69	548.396	QTDWLPMQKCKTDV-NSOMFCEZSA-N	2865.56
POS7880	DGTS 21:2-21:2	0.629004	844.664	617.623	MSRPWZJUUJSZOR-HBZIWDQGSA-N	839.26
POS7227	DGTS 21:2-18:5	0.501399	796.59	329.853	BWEICEAGSHEUAK-GBVRMQONSA-N	10850.5
POS6931	DGTS 21:0-16:2	0.512831	778.672	608.556	MHVMIAGYZKXQGE-OHNCOSGTSA-N	1729.29
POS7748	DGTS 20:3-22:6	0.528602	834.606	475.392	ODUIYIKFALWCTA-WJAHOPGDSA-N	4079.54
POS7466	DGTS 20:3-20:3	0.626362	812.659	647.602	CEFNSIGIOWGHSL-RSLAUBRISA-N	4414.02
POS7624	DGTS 20:0-20:0	0.622996	824.734	664.116	UJVBVKBVRHUGJL-UHFFFAOYSA-N	1634.46
POS3354	DGTS 2:0-19:0	0.500687	558.436	324.568	ZORWTQAIGXPTLD-UHFFFAOYSA-N	9000.69
POS3028	DGTS 2:0-18:5	0.526268	534.353	229.252	CQPUCDFPUMQDDO-NEUKSRIFSA-N	15962.8
POS3071	DGTS 2:0-18:4	0.510968	536.362	229.677	OYQNCUMWZVWVNH-ZKWNWVNESA-N	1388.8
POS2768	DGTS 2:0-16:3	0.564017	510.357	173.825	GXNXHHQMLWVMTI-JPFHKJGASA-N	3014.75
POS7160	DGTS 19:1-19:1	0.628553	792.667	583.979	RVLVWSFUEXAREY-HKOLQMFGSA-N	4787.32
POS6875	DGTS 19:1-18:3	0.515814	774.618	585.427	CKYIGHFSZHEIQY-CJVGVREGSA-N	6135.2
POS8169	DGTS 19:0-24:1	0.522816	864.763	672.775	HJDCNGGVPDEYTR-IZHYLOQSSA-N	1516.32
POS7803	DGTS 19:0-22:0	0.528616	838.7	617.623	PKPDFOMOEARFPV-UHFFFAOYSA-N	2650.54
POS7201	DGTS 19:0-19:1	0.51795	794.696	637.437	KXJXHSXWNPDTFX-BZZOAKBMSA-N	1610.56
POS7236	DGTS 19:0-19:0	0.638446	796.701	637.164	GXTDRERJTMKAIF-UHFFFAOYSA-N	3657.69
POS7389	DGTS 18:3-22:6	0.50492	806.611	475.392	LJARZNZCAJOCGK-HRBUQVTHSA-N	13985.3
POS6572	DGTS 18:3-18:3	0.626588	756.598	427.358	SDGAOLAMGHCYGP-RSLAUBRISA-N	155760
POS7494	DGTS 18:1-22:4	0.504222	814.622	548.396	SVMBEHWMYSFKCT-OZKYNIIMSA-N	864.679
POS6775	DGTS 18:0-18:0	0.63746	768.67	607.686	VCYZUWCTXXTPKQ-UHFFFAOYSA-N	6954.75
POS7195	DGTS 17:2-22:6	0.504046	794.571	347.325	NQIVJYSLTXNISX-BRYGMMRHSA-N	10274.5
POS7228	DGTS 17:1-22:6	0.500687	796.59	344.727	IFKNYKVNVPYFSQ-OYLXYYNPSA-N	10316.4
POS6290	DGTS 17:1-17:1	0.622996	736.622	601.861	OFFRWUGWHPESLF-AUYXYSRISA-N	1707.24
POS6743	DGTS 17:0-19:1	0.505165	766.653	580.509	NAPSUFVZNNEZLV-FCQUAONHSA-N	6046.87
POS6354	DGTS 17:0-17:0	0.622996	740.643	576.072	XSSSHCAWJTYONV-UHFFFAOYSA-N	4982.6
POS6901	DGTS 16:4-22:6	0.500687	776.565	395.17	VBDAZPNWUSJCOD-RYSCISCBSA-N	13290
POS6962	DGTS 16:4-22:4	0.500811	780.586	428.628	QJZSIBDRUJHCST-QSLUXWIJSA-N	51595.4
POS6485	DGTS 16:4-20:5	0.500832	750.55	375.62	WDZDYOOTUZMIQN-KDAZPDJYSA-N	4017.31
POS6072	DGTS 16:4-18:5	0.500687	722.505	116.912	ZGOWASNRSQOWHM-HAURBCOSSA-N	3082.13
POS6936	DGTS 16:3-22:6	0.500806	778.581	428.628	KKQGEVIXBLOJTA-OLFJYWOASA-N	366771
POS6986	DGTS 16:1-22:6	0.503678	782.56	346.452	WZJZOQDGZWJPMO-LKDYKOESSA-N	72219.7
POS5855	DGTS 16:1-16:1	0.622996	708.591	567.788	WQWHAWLLINDPSW-YGGBKCGDSA-N	1386.47
POS7012	DGTS 16:0-22:6	0.5038	784.578	460.19	GYWACYGYFUIVBS-SYGPSSPWSA-N	130814
POS6260	DGTS 16:0-18:3	0.568259	734.594	402.132	YJUCYZBRSRBFIR-XSMZTDTHSA-N	435.961
POS6288	DGTS 16:0-18:2	0.729014	736.581	455.812	JSJQJWOVNQSKAA-AKMCNLDWSA-N	2153.05
POS6325	DGTS 16:0-18:1	0.69071	738.623	474.819	LMOAWGSXADBGPG-MRCUWXFGSA-N	1299.32
POS6782	DGTS 15:1-22:6	0.500687	768.596	455.142	HYTFHEIXYPUCRE-QFFQNTSZSA-N	27352.6
POS6994	DGTS 15:0-22:0	0.519147	782.689	622.231	NACFXEQSLFDJHN-UHFFFAOYSA-N	939.43
POS5434	DGTS 15:0-15:0	0.638516	684.561	256.011	WPTIHMADDZPDAU-UHFFFAOYSA-N	777.088
POS5761	DGTS 14:1-18:4	0.545283	702.512	391.966	ATHGJIHJIKDGLL-XRFIDOOESA-N	7561.7
POS7806	DGTS 14:0-27:0	0.500687	838.751	669.325	UUEVNRNVGIJDNM-UHFFFAOYSA-N	1254.63
POS5881	DGTS 14:0-18:1	0.5754	710.612	637.164	MBWAUJJDXJRKIK-VXPUYCOJSA-N	1077.61
POS6843	DGTS 13:1-24:4	0.51043	772.615	579.817	MXJKBOQQMZENSI-MJJBRJPASA-N	12407.1
POS6070	DGTS 13:0-20:2	0.501899	722.605	585.856	LNHVDQZQLICPEB-YPRCPECBSA-N	16924.9
POS4597	DGTS 13:0-13:0	0.622996	628.499	497.156	BIVZAPDXCVZLFC-UHFFFAOYSA-N	19833.3
POS7197	DGTS 12:0-26:1	0.500687	794.678	583.712	LXGRTJGFJBOBIM-MRCUWXFGSA-N	1501.23
POS5758	DGTS 12:0-20:5	0.521963	702.491	546.706	OHNMMTPWFXFADK-WEVAYQAFSA-N	8472.81
POS4063	DGTS 12:0-12:0	0.626471	600.488	318.123	XYAXAXHMRDCSHP-UHFFFAOYSA-N	5133.01
POS6873	DGTS 11:0-26:4	0.500687	774.63	607.686	PJMKOJYNYCJCOU-DNAJUZPHSA-N	15155.2
POS6959	DGTS 11:0-26:1	0.500687	780.687	637.164	QQXQQLLUXAZYBK-MRCUWXFGSA-N	1604.75
POS5974	DGTS 11:0-22:5	0.500687	716.552	178.61	DKJMYLMSTYTELB-ZNPRUWOESA-N	2185.34
POS5762	DGTS 10:0-22:5	0.511655	702.544	104.835	UNVIZUPCYYSENS-KDPMOZFYSA-N	4562.31
Total content of DGTS						1.24991e+06
Proportion						0.0251504

## Sheet: PC
id	MS2 name	MS2 score	m/z	Retention time (min)	InChIKey	Relative content
POS6003	PC 7:0-24:1	0.620854	718.538	392.087	WPHVUTXZKLJWJB-HNENSFHCSA-N	33353.4
POS5801	PC 6:0-24:1	0.722321	704.523	355.072	FQJLUZIOXUOYQV-ZCXUNETKSA-N	8395.37
POS8461	PC 22:5-22:5	0.591066	882.609	386.875	XAFPNZQFSGKDDB-IYICPNJGSA-N	4460.17
POS7410	PC 22:1-16:4	0.433214	808.573	426.089	GFGSAZUKIXCKEB-IQSBZQRASA-N	96313.5
POS7567	PC 21:2-18:4	0.504775	820.569	358.519	RLSVBQQTZGSWRZ-OGMOHJNISA-N	1315.52
POS7680	PC 20:4-20:4	0.867398	830.553	303.031	BFCSBEFTXQRIOJ-QIURYZFVSA-N	3844.18
POS7747	PC 20:3-20:3	0.869309	834.589	372.481	SUSAZHLUBGMSDJ-RSLAUBRISA-N	3318.69
POS7414	PC 20:1-18:4	0.558556	808.558	399.425	YDPVXGLBOPTMBY-SCLVCLAHSA-N	1996.38
POS7436	PC 19:2-19:2	0.405021	810.59	465.707	TWXNOZDNXVHOLP-HBZIWDQGSA-N	112844
POS7268	PC 19:1-18:2	0.664828	798.6	454.173	VNKYYLLEXZGGSC-IBEJZQOGSA-N	9085.47
POS7460	PC 18:4e/22:6	0.630149	812.544	206.944	ITFHAFHILXQVFU-APMXGGFMSA-N	5754.63
POS7484	PC 18:3e/22:6	0.609695	814.557	206.944	IDYBPHOYZBRAFH-YVHSNDMLSA-N	1758.46
POS7382	PC 18:3-20:3	0.513206	806.557	388.57	JLEMRYFBYBVOJE-ALJCJEJASA-N	112412
POS6929	PC 18:3-18:3	0.811374	778.537	308.284	XXKFQTJOJZELMD-RSLAUBRISA-N	95595.9
POS6957	PC 18:2-18:3	0.84156	780.546	383.341	HZGAVPNEGHQJID-OFWSBFIXSA-N	6915.15
POS7550	PC 18:1e/22:6	0.555703	818.595	303.409	MWJZGUPJPKCTCF-BGOAOESGSA-N	2195.57
POS7464	PC 18:1-20:2	0.486217	812.61	471.049	MGYXVNKVMWUCEN-RMSDNIJUSA-N	5249.11
POS7296	PC 18:1-19:1	0.54919	800.616	490.75	GEUWKMFIZLQRRK-SXAUZNKPSA-N	6365.77
POS6989	PC 18:1-18:3	0.958328	782.562	419.584	FVQGNFUBHWGFCY-XQPIUBQISA-N	163936
POS7013	PC 18:1-18:2	0.973286	784.586	425.663	GDWULUGDXGHJIJ-RWLIYIGXSA-N	5.07079e+06
POS7047	PC 18:1-18:1	0.879841	786.602	465.282	SNKAWJBJQDLSFF-YEUCEMRASA-N	4.96782e+06
POS7084	PC 18:0-18:1	0.726397	788.617	512.85	ATHVAWFAEPLPPQ-LNVKXUELSA-N	59759.1
POS7517	PC 17:2-22:6	0.875696	816.574	269.473	DTWMXHHULZZSNB-BRYGMMRHSA-N	3430.22
POS6739	PC 17:2-18:3	0.594292	766.536	320.598	ISRXFUSSZHWGNX-MJXYYAAPSA-N	4063.5
POS6552	PC 17:2-17:2	0.721125	754.537	333.783	FJCUMLVANOXIFV-QYCRHRGJSA-N	26520.4
POS6807	PC 17:1-18:2	0.750752	770.568	400.284	UJXPBTXUYBVHBS-ZFUXOTDWSA-N	54995.1
POS6841	PC 17:1-18:1	0.79736	772.585	441.863	CWDLNVPVXRALIK-WRBBJXAJSA-N	111419
POS6598	PC 17:1-17:1	0.861825	758.57	420.983	RXPVDHQFHIMZPN-AUYXYSRISA-N	608901
POS6874	PC 17:0-18:1	0.682391	774.602	487.366	SXNXGNVZTLZDHE-XDOYNYLZSA-N	23713.2
POS7710	PC 16:3-24:4	0.79025	832.571	345.585	PSZDKKGECDHHAW-ZWDWPNMXSA-N	5452.37
POS6522	PC 16:2-18:3	0.673593	752.522	294.094	KBWPDBJFWLWTGC-XULYMYOESA-N	5755.98
POS6484	PC 16:1-18:5	0.600394	750.506	259.611	QYOQWBPJXSXDMU-ZXKJYOBASA-N	1116.03
POS6196	PC 16:1-16:1	0.791532	730.541	387.233	GPWHCUUIQMGELX-YGGBKCGDSA-N	4650.72
POS6571	PC 16:0-18:3	0.842871	756.544	407.313	JMAYDGBZRHQJAT-XSMZTDTHSA-N	9415.13
POS6646	PC 16:0-18:1	0.983324	760.585	461.037	WTJKGGKOPKCXLL-MRCUWXFGSA-N	1.57941e+06
POS6426	PC 16:0-17:1	0.704062	746.561	460.612	ASFWPRURQHKRSL-ZZEZOPTASA-N	215168
POS6247	PC 16:0-16:0	0.676863	734.561	477.952	KILNVBDSWZSGLL-UHFFFAOYSA-N	5829.37
NEG4244	PC 15:0-18:2	0.542358	788.546	393.543	DGBYUHHIADYUMU-AKMCNLDWSA-N	4364.75
NEG4384	PC 16:0-18:1	0.90064	804.575	463.087	WTJKGGKOPKCXLL-MRCUWXFGSA-N	89522.8
NEG4363	PC 16:1-18:1	0.902284	802.559	419.711	ZRCWDIULNHKQRD-KAXIZBKFSA-N	49546.1
NEG4339	PC 16:1-18:2	0.899745	800.545	384.823	QJWDAOSZZYVBJZ-BOAYSYCPSA-N	15187.4
NEG4320	PC 16:1-18:3	0.848736	798.528	335.59	MMUCLZZSNHBNFL-YTVYCYEUSA-N	8407.63
NEG4303	PC 16:2-18:3	0.915643	796.516	296.258	KBWPDBJFWLWTGC-XULYMYOESA-N	1387.14
NEG4527	PC 17:0-18:1	0.884223	818.59	490.965	SXNXGNVZTLZDHE-XDOYNYLZSA-N	5907.03
NEG4503	PC 17:1-18:1	0.922181	816.576	443.825	CWDLNVPVXRALIK-WRBBJXAJSA-N	28846.8
NEG4480	PC 17:1-18:2	0.89355	814.559	402.477	UJXPBTXUYBVHBS-ZFUXOTDWSA-N	12077.2
NEG4460	PC 17:1-18:3	0.853392	812.544	364.534	SBSLJONYGWEPSB-KMJQZFAUSA-N	6816.47
NEG4443	PC 17:2-18:3	0.755979	810.528	322.701	ISRXFUSSZHWGNX-MJXYYAAPSA-N	1142.72
NEG4668	PC 18:0-18:1	0.887922	832.608	515.872	ATHVAWFAEPLPPQ-LNVKXUELSA-N	16792.5
NEG4637	PC 18:1-18:1	0.893156	830.591	467.664	SNKAWJBJQDLSFF-YEUCEMRASA-N	415240
NEG4616	PC 18:1-18:2	0.930233	828.576	428.366	GDWULUGDXGHJIJ-RWLIYIGXSA-N	267329
NEG4604	PC 18:1-18:3	0.901336	826.561	390.108	FVQGNFUBHWGFCY-XQPIUBQISA-N	307527
NEG4772	PC 18:1-19:1	0.92314	844.609	494.474	GEUWKMFIZLQRRK-SXAUZNKPSA-N	1802.08
NEG4898	PC 18:1-20:1	0.88144	858.624	518.067	JLDQDLKBBDQYDE-IQDNDYAFSA-N	1831.75
NEG4853	PC 18:1-20:3	0.833097	854.592	438.724	JNKAOGSDBBXHEP-SAUDALOUSA-N	1842.39
NEG4589	PC 18:2-18:3	0.946514	824.545	348	HZGAVPNEGHQJID-OFWSBFIXSA-N	89946.1
NEG4619	PC 18:2e/18:1	0.558883	828.62	475.449	DDVFWABSEXWNFM-UQNIBARNSA-N	3581.93
NEG4568	PC 18:3-18:3	0.950538	822.528	310.531	XXKFQTJOJZELMD-RSLAUBRISA-N	24292.6
NEG4871	PC 20:1-18:2	0.891656	856.608	478.084	KJDCENXZHMAYTN-FPIVKKIXSA-N	1241.18
NEG5135	PC 22:0-18:1	0.822425	888.65	618.686	AWZDTGDSDIBXAE-QLYXXIJNSA-N	446.806
NEG2843	PC 5:0-18:5	0.537756	642.326	85.723	COKSFFHLPPJQEN-HJNKVCFRSA-N	340.797
Total content of PC						1.47887e+07
Proportion						0.297575

## Sheet: PE
id	MS2 name	MS2 score	m/z	Retention time (min)	InChIKey	Relative content
POS6641	PE 22:6e/17:2	0.487491	760.55	358.25	KPYYVVKEQAKCNO-YZJHYECHSA-N	6563.12
POS7335	PE 22:0-18:1	0.617767	802.631	579.26	FWHVZNCIAUKGET-NKFKGCMQSA-N	841.102
POS6283	PE 18:3-18:3	0.966026	736.49	310.034	WIHSZOXPODIZSW-YTWBPVBXSA-N	23941.8
POS6315	PE 18:2-18:3	0.965096	738.506	347.325	ZOXULAUECYWFFP-DYXXURTGSA-N	184830
POS6352	PE 18:1-18:3	0.642546	740.519	455.142	PCBVVHMKRNVSDR-XEKZTXPJSA-N	269267
POS6429	PE 18:0-18:1	0.976117	746.563	519.682	JQKOHRZNEOQNJE-ZZEZOPTASA-N	4703.24
POS6097	PE 17:2-18:3	0.978765	724.495	321.913	NXYNUCRHAUKTRZ-NIZUHMRFSA-N	1341.16
POS5906	PE 17:2-17:2	0.975972	712.495	358.122	YMZSXNDSMIKBOB-DFIVFKFMSA-N	3214.22
POS6120	PE 17:1-18:3	0.976462	726.506	359.536	INULJJWWIZWSAV-PPEBMUNXSA-N	29680.3
POS6160	PE 17:1-18:2	0.958954	728.521	399.43	HAJJFLNUKSWRNU-DAWNVERKSA-N	13414.4
POS6195	PE 17:1-18:1	0.978589	730.538	437.988	MLYDZMPNTAJTBN-YGGBKCGDSA-N	45162
POS6230	PE 17:0-18:1	0.98579	732.553	458.913	UAKUCJGIIYSFFK-ZPHPHTNESA-N	20875.5
POS5878	PE 16:2-18:3	0.936163	710.483	282.599	YYXKPLFOJPZLSU-NOGDRUJUSA-N	601.075
POS5940	PE 16:1-18:2	0.975178	714.505	357.252	SSRRIJSEUKHYFB-RUGCENDASA-N	14872.9
POS5970	PE 16:1-18:1	0.935708	716.518	383.341	RAMNOXDFBNFSFC-LJSPAGPLSA-N	13770.7
POS5530	PE 16:1-16:1	0.985166	688.49	359.536	PGPMCWZMPPZJML-VMNXYWKNSA-N	12484.5
POS6434	PE 16:0e/21:1	0.667736	746.615	454.598	ZJKKMIRGKHWITO-VXPUYCOJSA-N	7598.53
POS5939	PE 16:0-18:3	0.986951	714.506	382.916	QONZHKTZKTUIMU-SVNQLWEDSA-N	50325.4
POS5800	PE 16:0-17:1	0.989348	704.525	430.036	CBDUTJYWWDMHBN-ICFOKQHNSA-N	22767.5
POS6353	PE 14:1-22:3	0.971409	740.512	417.642	COQFUEAIWNZRJV-XQUOWRLLSA-N	8071.1
POS6375	PE 14:1-22:2	0.982626	742.538	423.543	XQEKQVXPNUSEMG-AWDDGWGJSA-N	1.25939e+06
POS6395	PE 14:1-22:1	0.977917	744.555	461.037	CUUIBVDVVFLYGA-IFVCHSSZSA-N	1.56291e+06
POS5911	PE 14:1-20:3	0.379596	712.491	285.229	JHTKQFVCHOYWDK-SGVZYWSQSA-N	13282.9
POS5976	PE 14:0e/21:2	0.645666	716.551	456.78	JOMOHKKYALFKON-WITMPDRSSA-N	2098.27
POS5566	PE 14:0-18:1	0.986848	690.507	390.623	QZGYPUQNTDWNBR-MSUUIHNZSA-N	5844.43
POS5969	PE 12:0-22:2	0.972643	716.523	417.497	RPFLIISVDLXAHU-DURLKXOLSA-N	571731
POS6002	PE 12:0-22:1	0.983978	718.539	455.142	WXLSQXFDJJJVOP-NXVVXOECSA-N	2.29565e+06
POS5604	PE 11:0-21:0	0.819601	692.525	464.43	UZGXQESSYSTSQK-UHFFFAOYSA-N	6776.45
NEG2374	PE 10:0-15:1	0.526728	590.368	144.056	WSGVIRFBRMZSFX-QXMHVHEDSA-N	3626.04
NEG3275	PE 14:0-18:1	0.730538	688.491	405.932	QZGYPUQNTDWNBR-MSUUIHNZSA-N	16004.7
NEG3413	PE 16:0-17:1	0.696543	702.508	431.781	CBDUTJYWWDMHBN-ICFOKQHNSA-N	18907.4
NEG3530	PE 16:0-18:0	0.854016	718.54	495.845	RPJZYOHZALDGKI-UHFFFAOYSA-N	757.613
NEG3515	PE 16:0-18:1	0.887684	716.524	455.115	FHQVHHIBKUMWTI-ZCXUNETKSA-N	716441
NEG3498	PE 16:0-18:2	0.859865	714.507	418.171	HBZNVZIRJWODIB-BCTRXSSUSA-N	307210
NEG3484	PE 16:0-18:3	0.859753	712.504	351.447	QONZHKTZKTUIMU-SVNQLWEDSA-N	1030.36
NEG3239	PE 16:1-16:1	0.63851	686.477	365.394	PGPMCWZMPPZJML-VMNXYWKNSA-N	4966.59
NEG3483	PE 16:1-18:2	0.88382	712.491	371.419	SSRRIJSEUKHYFB-RUGCENDASA-N	14071.2
NEG3470	PE 16:1-18:3	0.829403	710.475	335.15	BMBUWKNHXZNMFT-MVXJGUQMSA-N	8203.72
NEG3458	PE 16:2-18:3	0.897273	708.46	297.687	YYXKPLFOJPZLSU-NOGDRUJUSA-N	1474.95
NEG3660	PE 17:0-18:1	0.821112	730.539	479.394	UAKUCJGIIYSFFK-ZPHPHTNESA-N	52883.6
NEG3637	PE 17:1-18:1	0.810028	728.523	438.636	MLYDZMPNTAJTBN-YGGBKCGDSA-N	46901.2
NEG3620	PE 17:1-18:2	0.820091	726.506	399.473	HAJJFLNUKSWRNU-DAWNVERKSA-N	13808.3
NEG3596	PE 17:1-18:3	0.813225	724.492	362.814	INULJJWWIZWSAV-PPEBMUNXSA-N	5108.5
NEG3562	PE 17:2-18:3	0.530607	722.476	322.701	NXYNUCRHAUKTRZ-NIZUHMRFSA-N	1182.3
NEG3804	PE 18:0-18:0	0.611767	746.556	462.075	LVNGJLRDBYCPGB-UHFFFAOYSA-N	6592.95
NEG3788	PE 18:0-18:1	0.841522	744.554	502.248	JQKOHRZNEOQNJE-ZZEZOPTASA-N	87315.3
NEG3435	PE 18:0e/16:0	0.514251	704.57	458.513	FENSRZKRANTRCP-UHFFFAOYSA-N	9185.53
NEG3766	PE 18:1-18:1	0.929942	742.539	461.215	MWRBNPKJOOWZPW-CLFAGFIQSA-N	561222
NEG3746	PE 18:1-18:2	0.97468	740.524	424.106	GKAFCSRKMWFPSJ-RQOIEFAZSA-N	474188
NEG3729	PE 18:1-18:3	0.88485	738.507	387.533	PCBVVHMKRNVSDR-XEKZTXPJSA-N	440165
NEG3901	PE 18:1-19:1	0.593613	756.556	465.505	VYGBMMLRWMCCRC-AUYXYSRISA-N	12715.1
NEG4072	PE 18:1-20:1	0.589182	770.57	467.664	UITCASPZWUAJBW-HWSICPKZSA-N	87557.9
NEG4055	PE 18:1-20:2	0.585712	768.554	427.937	CMHAYOZHFZADHZ-GYQRTUFASA-N	57942.2
NEG4031	PE 18:1-20:3	0.592059	766.538	390.538	FHPKJOCRZAXOEW-ZYKQNZMBSA-N	58325.2
NEG3713	PE 18:2-18:3	0.888138	736.492	348	ZOXULAUECYWFFP-DYXXURTGSA-N	152359
NEG4010	PE 18:2-20:3	0.577355	764.524	348.86	HJIZDIYBDJSAIT-ORBABMLBSA-N	15989.2
NEG3698	PE 18:3-18:3	0.991844	734.475	311.386	WIHSZOXPODIZSW-YTWBPVBXSA-N	27669.6
NEG3983	PE 18:3-20:3	0.582513	762.507	310.956	PPIFHUFRIJDOEX-VBJJEHBKSA-N	3954.57
NEG2085	PE 18:3e/6:0	0.563635	558.343	133.498	GFMRXFYLBQUDHK-XQOKXTRKSA-N	5675.71
NEG3936	PE 19:0-18:1	0.585729	758.572	507.665	IEXMVEPNTXOSEP-ZZEZOPTASA-N	585.23
NEG4100	PE 20:0-18:1	0.744352	772.585	543.489	VDNXNFMAFDYQSI-UZYVYHOESA-N	488.902
NEG4347	PE 22:0-18:1	0.70635	800.616	579.143	FWHVZNCIAUKGET-NKFKGCMQSA-N	690.9
NEG4131	PE 22:5e/18:1	0.942941	776.545	409.827	DXTSOQOIFCJGIO-OYOYXPRWSA-N	12886.9
NEG4621	PE 24:0-18:1	0.702152	828.649	612.943	HZQGLAQCNUAUPN-BWAHOGKJSA-N	502.203
Total content of PE						9.68059e+06
Proportion						0.19479

## Sheet: DAG
id	MS2 name	MS2 score	m/z	Retention time (min)	InChIKey	Relative content
POS3767	DAG 14:0-18:2	0.822751	582.506	466.127	WVBVUWWRPSWGDS-BIXSNLIQSA-N	5940.69
POS4019	DAG 15:0-18:1	0.629537	598.54	526.83	GWAPRYUVSHVZHN-ZCXUNETKSA-N	3674.66
POS3804	DAG 16:0-16:0	0.77719	586.54	542.394	JEJLGIQLPYYGEE-UHFFFAOYSA-N	2383.32
POS4382	DAG 16:0-18:0	0.568737	614.574	579.817	ONCLVQFEAFTXMN-UHFFFAOYSA-N	2935.62
POS4349	DAG 16:0-18:1	0.90058	612.556	546.693	YEJYLHKQOBOSCP-ZCXUNETKSA-N	179307
POS4312	DAG 16:0-18:2	0.89507	610.54	513.705	SVXWJFFKLMLOHO-BCTRXSSUSA-N	72805.4
POS4263	DAG 16:0-18:3	0.954486	608.525	477.567	UHPKYXAUVQOHQL-SVNQLWEDSA-N	12124.5
POS5066	DAG 16:0-22:5	0.516304	660.533	455.68	VLJIZFHHJAQUNJ-SFVLIGPRSA-N	9895.68
POS4264	DAG 16:1-18:2	0.847511	608.55	502.543	BHGPPCIWDXQOMA-RUGCENDASA-N	17835.3
POS4216	DAG 16:1-18:3	0.776687	606.508	439.708	UUPFPLJLQPYEKS-MVXJGUQMSA-N	4688.01
POS4573	DAG 17:0-18:1	0.818358	626.571	565.622	CPYYIMXJKFANHS-ZPHPHTNESA-N	12093.4
POS4545	DAG 17:1-18:1	0.85249	624.556	531.999	VZRUYZOUKQDWIP-YGGBKCGDSA-N	16621.9
POS4510	DAG 17:1-18:2	0.776941	622.529	500.57	DRDDPVBZYGRUBV-DAWNVERKSA-N	8394.66
POS4490	DAG 17:1-18:3	0.826944	620.527	463.162	YXIILXLYFFKJFW-PPEBMUNXSA-N	13604.5
POS4832	DAG 18:0-18:0	0.772861	642.601	613.361	UHUSDOQQWJGJQS-UHFFFAOYSA-N	3278.47
POS4797	DAG 18:0-18:1	0.734769	640.586	583.712	SAEPUUXWQQNLGN-ZZEZOPTASA-N	55315
POS6128	DAG 18:0-24:0	0.404112	726.685	674.732	VUCBBMHKAJGVCH-UHFFFAOYSA-N	1342.87
POS4751	DAG 18:1-18:1	0.984109	638.571	551.779	AFSHUZFNMVJNKX-CLFAGFIQSA-N	383201
POS4724	DAG 18:1-18:2	0.883892	636.555	519.25	BLZVZPYMHLXLHG-RQOIEFAZSA-N	258922
POS4690	DAG 18:1-18:3	0.919318	634.54	486.521	YAKOEWASAGCYLB-XEKZTXPJSA-N	251276
POS4659	DAG 18:2-18:3	0.888021	632.524	451.168	PGXBELQFNRPKBC-DYXXURTGSA-N	108646
POS4625	DAG 18:3-18:3	0.95791	630.508	416.514	RAPBJBKXYYMYAY-YTWBPVBXSA-N	36181.8
POS5200	DAG 20:0-18:1	0.802847	668.618	617.208	OTBWOSZDBGKQNH-UZYVYHOESA-N	3738.28
POS5669	DAG 22:0-18:1	0.803286	696.649	646.934	LHGMPHPBDXDKNZ-NKFKGCMQSA-N	5268.96
POS5640	DAG 22:0-18:2	0.86828	694.652	620.673	XRTUUFUWPZJACM-FTXUBOSRSA-N	819.825
POS6101	DAG 24:0-18:1	0.794343	724.68	674.298	CNKNQKFREZNPNM-BWAHOGKJSA-N	8294.75
POS6071	DAG 24:0-18:2	0.836351	722.667	653.364	KABXZSLVFJFVNB-UDKQUHOISA-N	2672.99
Total content of DAG						1.48126e+06
Proportion						0.0298056

## Sheet: ACar
id	MS2 name	MS2 score	m/z	Retention time (min)	InChIKey	Relative content	Total content	Proportion
POS667	ACar 11:0	0.587156	330.263	92.223	FPUYBGZEWPJSDX-UHFFFAOYSA-O	885.326
POS997	ACar 13:1	0.587156	356.28	98.163	UAPXOSVJNDUCJO-CMDGGOBGSA-O	1416.6
POS1128	ACar 14:1	0.587156	370.294	130.887	ABVVZYXTZLEOHP-CMDGGOBGSA-O	1501.23
POS1511	ACar 17:3	0.587156	408.31	456.78	ZELKYVPAKIMYJO-YHTMAJSVSA-O	2691.3
POS1829	ACar 19:3	0.587156	436.341	519.667	AQBRAXVKMMUSPP-YHTMAJSVSA-O	7752.14
POS1788	ACar 19:5	0.587156	432.315	167.545	GMGXFFGCRRZBQU-GUTOPQIJSA-O	2016.33
POS2023	ACar 20:3	0.587156	450.357	550.864	DBCKADUSYJAPII-LJURNQLPSA-O	8165.77
POS2002	ACar 20:4	0.587156	448.314	174.695	RBFQHRALHSUPIA-WFYBHXQRSA-O	1272.72
POS2193	ACar 21:3	0.587156	464.372	430.611	LQTJGCHIVUXNSL-UVKUXWPTSA-O	4856.5
POS2163	ACar 21:4	0.587156	462.356	205.173	UNZORKFYZREFQS-IQXCVQKKSA-O	3957.68
POS2147	ACar 21:5	0.587156	460.342	171.007	JOPFVUDTVAYYSW-XRXWXDQFSA-O	426.754
POS2445	ACar 22:1	0.587156	482.405	536.281	NLQWXKWLWHLPMC-CCEZHUSRSA-O	7775.52
POS2355	ACar 22:3	0.587156	478.389	825.829	OCGDLIUNELUBCT-YHTMAJSVSA-O	38916.3
POS2534	ACar 23:3	0.587156	492.404	856.113	IRZTZUFPQVMARN-YHTMAJSVSA-O	11840.9
POS2515	ACar 23:4	0.587156	490.371	148.68	SCBPQUCUBCXTKQ-CGRWFSSPSA-O	1376.92
POS2503	ACar 23:5	0.587156	488.374	159.285	FYMAPOUQDGSPLO-GUTOPQIJSA-O	1310.13
POS2650	ACar 24:6	0.587156	500.437	205.194	IFDZWUCFCCROPG-QBCWGMSLSA-O	1654.69
POS3037	ACar 26:3	0.587156	534.453	811.984	HJSHMGBKAQRNHQ-YHTMAJSVSA-O	1247.32
POS3004	ACar 26:4	0.587156	532.439	482.257	XTHJTJBFOMKJPD-LIJGZOPESA-O	3260.26
POS2975	ACar 26:6	0.587156	528.406	174.882	PWNKKESSMGOFEA-RGHYWGQLSA-O	3106.89
Total content of ACar						105431
Proportion						0.00212146

## Sheet: PMeOH
id	MS2 name	MS2 score	m/z	Retention time (min)	InChIKey	Relative content
POS6227	PMeOH 12:0-24:2	0.880123	732.552	388.083	ZOLMNXJZHMKQHF-GJLVVWLQSA-N	5329.32
POS5102	PMeOH 13:0-18:2	0.880123	662.477	349.027	PGKSNLQUELKVRC-XZXDJJJYSA-N	18047.2
POS5943	PMeOH 13:1-22:3	0.880123	714.505	324.123	XBPNKAIXHSVTEZ-YYJAPGBKSA-N	27220.1
POS7330	PMeOH 15:0-26:2	0.880123	802.621	944.489	GOUTXAQVHIITDJ-YJMJMZFLSA-N	911.233
POS6193	PMeOH 17:1-19:2	0.937706	730.536	359.106	GCZKXWKGCQBDFF-BOAYSYCPSA-N	26106.1
POS6163	PMeOH 18:2-18:2	0.946515	728.522	326.13	BLNISTBNTVSITR-QYCRHRGJSA-N	4584.09
POS7198	PMeOH 19:0-22:6	0.880123	794.575	270.346	ZMDLSPGQSOTOMY-MJUGNSTCSA-N	966.781
POS7116	PMeOH 19:2-22:6	0.880123	790.534	501.115	HFDCKYDMVJIIOQ-RHRBVFLGSA-N	21777.9
NEG3474	PMeOH 18:1-18:2	0.602817	711.497	351.44	SCZWJBMBGUIPSK-MXLPAPOISA-N	2012.01
NEG3465	PMeOH 18:1-18:3	0.585054	709.483	318.276	SQXXQOUJFVUFFH-QTUOEJEDSA-N	1242.42
NEG4311	PMeOH 21:1-21:1	0.985669	797.61	197.726	FFQNSRDGCMQJRC-YEUCEMRASA-N	1974.39
Total content of PMeOH						110172
Proportion						0.00221684

## Sheet: PG
id	MS2 name	MS2 score	m/z	Retention time (min)	InChIKey	Relative content
POS6738	PG 16:0-18:1	0.993462	766.559	357.649	PAZGBAOHGQRCBP-ZCXUNETKSA-N	39976.2
POS6719	PG 16:0-18:2	0.994009	764.545	321.73	ATBOMIWRCZXYSZ-BCTRXSSUSA-N	2378.82
POS7117	PG 18:1-18:2	0.955535	790.565	328.553	FSVTVWTVWNNIQX-RQOIEFAZSA-N	884.835
POS7080	PG 18:1-18:3	0.991782	788.52	320.598	SPLOPJJVMQWFIT-XEKZTXPJSA-N	2297.84
POS7081	PG 18:2-18:2	0.997853	788.544	294.094	AKWGRDPPGYFWIW-MAZCIEHSSA-N	1971.45
POS7042	PG 18:2-18:3	0.959146	786.525	260.046	VTAJEODPKJDTAS-DYXXURTGSA-N	746.443
NEG3539	PG 14:0-18:1	0.468184	719.486	311.089	GKSUEOBCMJKHAW-MSUUIHNZSA-N	540.256
NEG3812	PG 16:0-18:1	0.615907	747.519	356.734	PAZGBAOHGQRCBP-ZCXUNETKSA-N	27301.3
NEG3797	PG 16:0-18:2	0.542389	745.502	321.841	ATBOMIWRCZXYSZ-BCTRXSSUSA-N	9995.05
NEG3779	PG 16:0-18:3	0.537406	743.487	289.357	MLANVLMRGHBUJH-SVNQLWEDSA-N	2037.37
NEG3755	PG 16:0-18:4	0.484724	741.525	424.099	DALXWKNPGNGPNX-NMZZQFTHSA-N	211043
NEG3757	PG 16:2-18:2	0.535743	741.464	462.06	FQTHIPQYFQUEPZ-ZJCTUUHQSA-N	3868.39
NEG4123	PG 18:0-18:1	0.473639	775.549	402.052	ZEFGRNLJASLRBZ-ZZEZOPTASA-N	1431.15
NEG4103	PG 18:1-18:1	0.91115	773.532	363.674	DSNRWDQKZIEDDB-CLFAGFIQSA-N	3889.85
NEG4083	PG 18:1-18:2	0.538469	771.518	327.786	FSVTVWTVWNNIQX-RQOIEFAZSA-N	6138.03
NEG4045	PG 18:1-18:4	0.515574	767.484	406.367	YVZZIWWOKDNDMG-QWBVDZTBSA-N	3600.34
NEG4066	PG 18:2-18:2	0.675585	769.502	294.582	AKWGRDPPGYFWIW-MAZCIEHSSA-N	8334.99
NEG4042	PG 18:2-18:3	0.550552	767.487	258.943	VTAJEODPKJDTAS-DYXXURTGSA-N	5138.14
Total content of PG						331574
Proportion						0.00667184

## Sheet: SHexCer
id	MS2 name	MS2 score	m/z	Retention time (min)	InChIKey	Relative content	Total content	Proportion
POS7226	SHexCer d15:0/20:0	0.552181	796.549	250.309	HOLCONFUIPXNSS-UHFFFAOYSA-N	3091.13
POS5876	SHexCer d16:1/13:0	0.58537	710.468	251.231	ZQFJSWYFJMUIST-ZNTNEXAZSA-N	3359.9
POS7596	SHexCer d20:1/17:0	0.674864	822.56	270.818	OCPRSCVYYVTOHN-NHQGMKOOSA-N	1047.76
NEG3544	SHexCer d30:2	0.999854	720.446	151.942	SISKWFCZZPZZNE-GEECITGASA-N	4793.21
NEG3727	SHexCer d31:0	0.999854	738.464	208.601	KPBRQVNEHSSYCE-UHFFFAOYSA-N	2482.63
NEG4032	SHexCer d33:0	0.999854	766.503	296.827	LIHUPEIZAWYMLP-UHFFFAOYSA-N	889.817
NEG4012	SHexCer d33:1	0.999854	764.509	368.061	OORGKPXYSPYFQZ-MSUUIHNZSA-N	1230.44
NEG4132	SHexCer d34:2	0.999854	776.482	455.541	OTRGOPXWAPYKAQ-DURLKXOLSA-N	4553.23
NEG4113	SHexCer d34:3	0.999854	774.483	455.118	LRRUQVFGOJLHRJ-AKKUUUNYSA-N	9369.74
NEG4288	SHexCer d35:0	0.999854	794.547	462.93	FWCGCLDOHWTOMM-UHFFFAOYSA-N	2317.96
NEG4243	SHexCer d35:3	0.999854	788.5	479.394	HFPULUPQAOSORJ-FNUNVXLFSA-N	1009.92
NEG4368	SHexCer d36:3	0.999854	802.515	503.545	YVDMGEVWIDYPTQ-NMSYPFHKSA-N	2027.36
NEG4544	SHexCer d37:1	0.999854	820.564	467.664	ZYDYQAVRBUETMN-HNENSFHCSA-N	7575.22
NEG4523	SHexCer d37:2	0.999854	818.533	390.108	UJKHYFCTZZJTGP-XUXRLMLDSA-N	2361.14
NEG4502	SHexCer d37:3	0.999854	816.535	391.105	ZEGOGXVJEQBAJT-RZRQIOJCSA-N	3834.42
NEG4690	SHexCer d38:1	0.999854	834.575	586.519	HCAMSOLTDCGVSL-VXPUYCOJSA-N	978.719
NEG4951	SHexCer d40:0	0.999854	864.617	586.09	NVXISFWAPMVHAW-UHFFFAOYSA-N	3372.6
NEG4912	SHexCer d40:2	0.999854	860.566	272.353	JBFULUYENICDCN-VYEFPUSRSA-N	1065.31
NEG5247	SHexCer d43:2	0.999854	902.63	619.318	XBGPBAHCKSNLRH-TWCFYHPSSA-N	2426.59
NEG5535	SHexCer d46:1	0.999854	946.702	938.539	JBBXJNORDXHSOR-DQRAZIAOSA-N	703.274
NEG5875	SHexCer d50:0	0.999854	1004.77	549.196	GULOTWMFXOLHLZ-UHFFFAOYSA-N	736.391
NEG5862	SHexCer d50:1	0.999854	1002.78	933.074	CJNKGJHMQDDCMY-DQRAZIAOSA-N	3668.94
NEG6016	SHexCer d52:0	0.999854	1032.8	929.58	ARKZQBXBYFURCA-UHFFFAOYSA-N	1725.68
NEG6008	SHexCer d52:1	0.999854	1030.81	929.135	KLFNEWJDKKAIHU-VHXPQNKSSA-N	4046.44
NEG6103	SHexCer d54:3	0.999854	1054.78	928.71	XOWKXYWSYVHEOA-FGFUFDFUSA-N	3995.74
NEG6152	SHexCer d55:3	0.999854	1068.79	928.71	NEBKXXLOXAFHMJ-KMFQVSINSA-N	3131.91
Total content of SHexCer						75795.5
Proportion						0.00152514

[truncated: 17 more sheets: PS, LPE, LPC, HexCer, Cer, SQDG, GlcADG, PI, FA, PA, FAHFA, OxPE, AcylGlcADG, OxPI, SM, GM3, OxPG]
