# Supplementary material for: Genomics and lipidomics analysis of the biotechnologically important oleaginous red yeast Rhodotorula glutinis ZHK provides new insights into its lipid and carotenoid metabolism
Source: BMC Genomics. 2020 Nov 26;21:834. doi: 10.1186/s12864-020-07244-z (PMC7690147; doi:10.1186/s12864-020-07244-z)
Supplement: Supplementary file 7 — Additional file 7. Annotations of species-specific genes of the ZHK. [file 12864_2020_7244_MOESM7_ESM.xlsx]

## Sheet: R_glutinis.specific.Annot
Gene ID	Gene family	Decription	Nr annotation
R_glutinis_G05645	ORTHOMCL10084	XP_018268942.1	hypothetical protein RHOBADRAFT_46482 [Rhodotorula graminis WP1]	--	--	--	--	--	--	--	--	--	--	--	--	--	--	-	-	-
R_glutinis_G04691	ORTHOMCL10015	XP_018270114.1	hypothetical protein RHOBADRAFT_54626 [Rhodotorula graminis WP1]	--	--	--	--	--	--	--	--	--	--	--	--	--	--	-	-	-
R_glutinis_G02934	ORTHOMCL9897	CDR38730.1	RHTO0S03e12640g1_1 [Rhodotorula toruloides]	--	--	--	--	--	--	--	--	--	--	--	--	--	--	-	-	-
R_glutinis_G02110	ORTHOMCL9849	CDR36953.1	RHTO0S02e08988g1_1 [Rhodotorula toruloides]	--	--	--	--	--	--	--	--	--	--	--	--	--	--	-	-	-
R_glutinis_G03831	ORTHOMCL9964	XP_018270705.1	hypothetical protein RHOBADRAFT_44171 [Rhodotorula graminis WP1]	--	--	--	--	--	--	--	--	--	--	--	--	--	--	-	-	-
R_glutinis_G06750	ORTHOMCL10157	KWU42851.1	hypothetical protein RHOSPDRAFT_35580 [Rhodotorula sp. JG-1b]	--	--	--	--	--	--	--	--	--	--	--	--	--	--	-	-	-
R_glutinis_G03927	ORTHOMCL9971	KWU47232.1	aspartate-semialdehyde dehydrogenase [Rhodotorula sp. JG-1b]	sp|P78780|DHAS_SCHPO	391.3	4.4e-107	Probable aspartate-semialdehyde dehydrogenase OS=Schizosaccharomyces pombe (strain 972 / ATCC 24843) OX=284812 GN=SPCC1827.06c PE=1 SV=2	SPCC1827.06c	391.3	6.6e-108	KOG4777	Aspartate-semialdehyde dehydrogenase	K00133//asd; aspartate-semialdehyde dehydrogenase [EC:1.2.1.11]	2.7e-140	503.1	mrr:Moror_11010	ko01100//Metabolic pathways//Global and overview maps//Metabolism;ko01110//Biosynthesis of secondary metabolites//Global and overview maps//Metabolism;ko01130//Biosynthesis of antibiotics//Global and overview maps//Metabolism;ko01230//Biosynthesis of amino acids//Global and overview maps//Metabolism;ko00270//Cysteine and methionine metabolism//Amino acid metabolism//Metabolism;ko00260//Glycine, s…	GO:0009081//branched-chain amino acid metabolic process;GO:0044249//cellular biosynthetic process;GO:1901607//alpha-amino acid biosynthetic process;GO:0009066//aspartate family amino acid metabolic process;GO:0044238//primary metabolic process;GO:0043436//oxoacid metabolic process;GO:0016053//organic acid biosynthetic process;GO:0044710//single-organism metabolic process;GO:0009058//biosynthetic …	GO:1901363//heterocyclic compound binding;GO:0003824//catalytic activity;GO:0005488//binding;GO:0097159//organic cyclic compound binding;GO:1901265//nucleoside phosphate binding;GO:0005515//protein binding;GO:0016903//oxidoreductase activity, acting on the aldehyde or oxo group of donors;GO:0016491//oxidoreductase activity;GO:0016620//oxidoreductase activity, acting on the aldehyde or oxo group o…	GO:0005623//cell;GO:0044424//intracellular part;GO:0044464//cell part;GO:0005622//intracellular
R_glutinis_G04523	ORTHOMCL9998	--	--	--	--	--	--	--	--	--	--	--	--	--	--	--	--	-	-	-
R_glutinis_G06240	ORTHOMCL10116	XP_018268185.1	hypothetical protein RHOBADRAFT_55975 [Rhodotorula graminis WP1]	--	--	--	--	--	--	--	--	--	--	--	--	--	--	-	-	-
R_glutinis_G00195	ORTHOMCL7374	--	--	--	--	--	--	--	--	--	--	--	--	--	--	--	--	-	-	-
R_glutinis_G01313	ORTHOMCL9803	CDR43635.1	RHTO0S08e03796g1_1 [Rhodotorula toruloides]	--	--	--	--	--	--	--	--	--	--	--	--	--	--	-	-	-
R_glutinis_G03783	ORTHOMCL9961	--	--	--	--	--	--	--	--	--	--	--	--	--	--	--	--	-	-	-
R_glutinis_G01932	ORTHOMCL7380	--	--	--	--	--	--	--	--	--	--	--	--	--	--	--	--	-	-	-
R_glutinis_G02573	ORTHOMCL9878	ADZ95639.1	40S ribosomal protein S31, partial [Nosema bombycis]	sp|P23324|UBIQP_EUPEU	101.3	1.1e-19	Polyubiquitin OS=Euplotes eurystomus OX=5941 PE=3 SV=2	At5g03240	100.9	2.2e-20	KOG0001	Ubiquitin and ubiquitin-like proteins	K08770//UBC; ubiquitin C	1.1e-18	99.4	cten:CANTEDRAFT_97659	ko03010//Ribosome//Translation//Genetic Information Processing	-	-	-
R_glutinis_G02728	ORTHOMCL9888	NP_982405.1	AAL137Wp [Eremothecium gossypii ATCC 10895]	sp|Q75F65|THI4_ASHGO	150.6	9.7e-36	Thiamine thiazole synthase OS=Ashbya gossypii (strain ATCC 10895 / CBS 109.51 / FGSC 9923 / NRRL Y-1056) OX=284811 GN=THI4 PE=3 SV=1	YGR144w	145.2	6.2e-35	KOG2960	Protein involved in thiamine biosynthesis and DNA damage tolerance	K03146//THI4; cysteine-dependent adenosine diphosphate thiazole synthase [EC:2.4.2.60]	2.6e-35	150.6	ago:AGOS_AAL137W	ko01100//Metabolic pathways//Global and overview maps//Metabolism;ko00730//Thiamine metabolism//Metabolism of cofactors and vitamins//Metabolism	-	-	-
R_glutinis_G04676	ORTHOMCL10014	CDR49737.1	RHTO0S31e00474g1_1 [Rhodotorula toruloides]	--	--	--	--	--	--	--	--	--	--	--	--	--	--	-	-	-
R_glutinis_G05623	ORTHOMCL10083	CDR48551.1	RHTO0S18e02586g1_1 [Rhodotorula toruloides]	--	--	--	--	--	--	--	--	--	--	--	--	--	--	-	-	-
R_glutinis_G06618	ORTHOMCL10144	CDR45641.1	RHTO0S11e02894g1_1 [Rhodotorula toruloides]	--	--	--	--	--	--	--	--	--	--	--	--	--	--	-	-	-
R_glutinis_G04669	ORTHOMCL10013	XP_018270114.1	hypothetical protein RHOBADRAFT_54626 [Rhodotorula graminis WP1]	--	--	--	--	--	--	--	--	--	--	--	--	--	--	-	-	-
R_glutinis_G00856	ORTHOMCL7378	--	--	--	--	--	--	--	--	--	--	--	--	--	--	--	--	-	-	-
R_glutinis_G04487	ORTHOMCL9996	--	--	--	--	--	--	--	--	--	--	--	--	--	--	--	--	-	-	-
R_glutinis_G00494	ORTHOMCL9765	--	--	--	--	--	--	--	--	--	--	--	--	--	--	--	--	-	-	-
R_glutinis_G05036	ORTHOMCL10035	--	--	--	--	--	--	--	--	--	--	--	--	--	--	--	--	-	-	-
R_glutinis_G03153	ORTHOMCL9914	--	--	--	--	--	--	--	--	--	--	--	--	--	--	--	--	-	-	-
R_glutinis_G06291	ORTHOMCL10122	XP_018268230.1	hypothetical protein RHOBADRAFT_47023 [Rhodotorula graminis WP1]	--	--	--	--	--	--	--	--	--	--	--	--	--	--	-	-	-
R_glutinis_G01605	ORTHOMCL9823	XP_018268006.1	hypothetical protein RHOBADRAFT_47407 [Rhodotorula graminis WP1]	--	--	--	--	--	--	--	--	--	--	--	--	--	--	-	-	-
R_glutinis_G06085	ORTHOMCL10105	XP_018268413.1	hypothetical protein RHOBADRAFT_55840 [Rhodotorula graminis WP1]	--	--	--	--	--	--	--	--	--	--	--	--	--	--	-	-	-
R_glutinis_G00015	ORTHOMCL9738	CEQ38603.1	SPOSA6832_00029 [Sporidiobolus salmonicolor]	sp|P02723|ADT_NEUCR	174.9	8.4e-43	ADP,ATP carrier protein OS=Neurospora crassa (strain ATCC 24698 / 74-OR23-1A / CBS 708.71 / DSM 1257 / FGSC 987) OX=367110 GN=aac PE=3 SV=1	SPBC530.10c	171.8	1.1e-42	KOG0749	Mitochondrial ADP/ATP carrier proteins	K05863//SLC25A4S; solute carrier family 25 (mitochondrial adenine nucleotide translocator), member 4/5/6/31	3.1e-52	207.6	pgr:PGTG_14813	--	GO:0071705//nitrogen compound transport;GO:0006862//nucleotide transport;GO:0046907//intracellular transport;GO:0009987//cellular process;GO:0051234//establishment of localization;GO:0006820//anion transport;GO:1902582//single-organism intracellular transport;GO:0071702//organic substance transport;GO:0051649//establishment of localization in cell;GO:0051641//cellular localization;GO:0044765//sin…	GO:1901505//carbohydrate derivative transporter activity;GO:0022857//transmembrane transporter activity;GO:0015215//nucleotide transmembrane transporter activity;GO:0005346//purine ribonucleotide transmembrane transporter activity;GO:0000295//adenine nucleotide transmembrane transporter activity;GO:0005347//ATP transmembrane transporter activity;GO:0005215//transporter activity;GO:0015216//purine…	GO:0044446//intracellular organelle part;GO:0044422//organelle part;GO:0043229//intracellular organelle;GO:0044464//cell part;GO:0043231//intracellular membrane-bounded organelle;GO:0043227//membrane-bounded organelle;GO:0031967//organelle envelope;GO:0044424//intracellular part;GO:0043226//organelle;GO:0019866//organelle inner membrane;GO:0005622//intracellular;GO:0031090//organelle membrane;GO:…
R_glutinis_G04656	ORTHOMCL10011	--	--	--	--	--	--	--	--	--	--	--	--	--	--	--	--	-	-	-
R_glutinis_G05675	ORTHOMCL10089	KWU42642.1	receptor [Rhodotorula sp. JG-1b]	sp|K0E3U9|ECDD_ASPRU	122.9	4.3e-27	Major facilitator-type transporter ecdD OS=Aspergillus rugulosus OX=41736 GN=ecdD PE=1 SV=1	YMR011w	94	3.3e-19	KOG0254	Predicted transporter (major facilitator superfamily)	--	--	--	--	--	GO:0044699//single-organism process;GO:0051234//establishment of localization;GO:0009987//cellular process;GO:0051179//localization;GO:0044763//single-organism cellular process	GO:0005215//transporter activity;GO:0022857//transmembrane transporter activity	GO:0031224//intrinsic component of membrane;GO:0044425//membrane part;GO:0016020//membrane
R_glutinis_G03901	ORTHOMCL9970	--	--	--	--	--	--	--	--	--	--	--	--	--	--	--	--	-	-	-
R_glutinis_G02961	ORTHOMCL9899	--	--	--	--	--	--	--	--	--	--	--	--	--	--	--	--	-	-	-
R_glutinis_G03086	ORTHOMCL9907	--	--	--	--	--	--	--	--	--	--	--	--	--	--	--	--	-	-	-
R_glutinis_G03356	ORTHOMCL9942	XP_018272043.1	hypothetical protein RHOBADRAFT_49596 [Rhodotorula graminis WP1]	--	--	--	--	--	--	--	--	--	--	--	--	--	--	-	-	-
R_glutinis_G05093	ORTHOMCL10048	--	--	--	--	--	--	--	--	--	--	--	--	--	--	--	--	-	-	-
R_glutinis_G00752	ORTHOMCL9778	CDR49193.1	RHTO0S24e00408g1_1 [Rhodotorula toruloides]	--	--	--	--	--	--	--	--	--	--	--	--	--	--	-	-	-
R_glutinis_G04229	ORTHOMCL9984	XP_016271851.1	Barwin-related endoglucanase domain protein, partial [Rhodotorula toruloides NP11]	--	--	--	--	--	--	--	--	--	--	--	--	--	--	-	-	-
R_glutinis_G02336	ORTHOMCL9861	--	--	--	--	--	--	--	--	--	--	--	--	--	--	--	--	-	-	-
R_glutinis_G02502	ORTHOMCL9873	CDR38278.1	RHTO0S03e07426g1_1 [Rhodotorula toruloides]	--	--	--	--	--	--	--	--	--	--	--	--	--	--	-	-	-
R_glutinis_G03286	ORTHOMCL9925	--	--	--	--	--	--	--	--	--	--	--	--	--	--	--	--	-	-	-
R_glutinis_G02669	ORTHOMCL9881	--	--	--	--	--	--	--	--	--	--	--	--	--	--	--	--	-	-	-
R_glutinis_G06727	ORTHOMCL10153	--	--	--	--	--	--	--	--	--	--	--	--	--	--	--	--	-	-	-
R_glutinis_G04473	ORTHOMCL9995	--	--	--	--	--	--	--	--	--	--	--	--	--	--	--	--	-	-	-
R_glutinis_G00168	ORTHOMCL9750	--	--	--	--	--	--	--	--	--	--	--	--	--	--	--	--	-	-	-
R_glutinis_G05453	ORTHOMCL10064	XP_018269187.1	hypothetical protein RHOBADRAFT_55359 [Rhodotorula graminis WP1]	--	--	--	--	--	--	--	--	--	--	--	--	--	--	-	-	-
R_glutinis_G04526	ORTHOMCL9999	XP_016271148.1	F-box domain containing protein [Rhodotorula toruloides NP11]	--	--	--	--	--	--	--	--	--	--	--	--	--	--	-	-	-
R_glutinis_G06525	ORTHOMCL10140	--	--	--	--	--	--	--	--	--	--	--	--	--	--	--	--	-	-	-
R_glutinis_G00989	ORTHOMCL9786	XP_016275519.1	C6 transcription factor [Rhodotorula toruloides NP11]	--	--	--	--	--	--	--	--	--	--	--	--	--	--	-	-	-
R_glutinis_G02519	ORTHOMCL9875	XP_016277031.1	GCN5-related N-acetyltransferase [Rhodotorula toruloides NP11]	--	--	--	--	--	--	--	--	--	--	--	--	--	--	-	-	-
R_glutinis_G02220	ORTHOMCL9858	--	--	--	--	--	--	--	--	--	--	--	--	--	--	--	--	-	-	-
R_glutinis_G04374	ORTHOMCL9993	--	--	--	--	--	--	--	--	--	--	--	--	--	--	--	--	-	-	-
R_glutinis_G01080	ORTHOMCL7379	--	--	--	--	--	--	--	--	--	--	--	--	--	--	--	--	-	-	-
R_glutinis_G00855	ORTHOMCL7378	--	--	--	--	--	--	--	--	--	--	--	--	--	--	--	--	-	-	-
R_glutinis_G01648	ORTHOMCL9826	--	--	--	--	--	--	--	--	--	--	--	--	--	--	--	--	-	-	-
R_glutinis_G03352	ORTHOMCL9941	--	--	--	--	--	--	--	--	--	--	--	--	--	--	--	--	-	-	-
R_glutinis_G05518	ORTHOMCL10072	XP_018269143.1	hypothetical protein RHOBADRAFT_46189 [Rhodotorula graminis WP1]	--	--	--	--	--	--	--	--	--	--	--	--	--	--	-	-	-
R_glutinis_G05745	ORTHOMCL10093	XP_016272166.1	reverse transcriptase [Rhodotorula toruloides NP11]	--	--	--	--	--	--	--	--	--	--	--	--	--	--	-	-	-
R_glutinis_G06742	ORTHOMCL10156	--	--	--	--	--	--	--	--	--	--	--	--	--	--	--	--	-	-	-
R_glutinis_G02127	ORTHOMCL9850	EPE08732.1	3 -5 exonuclease [Ophiostoma piceae UAMH 11346]	--	--	--	--	--	--	--	--	--	--	--	--	--	--	-	-	-
R_glutinis_G05464	ORTHOMCL10067	XP_018269183.1	hypothetical protein RHOBADRAFT_55356 [Rhodotorula graminis WP1]	--	--	--	--	--	--	--	--	--	--	--	--	--	--	-	-	-
R_glutinis_G05601	ORTHOMCL10079	KWU42072.1	ARM repeat-containing protein [Rhodotorula sp. JG-1b]	--	--	--	--	--	--	--	--	--	--	--	--	--	--	GO:0008104//protein localization;GO:0071702//organic substance transport;GO:0006810//transport;GO:0051234//establishment of localization;GO:0015031//protein transport;GO:0045184//establishment of protein localization;GO:0033036//macromolecule localization;GO:0051179//localization	-	-
R_glutinis_G01078	ORTHOMCL7379	--	--	--	--	--	--	--	--	--	--	--	--	--	--	--	--	-	-	-
R_glutinis_G06042	ORTHOMCL10101	XP_016270969.1	transcription elognation factor Eaf, N-terminal domain-containing protein [Rhodotorula toruloides NP11]	--	--	--	--	--	--	--	--	--	--	--	--	--	--	-	-	-
R_glutinis_G02419	ORTHOMCL9867	--	--	--	--	--	--	--	--	--	--	--	--	--	--	--	--	-	-	-
R_glutinis_G05025	ORTHOMCL10033	--	--	--	--	--	--	--	--	--	--	--	--	--	--	--	--	-	-	-
R_glutinis_G01433	ORTHOMCL9808	CDR41624.1	RHTO0S06e03598g1_1 [Rhodotorula toruloides]	--	--	--	--	--	--	--	--	--	--	--	--	--	--	-	-	-
R_glutinis_G06524	ORTHOMCL10139	EGU10861.1	Pol-like protein [Rhodotorula toruloides ATCC 204091]	--	--	--	--	--	--	--	--	--	--	--	--	--	--	-	-	-
R_glutinis_G06045	ORTHOMCL10102	XP_018268367.1	hypothetical protein RHOBADRAFT_66925 [Rhodotorula graminis WP1]	--	--	--	--	--	--	--	--	--	--	--	--	--	--	-	-	-
R_glutinis_G04707	ORTHOMCL10017	XP_018270415.1	hypothetical protein RHOBADRAFT_54203 [Rhodotorula graminis WP1]	--	--	--	--	--	--	--	--	--	--	--	--	--	--	-	-	-
R_glutinis_G01858	ORTHOMCL9834	--	--	--	--	--	--	--	--	--	--	--	--	--	--	--	--	-	-	-
R_glutinis_G00589	ORTHOMCL9772	--	--	--	--	--	--	--	--	--	--	--	--	--	--	--	--	-	-	-
R_glutinis_G05305	ORTHOMCL10060	--	--	--	--	--	--	--	--	--	--	--	--	--	--	--	--	-	-	-
R_glutinis_G00903	ORTHOMCL9785	GAQ06780.1	probable glucan endo-1,6-beta-glucosidase B [Aspergillus lentulus]	sp|A1DGM6|EXGB_NEOFI	309.3	1e-82	Probable glucan endo-1,6-beta-glucosidase B OS=Neosartorya fischeri (strain ATCC 1020 / DSM 3700 / CBS 544.65 / FGSC A1164 / JCM 1740 / NRRL 181 / WB 181) OX=331117 GN=exgB PE=3 SV=1	--	--	--	--	--	K22277//EXGB; glucan endo-1,6-beta-glucosidase [EC:3.2.1.75]	2.7e-82	309.3	nfi:NFIA_084850	--	-	GO:0016787//hydrolase activity;GO:0003824//catalytic activity	-
R_glutinis_G00665	ORTHOMCL7376	--	--	--	--	--	--	--	--	--	--	--	--	--	--	--	--	-	-	-
R_glutinis_G00317	ORTHOMCL9757	--	--	--	--	--	--	--	--	--	--	--	--	--	--	--	--	-	-	-
R_glutinis_G05172	ORTHOMCL10053	XP_018272399.1	carbohydrate esterase family 16 protein [Rhodotorula graminis WP1]	sp|T2FKR1|AES1_THIHE	99.8	6.4e-20	Acetylesterase OS=Thielavia heterothallica OX=78579 GN=aes1 PE=1 SV=1	--	--	--	--	--	--	--	--	--	--	-	-	-
R_glutinis_G05083	ORTHOMCL10047	CDR49441.1	RHTO0S26e01838g1_1 [Rhodotorula toruloides]	sp|A2QQV6|QUTD_ASPNC	184.5	1.4e-45	Probable quinate permease OS=Aspergillus niger (strain CBS 513.88 / FGSC A1513) OX=425011 GN=qutD PE=3 SV=1	At1g50310	77.8	2.8e-14	KOG0254	Predicted transporter (major facilitator superfamily)	--	--	--	--	--	-	-	-
R_glutinis_G05665	ORTHOMCL6758	--	--	--	--	--	--	--	--	--	--	--	--	--	--	--	--	-	-	-
R_glutinis_G05411	ORTHOMCL10062	XP_018269118.1	hypothetical protein RHOBADRAFT_55302 [Rhodotorula graminis WP1]	--	--	--	--	--	--	--	--	--	--	--	--	--	--	-	-	-
R_glutinis_G05459	ORTHOMCL10066	XP_018269187.1	hypothetical protein RHOBADRAFT_55359 [Rhodotorula graminis WP1]	--	--	--	--	--	--	--	--	--	--	--	--	--	--	-	-	-
R_glutinis_G05667	ORTHOMCL7386	KWU42642.1	receptor [Rhodotorula sp. JG-1b]	sp|K0E3U9|ECDD_ASPRU	153.7	2.6e-36	Major facilitator-type transporter ecdD OS=Aspergillus rugulosus OX=41736 GN=ecdD PE=1 SV=1	YHR096c	114	3.5e-25	KOG0254	Predicted transporter (major facilitator superfamily)	--	--	--	--	--	GO:0051234//establishment of localization;GO:0051179//localization	GO:0005215//transporter activity;GO:0022857//transmembrane transporter activity	GO:0016020//membrane
R_glutinis_G05194	ORTHOMCL10054	XP_018269386.1	hypothetical protein RHOBADRAFT_45911 [Rhodotorula graminis WP1]	--	--	--	--	--	--	--	--	--	--	--	--	--	--	-	-	-
R_glutinis_G01439	ORTHOMCL9813	EJU04700.1	polyubiquitin UbiD/Ubi4 [Dacryopinax primogenitus]	sp|Q8H159|UBQ10_ARATH	401	8.3e-111	Polyubiquitin 10 OS=Arabidopsis thaliana OX=3702 GN=UBQ10 PE=2 SV=2	At4g02890	401	1.3e-111	KOG0001	Ubiquitin and ubiquitin-like proteins	--	--	--	--	--	-	-	-
R_glutinis_G03822	ORTHOMCL9962	XP_016274851.1	glycoside hydrolase family 16 protein [Rhodotorula toruloides NP11]	--	--	--	--	--	--	--	--	--	--	--	--	--	--	-	-	-
R_glutinis_G02194	ORTHOMCL9856	--	--	--	--	--	--	--	--	--	--	--	--	--	--	--	--	-	-	-
R_glutinis_G04222	ORTHOMCL9981	XP_018271127.1	hypothetical protein RHOBADRAFT_53975 [Rhodotorula graminis WP1]	--	--	--	--	--	--	--	--	--	--	--	--	--	--	-	-	-
R_glutinis_G01506	ORTHOMCL9821	CDR48100.1	RHTO0S16e01244g1_1 [Rhodotorula toruloides]	--	--	--	--	--	--	--	--	--	--	--	--	--	--	-	-	-
R_glutinis_G05666	ORTHOMCL10088	KWU42433.1	heme peroxidase, partial [Rhodotorula sp. JG-1b]	sp|Q9UUS2|LIDS_GAEGR	301.2	2.1e-80	Linoleate diol synthase OS=Gaeumannomyces graminis var. graminis OX=36780 PE=1 SV=3	--	--	--	--	--	--	--	--	--	--	-	-	-
R_glutinis_G04763	ORTHOMCL10020	--	--	--	--	--	--	--	--	--	--	--	--	--	--	--	--	-	-	-
R_glutinis_G00666	ORTHOMCL7377	--	--	--	--	--	--	--	--	--	--	--	--	--	--	--	--	-	-	-
R_glutinis_G00036	ORTHOMCL9740	--	--	--	--	--	--	--	--	--	--	--	--	--	--	--	--	-	-	-
R_glutinis_G05039	ORTHOMCL10038	--	--	--	--	--	--	--	--	--	--	--	--	--	--	--	--	-	-	-
R_glutinis_G00992	ORTHOMCL9787	XP_016270799.1	hypothetical protein RHTO_04215 [Rhodotorula toruloides NP11]	--	--	--	--	--	--	--	--	--	--	--	--	--	--	-	-	-
R_glutinis_G01437	ORTHOMCL9811	--	--	--	--	--	--	--	--	--	--	--	--	--	--	--	--	-	-	-
R_glutinis_G03694	ORTHOMCL9957	--	--	--	--	--	--	--	--	--	--	--	--	--	--	--	--	-	-	-
R_glutinis_G06447	ORTHOMCL10130	--	--	--	--	--	--	--	--	--	--	--	--	--	--	--	--	-	-	-
R_glutinis_G05102	ORTHOMCL10051	XP_018269284.1	hypothetical protein RHOBADRAFT_45803 [Rhodotorula graminis WP1]	--	--	--	--	--	--	--	--	--	--	--	--	--	--	-	-	-
R_glutinis_G04870	ORTHOMCL10025	--	--	--	--	--	--	--	--	--	--	--	--	--	--	--	--	-	-	-
R_glutinis_G06174	ORTHOMCL10113	XP_016274009.1	fungal specific transcription factor [Rhodotorula toruloides NP11]	--	--	--	--	--	--	--	--	--	--	--	--	--	--	-	-	-
R_glutinis_G03648	ORTHOMCL9954	--	--	--	--	--	--	--	--	--	--	--	--	--	--	--	--	-	-	-
R_glutinis_G01613	ORTHOMCL9824	--	--	--	--	--	--	--	--	--	--	--	--	--	--	--	--	-	-	-
R_glutinis_G03181	ORTHOMCL9916	XP_018271874.1	hypothetical protein RHOBADRAFT_21768 [Rhodotorula graminis WP1]	--	--	--	--	--	--	--	--	--	--	--	--	--	--	-	-	-
R_glutinis_G05748	ORTHOMCL10094	XP_016277078.1	F-box domain, cyclin-like domain containing protein [Rhodotorula toruloides NP11]	--	--	--	--	--	--	--	--	--	--	--	--	--	--	-	-	-
R_glutinis_G00196	ORTHOMCL7374	--	--	--	--	--	--	--	--	--	--	--	--	--	--	--	--	-	-	-
R_glutinis_G05516	ORTHOMCL10071	--	--	--	--	--	--	--	--	--	--	--	--	--	--	--	--	-	-	-
R_glutinis_G01861	ORTHOMCL9837	XP_016271891.1	importin-alpha export receptor [Rhodotorula toruloides NP11]	sp|Q8AY73|XPO2_ORENI	144.8	3.4e-33	Exportin-2 OS=Oreochromis niloticus OX=8128 GN=cse1l PE=2 SV=1	Hs14786256	144.1	8.8e-34	KOG1992	Nuclear export receptor CSE1/CAS (importin beta superfamily)	K18423//CSE1; exportin-2 (importin alpha re-exporter)	9.6e-51	204.5	cgi:CGB_C3160C	--	-	-	-
R_glutinis_G01189	ORTHOMCL9798	--	--	--	--	--	--	--	--	--	--	--	--	--	--	--	--	-	-	-
R_glutinis_G01118	ORTHOMCL9795	XP_016269746.1	zinc finger, GRF-type protein [Rhodotorula toruloides NP11]	--	--	--	--	--	--	--	--	--	--	--	--	--	--	-	-	-
R_glutinis_G04336	ORTHOMCL9992	XP_018270535.1	hypothetical protein RHOBADRAFT_54299 [Rhodotorula graminis WP1]	--	--	--	--	--	--	--	--	--	--	--	--	--	--	-	-	-
R_glutinis_G01871	ORTHOMCL9838	--	--	--	--	--	--	--	--	--	--	--	--	--	--	--	--	-	-	-
R_glutinis_G04133	ORTHOMCL9975	CDR40364.1	RHTO0S05e02366g1_1 [Rhodotorula toruloides]	--	--	--	--	--	--	--	--	--	--	--	--	--	--	-	-	-
R_glutinis_G02187	ORTHOMCL9855	XP_016269367.1	DUF3661 family vacuolar membrane protein [Rhodotorula toruloides NP11]	--	--	--	--	--	--	--	--	--	--	--	--	--	--	-	-	-
R_glutinis_G02679	ORTHOMCL9882	--	--	--	--	--	--	--	--	--	--	--	--	--	--	--	--	-	-	-
R_glutinis_G06492	ORTHOMCL10133	--	--	--	--	--	--	--	--	--	--	--	--	--	--	--	--	-	-	-
R_glutinis_G05622	ORTHOMCL10082	--	--	--	--	--	--	--	--	--	--	--	--	--	--	--	--	-	-	-
R_glutinis_G06270	ORTHOMCL10118	XP_018268215.1	hypothetical protein RHOBADRAFT_47008 [Rhodotorula graminis WP1]	--	--	--	--	--	--	--	--	--	--	--	--	--	--	-	-	-
R_glutinis_G00631	ORTHOMCL9774	CDR49334.1	RHTO0S25e01530g1_1 [Rhodotorula toruloides]	--	--	--	--	--	--	--	--	--	--	--	--	--	--	-	-	-
R_glutinis_G01432	ORTHOMCL9807	XP_018267881.1	hypothetical protein RHOBADRAFT_47536 [Rhodotorula graminis WP1]	--	--	--	--	--	--	--	--	--	--	--	--	--	--	-	-	-
R_glutinis_G02355	ORTHOMCL9865	XP_018273758.1	hypothetical protein RHOBADRAFT_51527 [Rhodotorula graminis WP1]	--	--	--	--	--	--	--	--	--	--	--	--	--	--	-	-	-
R_glutinis_G00047	ORTHOMCL9741	CEQ41939.1	SPOSA6832_03717 [Sporidiobolus salmonicolor]	sp|B0Y6R2|PPOA_ASPFC	126.7	6.4e-28	Psi-producing oxygenase A OS=Neosartorya fumigata (strain CEA10 / CBS 144.89 / FGSC A1163) OX=451804 GN=ppoA PE=3 SV=1	--	--	--	--	--	--	--	--	--	--	-	-	-
R_glutinis_G00328	ORTHOMCL9758	XP_018274295.1	hypothetical protein RHOBADRAFT_50737 [Rhodotorula graminis WP1]	--	--	--	--	--	--	--	--	--	--	--	--	--	--	-	-	-
R_glutinis_G04153	ORTHOMCL9977	CDR40327.1	RHTO0S05e01596g1_1 [Rhodotorula toruloides]	--	--	--	--	--	--	--	--	--	--	--	--	--	--	-	-	-
R_glutinis_G05569	ORTHOMCL10077	--	--	--	--	--	--	--	--	--	--	--	--	--	--	--	--	-	-	-
R_glutinis_G02984	ORTHOMCL9901	--	--	--	--	--	--	--	--	--	--	--	--	--	--	--	--	-	-	-
R_glutinis_G02823	ORTHOMCL9891	CDR38394.1	RHTO0S03e09010g1_1 [Rhodotorula toruloides]	--	--	--	--	--	--	--	--	--	--	--	--	--	--	-	-	-
R_glutinis_G05743	ORTHOMCL10091	--	--	--	--	--	--	--	--	--	--	--	--	--	--	--	--	-	-	-
R_glutinis_G03450	ORTHOMCL9945	CDZ97793.1	Permease of the major facilitator superfamily [Xanthophyllomyces dendrorhous]	--	--	--	--	--	--	--	--	--	--	--	--	--	--	-	-	-
R_glutinis_G00147	ORTHOMCL9747	--	--	--	--	--	--	--	--	--	--	--	--	--	--	--	--	-	-	-
R_glutinis_G04962	ORTHOMCL10029	CDR45132.1	RHTO0S10e05336g1_1 [Rhodotorula toruloides]	--	--	--	--	--	--	--	--	--	--	--	--	--	--	-	-	-
R_glutinis_G00526	ORTHOMCL9766	--	--	--	--	--	--	--	--	--	--	--	--	--	--	--	--	-	-	-
R_glutinis_G04219	ORTHOMCL9979	KZV84317.1	arsenical-resistance protein [Exidia glandulosa HHB12029]	sp|Q06598|ARR3_YEAST	194.5	1.8e-48	Arsenical-resistance protein 3 OS=Saccharomyces cerevisiae (strain ATCC 204508 / S288c) OX=559292 GN=ARR3 PE=1 SV=1	--	--	--	--	--	K03325//ACR3; arsenite transporter	5.2e-87	323.9	wse:WALSEDRAFT_60192	--	GO:0006811//ion transport;GO:0051234//establishment of localization;GO:1902578//single-organism localization;GO:0006820//anion transport;GO:0015698//inorganic anion transport;GO:0044765//single-organism transport;GO:0051179//localization;GO:0006810//transport;GO:0044699//single-organism process	GO:0008509//anion transmembrane transporter activity;GO:0005215//transporter activity;GO:0015075//ion transmembrane transporter activity;GO:0022857//transmembrane transporter activity;GO:0022892//substrate-specific transporter activity;GO:0015103//inorganic anion transmembrane transporter activity;GO:0022891//substrate-specific transmembrane transporter activity	GO:0016020//membrane
R_glutinis_G03256	ORTHOMCL9924	--	--	--	--	--	--	--	--	--	--	--	--	--	--	--	--	-	-	-
R_glutinis_G00157	ORTHOMCL9748	EGU11054.1	Proteophosphoglycan ppg4 [Rhodotorula toruloides ATCC 204091]	--	--	--	--	--	--	--	--	--	--	--	--	--	--	-	-	-
R_glutinis_G02283	ORTHOMCL7382	XP_016274737.1	cyclin-like F-box domain containing protein [Rhodotorula toruloides NP11]	--	--	--	--	--	--	--	--	--	--	--	--	--	--	-	-	-
R_glutinis_G02931	ORTHOMCL9896	CDR38752.1	RHTO0S03e12882g1_1 [Rhodotorula toruloides]	--	--	--	--	--	--	--	--	--	--	--	--	--	--	-	-	-
R_glutinis_G06271	ORTHOMCL10119	XP_018268216.1	hypothetical protein RHOBADRAFT_47009 [Rhodotorula graminis WP1]	--	--	--	--	--	--	--	--	--	--	--	--	--	--	-	-	-
R_glutinis_G01307	ORTHOMCL9802	--	--	--	--	--	--	--	--	--	--	--	--	--	--	--	--	-	-	-
R_glutinis_G02046	ORTHOMCL9846	EGU13462.1	Proteophosphoglycan ppg4 [Rhodotorula toruloides ATCC 204091]	--	--	--	--	--	--	--	--	--	--	--	--	--	--	-	-	-
R_glutinis_G05061	ORTHOMCL10041	--	--	--	--	--	--	--	--	--	--	--	--	--	--	--	--	-	-	-
R_glutinis_G00869	ORTHOMCL9783	--	--	--	--	--	--	--	--	--	--	--	--	--	--	--	--	-	-	-
R_glutinis_G02507	ORTHOMCL9874	--	--	--	--	--	--	--	--	--	--	--	--	--	--	--	--	-	-	-
R_glutinis_G00222	ORTHOMCL9756	CDR35920.1	RHTO0S01e10176g1_1 [Rhodotorula toruloides]	--	--	--	--	--	--	--	--	--	--	--	--	--	--	-	-	-
R_glutinis_G01166	ORTHOMCL9797	XP_018270544.1	hypothetical protein RHOBADRAFT_44984 [Rhodotorula graminis WP1]	--	--	--	--	--	--	--	--	--	--	--	--	--	--	-	-	-
R_glutinis_G00194	ORTHOMCL9754	--	--	--	--	--	--	--	--	--	--	--	--	--	--	--	--	-	-	-
R_glutinis_G06686	ORTHOMCL10149	KDE06443.1	60S ribosomal protein L4-A [Microbotryum lychnidis-dioicae p1A1 Lamole]	sp|P35679|RL4A_SCHPO	431.4	4.1e-119	60S ribosomal protein L4-A OS=Schizosaccharomyces pombe (strain 972 / ATCC 24843) OX=284812 GN=rpl402 PE=1 SV=2	SPBC1711.06	431.4	6.2e-120	KOG1475	Ribosomal protein RPL1/RPL2/RL4L4	K02930//RP-L4e; large subunit ribosomal protein L4e	1e-137	494.6	pgr:PGTG_07551	ko03010//Ribosome//Translation//Genetic Information Processing	GO:0008152//metabolic process;GO:0043170//macromolecule metabolic process;GO:0010467//gene expression;GO:0071704//organic substance metabolic process	-	GO:0005623//cell;GO:0005622//intracellular;GO:0044464//cell part;GO:1990904//ribonucleoprotein complex;GO:0032991//macromolecular complex;GO:0030529//intracellular ribonucleoprotein complex;GO:0044424//intracellular part
R_glutinis_G05064	ORTHOMCL10043	--	--	--	--	--	--	--	--	--	--	--	--	--	--	--	--	-	-	-
R_glutinis_G03617	ORTHOMCL9952	CDR46790.1	RHTO0S13e01860g1_1 [Rhodotorula toruloides]	--	--	--	--	--	--	--	--	--	--	--	--	--	--	-	-	GO:0044424//intracellular part;GO:0005622//intracellular;GO:0005623//cell;GO:0005737//cytoplasm;GO:0044464//cell part
R_glutinis_G02163	ORTHOMCL9854	XP_016274737.1	cyclin-like F-box domain containing protein [Rhodotorula toruloides NP11]	--	--	--	--	--	--	--	--	--	--	--	--	--	--	-	-	-
R_glutinis_G00408	ORTHOMCL9762	XP_018274378.1	beta tubulin [Rhodotorula graminis WP1]	sp|Q9HFQ3|TBB_MELLI	669.1	3.9e-191	Tubulin beta chain OS=Melampsora lini OX=5261 GN=TUB1 PE=3 SV=1	CE00850	650.2	2.9e-186	KOG1375	Beta tubulin	K07375//TUBB; tubulin beta	4.4e-189	663.7	pgr:PGTG_12204	ko04145//Phagosome//Transport and catabolism//Cellular Processes	GO:0022607//cellular component assembly;GO:0048311//mitochondrion distribution;GO:0007017//microtubule-based process;GO:0016043//cellular component organization;GO:1902578//single-organism localization;GO:0051646//mitochondrion localization;GO:0000226//microtubule cytoskeleton organization;GO:0065003//macromolecular complex assembly;GO:0006461//protein complex assembly;GO:0009987//cellular proces…	GO:0097159//organic cyclic compound binding;GO:0017111//nucleoside-triphosphatase activity;GO:0016787//hydrolase activity;GO:0005198//structural molecule activity;GO:0016818//hydrolase activity, acting on acid anhydrides, in phosphorus-containing anhydrides;GO:1901363//heterocyclic compound binding;GO:0001882//nucleoside binding;GO:0097367//carbohydrate derivative binding;GO:0032550//purine ribon…	GO:0044464//cell part;GO:0043228//non-membrane-bounded organelle;GO:0005819//spindle;GO:0015630//microtubule cytoskeleton;GO:0005815//microtubule organizing center;GO:0005874//microtubule;GO:0099512//supramolecular fiber;GO:0044422//organelle part;GO:0043229//intracellular organelle;GO:0043226//organelle;GO:0044430//cytoskeletal part;GO:0005623//cell;GO:0044424//intracellular part;GO:0005856//cyt…
R_glutinis_G06127	ORTHOMCL10108	CEQ40195.1	SPOSA6832_01787 [Sporidiobolus salmonicolor]	sp|Q4KE22|METE_PSEF5	106.3	3.1e-22	5-methyltetrahydropteroyltriglutamate--homocysteine methyltransferase OS=Pseudomonas fluorescens (strain ATCC BAA-477 / NRRL B-23932 / Pf-5) OX=220664 GN=metE PE=3 SV=1	SPAC9.09	105.1	1e-22	KOG2263	Methionine synthase II (cobalamin-independent)	K00549//metE; 5-methyltetrahydropteroyltriglutamate--homocysteine methyltransferase [EC:2.1.1.14]	5.8e-28	126.7	cgi:CGB_K1510C	ko01100//Metabolic pathways//Global and overview maps//Metabolism;ko01110//Biosynthesis of secondary metabolites//Global and overview maps//Metabolism;ko01230//Biosynthesis of amino acids//Global and overview maps//Metabolism;ko00270//Cysteine and methionine metabolism//Amino acid metabolism//Metabolism;ko00450//Selenocompound metabolism//Metabolism of other amino acids//Metabolism	GO:0009067//aspartate family amino acid biosynthetic process;GO:0006082//organic acid metabolic process;GO:0006520//cellular amino acid metabolic process;GO:0000096//sulfur amino acid metabolic process;GO:0009058//biosynthetic process;GO:0044281//small molecule metabolic process;GO:1901564//organonitrogen compound metabolic process;GO:0044763//single-organism cellular process;GO:0044249//cellular…	GO:0003824//catalytic activity;GO:0016740//transferase activity	GO:0044424//intracellular part;GO:0005622//intracellular;GO:0005623//cell;GO:0044464//cell part;GO:0005737//cytoplasm
R_glutinis_G05647	ORTHOMCL10086	--	--	--	--	--	--	--	--	--	--	--	--	--	--	--	--	-	-	-
R_glutinis_G03862	ORTHOMCL9965	XP_018270736.1	hypothetical protein RHOBADRAFT_53643 [Rhodotorula graminis WP1]	--	--	--	--	--	--	--	--	--	--	--	--	--	--	-	-	-
R_glutinis_G06282	ORTHOMCL10120	XP_018268229.1	hypothetical protein RHOBADRAFT_47022 [Rhodotorula graminis WP1]	--	--	--	--	--	--	--	--	--	--	--	--	--	--	-	-	-
R_glutinis_G04888	ORTHOMCL10026	--	--	--	--	--	--	--	--	--	--	--	--	--	--	--	--	-	-	-
R_glutinis_G01629	ORTHOMCL9825	--	--	--	--	--	--	--	--	--	--	--	--	--	--	--	--	-	-	-
R_glutinis_G04599	ORTHOMCL10004	EGU11796.1	Proteophosphoglycan ppg4 [Rhodotorula toruloides ATCC 204091]	--	--	--	--	--	--	--	--	--	--	--	--	--	--	-	-	-
R_glutinis_G06523	ORTHOMCL10138	EGU10861.1	Pol-like protein [Rhodotorula toruloides ATCC 204091]	--	--	--	--	--	--	--	--	--	--	--	--	--	--	-	-	-
R_glutinis_G01027	ORTHOMCL9788	XP_016269621.1	BTB/POZ-like domain containing protein [Rhodotorula toruloides NP11]	--	--	--	--	--	--	--	--	--	--	--	--	--	--	-	-	-
R_glutinis_G04752	ORTHOMCL10019	XP_018269521.1	hypothetical protein RHOBADRAFT_54694 [Rhodotorula graminis WP1]	--	--	--	--	--	--	--	--	--	--	--	--	--	--	-	-	-
R_glutinis_G02085	ORTHOMCL9847	--	--	--	--	--	--	--	--	--	--	--	--	--	--	--	--	-	-	-
R_glutinis_G05272	ORTHOMCL10058	XP_018269474.1	hypothetical protein RHOBADRAFT_55169 [Rhodotorula graminis WP1]	--	--	--	--	--	--	--	--	--	--	--	--	--	--	-	-	-
R_glutinis_G05658	ORTHOMCL7385	KWU42433.1	heme peroxidase, partial [Rhodotorula sp. JG-1b]	sp|Q9UUS2|LIDS_GAEGR	323.6	4e-87	Linoleate diol synthase OS=Gaeumannomyces graminis var. graminis OX=36780 PE=1 SV=3	--	--	--	--	--	--	--	--	--	--	-	-	-
R_glutinis_G06581	ORTHOMCL10143	CDR47760.1	RHTO0S15e01596g1_1 [Rhodotorula toruloides]	--	--	--	--	--	--	--	--	--	--	--	--	--	--	-	-	-
R_glutinis_G03183	ORTHOMCL9918	--	--	--	--	--	--	--	--	--	--	--	--	--	--	--	--	-	-	-
R_glutinis_G00178	ORTHOMCL9752	--	--	--	--	--	--	--	--	--	--	--	--	--	--	--	--	-	-	-
R_glutinis_G03889	ORTHOMCL9968	--	--	--	--	--	--	--	--	--	--	--	--	--	--	--	--	-	-	-
R_glutinis_G05095	ORTHOMCL10050	--	--	--	--	--	--	--	--	--	--	--	--	--	--	--	--	-	-	-
R_glutinis_G01258	ORTHOMCL9800	CDR43476.1	RHTO0S08e02256g1_1 [Rhodotorula toruloides]	--	--	--	--	--	--	--	--	--	--	--	--	--	--	-	-	-
R_glutinis_G04739	ORTHOMCL10018	XP_018270705.1	hypothetical protein RHOBADRAFT_44171 [Rhodotorula graminis WP1]	--	--	--	--	--	--	--	--	--	--	--	--	--	--	-	-	-
R_glutinis_G03085	ORTHOMCL9906	XP_016276315.1	amidophosphoribosyltransferase [Rhodotorula toruloides NP11]	sp|P0AG16|PUR1_ECOLI	236.1	5.6e-61	Amidophosphoribosyltransferase OS=Escherichia coli (strain K12) OX=83333 GN=purF PE=1 SV=2	SPAC4D7.08c	216.5	7e-56	KOG0572	Glutamine phosphoribosylpyrophosphate amidotransferase	K00764//purF; amidophosphoribosyltransferase [EC:2.4.2.14]	1e-77	293.1	cput:CONPUDRAFT_134782	ko01100//Metabolic pathways//Global and overview maps//Metabolism;ko01110//Biosynthesis of secondary metabolites//Global and overview maps//Metabolism;ko01130//Biosynthesis of antibiotics//Global and overview maps//Metabolism;ko00230//Purine metabolism//Nucleotide metabolism//Metabolism;ko00250//Alanine, aspartate and glutamate metabolism//Amino acid metabolism//Metabolism	-	-	-
R_glutinis_G01505	ORTHOMCL9820	--	--	--	--	--	--	--	--	--	--	--	--	--	--	--	--	-	-	-
R_glutinis_G00555	ORTHOMCL9769	XP_018274529.1	hypothetical protein RHOBADRAFT_50942 [Rhodotorula graminis WP1]	--	--	--	--	--	--	--	--	--	--	--	--	--	--	-	-	-
R_glutinis_G06129	ORTHOMCL10110	--	--	--	--	--	--	--	--	--	--	--	--	--	--	--	--	-	-	-
R_glutinis_G03303	ORTHOMCL9931	XP_018271995.1	hypothetical protein RHOBADRAFT_43376 [Rhodotorula graminis WP1]	--	--	--	--	--	--	--	--	--	--	--	--	--	--	-	-	-
R_glutinis_G01531	ORTHOMCL9822	EGU12085.1	Sperm nuclear basic protein PL-I isoform PLIa [Rhodotorula toruloides ATCC 204091]	--	--	--	--	--	--	--	--	--	--	--	--	--	--	-	-	-
R_glutinis_G02277	ORTHOMCL7381	CDR37019.1	RHTO0S02e09802g1_1 [Rhodotorula toruloides]	--	--	--	--	--	--	--	--	--	--	--	--	--	--	-	-	-
R_glutinis_G02890	ORTHOMCL9893	--	--	--	--	--	--	--	--	--	--	--	--	--	--	--	--	-	-	-
R_glutinis_G04625	ORTHOMCL10007	KIY46643.1	sulfatase [Fistulina hepatica ATCC 64428]	--	--	--	--	--	--	--	--	--	--	--	--	--	--	GO:0008152//metabolic process	GO:0016787//hydrolase activity;GO:0016788//hydrolase activity, acting on ester bonds;GO:0008484//sulfuric ester hydrolase activity;GO:0003824//catalytic activity	-
R_glutinis_G06648	ORTHOMCL10146	XP_018268154.1	hypothetical protein RHOBADRAFT_56228 [Rhodotorula graminis WP1]	--	--	--	--	--	--	--	--	--	--	--	--	--	--	-	-	-
R_glutinis_G03485	ORTHOMCL9946	XP_001213111.1	zinc finger protein 160 [Aspergillus terreus NIH2624]	--	--	--	--	--	--	--	--	--	--	--	--	--	--	-	-	-
R_glutinis_G05023	ORTHOMCL10032	XP_018269829.1	hypothetical protein RHOBADRAFT_54962 [Rhodotorula graminis WP1]	--	--	--	--	--	--	--	--	--	--	--	--	--	--	-	-	-
R_glutinis_G01101	ORTHOMCL9792	XP_016269736.1	protein of rRNA processing protein family [Rhodotorula toruloides NP11]	--	--	--	--	--	--	--	--	--	--	--	--	--	--	-	-	-
R_glutinis_G03134	ORTHOMCL9911	CDR43009.1	RHTO0S07e06458g1_1 [Rhodotorula toruloides]	--	--	--	--	--	--	--	--	--	--	--	--	--	--	-	-	-
R_glutinis_G02648	ORTHOMCL9880	XP_016269887.1	zinc finger, MYND-type protein [Rhodotorula toruloides NP11]	--	--	--	--	--	--	--	--	--	--	--	--	--	--	-	-	-
R_glutinis_G01791	ORTHOMCL9830	CDR37386.1	RHTO0S02e14202g1_1 [Rhodotorula toruloides]	--	--	--	--	--	--	--	--	--	--	--	--	--	--	-	-	-
R_glutinis_G06239	ORTHOMCL10115	XP_018268185.1	hypothetical protein RHOBADRAFT_55975 [Rhodotorula graminis WP1]	--	--	--	--	--	--	--	--	--	--	--	--	--	--	-	-	-
R_glutinis_G05542	ORTHOMCL10074	XP_018268804.1	hypothetical protein RHOBADRAFT_46350 [Rhodotorula graminis WP1]	--	--	--	--	--	--	--	--	--	--	--	--	--	--	-	-	-
R_glutinis_G00148	ORTHOMCL7373	--	--	--	--	--	--	--	--	--	--	--	--	--	--	--	--	-	-	-
R_glutinis_G02711	ORTHOMCL9885	--	--	--	--	--	--	--	--	--	--	--	--	--	--	--	--	-	-	-
R_glutinis_G05659	ORTHOMCL7386	KWU42642.1	receptor [Rhodotorula sp. JG-1b]	sp|K0E3U9|ECDD_ASPRU	153.7	2.6e-36	Major facilitator-type transporter ecdD OS=Aspergillus rugulosus OX=41736 GN=ecdD PE=1 SV=1	YHR096c	114	3.5e-25	KOG0254	Predicted transporter (major facilitator superfamily)	--	--	--	--	--	GO:0051179//localization;GO:0051234//establishment of localization	GO:0005215//transporter activity;GO:0022857//transmembrane transporter activity	GO:0016020//membrane
R_glutinis_G03501	ORTHOMCL9948	--	--	--	--	--	--	--	--	--	--	--	--	--	--	--	--	-	-	-
R_glutinis_G00623	ORTHOMCL9773	CEQ42127.1	SPOSA6832_03923 [Sporidiobolus salmonicolor]	--	--	--	--	--	--	--	--	--	--	--	--	--	--	GO:0008152//metabolic process;GO:0006520//cellular amino acid metabolic process;GO:0018130//heterocycle biosynthetic process;GO:0006541//glutamine metabolic process;GO:0044238//primary metabolic process;GO:0044763//single-organism cellular process;GO:0080090//regulation of primary metabolic process;GO:0019222//regulation of metabolic process;GO:1901360//organic cyclic compound metabolic process;G…	GO:0031406//carboxylic acid binding;GO:0003824//catalytic activity;GO:0016741//transferase activity, transferring one-carbon groups;GO:0043168//anion binding;GO:0036094//small molecule binding;GO:0001883//purine nucleoside binding;GO:0016879//ligase activity, forming carbon-nitrogen bonds;GO:0016884//carbon-nitrogen ligase activity, with glutamine as amido-N-donor;GO:0043169//cation binding;GO:00…	GO:0005622//intracellular;GO:0043231//intracellular membrane-bounded organelle;GO:0043226//organelle;GO:0044424//intracellular part;GO:0044464//cell part;GO:0044444//cytoplasmic part;GO:0031224//intrinsic component of membrane;GO:0005623//cell;GO:0005737//cytoplasm;GO:0043227//membrane-bounded organelle;GO:0044425//membrane part;GO:0016020//membrane;GO:0043229//intracellular organelle
R_glutinis_G00175	ORTHOMCL9751	--	--	--	--	--	--	--	--	--	--	--	--	--	--	--	--	-	-	-
R_glutinis_G02588	ORTHOMCL9879	--	--	--	--	--	--	--	--	--	--	--	--	--	--	--	--	-	-	-
R_glutinis_G02836	ORTHOMCL9892	XP_018272558.1	hypothetical protein RHOBADRAFT_42850 [Rhodotorula graminis WP1]	--	--	--	--	--	--	--	--	--	--	--	--	--	--	-	-	-
R_glutinis_G04706	ORTHOMCL10016	XP_018270415.1	hypothetical protein RHOBADRAFT_54203 [Rhodotorula graminis WP1]	--	--	--	--	--	--	--	--	--	--	--	--	--	--	-	-	-
R_glutinis_G00540	ORTHOMCL9768	XP_018274509.1	hypothetical protein RHOBADRAFT_50925 [Rhodotorula graminis WP1]	--	--	--	--	--	--	--	--	--	--	--	--	--	--	-	-	-
R_glutinis_G04912	ORTHOMCL10027	XP_016274966.1	major facilitator superfamily protein [Rhodotorula toruloides NP11]	sp|P40445|YIQ6_YEAST	354.8	1.9e-96	Uncharacterized transporter YIL166C OS=Saccharomyces cerevisiae (strain ATCC 204508 / S288c) OX=559292 GN=YIL166C PE=1 SV=1	YIL166c	354.8	2.9e-97	KOG2533	Permease of the major facilitator superfamily	--	--	--	--	--	-	-	-
R_glutinis_G03767	ORTHOMCL7383	XP_016273474.1	nuclear transcription factor Y, alpha [Rhodotorula toruloides NP11]	sp|P06774|HAP2_YEAST	100.1	6.1e-20	Transcriptional activator HAP2 OS=Saccharomyces cerevisiae (strain ATCC 204508 / S288c) OX=559292 GN=HAP2 PE=1 SV=1	YGL237c	100.1	9.2e-21	KOG1561	CCAAT-binding factor, subunit B (HAP2)	--	--	--	--	--	GO:0060255//regulation of macromolecule metabolic process;GO:0019222//regulation of metabolic process;GO:0065007//biological regulation;GO:0050789//regulation of biological process;GO:0010468//regulation of gene expression	-	-
R_glutinis_G06128	ORTHOMCL10109	--	--	--	--	--	--	--	--	--	--	--	--	--	--	--	--	-	-	-
R_glutinis_G06545	ORTHOMCL10141	XP_016271622.1	MADS-box transcription factor [Rhodotorula toruloides NP11]	sp|Q54TY7|SRFA_DICDI	104.8	4.1e-21	Serum response factor homolog A OS=Dictyostelium discoideum OX=44689 GN=srfA PE=1 SV=1	YMR043w	102.4	3.1e-21	KOG0015	Regulator of arginine metabolism and related MADS box-containing transcription factors	K12412//MCM1; pheromone receptor transcription factor	1.8e-23	114	dsq:DICSQDRAFT_55330	ko04111//Cell cycle - yeast//Cell growth and death//Cellular Processes;ko04011//MAPK signaling pathway - yeast//Signal transduction//Environmental Information Processing	-	-	-
R_glutinis_G00865	ORTHOMCL9782	XP_018269242.1	hypothetical protein RHOBADRAFT_55405 [Rhodotorula graminis WP1]	--	--	--	--	--	--	--	--	--	--	--	--	--	--	-	-	-
R_glutinis_G06057	ORTHOMCL10103	SGZ53515.1	CIC11C00000001421 [[Candida] intermedia]	--	--	--	--	--	--	--	--	--	--	--	--	--	--	-	-	-
R_glutinis_G00571	ORTHOMCL7375	--	--	--	--	--	--	--	--	--	--	--	--	--	--	--	--	-	-	-
R_glutinis_G06070	ORTHOMCL10104	XP_018268398.1	hypothetical protein RHOBADRAFT_55828 [Rhodotorula graminis WP1]	--	--	--	--	--	--	--	--	--	--	--	--	--	--	-	-	-
R_glutinis_G04501	ORTHOMCL9997	KWU45027.1	alpha-ketoglutarate-dependent taurine dioxygenase [Rhodotorula sp. JG-1b]	sp|Q12358|JLP1_YEAST	167.9	2.1e-40	Alpha-ketoglutarate-dependent sulfonate dioxygenase OS=Saccharomyces cerevisiae (strain ATCC 204508 / S288c) OX=559292 GN=JLP1 PE=1 SV=1	--	--	--	--	--	--	--	--	--	--	-	-	-
R_glutinis_G03670	ORTHOMCL9956	--	--	--	--	--	--	--	--	--	--	--	--	--	--	--	--	-	-	-
R_glutinis_G04667	ORTHOMCL10012	XP_016272655.1	ribosomal protein L36 family protein [Rhodotorula toruloides NP11]	--	--	--	--	--	--	--	--	--	--	--	--	--	--	-	-	-
R_glutinis_G00030	ORTHOMCL9739	CEQ38618.1	SPOSA6832_00047, partial [Sporidiobolus salmonicolor]	--	--	--	--	--	--	--	--	--	--	--	--	--	--	-	-	-
R_glutinis_G01287	ORTHOMCL9801	--	--	--	--	--	--	--	--	--	--	--	--	--	--	--	--	-	-	-
R_glutinis_G04712	ORTHOMCL7384	XP_016269328.1	multifunctional beta-oxidation protein [Rhodotorula toruloides NP11]	sp|Q01373|FOX2_NEUCR	119	2.8e-26	Peroxisomal hydratase-dehydrogenase-epimerase OS=Neurospora crassa (strain ATCC 24698 / 74-OR23-1A / CBS 708.71 / DSM 1257 / FGSC 987) OX=367110 GN=fox-2 PE=1 SV=1	CE01215	88.2	8.1e-18	KOG1206	Peroxisomal multifunctional beta-oxidation protein and related enzymes	K14729//FOX2; multifunctional beta-oxidation protein [EC:4.2.1.- 1.1.1.-]	4.8e-33	142.9	shs:STEHIDRAFT_73303	--	-	-	-
R_glutinis_G04234	ORTHOMCL9985	KWU42009.1	hypothetical protein RHOSPDRAFT_36420 [Rhodotorula sp. JG-1b]	--	--	--	--	--	--	--	--	--	--	--	--	--	--	-	-	-
R_glutinis_G06262	ORTHOMCL10117	XP_018268207.1	hypothetical protein RHOBADRAFT_47000 [Rhodotorula graminis WP1]	--	--	--	--	--	--	--	--	--	--	--	--	--	--	-	-	-
R_glutinis_G03772	ORTHOMCL7383	XP_016273474.1	nuclear transcription factor Y, alpha [Rhodotorula toruloides NP11]	sp|P06774|HAP2_YEAST	100.1	6.1e-20	Transcriptional activator HAP2 OS=Saccharomyces cerevisiae (strain ATCC 204508 / S288c) OX=559292 GN=HAP2 PE=1 SV=1	YGL237c	100.1	9.2e-21	KOG1561	CCAAT-binding factor, subunit B (HAP2)	--	--	--	--	--	GO:0050789//regulation of biological process;GO:0060255//regulation of macromolecule metabolic process;GO:0019222//regulation of metabolic process;GO:0065007//biological regulation;GO:0010468//regulation of gene expression	-	-
R_glutinis_G01692	ORTHOMCL9828	XP_016270521.1	Arf GTPase activating protein [Rhodotorula toruloides NP11]	sp|Q9UT34|YIQ9_SCHPO	174.5	2.8e-42	Uncharacterized protein C824.09c OS=Schizosaccharomyces pombe (strain 972 / ATCC 24843) OX=284812 GN=SPAC824.09c PE=4 SV=1	SPAC824.09c	174.5	4.2e-43	KOG0703	Predicted GTPase-activating protein	K12486//SMAP; stromal membrane-associated protein	2.4e-48	196.1	gtr:GLOTRDRAFT_69441	ko04144//Endocytosis//Transport and catabolism//Cellular Processes	-	-	-
R_glutinis_G04035	ORTHOMCL9972	--	--	--	--	--	--	--	--	--	--	--	--	--	--	--	--	-	-	-
R_glutinis_G01844	ORTHOMCL9833	--	--	--	--	--	--	--	--	--	--	--	--	--	--	--	--	-	-	-
R_glutinis_G03308	ORTHOMCL9935	XP_018271995.1	hypothetical protein RHOBADRAFT_43376 [Rhodotorula graminis WP1]	--	--	--	--	--	--	--	--	--	--	--	--	--	--	-	-	-
R_glutinis_G00089	ORTHOMCL9742	--	--	--	--	--	--	--	--	--	--	--	--	--	--	--	--	-	-	-
R_glutinis_G02161	ORTHOMCL9853	XP_016273084.1	CCCH finger DNA binding protein [Rhodotorula toruloides NP11]	--	--	--	--	--	--	--	--	--	K18716//NUP42; nucleoporin NUP42	2.9e-11	73.2	mgr:MGG_03373	--	-	-	-
R_glutinis_G02723	ORTHOMCL9887	--	--	--	--	--	--	--	--	--	--	--	--	--	--	--	--	-	-	-
R_glutinis_G02097	ORTHOMCL9848	XP_018273123.1	hypothetical protein RHOBADRAFT_52031 [Rhodotorula graminis WP1]	--	--	--	--	--	--	--	--	--	--	--	--	--	--	-	-	-
R_glutinis_G06498	ORTHOMCL10135	--	--	--	--	--	--	--	--	--	--	--	--	--	--	--	--	-	-	-
R_glutinis_G02986	ORTHOMCL9902	--	--	--	--	--	--	--	--	--	--	--	--	--	--	--	--	-	-	-
R_glutinis_G05808	ORTHOMCL10096	KWU43419.1	phenazine biosynthesis PhzC/PhzF protein [Rhodotorula sp. JG-1b]	sp|Q9DCG6|PBLD1_MOUSE	106.7	5.3e-22	Phenazine biosynthesis-like domain-containing protein 1 OS=Mus musculus OX=10090 GN=Pbld1 PE=1 SV=2	At1g03210	134	4.7e-31	KOG3033	Predicted PhzC/PhzF-type epimerase	--	--	--	--	--	-	-	-
R_glutinis_G03048	ORTHOMCL9905	XP_018271735.1	hypothetical protein RHOBADRAFT_52722 [Rhodotorula graminis WP1]	--	--	--	--	--	--	--	--	--	--	--	--	--	--	-	-	-
R_glutinis_G06347	ORTHOMCL10128	--	--	--	--	--	--	--	--	--	--	--	--	--	--	--	--	-	-	-
R_glutinis_G03318	ORTHOMCL9939	--	--	--	--	--	--	--	--	--	--	--	--	--	--	--	--	-	-	-
R_glutinis_G03515	ORTHOMCL9949	CDR44833.1	RHTO0S10e01530g1_1 [Rhodotorula toruloides]	--	--	--	--	--	--	--	--	--	--	--	--	--	--	-	-	-
R_glutinis_G03315	ORTHOMCL9936	--	--	--	--	--	--	--	--	--	--	--	--	--	--	--	--	-	-	-
R_glutinis_G01447	ORTHOMCL9815	--	--	--	--	--	--	--	--	--	--	--	--	--	--	--	--	-	-	-
R_glutinis_G05255	ORTHOMCL10056	XP_016274404.1	classical protein kinase C [Rhodotorula toruloides NP11]	sp|Q00078|KPC1_ASPNG	215.3	4.5e-55	Protein kinase C-like OS=Aspergillus niger OX=5061 GN=pkcA PE=3 SV=1	SPBC12D12.04c	202.2	6e-52	KOG0694	Serine/threonine protein kinase	K02677//PRKCA; classical protein kinase C alpha type [EC:2.7.11.13]	2.4e-63	244.2	cne:CNC03300	ko04011//MAPK signaling pathway - yeast//Signal transduction//Environmental Information Processing;ko04139//Mitophagy - yeast//Transport and catabolism//Cellular Processes;ko04070//Phosphatidylinositol signaling system//Signal transduction//Environmental Information Processing	GO:0043170//macromolecule metabolic process;GO:0030029//actin filament-based process;GO:0071826//ribonucleoprotein complex subunit organization;GO:0007010//cytoskeleton organization;GO:0060255//regulation of macromolecule metabolic process;GO:0022613//ribonucleoprotein complex biogenesis;GO:1903311//regulation of mRNA metabolic process;GO:0044237//cellular metabolic process;GO:0006464//cellular p…	GO:0016740//transferase activity;GO:0004672//protein kinase activity;GO:0004674//protein serine/threonine kinase activity;GO:0003824//catalytic activity;GO:0043167//ion binding;GO:1901363//heterocyclic compound binding;GO:0097367//carbohydrate derivative binding;GO:0097159//organic cyclic compound binding;GO:0032550//purine ribonucleoside binding;GO:0016301//kinase activity;GO:0001882//nucleoside…	GO:0043231//intracellular membrane-bounded organelle;GO:0043232//intracellular non-membrane-bounded organelle;GO:0044424//intracellular part;GO:0005623//cell;GO:0044464//cell part;GO:0043228//non-membrane-bounded organelle;GO:0043227//membrane-bounded organelle;GO:0043229//intracellular organelle;GO:0043226//organelle;GO:0005622//intracellular
R_glutinis_G04278	ORTHOMCL9989	CDR39807.1	RHTO0S04e09868g1_1 [Rhodotorula toruloides]	--	--	--	--	--	--	--	--	--	--	--	--	--	--	-	-	-
R_glutinis_G02466	ORTHOMCL9872	--	--	--	--	--	--	--	--	--	--	--	--	--	--	--	--	-	-	-
R_glutinis_G01422	ORTHOMCL9806	CDR41755.1	RHTO0S06e05622g1_1 [Rhodotorula toruloides]	--	--	--	--	--	--	--	--	--	--	--	--	--	--	-	-	-
R_glutinis_G01453	ORTHOMCL9816	--	--	--	--	--	--	--	--	--	--	--	--	--	--	--	--	-	-	-
R_glutinis_G05822	ORTHOMCL10099	CDR45117.1	RHTO0S10e05204g1_1 [Rhodotorula toruloides]	--	--	--	--	--	--	--	--	--	--	--	--	--	--	-	-	-
R_glutinis_G03634	ORTHOMCL9953	--	--	--	--	--	--	--	--	--	--	--	--	--	--	--	--	-	-	-
R_glutinis_G03301	ORTHOMCL9929	XP_018271995.1	hypothetical protein RHOBADRAFT_43376 [Rhodotorula graminis WP1]	--	--	--	--	--	--	--	--	--	--	--	--	--	--	-	-	-
R_glutinis_G03104	ORTHOMCL9909	XP_018271793.1	hypothetical protein RHOBADRAFT_43168 [Rhodotorula graminis WP1]	--	--	--	--	--	--	--	--	--	--	--	--	--	--	-	-	-
R_glutinis_G02444	ORTHOMCL9870	KWU42433.1	heme peroxidase, partial [Rhodotorula sp. JG-1b]	sp|Q9UUS2|LIDS_GAEGR	235.3	1.5e-60	Linoleate diol synthase OS=Gaeumannomyces graminis var. graminis OX=36780 PE=1 SV=3	--	--	--	--	--	--	--	--	--	--	-	-	-
R_glutinis_G02150	ORTHOMCL9851	--	--	--	--	--	--	--	--	--	--	--	--	--	--	--	--	-	-	-
R_glutinis_G01434	ORTHOMCL9809	--	--	--	--	--	--	--	--	--	--	--	--	--	--	--	--	-	-	-
R_glutinis_G02135	ORTHOMCL7381	CDR37019.1	RHTO0S02e09802g1_1 [Rhodotorula toruloides]	--	--	--	--	--	--	--	--	--	--	--	--	--	--	-	-	-
R_glutinis_G02442	ORTHOMCL9868	EXX77306.1	Azf1p [Rhizophagus irregularis DAOM 197198w]	--	--	--	--	--	--	--	--	--	--	--	--	--	--	-	-	-
R_glutinis_G05618	ORTHOMCL10081	--	--	--	--	--	--	--	--	--	--	--	--	--	--	--	--	-	-	-
R_glutinis_G06294	ORTHOMCL10124	XP_018273671.1	hypothetical protein RHOBADRAFT_51453 [Rhodotorula graminis WP1]	--	--	--	--	--	--	--	--	--	--	--	--	--	--	-	-	-
R_glutinis_G05770	ORTHOMCL10095	--	--	--	--	--	--	--	--	--	--	--	--	--	--	--	--	-	-	-
R_glutinis_G02941	ORTHOMCL9898	--	--	--	--	--	--	--	--	--	--	--	--	--	--	--	--	-	-	-
R_glutinis_G06619	ORTHOMCL10145	XP_961816.2	SH3 domain-containing protein [Neurospora crassa OR74A]	--	--	--	--	--	--	--	--	--	--	--	--	--	--	-	-	-
R_glutinis_G05485	ORTHOMCL10068	XP_018272399.1	carbohydrate esterase family 16 protein [Rhodotorula graminis WP1]	sp|T2FKR1|AES1_THIHE	97.4	3.6e-19	Acetylesterase OS=Thielavia heterothallica OX=78579 GN=aes1 PE=1 SV=1	--	--	--	--	--	--	--	--	--	--	-	-	-
R_glutinis_G05545	ORTHOMCL10076	XP_018268804.1	hypothetical protein RHOBADRAFT_46350 [Rhodotorula graminis WP1]	--	--	--	--	--	--	--	--	--	--	--	--	--	--	-	-	-
R_glutinis_G04597	ORTHOMCL10003	XP_018269587.1	hypothetical protein RHOBADRAFT_45499 [Rhodotorula graminis WP1]	--	--	--	--	--	--	--	--	--	--	--	--	--	--	-	-	-
R_glutinis_G05332	ORTHOMCL10061	--	--	--	--	--	--	--	--	--	--	--	--	--	--	--	--	-	-	-
R_glutinis_G06329	ORTHOMCL10126	--	--	--	--	--	--	--	--	--	--	--	--	--	--	--	--	-	-	-
R_glutinis_G01464	ORTHOMCL9818	EUC67403.1	metal homeostatis protein bsd2 [Rhizoctonia solani AG-3 Rhs1AP]	--	--	--	--	--	--	--	--	--	--	--	--	--	--	-	-	-
R_glutinis_G03250	ORTHOMCL9923	XP_018271944.1	glycoside hydrolase family 71 protein [Rhodotorula graminis WP1]	--	--	--	--	--	--	--	--	--	K08254//E3.2.1.59; glucan endo-1,3-alpha-glucosidase [EC:3.2.1.59]	2.4e-16	88.2	mlr:MELLADRAFT_92210	--	-	-	-
R_glutinis_G05067	ORTHOMCL10044	--	--	--	--	--	--	--	--	--	--	--	--	--	--	--	--	-	-	-
R_glutinis_G03865	ORTHOMCL9966	--	--	--	--	--	--	--	--	--	--	--	--	--	--	--	--	-	-	-
R_glutinis_G00374	ORTHOMCL9759	CDR49248.1	RHTO0S24e01750g1_1 [Rhodotorula toruloides]	--	--	--	--	--	--	--	--	--	--	--	--	--	--	-	-	-
R_glutinis_G01938	ORTHOMCL9843	--	--	--	--	--	--	--	--	--	--	--	--	--	--	--	--	-	-	-
R_glutinis_G05040	ORTHOMCL10039	CEQ40390.1	SPOSA6832_01998 [Sporidiobolus salmonicolor]	--	--	--	--	--	--	--	--	--	--	--	--	--	--	-	-	-
R_glutinis_G00145	ORTHOMCL9746	--	--	--	--	--	--	--	--	--	--	--	--	--	--	--	--	-	-	-
R_glutinis_G02897	ORTHOMCL9894	--	--	--	--	--	--	--	--	--	--	--	--	--	--	--	--	-	-	-
R_glutinis_G03899	ORTHOMCL9969	--	--	--	--	--	--	--	--	--	--	--	--	--	--	--	--	-	-	-
R_glutinis_G05035	ORTHOMCL10034	--	--	--	--	--	--	--	--	--	--	--	--	--	--	--	--	-	-	-
R_glutinis_G05674	ORTHOMCL7385	KWU42433.1	heme peroxidase, partial [Rhodotorula sp. JG-1b]	sp|Q9UUS2|LIDS_GAEGR	323.6	4e-87	Linoleate diol synthase OS=Gaeumannomyces graminis var. graminis OX=36780 PE=1 SV=3	--	--	--	--	--	--	--	--	--	--	-	-	-
R_glutinis_G01860	ORTHOMCL9836	--	--	--	--	--	--	--	--	--	--	--	--	--	--	--	--	-	-	-
R_glutinis_G02748	ORTHOMCL9889	XP_016269873.1	DnaJ family protein [Rhodotorula toruloides NP11]	--	--	--	--	--	--	--	--	--	K09512//DNAJB6; DnaJ homolog subfamily B member 6	6.4e-06	55.5	shs:STEHIDRAFT_121587	--	-	-	-
R_glutinis_G01097	ORTHOMCL9791	XP_018273403.1	hypothetical protein RHOBADRAFT_41347 [Rhodotorula graminis WP1]	--	--	--	--	--	--	--	--	--	--	--	--	--	--	-	-	-
R_glutinis_G01946	ORTHOMCL9844	CDR36953.1	RHTO0S02e08988g1_1 [Rhodotorula toruloides]	--	--	--	--	--	--	--	--	--	--	--	--	--	--	-	-	-
R_glutinis_G04853	ORTHOMCL10023	XP_018269634.1	hypothetical protein RHOBADRAFT_45545 [Rhodotorula graminis WP1]	--	--	--	--	--	--	--	--	--	--	--	--	--	--	-	-	-
R_glutinis_G01907	ORTHOMCL9842	--	--	--	--	--	--	--	--	--	--	--	--	--	--	--	--	-	-	-
R_glutinis_G02029	ORTHOMCL9845	CDR36684.1	RHTO0S02e05512g1_1 [Rhodotorula toruloides]	--	--	--	--	--	--	--	--	--	--	--	--	--	--	-	-	-
R_glutinis_G05041	ORTHOMCL10040	--	--	--	--	--	--	--	--	--	--	--	--	--	--	--	--	-	-	-
R_glutinis_G00095	ORTHOMCL9745	CDR47253.1	RHTO0S14e01112g1_1 [Rhodotorula toruloides]	--	--	--	--	--	--	--	--	--	--	--	--	--	--	-	-	-
R_glutinis_G03302	ORTHOMCL9930	XP_018271995.1	hypothetical protein RHOBADRAFT_43376 [Rhodotorula graminis WP1]	--	--	--	--	--	--	--	--	--	--	--	--	--	--	-	-	-
R_glutinis_G03724	ORTHOMCL9958	XP_018271600.1	hypothetical protein RHOBADRAFT_53517 [Rhodotorula graminis WP1]	--	--	--	--	--	--	--	--	--	--	--	--	--	--	-	-	-
R_glutinis_G04375	ORTHOMCL9994	--	--	--	--	--	--	--	--	--	--	--	--	--	--	--	--	-	-	-
R_glutinis_G01436	ORTHOMCL9810	XP_018268236.1	hypothetical protein RHOBADRAFT_56009 [Rhodotorula graminis WP1]	--	--	--	--	--	--	--	--	--	--	--	--	--	--	-	-	-
R_glutinis_G04332	ORTHOMCL9990	--	--	--	--	--	--	--	--	--	--	--	--	--	--	--	--	-	-	-
R_glutinis_G04815	ORTHOMCL10022	--	--	--	--	--	--	--	--	--	--	--	--	--	--	--	--	-	-	-
R_glutinis_G02997	ORTHOMCL9903	--	--	--	--	--	--	--	--	--	--	--	--	--	--	--	--	-	-	-
R_glutinis_G05000	ORTHOMCL10030	XP_018269795.1	hypothetical protein RHOBADRAFT_54931 [Rhodotorula graminis WP1]	--	--	--	--	--	--	--	--	--	--	--	--	--	--	-	-	-
R_glutinis_G03186	ORTHOMCL9920	XP_016276180.1	6-phosphogluconate dehydrogenase [Rhodotorula toruloides NP11]	sp|P41570|6PGD_CERCA	73.2	1.8e-12	6-phosphogluconate dehydrogenase, decarboxylating OS=Ceratitis capitata OX=7213 GN=Pgd PE=2 SV=1	YGR256w	72.8	3.6e-13	KOG2653	6-phosphogluconate dehydrogenase	K00033//PGD; 6-phosphogluconate dehydrogenase [EC:1.1.1.44 1.1.1.343]	2.7e-15	84	ztr:MYCGRDRAFT_109986	ko01100//Metabolic pathways//Global and overview maps//Metabolism;ko01110//Biosynthesis of secondary metabolites//Global and overview maps//Metabolism;ko01130//Biosynthesis of antibiotics//Global and overview maps//Metabolism;ko01200//Carbon metabolism//Global and overview maps//Metabolism;ko00480//Glutathione metabolism//Metabolism of other amino acids//Metabolism;ko00030//Pentose phosphate path…	GO:0006753//nucleoside phosphate metabolic process;GO:0072524//pyridine-containing compound metabolic process;GO:0044699//single-organism process;GO:0034641//cellular nitrogen compound metabolic process;GO:0006732//coenzyme metabolic process;GO:0044281//small molecule metabolic process;GO:0009117//nucleotide metabolic process;GO:0006796//phosphate-containing compound metabolic process;GO:0009987/…	GO:0016614//oxidoreductase activity, acting on CH-OH group of donors;GO:0016491//oxidoreductase activity;GO:0003824//catalytic activity;GO:0048037//cofactor binding;GO:0036094//small molecule binding;GO:0000166//nucleotide binding;GO:1901265//nucleoside phosphate binding;GO:0005488//binding;GO:0097159//organic cyclic compound binding;GO:1901363//heterocyclic compound binding	GO:0044444//cytoplasmic part;GO:0005622//intracellular;GO:0005623//cell;GO:0005737//cytoplasm;GO:0044424//intracellular part;GO:0044464//cell part
R_glutinis_G03004	ORTHOMCL9904	--	--	--	--	--	--	--	--	--	--	--	--	--	--	--	--	-	-	-
R_glutinis_G00396	ORTHOMCL9761	--	--	--	--	--	--	--	--	--	--	--	--	--	--	--	--	-	-	-
R_glutinis_G00570	ORTHOMCL7375	--	--	--	--	--	--	--	--	--	--	--	--	--	--	--	--	-	-	-
R_glutinis_G00864	ORTHOMCL9781	--	--	--	--	--	--	--	--	--	--	--	--	--	--	--	--	-	-	-
R_glutinis_G05498	ORTHOMCL10069	--	--	--	--	--	--	--	--	--	--	--	--	--	--	--	--	-	-	-
R_glutinis_G06328	ORTHOMCL10125	--	--	--	--	--	--	--	--	--	--	--	--	--	--	--	--	-	-	-
R_glutinis_G04134	ORTHOMCL9976	EGU11689.1	Phosphoprotein phosphatase [Rhodotorula toruloides ATCC 204091]	--	--	--	--	--	--	--	--	--	--	--	--	--	--	-	-	-
R_glutinis_G05506	ORTHOMCL10070	--	--	--	--	--	--	--	--	--	--	--	--	--	--	--	--	-	-	-
R_glutinis_G01108	ORTHOMCL9793	--	--	--	--	--	--	--	--	--	--	--	--	--	--	--	--	-	-	-
R_glutinis_G04101	ORTHOMCL9974	--	--	--	--	--	--	--	--	--	--	--	--	--	--	--	--	-	-	-
R_glutinis_G06147	ORTHOMCL10111	EGU12137.1	Glycoside hydrolase family 63 protein [Rhodotorula toruloides ATCC 204091]	sp|Q04336|YM54_YEAST	86.7	2.2e-16	Uncharacterized protein YMR196W OS=Saccharomyces cerevisiae (strain ATCC 204508 / S288c) OX=559292 GN=YMR196W PE=1 SV=1	YMR196w	86.7	3.3e-17	KOG2161	Glucosidase I	--	--	--	--	--	-	-	-
R_glutinis_G05820	ORTHOMCL10098	CDR35486.1	RHTO0S01e00320g1_1 [Rhodotorula toruloides]	--	--	--	--	--	--	--	--	--	--	--	--	--	--	-	-	-
R_glutinis_G06330	ORTHOMCL10127	KWU47633.1	Pentulose kinase [Rhodotorula sp. JG-1b]	sp|A2AJL3|FGGY_MOUSE	186.4	4.9e-46	FGGY carbohydrate kinase domain-containing protein OS=Mus musculus OX=10090 GN=Fggy PE=1 SV=1	At4g30310	201.8	1.7e-51	KOG2517	Ribulose kinase and related carbohydrate kinases	--	--	--	--	--	-	-	-
R_glutinis_G03148	ORTHOMCL9913	XP_016276222.1	regulator of nonsense transcripts 3 [Rhodotorula toruloides NP11]	--	--	--	--	--	--	--	--	--	K14328//UPF3; regulator of nonsense transcripts 3	3.3e-15	86.3	pcs:Pc06g00100	ko03013//RNA transport//Translation//Genetic Information Processing;ko03015//mRNA surveillance pathway//Translation//Genetic Information Processing	-	-	-
R_glutinis_G02202	ORTHOMCL9857	--	--	--	--	--	--	--	--	--	--	--	--	--	--	--	--	-	-	-
R_glutinis_G05646	ORTHOMCL10085	--	--	--	--	--	--	--	--	--	--	--	--	--	--	--	--	-	-	-
R_glutinis_G06522	ORTHOMCL10137	--	--	--	--	--	--	--	--	--	--	--	--	--	--	--	--	-	-	-
R_glutinis_G00830	ORTHOMCL9780	--	--	--	--	--	--	--	--	--	--	--	--	--	--	--	--	-	-	-
R_glutinis_G05584	ORTHOMCL10078	--	--	--	--	--	--	--	--	--	--	--	--	--	--	--	--	-	-	-
R_glutinis_G04243	ORTHOMCL9986	XP_018270443.1	hypothetical protein RHOBADRAFT_54228 [Rhodotorula graminis WP1]	--	--	--	--	--	--	--	--	--	--	--	--	--	--	-	-	-
R_glutinis_G01126	ORTHOMCL9796	CDR35555.1	RHTO0S01e01926g1_1 [Rhodotorula toruloides]	--	--	--	--	--	--	--	--	--	--	--	--	--	--	-	-	-
R_glutinis_G04797	ORTHOMCL10021	XP_016270129.1	peptidase S8 family protein [Rhodotorula toruloides NP11]	--	--	--	--	--	--	--	--	--	--	--	--	--	--	-	-	-
R_glutinis_G05142	ORTHOMCL10052	--	--	--	--	--	--	--	--	--	--	--	--	--	--	--	--	-	-	-
R_glutinis_G01239	ORTHOMCL9799	--	--	--	--	--	--	--	--	--	--	--	--	--	--	--	--	-	-	-
R_glutinis_G06741	ORTHOMCL10155	XP_016273085.1	Peptidyl-prolyl cis-trans isomerase, FKBP-type [Rhodotorula toruloides NP11]	sp|P0C1J5|FKB2B_RHIO9	145.6	2.7e-33	FK506-binding protein 2B OS=Rhizopus delemar (strain RA 99-880 / ATCC MYA-4621 / FGSC 9543 / NRRL 43880) OX=246409 GN=FKBP3 PE=3 SV=1	7291296	149.4	2.8e-35	KOG0549	FKBP-type peptidyl-prolyl cis-trans isomerase	K09577//FKBP14; FK506-binding protein 14 [EC:5.2.1.8]	1.6e-37	161	pgr:PGTG_00244	--	-	-	-
R_glutinis_G04942	ORTHOMCL10028	EGU11536.1	Bud site selection protein 16 [Rhodotorula toruloides ATCC 204091]	sp|Q0II59|PDXK_BOVIN	72.4	1.8e-12	Pyridoxal kinase OS=Bos taurus OX=9913 GN=PDXK PE=2 SV=1	7294969	75.9	2.4e-14	KOG2599	Pyridoxal/pyridoxine/pyridoxamine kinase	K00868//pdxK; pyridoxine kinase [EC:2.7.1.35]	4.2e-13	75.9	wse:WALSEDRAFT_60256	ko01100//Metabolic pathways//Global and overview maps//Metabolism;ko00750//Vitamin B6 metabolism//Metabolism of cofactors and vitamins//Metabolism	GO:0009058//biosynthetic process;GO:1901360//organic cyclic compound metabolic process;GO:0044237//cellular metabolic process;GO:0019438//aromatic compound biosynthetic process;GO:0034641//cellular nitrogen compound metabolic process;GO:1901617//organic hydroxy compound biosynthetic process;GO:0051188//cofactor biosynthetic process;GO:1901576//organic substance biosynthetic process;GO:0006807//ni…	GO:0003824//catalytic activity;GO:0016772//transferase activity, transferring phosphorus-containing groups;GO:0016740//transferase activity	-
R_glutinis_G00388	ORTHOMCL9760	--	--	--	--	--	--	--	--	--	--	--	--	--	--	--	--	-	-	-
R_glutinis_G05070	ORTHOMCL10045	XP_018269265.1	hypothetical protein RHOBADRAFT_45784 [Rhodotorula graminis WP1]	--	--	--	--	--	--	--	--	--	--	--	--	--	--	-	-	-
R_glutinis_G00663	ORTHOMCL7376	--	--	--	--	--	--	--	--	--	--	--	--	--	--	--	--	-	-	-
R_glutinis_G04264	ORTHOMCL9987	XP_018270467.1	hypothetical protein RHOBADRAFT_44908 [Rhodotorula graminis WP1]	--	--	--	--	--	--	--	--	--	--	--	--	--	--	-	-	-
R_glutinis_G05062	ORTHOMCL10042	--	--	--	--	--	--	--	--	--	--	--	--	--	--	--	--	-	-	-
R_glutinis_G04649	ORTHOMCL10010	CDR45548.1	RHTO0S11e01860g1_1 [Rhodotorula toruloides]	--	--	--	--	--	--	--	--	--	--	--	--	--	--	-	-	-
R_glutinis_G05037	ORTHOMCL10036	XP_018269820.1	hypothetical protein RHOBADRAFT_45728 [Rhodotorula graminis WP1]	--	--	--	--	--	--	--	--	--	--	--	--	--	--	-	-	-
R_glutinis_G05263	ORTHOMCL10057	--	--	--	--	--	--	--	--	--	--	--	--	--	--	--	--	-	-	-
R_glutinis_G03316	ORTHOMCL9937	--	--	--	--	--	--	--	--	--	--	--	--	--	--	--	--	-	-	-
R_glutinis_G01787	ORTHOMCL9829	EGU12771.1	Salivary gland secretion 1 [Rhodotorula toruloides ATCC 204091]	--	--	--	--	--	--	--	--	--	--	--	--	--	--	-	-	-
R_glutinis_G05521	ORTHOMCL10073	KKP01815.1	histone H3, partial [Trichoderma harzianum]	--	--	--	--	--	--	--	--	--	--	--	--	--	--	-	-	-
R_glutinis_G02543	ORTHOMCL9877	--	--	--	--	--	--	--	--	--	--	--	--	--	--	--	--	-	-	-
R_glutinis_G01420	ORTHOMCL9805	EGU12048.1	Proteophosphoglycan ppg4 [Rhodotorula toruloides ATCC 204091]	--	--	--	--	--	--	--	--	--	--	--	--	--	--	-	-	-
R_glutinis_G01109	ORTHOMCL9794	--	--	--	--	--	--	--	--	--	--	--	--	--	--	--	--	-	-	-
R_glutinis_G02367	ORTHOMCL9866	KWU43372.1	hypothetical protein RHOSPDRAFT_35121 [Rhodotorula sp. JG-1b]	--	--	--	--	--	--	--	--	--	--	--	--	--	--	-	-	-
R_glutinis_G03300	ORTHOMCL9928	XP_018271995.1	hypothetical protein RHOBADRAFT_43376 [Rhodotorula graminis WP1]	--	--	--	--	--	--	--	--	--	--	--	--	--	--	-	-	-
R_glutinis_G00557	ORTHOMCL9770	XP_018274531.1	hypothetical protein RHOBADRAFT_41028 [Rhodotorula graminis WP1]	--	--	--	--	--	--	--	--	--	--	--	--	--	--	-	-	-
R_glutinis_G04601	ORTHOMCL10005	--	--	--	--	--	--	--	--	--	--	--	--	--	--	--	--	-	-	-
R_glutinis_G06696	ORTHOMCL10151	XP_016274064.1	cyclin-dependent protein kinase [Rhodotorula toruloides NP11]	sp|O14098|CTK1_SCHPO	397.1	7.4e-109	CTD kinase subunit alpha OS=Schizosaccharomyces pombe (strain 972 / ATCC 24843) OX=284812 GN=lsk1 PE=1 SV=1	SPAC2F3.15	397.1	1.1e-109	KOG0600	Cdc2-related protein kinase	K00916//CTK1; CTD kinase subunit alpha [EC:2.7.11.22 2.7.11.23]	2.5e-124	449.9	fme:FOMMEDRAFT_89385	--	GO:0010468//regulation of gene expression;GO:0071704//organic substance metabolic process;GO:0071840//cellular component organization or biogenesis;GO:1903506//regulation of nucleic acid-templated transcription;GO:2000112//regulation of cellular macromolecule biosynthetic process;GO:0010556//regulation of macromolecule biosynthetic process;GO:0048522//positive regulation of cellular process;GO:00…	GO:0003824//catalytic activity;GO:0004672//protein kinase activity;GO:0016301//kinase activity;GO:0005488//binding;GO:0004674//protein serine/threonine kinase activity;GO:0016773//phosphotransferase activity, alcohol group as acceptor;GO:0016740//transferase activity;GO:0016772//transferase activity, transferring phosphorus-containing groups	GO:1902554//serine/threonine protein kinase complex;GO:1902911//protein kinase complex;GO:0031981//nuclear lumen;GO:0005634//nucleus;GO:0043229//intracellular organelle;GO:0043233//organelle lumen;GO:0005623//cell;GO:1990234//transferase complex;GO:0044446//intracellular organelle part;GO:0043231//intracellular membrane-bounded organelle;GO:0005622//intracellular;GO:0032806//carboxy-terminal doma…
R_glutinis_G03828	ORTHOMCL9963	EGU13096.1	Proteophosphoglycan 5 [Rhodotorula toruloides ATCC 204091]	--	--	--	--	--	--	--	--	--	--	--	--	--	--	-	-	-
R_glutinis_G01445	ORTHOMCL9814	XP_018268215.1	hypothetical protein RHOBADRAFT_47008 [Rhodotorula graminis WP1]	--	--	--	--	--	--	--	--	--	--	--	--	--	--	-	-	-
R_glutinis_G05006	ORTHOMCL10031	KWU46072.1	hypothetical protein RHOSPDRAFT_32552 [Rhodotorula sp. JG-1b]	--	--	--	--	--	--	--	--	--	--	--	--	--	--	-	-	-
R_glutinis_G02255	ORTHOMCL9859	CDR36500.1	RHTO0S02e03004g1_1 [Rhodotorula toruloides]	--	--	--	--	--	--	--	--	--	--	--	--	--	--	-	-	-
R_glutinis_G05543	ORTHOMCL10075	XP_018268804.1	hypothetical protein RHOBADRAFT_46350 [Rhodotorula graminis WP1]	--	--	--	--	--	--	--	--	--	--	--	--	--	--	-	-	-
R_glutinis_G06461	ORTHOMCL10131	--	--	--	--	--	--	--	--	--	--	--	--	--	--	--	--	-	-	-
R_glutinis_G01934	ORTHOMCL7380	--	--	--	--	--	--	--	--	--	--	--	--	--	--	--	--	-	-	-
R_glutinis_G05300	ORTHOMCL10059	XP_016274454.1	Ca2+:H+ antiporter [Rhodotorula toruloides NP11]	--	--	--	--	--	--	--	--	--	--	--	--	--	--	-	-	-
R_glutinis_G00711	ORTHOMCL9776	XP_016270410.1	zinc finger, C2H2-type protein, transcription factor [Rhodotorula toruloides NP11]	sp|Q8SV95|Z6B5_ENCCU	56.2	8.1e-07	Zinc finger C2H2 protein ECU06_1150 OS=Encephalitozoon cuniculi (strain GB-M1) OX=284813 GN=ECU06_1150 PE=4 SV=1	ECU06g1150	56.2	1.2e-07	KOG1721	FOG: Zn-finger	--	--	--	--	--	-	-	-
R_glutinis_G05236	ORTHOMCL10055	--	--	--	--	--	--	--	--	--	--	--	--	--	--	--	--	-	-	-
R_glutinis_G03116	ORTHOMCL9910	CDR42782.1	RHTO0S07e04082g1_1 [Rhodotorula toruloides]	--	--	--	--	--	--	--	--	--	--	--	--	--	--	-	-	-
R_glutinis_G03145	ORTHOMCL9912	--	--	--	--	--	--	--	--	--	--	--	--	--	--	--	--	-	-	-
R_glutinis_G00414	ORTHOMCL9763	--	--	--	--	--	--	--	--	--	--	--	--	--	--	--	--	-	-	-
R_glutinis_G03305	ORTHOMCL9933	XP_018271995.1	hypothetical protein RHOBADRAFT_43376 [Rhodotorula graminis WP1]	--	--	--	--	--	--	--	--	--	--	--	--	--	--	-	-	-
R_glutinis_G01454	ORTHOMCL9817	--	--	--	--	--	--	--	--	--	--	--	--	--	--	--	--	-	-	-
R_glutinis_G02713	ORTHOMCL9886	--	--	--	--	--	--	--	--	--	--	--	--	--	--	--	--	-	-	-
R_glutinis_G02443	ORTHOMCL9869	EGU13059.1	LigA [Rhodotorula toruloides ATCC 204091]	--	--	--	--	--	--	--	--	--	--	--	--	--	--	-	-	-
R_glutinis_G03871	ORTHOMCL9967	--	--	--	--	--	--	--	--	--	--	--	--	--	--	--	--	-	-	-
R_glutinis_G00664	ORTHOMCL7377	--	--	--	--	--	--	--	--	--	--	--	--	--	--	--	--	-	-	-
R_glutinis_G06102	ORTHOMCL10106	--	--	--	--	--	--	--	--	--	--	--	--	--	--	--	--	-	-	-
R_glutinis_G00895	ORTHOMCL9784	--	--	--	--	--	--	--	--	--	--	--	--	--	--	--	--	-	-	-
R_glutinis_G04648	ORTHOMCL10009	--	--	--	--	--	--	--	--	--	--	--	--	--	--	--	--	-	-	-
R_glutinis_G06497	ORTHOMCL10134	XP_018268949.1	hypothetical protein RHOBADRAFT_55568 [Rhodotorula graminis WP1]	--	--	--	--	--	--	--	--	--	--	--	--	--	--	-	-	-
R_glutinis_G03333	ORTHOMCL9940	KND91592.1	Increased rDNA silencing protein 4 [Tolypocladium ophioglossoides CBS 100239]	--	--	--	--	--	--	--	--	--	--	--	--	--	--	-	-	-
R_glutinis_G06685	ORTHOMCL10148	XP_016269838.1	zinc finger, MYND-type domain containing protein [Rhodotorula toruloides NP11]	--	--	--	--	--	--	--	--	--	--	--	--	--	--	-	-	-
R_glutinis_G04711	ORTHOMCL7384	XP_016269328.1	multifunctional beta-oxidation protein [Rhodotorula toruloides NP11]	sp|Q01373|FOX2_NEUCR	119	2.8e-26	Peroxisomal hydratase-dehydrogenase-epimerase OS=Neurospora crassa (strain ATCC 24698 / 74-OR23-1A / CBS 708.71 / DSM 1257 / FGSC 987) OX=367110 GN=fox-2 PE=1 SV=1	CE01215	88.2	8.1e-18	KOG1206	Peroxisomal multifunctional beta-oxidation protein and related enzymes	K14729//FOX2; multifunctional beta-oxidation protein [EC:4.2.1.- 1.1.1.-]	4.8e-33	142.9	shs:STEHIDRAFT_73303	--	-	-	-
R_glutinis_G01884	ORTHOMCL9839	CDR37208.1	RHTO0S02e12024g1_1 [Rhodotorula toruloides]	--	--	--	--	--	--	--	--	--	--	--	--	--	--	-	-	-
R_glutinis_G05921	ORTHOMCL10100	--	--	--	--	--	--	--	--	--	--	--	--	--	--	--	--	-	-	-
R_glutinis_G02527	ORTHOMCL9876	XP_016269995.1	BTB/POZ-like domain containing protein [Rhodotorula toruloides NP11]	--	--	--	--	--	--	--	--	--	--	--	--	--	--	-	-	-
R_glutinis_G04077	ORTHOMCL9973	CDR40465.1	RHTO0S05e03840g1_1 [Rhodotorula toruloides]	--	--	--	--	--	--	--	--	--	--	--	--	--	--	-	-	-
R_glutinis_G03304	ORTHOMCL9932	--	--	--	--	--	--	--	--	--	--	--	--	--	--	--	--	-	-	-
R_glutinis_G03740	ORTHOMCL9959	XP_016273533.1	bcl-2 associated athanogene 3-like protein [Rhodotorula toruloides NP11]	--	--	--	--	--	--	--	--	--	--	--	--	--	--	-	-	-
R_glutinis_G05742	ORTHOMCL10090	XP_016272166.1	reverse transcriptase [Rhodotorula toruloides NP11]	--	--	--	--	--	--	--	--	--	--	--	--	--	--	-	-	-
R_glutinis_G03669	ORTHOMCL9955	--	--	--	--	--	--	--	--	--	--	--	--	--	--	--	--	-	-	-
R_glutinis_G06469	ORTHOMCL10132	CDR48718.1	RHTO0S19e03158g1_1 [Rhodotorula toruloides]	--	--	--	--	--	--	--	--	--	--	--	--	--	--	-	-	-
R_glutinis_G00158	ORTHOMCL9749	OCH90042.1	cysteine proteinase [Obba rivulosa]	--	--	--	--	--	--	--	--	--	--	--	--	--	--	-	-	-
R_glutinis_G01822	ORTHOMCL9831	KWU42240.1	20S proteasome subunit [Rhodotorula sp. JG-1b]	sp|O43063|PSB1_SCHPO	144.4	8.6e-34	Probable proteasome subunit beta type-1 OS=Schizosaccharomyces pombe (strain 972 / ATCC 24843) OX=284812 GN=pre3 PE=3 SV=1	SPBC4C3.10c	144.4	1.3e-34	KOG0174	20S proteasome, regulatory subunit beta type PSMB6/PSMB9/PRE3	K02738//PSMB6; 20S proteasome subunit beta 1 [EC:3.4.25.1]	2.4e-46	187.6	cci:CC1G_01278	ko03050//Proteasome//Folding, sorting and degradation//Genetic Information Processing	GO:0071704//organic substance metabolic process;GO:0006508//proteolysis;GO:0019538//protein metabolic process;GO:0043170//macromolecule metabolic process;GO:0008152//metabolic process;GO:0044238//primary metabolic process	GO:0016787//hydrolase activity;GO:0003824//catalytic activity;GO:0004175//endopeptidase activity;GO:0070011//peptidase activity, acting on L-amino acid peptides;GO:0008233//peptidase activity	GO:0044424//intracellular part;GO:0043226//organelle;GO:0043231//intracellular membrane-bounded organelle;GO:0005623//cell;GO:0043229//intracellular organelle;GO:0043227//membrane-bounded organelle;GO:0044464//cell part;GO:0032991//macromolecular complex;GO:0005622//intracellular;GO:0043234//protein complex
R_glutinis_G01859	ORTHOMCL9835	CDR45499.1	RHTO0S11e00936g1_1 [Rhodotorula toruloides]	--	--	--	--	--	--	--	--	--	--	--	--	--	--	-	-	-
R_glutinis_G01669	ORTHOMCL9827	--	--	--	--	--	--	--	--	--	--	--	--	--	--	--	--	-	-	-
R_glutinis_G04209	ORTHOMCL9978	CDR40263.1	RHTO0S05e00386g1_1 [Rhodotorula toruloides]	--	--	--	--	--	--	--	--	--	--	--	--	--	--	-	-	-
R_glutinis_G01038	ORTHOMCL9789	XP_016269621.1	BTB/POZ-like domain containing protein [Rhodotorula toruloides NP11]	--	--	--	--	--	--	--	--	--	--	--	--	--	--	-	-	-
R_glutinis_G03765	ORTHOMCL9960	CEQ39032.1	SPOSA6832_00510 [Sporidiobolus salmonicolor]	sp|P36585|RL28A_SCHPO	107.1	1.1e-22	60S ribosomal protein L28-A OS=Schizosaccharomyces pombe (strain 972 / ATCC 24843) OX=284812 GN=rpl2802 PE=3 SV=3	SPCC5E4.07	107.1	1.6e-23	KOG1742	60s ribosomal protein L15/L27	K02900//RP-L27Ae; large subunit ribosomal protein L27Ae	6.1e-25	115.9	kmx:KLMA_20403	ko03010//Ribosome//Translation//Genetic Information Processing	-	-	GO:0032991//macromolecular complex
R_glutinis_G06692	ORTHOMCL10150	--	--	--	--	--	--	--	--	--	--	--	--	--	--	--	--	-	-	-
R_glutinis_G04273	ORTHOMCL9988	XP_016270359.1	Histone H3 [Rhodotorula toruloides NP11]	sp|P09988|H31_SCHPO	132.1	5e-30	Histone H3.1/H3.2 OS=Schizosaccharomyces pombe (strain 972 / ATCC 24843) OX=284812 GN=hht1 PE=1 SV=2	SPAC1834.04	132.1	7.7e-31	KOG1745	Histones H3 and H4	K11253//H3; histone H3	1.3e-29	132.1	spo:SPAC1834.04	--	-	GO:0005488//binding	GO:0043226//organelle;GO:0044424//intracellular part;GO:0044464//cell part;GO:0005622//intracellular;GO:0005623//cell;GO:0043229//intracellular organelle
R_glutinis_G02340	ORTHOMCL9863	KIR59385.1	nicotinamide mononucleotide permease [Cryptococcus gattii CA1873]	sp|Q9P6J0|YHDC_SCHPO	141.7	1.9e-32	Uncharacterized transporter C1683.12 OS=Schizosaccharomyces pombe (strain 972 / ATCC 24843) OX=284812 GN=SPBC1683.12 PE=3 SV=1	SPBC1683.12	141.7	2.9e-33	KOG2533	Permease of the major facilitator superfamily	--	--	--	--	--	-	-	-
R_glutinis_G05614	ORTHOMCL10080	--	--	--	--	--	--	--	--	--	--	--	--	--	--	--	--	-	-	-
R_glutinis_G06658	ORTHOMCL10147	--	--	--	--	--	--	--	--	--	--	--	--	--	--	--	--	-	-	-
R_glutinis_G03317	ORTHOMCL9938	KWU42433.1	heme peroxidase, partial [Rhodotorula sp. JG-1b]	sp|Q9UUS2|LIDS_GAEGR	406.8	4.2e-112	Linoleate diol synthase OS=Gaeumannomyces graminis var. graminis OX=36780 PE=1 SV=3	--	--	--	--	--	--	--	--	--	--	-	-	-
R_glutinis_G00467	ORTHOMCL9764	--	--	--	--	--	--	--	--	--	--	--	--	--	--	--	--	-	-	-
R_glutinis_G00090	ORTHOMCL9743	XP_016275956.1	AFG3 family protein [Rhodotorula toruloides NP11]	sp|Q9N3T5|AFG3_CAEEL	93.2	1.7e-18	AFG3-like protein spg-7 OS=Caenorhabditis elegans OX=6239 GN=spg-7 PE=3 SV=2	CE24356	93.2	2.6e-19	KOG0731	AAA+-type ATPase containing the peptidase M41 domain	K08956//AFG3; AFG3 family protein [EC:3.4.24.-]	5.8e-21	102.8	wse:WALSEDRAFT_21185	--	GO:0043170//macromolecule metabolic process;GO:0044238//primary metabolic process;GO:0019538//protein metabolic process;GO:0008152//metabolic process;GO:0071704//organic substance metabolic process	GO:0097159//organic cyclic compound binding;GO:0046872//metal ion binding;GO:0001883//purine nucleoside binding;GO:0043167//ion binding;GO:0032550//purine ribonucleoside binding;GO:0036094//small molecule binding;GO:0004175//endopeptidase activity;GO:0070011//peptidase activity, acting on L-amino acid peptides;GO:0046914//transition metal ion binding;GO:0003824//catalytic activity;GO:1901363//het…	GO:0044424//intracellular part;GO:0043226//organelle;GO:0044425//membrane part;GO:0031224//intrinsic component of membrane;GO:0044464//cell part;GO:0005622//intracellular;GO:0043231//intracellular membrane-bounded organelle;GO:0005623//cell;GO:0016020//membrane;GO:0043227//membrane-bounded organelle;GO:0043229//intracellular organelle
R_glutinis_G02907	ORTHOMCL9895	--	--	--	--	--	--	--	--	--	--	--	--	--	--	--	--	-	-	-
R_glutinis_G03180	ORTHOMCL9915	--	--	--	--	--	--	--	--	--	--	--	--	--	--	--	--	-	-	-
R_glutinis_G05657	ORTHOMCL6758	--	--	--	--	--	--	--	--	--	--	--	--	--	--	--	--	-	-	-
R_glutinis_G06573	ORTHOMCL10142	KWU44719.1	hypothetical protein RHOSPDRAFT_25600 [Rhodotorula sp. JG-1b]	--	--	--	--	--	--	--	--	--	--	--	--	--	--	-	-	-
R_glutinis_G04334	ORTHOMCL9991	--	--	--	--	--	--	--	--	--	--	--	--	--	--	--	--	-	-	-
R_glutinis_G04224	ORTHOMCL9982	XP_016273499.1	protein tyrosine phosphatase [Rhodotorula toruloides NP11]	--	--	--	--	--	--	--	--	--	K07755//AS3MT; arsenite methyltransferase [EC:2.1.1.137]	8.2e-15	83.2	gtr:GLOTRDRAFT_116889	--	-	-	-
R_glutinis_G06293	ORTHOMCL10123	--	--	--	--	--	--	--	--	--	--	--	--	--	--	--	--	-	-	-
R_glutinis_G01904	ORTHOMCL9841	--	--	--	--	--	--	--	--	--	--	--	--	--	--	--	--	-	-	-
R_glutinis_G03307	ORTHOMCL9934	XP_018271995.1	hypothetical protein RHOBADRAFT_43376 [Rhodotorula graminis WP1]	--	--	--	--	--	--	--	--	--	--	--	--	--	--	-	-	-
R_glutinis_G00092	ORTHOMCL9744	CDR47247.1	RHTO0S14e01046g1_1 [Rhodotorula toruloides]	--	--	--	--	--	--	--	--	--	--	--	--	--	--	-	-	-
R_glutinis_G00560	ORTHOMCL9771	--	--	--	--	--	--	--	--	--	--	--	--	--	--	--	--	-	-	-
R_glutinis_G02141	ORTHOMCL7382	XP_016274737.1	cyclin-like F-box domain containing protein [Rhodotorula toruloides NP11]	--	--	--	--	--	--	--	--	--	--	--	--	--	--	-	-	-
R_glutinis_G01823	ORTHOMCL9832	--	--	--	--	--	--	--	--	--	--	--	--	--	--	--	--	-	-	-
R_glutinis_G03288	ORTHOMCL9926	--	--	--	--	--	--	--	--	--	--	--	--	--	--	--	--	-	-	-
R_glutinis_G02683	ORTHOMCL9883	--	--	--	--	--	--	--	--	--	--	--	--	--	--	--	--	-	-	-
R_glutinis_G04596	ORTHOMCL10002	XP_016272695.1	autophagy-related protein 3 [Rhodotorula toruloides NP11]	--	--	--	--	--	--	--	--	--	--	--	--	--	--	-	-	-
R_glutinis_G05038	ORTHOMCL10037	KWU46236.1	histone-fold-containing protein, partial [Rhodotorula sp. JG-1b]	sp|Q7RXR3|CENPA_NEUCR	135.2	6e-31	Histone H3-like centromeric protein hH3v OS=Neurospora crassa (strain ATCC 24698 / 74-OR23-1A / CBS 708.71 / DSM 1257 / FGSC 987) OX=367110 GN=hH3v PE=3 SV=1	SPBC1105.17	134.4	1.6e-31	KOG1745	Histones H3 and H4	--	--	--	--	--	-	-	-
R_glutinis_G00197	ORTHOMCL9755	--	--	--	--	--	--	--	--	--	--	--	--	--	--	--	--	-	-	-
R_glutinis_G01368	ORTHOMCL9804	XP_016275142.1	DUF1168 domain protein [Rhodotorula toruloides NP11]	--	--	--	--	--	--	--	--	--	--	--	--	--	--	-	-	-
R_glutinis_G04861	ORTHOMCL10024	XP_018269642.1	hypothetical protein RHOBADRAFT_45554 [Rhodotorula graminis WP1]	--	--	--	--	--	--	--	--	--	--	--	--	--	--	-	-	-
R_glutinis_G04545	ORTHOMCL10000	--	--	--	--	--	--	--	--	--	--	--	--	--	--	--	--	-	-	-
R_glutinis_G05456	ORTHOMCL10065	XP_018269555.1	hypothetical protein RHOBADRAFT_45469 [Rhodotorula graminis WP1]	--	--	--	--	--	--	--	--	--	--	--	--	--	--	-	-	-
R_glutinis_G01089	ORTHOMCL9790	CDR49584.1	RHTO0S28e00980g1_1 [Rhodotorula toruloides]	--	--	--	--	--	--	--	--	--	--	--	--	--	--	-	-	-
R_glutinis_G04225	ORTHOMCL9983	XP_016273499.1	protein tyrosine phosphatase [Rhodotorula toruloides NP11]	--	--	--	--	--	--	--	--	--	K07755//AS3MT; arsenite methyltransferase [EC:2.1.1.137]	5.2e-22	106.7	gtr:GLOTRDRAFT_116889	--	-	-	-
R_glutinis_G02341	ORTHOMCL9864	OCF30791.1	tartrate dehydrogenase [Kwoniella heveanensis BCC8398]	sp|P70792|TTUC4_AGRVI	485.3	6.1e-136	Probable tartrate dehydrogenase/decarboxylase TtuC' OS=Agrobacterium vitis OX=373 GN=ttuC' PE=2 SV=1	SPAC31G5.04	179.5	1.1e-44	KOG0785	Isocitrate dehydrogenase, alpha subunit	--	--	--	--	--	-	-	-
R_glutinis_G05673	ORTHOMCL6758	--	--	--	--	--	--	--	--	--	--	--	--	--	--	--	--	-	-	-
R_glutinis_G02972	ORTHOMCL9900	XP_016277273.1	Histone chaperone domain CHZ domain protein [Rhodotorula toruloides NP11]	--	--	--	--	--	--	--	--	--	--	--	--	--	--	-	-	-
R_glutinis_G04647	ORTHOMCL10008	--	--	--	--	--	--	--	--	--	--	--	--	--	--	--	--	-	-	-
R_glutinis_G01893	ORTHOMCL9840	--	--	--	--	--	--	--	--	--	--	--	--	--	--	--	--	-	-	-
R_glutinis_G04573	ORTHOMCL10001	CEQ42340.1	SPOSA6832_04149 [Sporidiobolus salmonicolor]	--	--	--	--	--	--	--	--	--	--	--	--	--	--	-	-	-
R_glutinis_G02338	ORTHOMCL9862	--	--	--	--	--	--	--	--	--	--	--	--	--	--	--	--	-	-	-
R_glutinis_G06514	ORTHOMCL10136	--	--	--	--	--	--	--	--	--	--	--	--	--	--	--	--	-	-	-
R_glutinis_G05656	ORTHOMCL10087	--	--	--	--	--	--	--	--	--	--	--	--	--	--	--	--	-	-	-
R_glutinis_G03357	ORTHOMCL9943	--	--	--	--	--	--	--	--	--	--	--	--	--	--	--	--	-	-	-
R_glutinis_G05094	ORTHOMCL10049	CEQ41939.1	SPOSA6832_03717 [Sporidiobolus salmonicolor]	sp|Q4WY82|PPOC_ASPFU	180.6	5.1e-44	Linoleate 10R-lipoxygenase OS=Neosartorya fumigata (strain ATCC MYA-4609 / Af293 / CBS 101355 / FGSC A1100) OX=330879 GN=ppoC PE=1 SV=2	--	--	--	--	--	--	--	--	--	--	-	-	-
R_glutinis_G00716	ORTHOMCL9777	XP_016270410.1	zinc finger, C2H2-type protein, transcription factor [Rhodotorula toruloides NP11]	--	--	--	--	--	--	--	--	--	--	--	--	--	--	-	-	-
R_glutinis_G03243	ORTHOMCL9922	--	--	--	--	--	--	--	--	--	--	--	--	--	--	--	--	-	-	-
R_glutinis_G03185	ORTHOMCL9919	XP_016269526.1	reverse transcriptase [Rhodotorula toruloides NP11]	--	--	--	--	--	--	--	--	--	--	--	--	--	--	-	-	-
R_glutinis_G02329	ORTHOMCL9860	KWU44719.1	hypothetical protein RHOSPDRAFT_25600 [Rhodotorula sp. JG-1b]	--	--	--	--	--	--	--	--	--	--	--	--	--	--	-	-	-
R_glutinis_G04220	ORTHOMCL9980	XP_018271128.1	hypothetical protein RHOBADRAFT_53976 [Rhodotorula graminis WP1]	--	--	--	--	--	--	--	--	--	--	--	--	--	--	-	-	-
R_glutinis_G03182	ORTHOMCL9917	XP_018272507.1	hypothetical protein RHOBADRAFT_52464 [Rhodotorula graminis WP1]	--	--	--	--	--	--	--	--	--	--	--	--	--	--	-	-	-
R_glutinis_G00808	ORTHOMCL9779	--	--	--	--	--	--	--	--	--	--	--	--	--	--	--	--	-	-	-
R_glutinis_G05817	ORTHOMCL10097	CDR35478.1	RHTO0S01e00144g1_1 [Rhodotorula toruloides]	--	--	--	--	--	--	--	--	--	--	--	--	--	--	-	-	-
R_glutinis_G03555	ORTHOMCL9950	KDE07574.1	histone H2A.1 [Microbotryum lychnidis-dioicae p1A1 Lamole]	sp|O74268|H2A_BOTFB	191.8	5e-48	Histone H2A OS=Botryotinia fuckeliana (strain B05.10) OX=332648 GN=hta1 PE=3 SV=4	SPCC622.08c	184.5	1.2e-46	KOG1756	Histone 2A	K11251//H2A; histone H2A	4.6e-48	193.4	cmt:CCM_01207	--	-	-	-
R_glutinis_G02445	ORTHOMCL9871	--	--	--	--	--	--	--	--	--	--	--	--	--	--	--	--	-	-	-
R_glutinis_G03612	ORTHOMCL9951	EGU11816.1	Histone H2A [Rhodotorula toruloides ATCC 204091]	sp|A3LXE7|H2A2_PICST	76.6	1.2e-13	Histone H2A.2 OS=Scheffersomyces stipitis (strain ATCC 58785 / CBS 6054 / NBRC 10063 / NRRL Y-11545) OX=322104 GN=HTA2 PE=3 SV=1	YDR225w	70.5	1.3e-12	KOG1756	Histone 2A	K11251//H2A; histone H2A	1.1e-13	78.2	cmt:CCM_01207	--	-	-	-
R_glutinis_G00538	ORTHOMCL9767	XP_018274510.1	hypothetical protein RHOBADRAFT_41007 [Rhodotorula graminis WP1]	--	--	--	--	--	--	--	--	--	--	--	--	--	--	-	-	-
R_glutinis_G02704	ORTHOMCL9884	--	--	--	--	--	--	--	--	--	--	--	--	--	--	--	--	-	-	-
R_glutinis_G06739	ORTHOMCL10154	XP_016274106.1	C6 transcription factor [Rhodotorula toruloides NP11]	--	--	--	--	--	--	--	--	--	--	--	--	--	--	-	-	-
R_glutinis_G06198	ORTHOMCL10114	XP_016274037.1	protein of CoA-transferase family III [Rhodotorula toruloides NP11]	sp|Q9HAC7|SUCHY_HUMAN	364	2.4e-99	Succinate--hydroxymethylglutarate CoA-transferase OS=Homo sapiens OX=9606 GN=SUGCT PE=1 SV=2	7300628	338.6	1.6e-92	KOG3957	Predicted L-carnitine dehydratase/alpha-methylacyl-CoA racemase	K18703//SUGCT; succinate---hydroxymethylglutarate CoA-transferase [EC:2.8.3.13]	2.1e-142	508.4	tvs:TRAVEDRAFT_166347	--	-	-	-
R_glutinis_G06394	ORTHOMCL10129	--	--	--	--	--	--	--	--	--	--	--	--	--	--	--	--	-	-	-
R_glutinis_G00179	ORTHOMCL9753	--	--	--	--	--	--	--	--	--	--	--	--	--	--	--	--	-	-	-
R_glutinis_G03499	ORTHOMCL9947	--	--	--	--	--	--	--	--	--	--	--	--	--	--	--	--	-	-	-
R_glutinis_G03295	ORTHOMCL9927	--	--	--	--	--	--	--	--	--	--	--	--	--	--	--	--	-	-	-
R_glutinis_G06150	ORTHOMCL10112	--	--	--	--	--	--	--	--	--	--	--	--	--	--	--	--	-	-	-
R_glutinis_G06699	ORTHOMCL10152	XP_016274165.1	F-box domain containing protein [Rhodotorula toruloides NP11]	--	--	--	--	--	--	--	--	--	--	--	--	--	--	-	-	-
R_glutinis_G03207	ORTHOMCL9921	XP_016269942.1	NADH oxidase [Rhodotorula toruloides NP11]	sp|Q6UEF0|NADA_ASPPU	259.2	7.8e-68	NADH-dependent flavin oxidoreductase nadA OS=Aspergillus parasiticus (strain ATCC 56775 / NRRL 5862 / SRRC 143 / SU-1) OX=1403190 GN=nadA PE=2 SV=1	CE09448	282.3	1.3e-75	KOG0134	NADH:flavin oxidoreductase/12-oxophytodienoate reductase	--	--	--	--	--	-	-	-
R_glutinis_G06126	ORTHOMCL10107	--	--	--	--	--	--	--	--	--	--	--	--	--	--	--	--	-	-	-
R_glutinis_G05077	ORTHOMCL10046	--	--	--	--	--	--	--	--	--	--	--	--	--	--	--	--	-	-	-
R_glutinis_G06288	ORTHOMCL10121	XP_018268215.1	hypothetical protein RHOBADRAFT_47008 [Rhodotorula graminis WP1]	--	--	--	--	--	--	--	--	--	--	--	--	--	--	-	-	-
R_glutinis_G01438	ORTHOMCL9812	--	--	--	--	--	--	--	--	--	--	--	--	--	--	--	--	-	-	-
R_glutinis_G02155	ORTHOMCL9852	CDR36608.1	RHTO0S02e04434g1_1 [Rhodotorula toruloides]	--	--	--	--	--	--	--	--	--	--	--	--	--	--	-	-	-
R_glutinis_G04602	ORTHOMCL10006	XP_016272659.1	F-box domain contaning protein [Rhodotorula toruloides NP11]	--	--	--	--	--	--	--	--	--	--	--	--	--	--	-	-	-
R_glutinis_G03092	ORTHOMCL9908	--	--	--	--	--	--	--	--	--	--	--	--	--	--	--	--	-	-	-
R_glutinis_G05435	ORTHOMCL10063	CEH15969.1	FOG: Transposon-encoded proteins with TYA, reverse transcriptase, integrase domains in various combinations [Ceraceosorus bombacis]	--	--	--	--	--	--	--	--	--	--	--	--	--	--	-	-	-
R_glutinis_G02766	ORTHOMCL9890	--	--	--	--	--	--	--	--	--	--	--	--	--	--	--	--	-	-	-
R_glutinis_G00693	ORTHOMCL9775	--	--	--	--	--	--	--	--	--	--	--	--	--	--	--	--	-	-	-
R_glutinis_G00146	ORTHOMCL7373	--	--	--	--	--	--	--	--	--	--	--	--	--	--	--	--	-	-	-
R_glutinis_G03397	ORTHOMCL9944	--	--	--	--	--	--	--	--	--	--	--	--	--	--	--	--	-	-	-
R_glutinis_G05744	ORTHOMCL10092	XP_016272166.1	reverse transcriptase [Rhodotorula toruloides NP11]	--	--	--	--	--	--	--	--	--	--	--	--	--	--	-	-	-
R_glutinis_G01483	ORTHOMCL9819	XP_018273671.1	hypothetical protein RHOBADRAFT_51453 [Rhodotorula graminis WP1]	--	--	--	--	--	--	--	--	--	--	--	--	--	--	-	-	-
