# Supplementary material for: Genomics and lipidomics analysis of the biotechnologically important oleaginous red yeast Rhodotorula glutinis ZHK provides new insights into its lipid and carotenoid metabolism
Source: BMC Genomics. 2020 Nov 26;21:834. doi: 10.1186/s12864-020-07244-z (PMC7690147; doi:10.1186/s12864-020-07244-z)
Supplement: Supplementary file 8 — Additional file 8. One-to-one orthologous genes between R. glutinis ZHK and its close related species R. toruloides, R. graminis, R. diobovata and R. taiwanensis. [file 12864_2020_7244_MOESM8_ESM.xlsx]

## Sheet: singleton_genefamily
ORTHOMCL id	GENE id
ORTHOMCL299	BMF94_0002_Rhodotorula_taiwanensis,DMC30DRAFT_350754_Rhodotorula_diobovata,RHOBADRAFT_52440_Rhodotorula_graminis,RHTO_00236_Rhodotorula_toruloides,R_glutinis_G02566_R_glutinis
ORTHOMCL300	BMF94_0004_Rhodotorula_taiwanensis,DMC30DRAFT_202321_Rhodotorula_diobovata,RHOBADRAFT_52442_Rhodotorula_graminis,RHTO_00234_Rhodotorula_toruloides,R_glutinis_G02569_R_glutinis
ORTHOMCL301	BMF94_0005_Rhodotorula_taiwanensis,DMC30DRAFT_350739_Rhodotorula_diobovata,RHOBADRAFT_52441_Rhodotorula_graminis,RHTO_00235_Rhodotorula_toruloides,R_glutinis_G02568_R_glutinis
ORTHOMCL302	BMF94_0006_Rhodotorula_taiwanensis,DMC30DRAFT_350703_Rhodotorula_diobovata,RHOBADRAFT_64749_Rhodotorula_graminis,RHTO_00230_Rhodotorula_toruloides,R_glutinis_G02571_R_glutinis
ORTHOMCL303	BMF94_0007_Rhodotorula_taiwanensis,DMC30DRAFT_375878_Rhodotorula_diobovata,RHOBADRAFT_13440_Rhodotorula_graminis,RHTO_00231_Rhodotorula_toruloides,R_glutinis_G02572_R_glutinis
ORTHOMCL304	BMF94_0009_Rhodotorula_taiwanensis,DMC30DRAFT_411045_Rhodotorula_diobovata,RHOBADRAFT_52546_Rhodotorula_graminis,RHTO_00227_Rhodotorula_toruloides,R_glutinis_G02855_R_glutinis
ORTHOMCL305	BMF94_0010_Rhodotorula_taiwanensis,DMC30DRAFT_147522_Rhodotorula_diobovata,RHOBADRAFT_42896_Rhodotorula_graminis,RHTO_00225_Rhodotorula_toruloides,R_glutinis_G02854_R_glutinis
ORTHOMCL306	BMF94_0012_Rhodotorula_taiwanensis,DMC30DRAFT_113394_Rhodotorula_diobovata,RHOBADRAFT_52245_Rhodotorula_graminis,RHTO_00080_Rhodotorula_toruloides,R_glutinis_G02345_R_glutinis
ORTHOMCL307	BMF94_0013_Rhodotorula_taiwanensis,DMC30DRAFT_386839_Rhodotorula_diobovata,RHOBADRAFT_64699_Rhodotorula_graminis,RHTO_00079_Rhodotorula_toruloides,R_glutinis_G02346_R_glutinis
ORTHOMCL308	BMF94_0015_Rhodotorula_taiwanensis,DMC30DRAFT_386833_Rhodotorula_diobovata,RHOBADRAFT_48177_Rhodotorula_graminis,RHTO_00066_Rhodotorula_toruloides,R_glutinis_G02347_R_glutinis
ORTHOMCL309	BMF94_0016_Rhodotorula_taiwanensis,DMC30DRAFT_386850_Rhodotorula_diobovata,RHOBADRAFT_52241_Rhodotorula_graminis,RHTO_00055_Rhodotorula_toruloides,R_glutinis_G02339_R_glutinis
ORTHOMCL310	BMF94_0017_Rhodotorula_taiwanensis,DMC30DRAFT_358507_Rhodotorula_diobovata,RHOBADRAFT_52242_Rhodotorula_graminis,RHTO_00056_Rhodotorula_toruloides,R_glutinis_G02342_R_glutinis
ORTHOMCL311	BMF94_0018_Rhodotorula_taiwanensis,DMC30DRAFT_377581_Rhodotorula_diobovata,RHOBADRAFT_66036_Rhodotorula_graminis,RHTO_06184_Rhodotorula_toruloides,R_glutinis_G01598_R_glutinis
ORTHOMCL312	BMF94_0022_Rhodotorula_taiwanensis,DMC30DRAFT_366994_Rhodotorula_diobovata,RHOBADRAFT_35025_Rhodotorula_graminis,RHTO_00334_Rhodotorula_toruloides,R_glutinis_G02526_R_glutinis
ORTHOMCL313	BMF94_0023_Rhodotorula_taiwanensis,DMC30DRAFT_16786_Rhodotorula_diobovata,RHOBADRAFT_52404_Rhodotorula_graminis,RHTO_00332_Rhodotorula_toruloides,R_glutinis_G02524_R_glutinis
ORTHOMCL314	BMF94_0024_Rhodotorula_taiwanensis,DMC30DRAFT_413073_Rhodotorula_diobovata,RHOBADRAFT_52407_Rhodotorula_graminis,RHTO_00330_Rhodotorula_toruloides,R_glutinis_G02529_R_glutinis
ORTHOMCL315	BMF94_0026_Rhodotorula_taiwanensis,DMC30DRAFT_386489_Rhodotorula_diobovata,RHOBADRAFT_42603_Rhodotorula_graminis,RHTO_00328_Rhodotorula_toruloides,R_glutinis_G02410_R_glutinis
ORTHOMCL316	BMF94_0029_Rhodotorula_taiwanensis,DMC30DRAFT_443327_Rhodotorula_diobovata,RHOBADRAFT_42607_Rhodotorula_graminis,RHTO_00324_Rhodotorula_toruloides,R_glutinis_G02414_R_glutinis
ORTHOMCL317	BMF94_0030_Rhodotorula_taiwanensis,DMC30DRAFT_407606_Rhodotorula_diobovata,RHOBADRAFT_64711_Rhodotorula_graminis,RHTO_00323_Rhodotorula_toruloides,R_glutinis_G02413_R_glutinis
ORTHOMCL318	BMF94_0031_Rhodotorula_taiwanensis,DMC30DRAFT_448194_Rhodotorula_diobovata,RHOBADRAFT_52324_Rhodotorula_graminis,RHTO_00321_Rhodotorula_toruloides,R_glutinis_G02433_R_glutinis
ORTHOMCL319	BMF94_0032_Rhodotorula_taiwanensis,DMC30DRAFT_117925_Rhodotorula_diobovata,RHOBADRAFT_21654_Rhodotorula_graminis,RHTO_00353_Rhodotorula_toruloides,R_glutinis_G02506_R_glutinis
ORTHOMCL320	BMF94_0033_Rhodotorula_taiwanensis,DMC30DRAFT_413098_Rhodotorula_diobovata,RHOBADRAFT_66183_Rhodotorula_graminis,RHTO_00148_Rhodotorula_toruloides,R_glutinis_G02408_R_glutinis
ORTHOMCL321	BMF94_0035_Rhodotorula_taiwanensis,DMC30DRAFT_410258_Rhodotorula_diobovata,RHOBADRAFT_25315_Rhodotorula_graminis,RHTO_00152_Rhodotorula_toruloides,R_glutinis_G02406_R_glutinis
ORTHOMCL322	BMF94_0036_Rhodotorula_taiwanensis,DMC30DRAFT_345518_Rhodotorula_diobovata,RHOBADRAFT_52303_Rhodotorula_graminis,RHTO_00153_Rhodotorula_toruloides,R_glutinis_G02405_R_glutinis
ORTHOMCL323	BMF94_0039_Rhodotorula_taiwanensis,DMC30DRAFT_371134_Rhodotorula_diobovata,RHOBADRAFT_34896_Rhodotorula_graminis,RHTO_00147_Rhodotorula_toruloides,R_glutinis_G02402_R_glutinis
ORTHOMCL324	BMF94_0040_Rhodotorula_taiwanensis,DMC30DRAFT_413192_Rhodotorula_diobovata,RHOBADRAFT_52299_Rhodotorula_graminis,RHTO_00146_Rhodotorula_toruloides,R_glutinis_G02400_R_glutinis
ORTHOMCL325	BMF94_0042_Rhodotorula_taiwanensis,DMC30DRAFT_443382_Rhodotorula_diobovata,RHOBADRAFT_42591_Rhodotorula_graminis,RHTO_00144_Rhodotorula_toruloides,R_glutinis_G02398_R_glutinis
ORTHOMCL326	BMF94_0043_Rhodotorula_taiwanensis,DMC30DRAFT_345583_Rhodotorula_diobovata,RHOBADRAFT_25309_Rhodotorula_graminis,RHTO_00142_Rhodotorula_toruloides,R_glutinis_G02399_R_glutinis
ORTHOMCL327	BMF94_0044_Rhodotorula_taiwanensis,DMC30DRAFT_443381_Rhodotorula_diobovata,RHOBADRAFT_52296_Rhodotorula_graminis,RHTO_00141_Rhodotorula_toruloides,R_glutinis_G02397_R_glutinis
ORTHOMCL328	BMF94_0045_Rhodotorula_taiwanensis,DMC30DRAFT_410272_Rhodotorula_diobovata,RHOBADRAFT_52295_Rhodotorula_graminis,RHTO_00139_Rhodotorula_toruloides,R_glutinis_G02396_R_glutinis
ORTHOMCL329	BMF94_0046_Rhodotorula_taiwanensis,DMC30DRAFT_109761_Rhodotorula_diobovata,RHOBADRAFT_52293_Rhodotorula_graminis,RHTO_00138_Rhodotorula_toruloides,R_glutinis_G02395_R_glutinis
ORTHOMCL330	BMF94_0047_Rhodotorula_taiwanensis,DMC30DRAFT_413132_Rhodotorula_diobovata,RHOBADRAFT_52292_Rhodotorula_graminis,RHTO_00137_Rhodotorula_toruloides,R_glutinis_G02394_R_glutinis
ORTHOMCL331	BMF94_0049_Rhodotorula_taiwanensis,DMC30DRAFT_109939_Rhodotorula_diobovata,RHOBADRAFT_42577_Rhodotorula_graminis,RHTO_00125_Rhodotorula_toruloides,R_glutinis_G02386_R_glutinis
ORTHOMCL332	BMF94_0050_Rhodotorula_taiwanensis,DMC30DRAFT_110054_Rhodotorula_diobovata,RHOBADRAFT_48185_Rhodotorula_graminis,RHTO_00126_Rhodotorula_toruloides,R_glutinis_G02387_R_glutinis
ORTHOMCL333	BMF94_0051_Rhodotorula_taiwanensis,DMC30DRAFT_443370_Rhodotorula_diobovata,RHOBADRAFT_52288_Rhodotorula_graminis,RHTO_00127_Rhodotorula_toruloides,R_glutinis_G02388_R_glutinis
ORTHOMCL334	BMF94_0052_Rhodotorula_taiwanensis,DMC30DRAFT_420500_Rhodotorula_diobovata,RHOBADRAFT_25295_Rhodotorula_graminis,RHTO_00128_Rhodotorula_toruloides,R_glutinis_G02389_R_glutinis
ORTHOMCL335	BMF94_0053_Rhodotorula_taiwanensis,DMC30DRAFT_371032_Rhodotorula_diobovata,RHOBADRAFT_52286_Rhodotorula_graminis,RHTO_00132_Rhodotorula_toruloides,R_glutinis_G02390_R_glutinis
ORTHOMCL336	BMF94_0056_Rhodotorula_taiwanensis,DMC30DRAFT_371095_Rhodotorula_diobovata,RHOBADRAFT_42554_Rhodotorula_graminis,RHTO_00098_Rhodotorula_toruloides,R_glutinis_G02365_R_glutinis
ORTHOMCL337	BMF94_0057_Rhodotorula_taiwanensis,DMC30DRAFT_443352_Rhodotorula_diobovata,RHOBADRAFT_52275_Rhodotorula_graminis,RHTO_00096_Rhodotorula_toruloides,R_glutinis_G02377_R_glutinis
ORTHOMCL338	BMF94_0058_Rhodotorula_taiwanensis,DMC30DRAFT_413106_Rhodotorula_diobovata,RHOBADRAFT_34865_Rhodotorula_graminis,RHTO_00095_Rhodotorula_toruloides,R_glutinis_G02376_R_glutinis
ORTHOMCL339	BMF94_0061_Rhodotorula_taiwanensis,DMC30DRAFT_410264_Rhodotorula_diobovata,RHOBADRAFT_34854_Rhodotorula_graminis,RHTO_00097_Rhodotorula_toruloides,R_glutinis_G02372_R_glutinis
ORTHOMCL340	BMF94_0062_Rhodotorula_taiwanensis,DMC30DRAFT_370999_Rhodotorula_diobovata,RHOBADRAFT_34858_Rhodotorula_graminis,RHTO_00092_Rhodotorula_toruloides,R_glutinis_G02373_R_glutinis
ORTHOMCL341	BMF94_0063_Rhodotorula_taiwanensis,DMC30DRAFT_413108_Rhodotorula_diobovata,RHOBADRAFT_48181_Rhodotorula_graminis,RHTO_00091_Rhodotorula_toruloides,R_glutinis_G02374_R_glutinis
ORTHOMCL342	BMF94_0064_Rhodotorula_taiwanensis,DMC30DRAFT_420492_Rhodotorula_diobovata,RHOBADRAFT_34862_Rhodotorula_graminis,RHTO_00090_Rhodotorula_toruloides,R_glutinis_G02375_R_glutinis
ORTHOMCL343	BMF94_0065_Rhodotorula_taiwanensis,DMC30DRAFT_413112_Rhodotorula_diobovata,RHOBADRAFT_42560_Rhodotorula_graminis,RHTO_00114_Rhodotorula_toruloides,R_glutinis_G02370_R_glutinis
ORTHOMCL344	BMF94_0066_Rhodotorula_taiwanensis,DMC30DRAFT_386609_Rhodotorula_diobovata,RHOBADRAFT_7253_Rhodotorula_graminis,RHTO_00115_Rhodotorula_toruloides,R_glutinis_G02369_R_glutinis
ORTHOMCL345	BMF94_0068_Rhodotorula_taiwanensis,DMC30DRAFT_386615_Rhodotorula_diobovata,RHOBADRAFT_34873_Rhodotorula_graminis,RHTO_00119_Rhodotorula_toruloides,R_glutinis_G02383_R_glutinis
ORTHOMCL346	BMF94_0070_Rhodotorula_taiwanensis,DMC30DRAFT_345789_Rhodotorula_diobovata,RHOBADRAFT_52282_Rhodotorula_graminis,RHTO_00121_Rhodotorula_toruloides,R_glutinis_G02384_R_glutinis
ORTHOMCL347	BMF94_0071_Rhodotorula_taiwanensis,DMC30DRAFT_109626_Rhodotorula_diobovata,RHOBADRAFT_52283_Rhodotorula_graminis,RHTO_00122_Rhodotorula_toruloides,R_glutinis_G02385_R_glutinis
ORTHOMCL348	BMF94_0072_Rhodotorula_taiwanensis,DMC30DRAFT_448574_Rhodotorula_diobovata,RHOBADRAFT_48801_Rhodotorula_graminis,RHTO_07915_Rhodotorula_toruloides,R_glutinis_G05331_R_glutinis
ORTHOMCL349	BMF94_0073_Rhodotorula_taiwanensis,DMC30DRAFT_443375_Rhodotorula_diobovata,RHOBADRAFT_52290_Rhodotorula_graminis,RHTO_00135_Rhodotorula_toruloides,R_glutinis_G02392_R_glutinis
ORTHOMCL350	BMF94_0075_Rhodotorula_taiwanensis,DMC30DRAFT_413127_Rhodotorula_diobovata,RHOBADRAFT_52289_Rhodotorula_graminis,RHTO_00133_Rhodotorula_toruloides,R_glutinis_G02391_R_glutinis
ORTHOMCL351	BMF94_0079_Rhodotorula_taiwanensis,DMC30DRAFT_413173_Rhodotorula_diobovata,RHOBADRAFT_64700_Rhodotorula_graminis,RHTO_00101_Rhodotorula_toruloides,R_glutinis_G02362_R_glutinis
ORTHOMCL352	BMF94_0080_Rhodotorula_taiwanensis,DMC30DRAFT_112458_Rhodotorula_diobovata,RHOBADRAFT_52260_Rhodotorula_graminis,RHTO_00102_Rhodotorula_toruloides,R_glutinis_G02361_R_glutinis
ORTHOMCL353	BMF94_0081_Rhodotorula_taiwanensis,DMC30DRAFT_111984_Rhodotorula_diobovata,RHOBADRAFT_66175_Rhodotorula_graminis,RHTO_00103_Rhodotorula_toruloides,R_glutinis_G02363_R_glutinis
ORTHOMCL354	BMF94_0082_Rhodotorula_taiwanensis,DMC30DRAFT_111552_Rhodotorula_diobovata,RHOBADRAFT_34867_Rhodotorula_graminis,RHTO_00105_Rhodotorula_toruloides,R_glutinis_G02378_R_glutinis
ORTHOMCL355	BMF94_0083_Rhodotorula_taiwanensis,DMC30DRAFT_111516_Rhodotorula_diobovata,RHOBADRAFT_34869_Rhodotorula_graminis,RHTO_00107_Rhodotorula_toruloides,R_glutinis_G02379_R_glutinis
ORTHOMCL356	BMF94_0084_Rhodotorula_taiwanensis,DMC30DRAFT_345746_Rhodotorula_diobovata,RHOBADRAFT_52258_Rhodotorula_graminis,RHTO_00108_Rhodotorula_toruloides,R_glutinis_G02359_R_glutinis
ORTHOMCL357	BMF94_0085_Rhodotorula_taiwanensis,DMC30DRAFT_413171_Rhodotorula_diobovata,RHOBADRAFT_42549_Rhodotorula_graminis,RHTO_00109_Rhodotorula_toruloides,R_glutinis_G02360_R_glutinis
ORTHOMCL358	BMF94_0087_Rhodotorula_taiwanensis,DMC30DRAFT_113033_Rhodotorula_diobovata,RHOBADRAFT_52250_Rhodotorula_graminis,RHTO_00089_Rhodotorula_toruloides,R_glutinis_G02350_R_glutinis
ORTHOMCL359	BMF94_0088_Rhodotorula_taiwanensis,DMC30DRAFT_345554_Rhodotorula_diobovata,RHOBADRAFT_13269_Rhodotorula_graminis,RHTO_00112_Rhodotorula_toruloides,R_glutinis_G02349_R_glutinis
ORTHOMCL360	BMF94_0089_Rhodotorula_taiwanensis,DMC30DRAFT_413181_Rhodotorula_diobovata,RHOBADRAFT_34830_Rhodotorula_graminis,RHTO_00113_Rhodotorula_toruloides,R_glutinis_G02348_R_glutinis
ORTHOMCL361	BMF94_0090_Rhodotorula_taiwanensis,DMC30DRAFT_358476_Rhodotorula_diobovata,RHOBADRAFT_34838_Rhodotorula_graminis,RHTO_00111_Rhodotorula_toruloides,R_glutinis_G02358_R_glutinis
ORTHOMCL362	BMF94_0091_Rhodotorula_taiwanensis,DMC30DRAFT_371114_Rhodotorula_diobovata,RHOBADRAFT_52252_Rhodotorula_graminis,RHTO_00087_Rhodotorula_toruloides,R_glutinis_G02352_R_glutinis
ORTHOMCL363	BMF94_0092_Rhodotorula_taiwanensis,DMC30DRAFT_386779_Rhodotorula_diobovata,RHOBADRAFT_52256_Rhodotorula_graminis,RHTO_00086_Rhodotorula_toruloides,R_glutinis_G02357_R_glutinis
ORTHOMCL364	BMF94_0093_Rhodotorula_taiwanensis,DMC30DRAFT_443411_Rhodotorula_diobovata,RHOBADRAFT_52255_Rhodotorula_graminis,RHTO_00085_Rhodotorula_toruloides,R_glutinis_G02356_R_glutinis
ORTHOMCL365	BMF94_0094_Rhodotorula_taiwanensis,DMC30DRAFT_413174_Rhodotorula_diobovata,RHOBADRAFT_52254_Rhodotorula_graminis,RHTO_00084_Rhodotorula_toruloides,R_glutinis_G02354_R_glutinis
ORTHOMCL366	BMF94_0096_Rhodotorula_taiwanensis,DMC30DRAFT_443421_Rhodotorula_diobovata,RHOBADRAFT_42542_Rhodotorula_graminis,RHTO_00082_Rhodotorula_toruloides,R_glutinis_G02353_R_glutinis
ORTHOMCL367	BMF94_0097_Rhodotorula_taiwanensis,DMC30DRAFT_443402_Rhodotorula_diobovata,RHOBADRAFT_48175_Rhodotorula_graminis,RHTO_00058_Rhodotorula_toruloides,R_glutinis_G02337_R_glutinis
ORTHOMCL368	BMF94_0098_Rhodotorula_taiwanensis,DMC30DRAFT_111501_Rhodotorula_diobovata,RHOBADRAFT_52239_Rhodotorula_graminis,RHTO_00059_Rhodotorula_toruloides,R_glutinis_G02335_R_glutinis
ORTHOMCL369	BMF94_0100_Rhodotorula_taiwanensis,DMC30DRAFT_345525_Rhodotorula_diobovata,RHOBADRAFT_42525_Rhodotorula_graminis,RHTO_00061_Rhodotorula_toruloides,R_glutinis_G02333_R_glutinis
ORTHOMCL370	BMF94_0101_Rhodotorula_taiwanensis,DMC30DRAFT_111466_Rhodotorula_diobovata,RHOBADRAFT_34816_Rhodotorula_graminis,RHTO_00062_Rhodotorula_toruloides,R_glutinis_G02332_R_glutinis
ORTHOMCL371	BMF94_0102_Rhodotorula_taiwanensis,DMC30DRAFT_386726_Rhodotorula_diobovata,RHOBADRAFT_52236_Rhodotorula_graminis,RHTO_00063_Rhodotorula_toruloides,R_glutinis_G02331_R_glutinis
ORTHOMCL372	BMF94_0105_Rhodotorula_taiwanensis,DMC30DRAFT_110855_Rhodotorula_diobovata,RHOBADRAFT_48172_Rhodotorula_graminis,RHTO_00052_Rhodotorula_toruloides,R_glutinis_G02323_R_glutinis
ORTHOMCL373	BMF94_0106_Rhodotorula_taiwanensis,DMC30DRAFT_110655_Rhodotorula_diobovata,RHOBADRAFT_52228_Rhodotorula_graminis,RHTO_00054_Rhodotorula_toruloides,R_glutinis_G02324_R_glutinis
ORTHOMCL374	BMF94_0107_Rhodotorula_taiwanensis,DMC30DRAFT_413138_Rhodotorula_diobovata,RHOBADRAFT_42515_Rhodotorula_graminis,RHTO_00070_Rhodotorula_toruloides,R_glutinis_G02325_R_glutinis
ORTHOMCL375	BMF94_0110_Rhodotorula_taiwanensis,DMC30DRAFT_113644_Rhodotorula_diobovata,RHOBADRAFT_42518_Rhodotorula_graminis,RHTO_00073_Rhodotorula_toruloides,R_glutinis_G02327_R_glutinis
ORTHOMCL376	BMF94_0113_Rhodotorula_taiwanensis,DMC30DRAFT_443387_Rhodotorula_diobovata,RHOBADRAFT_52226_Rhodotorula_graminis,RHTO_00050_Rhodotorula_toruloides,R_glutinis_G02322_R_glutinis
ORTHOMCL377	BMF94_0114_Rhodotorula_taiwanensis,DMC30DRAFT_371061_Rhodotorula_diobovata,RHOBADRAFT_66168_Rhodotorula_graminis,RHTO_00049_Rhodotorula_toruloides,R_glutinis_G02321_R_glutinis
ORTHOMCL378	BMF94_0115_Rhodotorula_taiwanensis,DMC30DRAFT_358430_Rhodotorula_diobovata,RHOBADRAFT_34803_Rhodotorula_graminis,RHTO_00048_Rhodotorula_toruloides,R_glutinis_G02320_R_glutinis
ORTHOMCL379	BMF94_0116_Rhodotorula_taiwanensis,DMC30DRAFT_113901_Rhodotorula_diobovata,RHOBADRAFT_52233_Rhodotorula_graminis,RHTO_00045_Rhodotorula_toruloides,R_glutinis_G02328_R_glutinis
ORTHOMCL380	BMF94_0117_Rhodotorula_taiwanensis,DMC30DRAFT_114223_Rhodotorula_diobovata,RHOBADRAFT_52213_Rhodotorula_graminis,RHTO_00042_Rhodotorula_toruloides,R_glutinis_G02307_R_glutinis
ORTHOMCL381	BMF94_0118_Rhodotorula_taiwanensis,DMC30DRAFT_345646_Rhodotorula_diobovata,RHOBADRAFT_34793_Rhodotorula_graminis,RHTO_00040_Rhodotorula_toruloides,R_glutinis_G02309_R_glutinis
ORTHOMCL382	BMF94_0122_Rhodotorula_taiwanensis,DMC30DRAFT_345545_Rhodotorula_diobovata,RHOBADRAFT_42502_Rhodotorula_graminis,RHTO_00034_Rhodotorula_toruloides,R_glutinis_G02312_R_glutinis
ORTHOMCL383	BMF94_0124_Rhodotorula_taiwanensis,DMC30DRAFT_413201_Rhodotorula_diobovata,RHOBADRAFT_12887_Rhodotorula_graminis,RHTO_00030_Rhodotorula_toruloides,R_glutinis_G02316_R_glutinis
ORTHOMCL384	BMF94_0125_Rhodotorula_taiwanensis,DMC30DRAFT_386900_Rhodotorula_diobovata,RHOBADRAFT_64692_Rhodotorula_graminis,RHTO_00031_Rhodotorula_toruloides,R_glutinis_G02315_R_glutinis
ORTHOMCL385	BMF94_0126_Rhodotorula_taiwanensis,DMC30DRAFT_386941_Rhodotorula_diobovata,RHOBADRAFT_42492_Rhodotorula_graminis,RHTO_00023_Rhodotorula_toruloides,R_glutinis_G02302_R_glutinis
ORTHOMCL386	BMF94_0128_Rhodotorula_taiwanensis,DMC30DRAFT_345580_Rhodotorula_diobovata,RHOBADRAFT_34801_Rhodotorula_graminis,RHTO_00021_Rhodotorula_toruloides,R_glutinis_G02318_R_glutinis
ORTHOMCL387	BMF94_0129_Rhodotorula_taiwanensis,DMC30DRAFT_113871_Rhodotorula_diobovata,RHOBADRAFT_42507_Rhodotorula_graminis,RHTO_00020_Rhodotorula_toruloides,R_glutinis_G02317_R_glutinis
ORTHOMCL388	BMF94_0130_Rhodotorula_taiwanensis,DMC30DRAFT_443457_Rhodotorula_diobovata,RHOBADRAFT_25196_Rhodotorula_graminis,RHTO_00027_Rhodotorula_toruloides,R_glutinis_G02301_R_glutinis
ORTHOMCL389	BMF94_0131_Rhodotorula_taiwanensis,DMC30DRAFT_422820_Rhodotorula_diobovata,RHOBADRAFT_50434_Rhodotorula_graminis,RHTO_00025_Rhodotorula_toruloides,R_glutinis_G00008_R_glutinis
ORTHOMCL390	BMF94_0132_Rhodotorula_taiwanensis,DMC30DRAFT_413216_Rhodotorula_diobovata,RHOBADRAFT_34778_Rhodotorula_graminis,RHTO_00024_Rhodotorula_toruloides,R_glutinis_G02299_R_glutinis
ORTHOMCL391	BMF94_0133_Rhodotorula_taiwanensis,DMC30DRAFT_444565_Rhodotorula_diobovata,RHOBADRAFT_40629_Rhodotorula_graminis,RHTO_02260_Rhodotorula_toruloides,R_glutinis_G00176_R_glutinis
ORTHOMCL392	BMF94_0134_Rhodotorula_taiwanensis,DMC30DRAFT_386904_Rhodotorula_diobovata,RHOBADRAFT_52219_Rhodotorula_graminis,RHTO_00032_Rhodotorula_toruloides,R_glutinis_G02314_R_glutinis
ORTHOMCL393	BMF94_0135_Rhodotorula_taiwanensis,DMC30DRAFT_358526_Rhodotorula_diobovata,RHOBADRAFT_64691_Rhodotorula_graminis,RHTO_00033_Rhodotorula_toruloides,R_glutinis_G02313_R_glutinis
ORTHOMCL394	BMF94_0136_Rhodotorula_taiwanensis,DMC30DRAFT_413217_Rhodotorula_diobovata,RHOBADRAFT_52192_Rhodotorula_graminis,RHTO_00019_Rhodotorula_toruloides,R_glutinis_G02286_R_glutinis
ORTHOMCL395	BMF94_0137_Rhodotorula_taiwanensis,DMC30DRAFT_386976_Rhodotorula_diobovata,RHOBADRAFT_25176_Rhodotorula_graminis,RHTO_00013_Rhodotorula_toruloides,R_glutinis_G02291_R_glutinis
ORTHOMCL396	BMF94_0138_Rhodotorula_taiwanensis,DMC30DRAFT_386957_Rhodotorula_diobovata,RHOBADRAFT_52193_Rhodotorula_graminis,RHTO_00014_Rhodotorula_toruloides,R_glutinis_G02287_R_glutinis
ORTHOMCL397	BMF94_0140_Rhodotorula_taiwanensis,DMC30DRAFT_386977_Rhodotorula_diobovata,RHOBADRAFT_42479_Rhodotorula_graminis,RHTO_00012_Rhodotorula_toruloides,R_glutinis_G02292_R_glutinis
ORTHOMCL398	BMF94_0141_Rhodotorula_taiwanensis,DMC30DRAFT_114695_Rhodotorula_diobovata,RHOBADRAFT_34764_Rhodotorula_graminis,RHTO_00011_Rhodotorula_toruloides,R_glutinis_G02293_R_glutinis
ORTHOMCL399	BMF94_0142_Rhodotorula_taiwanensis,DMC30DRAFT_114561_Rhodotorula_diobovata,RHOBADRAFT_52194_Rhodotorula_graminis,RHTO_00010_Rhodotorula_toruloides,R_glutinis_G02288_R_glutinis
ORTHOMCL400	BMF94_0144_Rhodotorula_taiwanensis,DMC30DRAFT_386997_Rhodotorula_diobovata,RHOBADRAFT_34767_Rhodotorula_graminis,RHTO_00006_Rhodotorula_toruloides,R_glutinis_G02295_R_glutinis
ORTHOMCL401	BMF94_0145_Rhodotorula_taiwanensis,DMC30DRAFT_443471_Rhodotorula_diobovata,RHOBADRAFT_48166_Rhodotorula_graminis,RHTO_00005_Rhodotorula_toruloides,R_glutinis_G02296_R_glutinis
ORTHOMCL402	BMF94_0147_Rhodotorula_taiwanensis,DMC30DRAFT_386988_Rhodotorula_diobovata,RHOBADRAFT_52202_Rhodotorula_graminis,RHTO_00003_Rhodotorula_toruloides,R_glutinis_G02297_R_glutinis
ORTHOMCL403	BMF94_0150_Rhodotorula_taiwanensis,DMC30DRAFT_347210_Rhodotorula_diobovata,RHOBADRAFT_53989_Rhodotorula_graminis,RHTO_02333_Rhodotorula_toruloides,R_glutinis_G04239_R_glutinis
ORTHOMCL404	BMF94_0151_Rhodotorula_taiwanensis,DMC30DRAFT_444193_Rhodotorula_diobovata,RHOBADRAFT_52685_Rhodotorula_graminis,RHTO_02797_Rhodotorula_toruloides,R_glutinis_G03011_R_glutinis
ORTHOMCL405	BMF94_0152_Rhodotorula_taiwanensis,DMC30DRAFT_296179_Rhodotorula_diobovata,RHOBADRAFT_43247_Rhodotorula_graminis,RHTO_02798_Rhodotorula_toruloides,R_glutinis_G03179_R_glutinis
ORTHOMCL406	BMF94_0155_Rhodotorula_taiwanensis,DMC30DRAFT_389119_Rhodotorula_diobovata,RHOBADRAFT_52844_Rhodotorula_graminis,RHTO_02807_Rhodotorula_toruloides,R_glutinis_G03177_R_glutinis
ORTHOMCL407	BMF94_0156_Rhodotorula_taiwanensis,DMC30DRAFT_444201_Rhodotorula_diobovata,RHOBADRAFT_64838_Rhodotorula_graminis,RHTO_02808_Rhodotorula_toruloides,R_glutinis_G03176_R_glutinis
ORTHOMCL408	BMF94_0157_Rhodotorula_taiwanensis,DMC30DRAFT_442299_Rhodotorula_diobovata,RHOBADRAFT_52842_Rhodotorula_graminis,RHTO_02809_Rhodotorula_toruloides,R_glutinis_G03175_R_glutinis
ORTHOMCL409	BMF94_0159_Rhodotorula_taiwanensis,DMC30DRAFT_420819_Rhodotorula_diobovata,RHOBADRAFT_52837_Rhodotorula_graminis,RHTO_02815_Rhodotorula_toruloides,R_glutinis_G03171_R_glutinis
ORTHOMCL410	BMF94_0160_Rhodotorula_taiwanensis,DMC30DRAFT_295951_Rhodotorula_diobovata,RHOBADRAFT_35576_Rhodotorula_graminis,RHTO_02816_Rhodotorula_toruloides,R_glutinis_G03172_R_glutinis
ORTHOMCL411	BMF94_0162_Rhodotorula_taiwanensis,DMC30DRAFT_411886_Rhodotorula_diobovata,RHOBADRAFT_13647_Rhodotorula_graminis,RHTO_02811_Rhodotorula_toruloides,R_glutinis_G02999_R_glutinis
ORTHOMCL412	BMF94_0163_Rhodotorula_taiwanensis,DMC30DRAFT_410619_Rhodotorula_diobovata,RHOBADRAFT_35524_Rhodotorula_graminis,RHTO_02818_Rhodotorula_toruloides,R_glutinis_G03159_R_glutinis
ORTHOMCL413	BMF94_0165_Rhodotorula_taiwanensis,DMC30DRAFT_359921_Rhodotorula_diobovata,RHOBADRAFT_43192_Rhodotorula_graminis,RHTO_02820_Rhodotorula_toruloides,R_glutinis_G03161_R_glutinis
ORTHOMCL414	BMF94_0167_Rhodotorula_taiwanensis,DMC30DRAFT_389154_Rhodotorula_diobovata,RHOBADRAFT_13973_Rhodotorula_graminis,RHTO_02839_Rhodotorula_toruloides,R_glutinis_G03117_R_glutinis
ORTHOMCL415	BMF94_0169_Rhodotorula_taiwanensis,DMC30DRAFT_296612_Rhodotorula_diobovata,RHOBADRAFT_52762_Rhodotorula_graminis,RHTO_02841_Rhodotorula_toruloides,R_glutinis_G03115_R_glutinis
ORTHOMCL416	BMF94_0171_Rhodotorula_taiwanensis,DMC30DRAFT_410616_Rhodotorula_diobovata,RHOBADRAFT_48304_Rhodotorula_graminis,RHTO_02843_Rhodotorula_toruloides,R_glutinis_G03155_R_glutinis
ORTHOMCL417	BMF94_0172_Rhodotorula_taiwanensis,DMC30DRAFT_359903_Rhodotorula_diobovata,RHOBADRAFT_13779_Rhodotorula_graminis,RHTO_02836_Rhodotorula_toruloides,R_glutinis_G03154_R_glutinis
ORTHOMCL418	BMF94_0174_Rhodotorula_taiwanensis,DMC30DRAFT_389170_Rhodotorula_diobovata,RHOBADRAFT_52806_Rhodotorula_graminis,RHTO_02833_Rhodotorula_toruloides,R_glutinis_G03151_R_glutinis
ORTHOMCL419	BMF94_0175_Rhodotorula_taiwanensis,DMC30DRAFT_347062_Rhodotorula_diobovata,RHOBADRAFT_52807_Rhodotorula_graminis,RHTO_02832_Rhodotorula_toruloides,R_glutinis_G03150_R_glutinis
ORTHOMCL420	BMF94_0176_Rhodotorula_taiwanensis,DMC30DRAFT_420834_Rhodotorula_diobovata,RHOBADRAFT_52808_Rhodotorula_graminis,RHTO_02831_Rhodotorula_toruloides,R_glutinis_G03149_R_glutinis
ORTHOMCL421	BMF94_0177_Rhodotorula_taiwanensis,DMC30DRAFT_296745_Rhodotorula_diobovata,RHOBADRAFT_52810_Rhodotorula_graminis,RHTO_02829_Rhodotorula_toruloides,R_glutinis_G03147_R_glutinis
ORTHOMCL422	BMF94_0180_Rhodotorula_taiwanensis,DMC30DRAFT_60849_Rhodotorula_diobovata,RHOBADRAFT_35429_Rhodotorula_graminis,RHTO_02698_Rhodotorula_toruloides,R_glutinis_G03063_R_glutinis
ORTHOMCL423	BMF94_0182_Rhodotorula_taiwanensis,DMC30DRAFT_60852_Rhodotorula_diobovata,RHOBADRAFT_49552_Rhodotorula_graminis,RHTO_02699_Rhodotorula_toruloides,R_glutinis_G03064_R_glutinis
ORTHOMCL424	BMF94_0183_Rhodotorula_taiwanensis,DMC30DRAFT_379332_Rhodotorula_diobovata,RHOBADRAFT_31582_Rhodotorula_graminis,RHTO_02714_Rhodotorula_toruloides,R_glutinis_G03084_R_glutinis
ORTHOMCL425	BMF94_0185_Rhodotorula_taiwanensis,DMC30DRAFT_447513_Rhodotorula_diobovata,RHOBADRAFT_52704_Rhodotorula_graminis,RHTO_02716_Rhodotorula_toruloides,R_glutinis_G03030_R_glutinis
ORTHOMCL426	BMF94_0186_Rhodotorula_taiwanensis,DMC30DRAFT_447514_Rhodotorula_diobovata,RHOBADRAFT_52703_Rhodotorula_graminis,RHTO_02717_Rhodotorula_toruloides,R_glutinis_G03031_R_glutinis
ORTHOMCL427	BMF94_0187_Rhodotorula_taiwanensis,DMC30DRAFT_447531_Rhodotorula_diobovata,RHOBADRAFT_52705_Rhodotorula_graminis,RHTO_02712_Rhodotorula_toruloides,R_glutinis_G03032_R_glutinis
ORTHOMCL428	BMF94_0190_Rhodotorula_taiwanensis,DMC30DRAFT_283055_Rhodotorula_diobovata,RHOBADRAFT_52719_Rhodotorula_graminis,RHTO_02710_Rhodotorula_toruloides,R_glutinis_G03045_R_glutinis
ORTHOMCL429	BMF94_0194_Rhodotorula_taiwanensis,DMC30DRAFT_265019_Rhodotorula_diobovata,RHOBADRAFT_52935_Rhodotorula_graminis,RHTO_02998_Rhodotorula_toruloides,R_glutinis_G03276_R_glutinis
ORTHOMCL430	BMF94_0195_Rhodotorula_taiwanensis,DMC30DRAFT_352631_Rhodotorula_diobovata,RHOBADRAFT_52936_Rhodotorula_graminis,RHTO_02996_Rhodotorula_toruloides,R_glutinis_G03277_R_glutinis
ORTHOMCL431	BMF94_0196_Rhodotorula_taiwanensis,DMC30DRAFT_352605_Rhodotorula_diobovata,RHOBADRAFT_52937_Rhodotorula_graminis,RHTO_02995_Rhodotorula_toruloides,R_glutinis_G03278_R_glutinis
ORTHOMCL432	BMF94_0197_Rhodotorula_taiwanensis,DMC30DRAFT_264862_Rhodotorula_diobovata,RHOBADRAFT_52938_Rhodotorula_graminis,RHTO_02993_Rhodotorula_toruloides,R_glutinis_G03279_R_glutinis
ORTHOMCL433	BMF94_0198_Rhodotorula_taiwanensis,DMC30DRAFT_417550_Rhodotorula_diobovata,RHOBADRAFT_48327_Rhodotorula_graminis,RHTO_02991_Rhodotorula_toruloides,R_glutinis_G03231_R_glutinis
ORTHOMCL434	BMF94_0199_Rhodotorula_taiwanensis,DMC30DRAFT_417551_Rhodotorula_diobovata,RHOBADRAFT_52893_Rhodotorula_graminis,RHTO_02990_Rhodotorula_toruloides,R_glutinis_G03232_R_glutinis
ORTHOMCL435	BMF94_0200_Rhodotorula_taiwanensis,DMC30DRAFT_399419_Rhodotorula_diobovata,RHOBADRAFT_26106_Rhodotorula_graminis,RHTO_02988_Rhodotorula_toruloides,R_glutinis_G03238_R_glutinis
ORTHOMCL436	BMF94_0201_Rhodotorula_taiwanensis,DMC30DRAFT_447615_Rhodotorula_diobovata,RHOBADRAFT_52898_Rhodotorula_graminis,RHTO_02989_Rhodotorula_toruloides,R_glutinis_G03237_R_glutinis
ORTHOMCL437	BMF94_0202_Rhodotorula_taiwanensis,DMC30DRAFT_287318_Rhodotorula_diobovata,RHOBADRAFT_43312_Rhodotorula_graminis,RHTO_02987_Rhodotorula_toruloides,R_glutinis_G03236_R_glutinis
ORTHOMCL438	BMF94_0203_Rhodotorula_taiwanensis,DMC30DRAFT_422077_Rhodotorula_diobovata,RHOBADRAFT_52897_Rhodotorula_graminis,RHTO_02986_Rhodotorula_toruloides,R_glutinis_G03235_R_glutinis
ORTHOMCL439	BMF94_0205_Rhodotorula_taiwanensis,DMC30DRAFT_417553_Rhodotorula_diobovata,RHOBADRAFT_43310_Rhodotorula_graminis,RHTO_02985_Rhodotorula_toruloides,R_glutinis_G03234_R_glutinis
ORTHOMCL440	BMF94_0206_Rhodotorula_taiwanensis,DMC30DRAFT_287158_Rhodotorula_diobovata,RHOBADRAFT_35647_Rhodotorula_graminis,RHTO_02980_Rhodotorula_toruloides,R_glutinis_G03229_R_glutinis
ORTHOMCL441	BMF94_0209_Rhodotorula_taiwanensis,DMC30DRAFT_417541_Rhodotorula_diobovata,RHOBADRAFT_35635_Rhodotorula_graminis,RHTO_02978_Rhodotorula_toruloides,R_glutinis_G03224_R_glutinis
ORTHOMCL442	BMF94_0210_Rhodotorula_taiwanensis,DMC30DRAFT_447602_Rhodotorula_diobovata,RHOBADRAFT_52886_Rhodotorula_graminis,RHTO_02975_Rhodotorula_toruloides,R_glutinis_G03225_R_glutinis
ORTHOMCL443	BMF94_0213_Rhodotorula_taiwanensis,DMC30DRAFT_413962_Rhodotorula_diobovata,RHOBADRAFT_26053_Rhodotorula_graminis,RHTO_02974_Rhodotorula_toruloides,R_glutinis_G03196_R_glutinis
ORTHOMCL444	BMF94_0215_Rhodotorula_taiwanensis,DMC30DRAFT_389037_Rhodotorula_diobovata,RHOBADRAFT_52870_Rhodotorula_graminis,RHTO_02972_Rhodotorula_toruloides,R_glutinis_G03209_R_glutinis
ORTHOMCL445	BMF94_0217_Rhodotorula_taiwanensis,DMC30DRAFT_442185_Rhodotorula_diobovata,RHOBADRAFT_52872_Rhodotorula_graminis,RHTO_02970_Rhodotorula_toruloides,R_glutinis_G03211_R_glutinis
ORTHOMCL446	BMF94_0218_Rhodotorula_taiwanensis,DMC30DRAFT_141045_Rhodotorula_diobovata,RHOBADRAFT_53013_Rhodotorula_graminis,RHTO_03171_Rhodotorula_toruloides,R_glutinis_G03376_R_glutinis
ORTHOMCL447	BMF94_0222_Rhodotorula_taiwanensis,DMC30DRAFT_140638_Rhodotorula_diobovata,RHOBADRAFT_53005_Rhodotorula_graminis,RHTO_03129_Rhodotorula_toruloides,R_glutinis_G03368_R_glutinis
ORTHOMCL448	BMF94_0223_Rhodotorula_taiwanensis,DMC30DRAFT_392113_Rhodotorula_diobovata,RHOBADRAFT_53008_Rhodotorula_graminis,RHTO_03128_Rhodotorula_toruloides,R_glutinis_G03371_R_glutinis
ORTHOMCL449	BMF94_0224_Rhodotorula_taiwanensis,DMC30DRAFT_392111_Rhodotorula_diobovata,RHOBADRAFT_53007_Rhodotorula_graminis,RHTO_03127_Rhodotorula_toruloides,R_glutinis_G03370_R_glutinis
ORTHOMCL450	BMF94_0226_Rhodotorula_taiwanensis,DMC30DRAFT_348856_Rhodotorula_diobovata,RHOBADRAFT_6478_Rhodotorula_graminis,RHTO_03125_Rhodotorula_toruloides,R_glutinis_G03372_R_glutinis
ORTHOMCL451	BMF94_0227_Rhodotorula_taiwanensis,DMC30DRAFT_415059_Rhodotorula_diobovata,RHOBADRAFT_43434_Rhodotorula_graminis,RHTO_03124_Rhodotorula_toruloides,R_glutinis_G03362_R_glutinis
ORTHOMCL452	BMF94_0228_Rhodotorula_taiwanensis,DMC30DRAFT_103500_Rhodotorula_diobovata,RHOBADRAFT_43414_Rhodotorula_graminis,RHTO_03123_Rhodotorula_toruloides,R_glutinis_G03344_R_glutinis
ORTHOMCL453	BMF94_0229_Rhodotorula_taiwanensis,DMC30DRAFT_103797_Rhodotorula_diobovata,RHOBADRAFT_43413_Rhodotorula_graminis,RHTO_03122_Rhodotorula_toruloides,R_glutinis_G03343_R_glutinis
ORTHOMCL454	BMF94_0231_Rhodotorula_taiwanensis,DMC30DRAFT_103530_Rhodotorula_diobovata,RHOBADRAFT_26208_Rhodotorula_graminis,RHTO_03120_Rhodotorula_toruloides,R_glutinis_G03342_R_glutinis
ORTHOMCL455	BMF94_0232_Rhodotorula_taiwanensis,DMC30DRAFT_419655_Rhodotorula_diobovata,RHOBADRAFT_52986_Rhodotorula_graminis,RHTO_03119_Rhodotorula_toruloides,R_glutinis_G03340_R_glutinis
ORTHOMCL456	BMF94_0236_Rhodotorula_taiwanensis,DMC30DRAFT_354856_Rhodotorula_diobovata,RHOBADRAFT_13761_Rhodotorula_graminis,RHTO_03115_Rhodotorula_toruloides,R_glutinis_G03338_R_glutinis
ORTHOMCL457	BMF94_0237_Rhodotorula_taiwanensis,DMC30DRAFT_452092_Rhodotorula_diobovata,RHOBADRAFT_52982_Rhodotorula_graminis,RHTO_03114_Rhodotorula_toruloides,R_glutinis_G03337_R_glutinis
ORTHOMCL458	BMF94_0239_Rhodotorula_taiwanensis,DMC30DRAFT_422354_Rhodotorula_diobovata,RHOBADRAFT_64866_Rhodotorula_graminis,RHTO_03113_Rhodotorula_toruloides,R_glutinis_G03336_R_glutinis
ORTHOMCL459	BMF94_0240_Rhodotorula_taiwanensis,DMC30DRAFT_448470_Rhodotorula_diobovata,RHOBADRAFT_43403_Rhodotorula_graminis,RHTO_03112_Rhodotorula_toruloides,R_glutinis_G03335_R_glutinis
ORTHOMCL460	BMF94_0241_Rhodotorula_taiwanensis,DMC30DRAFT_31403_Rhodotorula_diobovata,RHOBADRAFT_35750_Rhodotorula_graminis,RHTO_03111_Rhodotorula_toruloides,R_glutinis_G03334_R_glutinis
ORTHOMCL461	BMF94_0243_Rhodotorula_taiwanensis,DMC30DRAFT_412216_Rhodotorula_diobovata,RHOBADRAFT_64860_Rhodotorula_graminis,RHTO_03109_Rhodotorula_toruloides,R_glutinis_G03332_R_glutinis
ORTHOMCL462	BMF94_0245_Rhodotorula_taiwanensis,DMC30DRAFT_31408_Rhodotorula_diobovata,RHOBADRAFT_52977_Rhodotorula_graminis,RHTO_03108_Rhodotorula_toruloides,R_glutinis_G03331_R_glutinis
ORTHOMCL463	BMF94_0246_Rhodotorula_taiwanensis,DMC30DRAFT_374164_Rhodotorula_diobovata,RHOBADRAFT_48353_Rhodotorula_graminis,RHTO_03107_Rhodotorula_toruloides,R_glutinis_G03330_R_glutinis
ORTHOMCL464	BMF94_0248_Rhodotorula_taiwanensis,DMC30DRAFT_445224_Rhodotorula_diobovata,RHOBADRAFT_52974_Rhodotorula_graminis,RHTO_03105_Rhodotorula_toruloides,R_glutinis_G03329_R_glutinis
ORTHOMCL465	BMF94_0253_Rhodotorula_taiwanensis,DMC30DRAFT_140573_Rhodotorula_diobovata,RHOBADRAFT_53002_Rhodotorula_graminis,RHTO_03092_Rhodotorula_toruloides,R_glutinis_G03364_R_glutinis
ORTHOMCL466	BMF94_0254_Rhodotorula_taiwanensis,DMC30DRAFT_348900_Rhodotorula_diobovata,RHOBADRAFT_26237_Rhodotorula_graminis,RHTO_03093_Rhodotorula_toruloides,R_glutinis_G03374_R_glutinis
ORTHOMCL467	BMF94_0255_Rhodotorula_taiwanensis,DMC30DRAFT_140691_Rhodotorula_diobovata,RHOBADRAFT_53010_Rhodotorula_graminis,RHTO_03094_Rhodotorula_toruloides,R_glutinis_G03373_R_glutinis
ORTHOMCL468	BMF94_0256_Rhodotorula_taiwanensis,DMC30DRAFT_348909_Rhodotorula_diobovata,RHOBADRAFT_53001_Rhodotorula_graminis,RHTO_03095_Rhodotorula_toruloides,R_glutinis_G03363_R_glutinis
ORTHOMCL469	BMF94_0257_Rhodotorula_taiwanensis,DMC30DRAFT_140614_Rhodotorula_diobovata,RHOBADRAFT_43430_Rhodotorula_graminis,RHTO_03096_Rhodotorula_toruloides,R_glutinis_G03358_R_glutinis
ORTHOMCL470	BMF94_0258_Rhodotorula_taiwanensis,DMC30DRAFT_140613_Rhodotorula_diobovata,RHOBADRAFT_43431_Rhodotorula_graminis,RHTO_03097_Rhodotorula_toruloides,R_glutinis_G03359_R_glutinis
ORTHOMCL471	BMF94_0259_Rhodotorula_taiwanensis,DMC30DRAFT_392101_Rhodotorula_diobovata,RHOBADRAFT_52999_Rhodotorula_graminis,RHTO_03099_Rhodotorula_toruloides,R_glutinis_G03361_R_glutinis
ORTHOMCL472	BMF94_0260_Rhodotorula_taiwanensis,DMC30DRAFT_140562_Rhodotorula_diobovata,RHOBADRAFT_53000_Rhodotorula_graminis,RHTO_03103_Rhodotorula_toruloides,R_glutinis_G03360_R_glutinis
ORTHOMCL473	BMF94_0261_Rhodotorula_taiwanensis,DMC30DRAFT_286941_Rhodotorula_diobovata,RHOBADRAFT_66311_Rhodotorula_graminis,RHTO_03085_Rhodotorula_toruloides,R_glutinis_G03345_R_glutinis
ORTHOMCL474	BMF94_0265_Rhodotorula_taiwanensis,DMC30DRAFT_374114_Rhodotorula_diobovata,RHOBADRAFT_26217_Rhodotorula_graminis,RHTO_03089_Rhodotorula_toruloides,R_glutinis_G03347_R_glutinis
ORTHOMCL475	BMF94_0266_Rhodotorula_taiwanensis,DMC30DRAFT_391961_Rhodotorula_diobovata,RHOBADRAFT_52992_Rhodotorula_graminis,RHTO_03090_Rhodotorula_toruloides,R_glutinis_G03348_R_glutinis
ORTHOMCL476	BMF94_0267_Rhodotorula_taiwanensis,DMC30DRAFT_138796_Rhodotorula_diobovata,RHOBADRAFT_13744_Rhodotorula_graminis,RHTO_03084_Rhodotorula_toruloides,R_glutinis_G03349_R_glutinis
ORTHOMCL477	BMF94_0268_Rhodotorula_taiwanensis,DMC30DRAFT_415023_Rhodotorula_diobovata,RHOBADRAFT_14111_Rhodotorula_graminis,RHTO_03083_Rhodotorula_toruloides,R_glutinis_G03350_R_glutinis
ORTHOMCL478	BMF94_0269_Rhodotorula_taiwanensis,DMC30DRAFT_138830_Rhodotorula_diobovata,RHOBADRAFT_52995_Rhodotorula_graminis,RHTO_03082_Rhodotorula_toruloides,R_glutinis_G03351_R_glutinis
ORTHOMCL479	BMF94_0271_Rhodotorula_taiwanensis,DMC30DRAFT_138873_Rhodotorula_diobovata,RHOBADRAFT_52996_Rhodotorula_graminis,RHTO_03080_Rhodotorula_toruloides,R_glutinis_G03353_R_glutinis
ORTHOMCL480	BMF94_0279_Rhodotorula_taiwanensis,DMC30DRAFT_139180_Rhodotorula_diobovata,RHOBADRAFT_66307_Rhodotorula_graminis,RHTO_03061_Rhodotorula_toruloides,R_glutinis_G03327_R_glutinis
ORTHOMCL481	BMF94_0280_Rhodotorula_taiwanensis,DMC30DRAFT_139140_Rhodotorula_diobovata,RHOBADRAFT_35728_Rhodotorula_graminis,RHTO_03059_Rhodotorula_toruloides,R_glutinis_G03325_R_glutinis
ORTHOMCL482	BMF94_0281_Rhodotorula_taiwanensis,DMC30DRAFT_445205_Rhodotorula_diobovata,RHOBADRAFT_52967_Rhodotorula_graminis,RHTO_01778_Rhodotorula_toruloides,R_glutinis_G03324_R_glutinis
ORTHOMCL483	BMF94_0283_Rhodotorula_taiwanensis,DMC30DRAFT_353251_Rhodotorula_diobovata,RHOBADRAFT_53072_Rhodotorula_graminis,RHTO_03204_Rhodotorula_toruloides,R_glutinis_G03437_R_glutinis
ORTHOMCL484	BMF94_0284_Rhodotorula_taiwanensis,DMC30DRAFT_441461_Rhodotorula_diobovata,RHOBADRAFT_53069_Rhodotorula_graminis,RHTO_03203_Rhodotorula_toruloides,R_glutinis_G03434_R_glutinis
ORTHOMCL485	BMF94_0285_Rhodotorula_taiwanensis,DMC30DRAFT_285284_Rhodotorula_diobovata,RHOBADRAFT_53070_Rhodotorula_graminis,RHTO_03202_Rhodotorula_toruloides,R_glutinis_G03435_R_glutinis
ORTHOMCL486	BMF94_0288_Rhodotorula_taiwanensis,DMC30DRAFT_420069_Rhodotorula_diobovata,RHOBADRAFT_14116_Rhodotorula_graminis,RHTO_03209_Rhodotorula_toruloides,R_glutinis_G03453_R_glutinis
ORTHOMCL487	BMF94_0289_Rhodotorula_taiwanensis,DMC30DRAFT_406654_Rhodotorula_diobovata,RHOBADRAFT_49612_Rhodotorula_graminis,RHTO_03210_Rhodotorula_toruloides,R_glutinis_G03452_R_glutinis
ORTHOMCL488	BMF94_0291_Rhodotorula_taiwanensis,DMC30DRAFT_150134_Rhodotorula_diobovata,RHOBADRAFT_53083_Rhodotorula_graminis,RHTO_03212_Rhodotorula_toruloides,R_glutinis_G03449_R_glutinis
ORTHOMCL489	BMF94_0292_Rhodotorula_taiwanensis,DMC30DRAFT_406953_Rhodotorula_diobovata,RHOBADRAFT_53082_Rhodotorula_graminis,RHTO_03213_Rhodotorula_toruloides,R_glutinis_G03448_R_glutinis
ORTHOMCL490	BMF94_0293_Rhodotorula_taiwanensis,DMC30DRAFT_357726_Rhodotorula_diobovata,RHOBADRAFT_53081_Rhodotorula_graminis,RHTO_03214_Rhodotorula_toruloides,R_glutinis_G03447_R_glutinis
ORTHOMCL491	BMF94_0296_Rhodotorula_taiwanensis,DMC30DRAFT_357612_Rhodotorula_diobovata,RHOBADRAFT_53078_Rhodotorula_graminis,RHTO_03218_Rhodotorula_toruloides,R_glutinis_G03445_R_glutinis
ORTHOMCL492	BMF94_0297_Rhodotorula_taiwanensis,DMC30DRAFT_406749_Rhodotorula_diobovata,RHOBADRAFT_53076_Rhodotorula_graminis,RHTO_03221_Rhodotorula_toruloides,R_glutinis_G03442_R_glutinis
ORTHOMCL493	BMF94_0298_Rhodotorula_taiwanensis,DMC30DRAFT_406750_Rhodotorula_diobovata,RHOBADRAFT_53075_Rhodotorula_graminis,RHTO_03220_Rhodotorula_toruloides,R_glutinis_G03441_R_glutinis
ORTHOMCL494	BMF94_0299_Rhodotorula_taiwanensis,DMC30DRAFT_420112_Rhodotorula_diobovata,RHOBADRAFT_53077_Rhodotorula_graminis,RHTO_03219_Rhodotorula_toruloides,R_glutinis_G03443_R_glutinis
ORTHOMCL495	BMF94_0303_Rhodotorula_taiwanensis,DMC30DRAFT_420089_Rhodotorula_diobovata,RHOBADRAFT_13671_Rhodotorula_graminis,RHTO_03227_Rhodotorula_toruloides,R_glutinis_G03459_R_glutinis
ORTHOMCL496	BMF94_0309_Rhodotorula_taiwanensis,DMC30DRAFT_375287_Rhodotorula_diobovata,RHOBADRAFT_43553_Rhodotorula_graminis,RHTO_03248_Rhodotorula_toruloides,R_glutinis_G03471_R_glutinis
ORTHOMCL497	BMF94_0311_Rhodotorula_taiwanensis,DMC30DRAFT_415718_Rhodotorula_diobovata,RHOBADRAFT_53101_Rhodotorula_graminis,RHTO_03245_Rhodotorula_toruloides,R_glutinis_G03473_R_glutinis
ORTHOMCL498	BMF94_0312_Rhodotorula_taiwanensis,DMC30DRAFT_362774_Rhodotorula_diobovata,RHOBADRAFT_53102_Rhodotorula_graminis,RHTO_03244_Rhodotorula_toruloides,R_glutinis_G03474_R_glutinis
ORTHOMCL499	BMF94_0313_Rhodotorula_taiwanensis,DMC30DRAFT_435080_Rhodotorula_diobovata,RHOBADRAFT_53104_Rhodotorula_graminis,RHTO_03242_Rhodotorula_toruloides,R_glutinis_G03476_R_glutinis
ORTHOMCL500	BMF94_0318_Rhodotorula_taiwanensis,DMC30DRAFT_415724_Rhodotorula_diobovata,RHOBADRAFT_53097_Rhodotorula_graminis,RHTO_03258_Rhodotorula_toruloides,R_glutinis_G03466_R_glutinis
ORTHOMCL501	BMF94_0319_Rhodotorula_taiwanensis,DMC30DRAFT_182575_Rhodotorula_diobovata,RHOBADRAFT_7063_Rhodotorula_graminis,RHTO_03259_Rhodotorula_toruloides,R_glutinis_G03465_R_glutinis
ORTHOMCL502	BMF94_0320_Rhodotorula_taiwanensis,DMC30DRAFT_375321_Rhodotorula_diobovata,RHOBADRAFT_53105_Rhodotorula_graminis,RHTO_03268_Rhodotorula_toruloides,R_glutinis_G03479_R_glutinis
ORTHOMCL503	BMF94_0322_Rhodotorula_taiwanensis,DMC30DRAFT_415737_Rhodotorula_diobovata,RHOBADRAFT_66327_Rhodotorula_graminis,RHTO_03269_Rhodotorula_toruloides,R_glutinis_G03480_R_glutinis
ORTHOMCL504	BMF94_0330_Rhodotorula_taiwanensis,DMC30DRAFT_445877_Rhodotorula_diobovata,RHOBADRAFT_49618_Rhodotorula_graminis,RHTO_03271_Rhodotorula_toruloides,R_glutinis_G03482_R_glutinis
ORTHOMCL505	BMF94_0331_Rhodotorula_taiwanensis,DMC30DRAFT_387309_Rhodotorula_diobovata,RHOBADRAFT_56149_Rhodotorula_graminis,RHTO_03881_Rhodotorula_toruloides,R_glutinis_G06565_R_glutinis
ORTHOMCL506	BMF94_0339_Rhodotorula_taiwanensis,DMC30DRAFT_350075_Rhodotorula_diobovata,RHOBADRAFT_64900_Rhodotorula_graminis,RHTO_03294_Rhodotorula_toruloides,R_glutinis_G03495_R_glutinis
ORTHOMCL507	BMF94_0340_Rhodotorula_taiwanensis,DMC30DRAFT_350072_Rhodotorula_diobovata,RHOBADRAFT_66330_Rhodotorula_graminis,RHTO_03293_Rhodotorula_toruloides,R_glutinis_G03494_R_glutinis
ORTHOMCL508	BMF94_0342_Rhodotorula_taiwanensis,DMC30DRAFT_445891_Rhodotorula_diobovata,RHOBADRAFT_53120_Rhodotorula_graminis,RHTO_03291_Rhodotorula_toruloides,R_glutinis_G03493_R_glutinis
ORTHOMCL509	BMF94_0345_Rhodotorula_taiwanensis,DMC30DRAFT_83222_Rhodotorula_diobovata,RHOBADRAFT_55831_Rhodotorula_graminis,RHTO_03928_Rhodotorula_toruloides,R_glutinis_G06074_R_glutinis
ORTHOMCL510	BMF94_0346_Rhodotorula_taiwanensis,DMC30DRAFT_83132_Rhodotorula_diobovata,RHOBADRAFT_55833_Rhodotorula_graminis,RHTO_03925_Rhodotorula_toruloides,R_glutinis_G06076_R_glutinis
ORTHOMCL511	BMF94_0348_Rhodotorula_taiwanensis,DMC30DRAFT_249176_Rhodotorula_diobovata,RHOBADRAFT_55794_Rhodotorula_graminis,RHTO_00143_Rhodotorula_toruloides,R_glutinis_G06038_R_glutinis
ORTHOMCL512	BMF94_0350_Rhodotorula_taiwanensis,DMC30DRAFT_352176_Rhodotorula_diobovata,RHOBADRAFT_8137_Rhodotorula_graminis,RHTO_03885_Rhodotorula_toruloides,R_glutinis_G06037_R_glutinis
ORTHOMCL513	BMF94_0352_Rhodotorula_taiwanensis,DMC30DRAFT_248132_Rhodotorula_diobovata,RHOBADRAFT_55786_Rhodotorula_graminis,RHTO_03887_Rhodotorula_toruloides,R_glutinis_G06032_R_glutinis
ORTHOMCL514	BMF94_0354_Rhodotorula_taiwanensis,DMC30DRAFT_248131_Rhodotorula_diobovata,RHOBADRAFT_55785_Rhodotorula_graminis,RHTO_03888_Rhodotorula_toruloides,R_glutinis_G06031_R_glutinis
ORTHOMCL515	BMF94_0356_Rhodotorula_taiwanensis,DMC30DRAFT_397459_Rhodotorula_diobovata,RHOBADRAFT_39341_Rhodotorula_graminis,RHTO_03892_Rhodotorula_toruloides,R_glutinis_G06043_R_glutinis
ORTHOMCL516	BMF94_0358_Rhodotorula_taiwanensis,DMC30DRAFT_397464_Rhodotorula_diobovata,RHOBADRAFT_55802_Rhodotorula_graminis,RHTO_03890_Rhodotorula_toruloides,R_glutinis_G06044_R_glutinis
ORTHOMCL517	BMF94_0359_Rhodotorula_taiwanensis,DMC30DRAFT_352129_Rhodotorula_diobovata,RHOBADRAFT_39345_Rhodotorula_graminis,RHTO_03895_Rhodotorula_toruloides,R_glutinis_G06046_R_glutinis
ORTHOMCL518	BMF94_0360_Rhodotorula_taiwanensis,DMC30DRAFT_248198_Rhodotorula_diobovata,RHOBADRAFT_46774_Rhodotorula_graminis,RHTO_03896_Rhodotorula_toruloides,R_glutinis_G06047_R_glutinis
ORTHOMCL519	BMF94_0362_Rhodotorula_taiwanensis,DMC30DRAFT_416878_Rhodotorula_diobovata,RHOBADRAFT_55798_Rhodotorula_graminis,RHTO_03889_Rhodotorula_toruloides,R_glutinis_G06041_R_glutinis
ORTHOMCL520	BMF94_0363_Rhodotorula_taiwanensis,DMC30DRAFT_83245_Rhodotorula_diobovata,RHOBADRAFT_55828_Rhodotorula_graminis,RHTO_03931_Rhodotorula_toruloides,R_glutinis_G06071_R_glutinis
ORTHOMCL521	BMF94_0364_Rhodotorula_taiwanensis,DMC30DRAFT_419322_Rhodotorula_diobovata,RHOBADRAFT_48913_Rhodotorula_graminis,RHTO_03935_Rhodotorula_toruloides,R_glutinis_G06065_R_glutinis
ORTHOMCL522	BMF94_0365_Rhodotorula_taiwanensis,DMC30DRAFT_83489_Rhodotorula_diobovata,RHOBADRAFT_55825_Rhodotorula_graminis,RHTO_03938_Rhodotorula_toruloides,R_glutinis_G06067_R_glutinis
ORTHOMCL523	BMF94_0366_Rhodotorula_taiwanensis,DMC30DRAFT_419320_Rhodotorula_diobovata,RHOBADRAFT_46797_Rhodotorula_graminis,RHTO_03939_Rhodotorula_toruloides,R_glutinis_G06068_R_glutinis
ORTHOMCL524	BMF94_0371_Rhodotorula_taiwanensis,DMC30DRAFT_421000_Rhodotorula_diobovata,RHOBADRAFT_55893_Rhodotorula_graminis,RHTO_07691_Rhodotorula_toruloides,R_glutinis_G06130_R_glutinis
ORTHOMCL525	BMF94_0373_Rhodotorula_taiwanensis,DMC30DRAFT_79122_Rhodotorula_diobovata,RHOBADRAFT_30013_Rhodotorula_graminis,RHTO_07694_Rhodotorula_toruloides,R_glutinis_G06141_R_glutinis
ORTHOMCL526	BMF94_0374_Rhodotorula_taiwanensis,DMC30DRAFT_414541_Rhodotorula_diobovata,RHOBADRAFT_55879_Rhodotorula_graminis,RHTO_07693_Rhodotorula_toruloides,R_glutinis_G06142_R_glutinis
ORTHOMCL527	BMF94_0375_Rhodotorula_taiwanensis,DMC30DRAFT_416869_Rhodotorula_diobovata,RHOBADRAFT_46784_Rhodotorula_graminis,RHTO_03907_Rhodotorula_toruloides,R_glutinis_G06052_R_glutinis
ORTHOMCL528	BMF94_0377_Rhodotorula_taiwanensis,DMC30DRAFT_352171_Rhodotorula_diobovata,RHOBADRAFT_18147_Rhodotorula_graminis,RHTO_03902_Rhodotorula_toruloides,R_glutinis_G06040_R_glutinis
ORTHOMCL529	BMF94_0379_Rhodotorula_taiwanensis,DMC30DRAFT_247530_Rhodotorula_diobovata,RHOBADRAFT_39362_Rhodotorula_graminis,RHTO_03911_Rhodotorula_toruloides,R_glutinis_G06049_R_glutinis
ORTHOMCL530	BMF94_0380_Rhodotorula_taiwanensis,DMC30DRAFT_438925_Rhodotorula_diobovata,RHOBADRAFT_55818_Rhodotorula_graminis,RHTO_03915_Rhodotorula_toruloides,R_glutinis_G06048_R_glutinis
ORTHOMCL531	BMF94_0381_Rhodotorula_taiwanensis,DMC30DRAFT_377266_Rhodotorula_diobovata,RHOBADRAFT_55811_Rhodotorula_graminis,RHTO_03914_Rhodotorula_toruloides,R_glutinis_G06056_R_glutinis
ORTHOMCL532	BMF94_0382_Rhodotorula_taiwanensis,DMC30DRAFT_397395_Rhodotorula_diobovata,RHOBADRAFT_46781_Rhodotorula_graminis,RHTO_03913_Rhodotorula_toruloides,R_glutinis_G06055_R_glutinis
ORTHOMCL533	BMF94_0383_Rhodotorula_taiwanensis,DMC30DRAFT_446955_Rhodotorula_diobovata,RHOBADRAFT_39357_Rhodotorula_graminis,RHTO_03917_Rhodotorula_toruloides,R_glutinis_G06058_R_glutinis
ORTHOMCL534	BMF94_0385_Rhodotorula_taiwanensis,DMC30DRAFT_352132_Rhodotorula_diobovata,RHOBADRAFT_66926_Rhodotorula_graminis,RHTO_03919_Rhodotorula_toruloides,R_glutinis_G06059_R_glutinis
ORTHOMCL535	BMF94_0387_Rhodotorula_taiwanensis,DMC30DRAFT_247120_Rhodotorula_diobovata,RHOBADRAFT_1199_Rhodotorula_graminis,RHTO_03920_Rhodotorula_toruloides,R_glutinis_G06060_R_glutinis
ORTHOMCL536	BMF94_0390_Rhodotorula_taiwanensis,DMC30DRAFT_352187_Rhodotorula_diobovata,RHOBADRAFT_55795_Rhodotorula_graminis,RHTO_03900_Rhodotorula_toruloides,R_glutinis_G06039_R_glutinis
ORTHOMCL537	BMF94_0391_Rhodotorula_taiwanensis,DMC30DRAFT_411672_Rhodotorula_diobovata,RHOBADRAFT_29931_Rhodotorula_graminis,RHTO_03906_Rhodotorula_toruloides,R_glutinis_G06053_R_glutinis
ORTHOMCL538	BMF94_0397_Rhodotorula_taiwanensis,DMC30DRAFT_406417_Rhodotorula_diobovata,RHOBADRAFT_18141_Rhodotorula_graminis,RHTO_03961_Rhodotorula_toruloides,R_glutinis_G06079_R_glutinis
ORTHOMCL539	BMF94_0398_Rhodotorula_taiwanensis,DMC30DRAFT_356348_Rhodotorula_diobovata,RHOBADRAFT_65609_Rhodotorula_graminis,RHTO_03963_Rhodotorula_toruloides,R_glutinis_G06077_R_glutinis
ORTHOMCL540	BMF94_0407_Rhodotorula_taiwanensis,DMC30DRAFT_406038_Rhodotorula_diobovata,RHOBADRAFT_37661_Rhodotorula_graminis,RHTO_03764_Rhodotorula_toruloides,R_glutinis_G04432_R_glutinis
ORTHOMCL541	BMF94_0408_Rhodotorula_taiwanensis,DMC30DRAFT_357210_Rhodotorula_diobovata,RHOBADRAFT_54398_Rhodotorula_graminis,RHTO_03765_Rhodotorula_toruloides,R_glutinis_G04431_R_glutinis
ORTHOMCL542	BMF94_0414_Rhodotorula_taiwanensis,DMC30DRAFT_368863_Rhodotorula_diobovata,RHOBADRAFT_28192_Rhodotorula_graminis,RHTO_03772_Rhodotorula_toruloides,R_glutinis_G04435_R_glutinis
ORTHOMCL543	BMF94_0415_Rhodotorula_taiwanensis,DMC30DRAFT_357466_Rhodotorula_diobovata,RHOBADRAFT_16250_Rhodotorula_graminis,RHTO_03795_Rhodotorula_toruloides,R_glutinis_G04445_R_glutinis
ORTHOMCL544	BMF94_0418_Rhodotorula_taiwanensis,DMC30DRAFT_357454_Rhodotorula_diobovata,RHOBADRAFT_65304_Rhodotorula_graminis,RHTO_03783_Rhodotorula_toruloides,R_glutinis_G04446_R_glutinis
ORTHOMCL545	BMF94_0419_Rhodotorula_taiwanensis,DMC30DRAFT_420011_Rhodotorula_diobovata,RHOBADRAFT_54416_Rhodotorula_graminis,RHTO_03784_Rhodotorula_toruloides,R_glutinis_G04447_R_glutinis
ORTHOMCL546	BMF94_0423_Rhodotorula_taiwanensis,DMC30DRAFT_381178_Rhodotorula_diobovata,RHOBADRAFT_66674_Rhodotorula_graminis,RHTO_03789_Rhodotorula_toruloides,R_glutinis_G04450_R_glutinis
ORTHOMCL547	BMF94_0424_Rhodotorula_taiwanensis,DMC30DRAFT_449218_Rhodotorula_diobovata,RHOBADRAFT_54407_Rhodotorula_graminis,RHTO_03790_Rhodotorula_toruloides,R_glutinis_G04439_R_glutinis
ORTHOMCL548	BMF94_0428_Rhodotorula_taiwanensis,DMC30DRAFT_419235_Rhodotorula_diobovata,RHOBADRAFT_45103_Rhodotorula_graminis,RHTO_03781_Rhodotorula_toruloides,R_glutinis_G04440_R_glutinis
ORTHOMCL549	BMF94_0429_Rhodotorula_taiwanensis,DMC30DRAFT_80089_Rhodotorula_diobovata,RHOBADRAFT_16486_Rhodotorula_graminis,RHTO_03777_Rhodotorula_toruloides,R_glutinis_G04441_R_glutinis
ORTHOMCL550	BMF94_0430_Rhodotorula_taiwanensis,DMC30DRAFT_428306_Rhodotorula_diobovata,RHOBADRAFT_37674_Rhodotorula_graminis,RHTO_03776_Rhodotorula_toruloides,R_glutinis_G04437_R_glutinis
ORTHOMCL551	BMF94_0432_Rhodotorula_taiwanensis,DMC30DRAFT_404296_Rhodotorula_diobovata,RHOBADRAFT_54404_Rhodotorula_graminis,RHTO_03773_Rhodotorula_toruloides,R_glutinis_G04436_R_glutinis
ORTHOMCL552	BMF94_0436_Rhodotorula_taiwanensis,DMC30DRAFT_69774_Rhodotorula_diobovata,RHOBADRAFT_54425_Rhodotorula_graminis,RHTO_03801_Rhodotorula_toruloides,R_glutinis_G04457_R_glutinis
ORTHOMCL553	BMF94_0437_Rhodotorula_taiwanensis,DMC30DRAFT_403759_Rhodotorula_diobovata,RHOBADRAFT_54424_Rhodotorula_graminis,RHTO_03803_Rhodotorula_toruloides,R_glutinis_G04455_R_glutinis
ORTHOMCL554	BMF94_0438_Rhodotorula_taiwanensis,DMC30DRAFT_419058_Rhodotorula_diobovata,RHOBADRAFT_45119_Rhodotorula_graminis,RHTO_03804_Rhodotorula_toruloides,R_glutinis_G04454_R_glutinis
ORTHOMCL555	BMF94_0440_Rhodotorula_taiwanensis,DMC30DRAFT_69687_Rhodotorula_diobovata,RHOBADRAFT_54422_Rhodotorula_graminis,RHTO_03805_Rhodotorula_toruloides,R_glutinis_G04453_R_glutinis
ORTHOMCL556	BMF94_0445_Rhodotorula_taiwanensis,DMC30DRAFT_449674_Rhodotorula_diobovata,RHOBADRAFT_45153_Rhodotorula_graminis,RHTO_03820_Rhodotorula_toruloides,R_glutinis_G04486_R_glutinis
ORTHOMCL557	BMF94_0446_Rhodotorula_taiwanensis,DMC30DRAFT_430077_Rhodotorula_diobovata,RHOBADRAFT_54453_Rhodotorula_graminis,RHTO_03823_Rhodotorula_toruloides,R_glutinis_G04484_R_glutinis
ORTHOMCL558	BMF94_0447_Rhodotorula_taiwanensis,DMC30DRAFT_412708_Rhodotorula_diobovata,RHOBADRAFT_66679_Rhodotorula_graminis,RHTO_03824_Rhodotorula_toruloides,R_glutinis_G04483_R_glutinis
ORTHOMCL559	BMF94_0448_Rhodotorula_taiwanensis,DMC30DRAFT_402997_Rhodotorula_diobovata,RHOBADRAFT_2273_Rhodotorula_graminis,RHTO_03825_Rhodotorula_toruloides,R_glutinis_G04482_R_glutinis
ORTHOMCL560	BMF94_0449_Rhodotorula_taiwanensis,DMC30DRAFT_418788_Rhodotorula_diobovata,RHOBADRAFT_37737_Rhodotorula_graminis,RHTO_03826_Rhodotorula_toruloides,R_glutinis_G04481_R_glutinis
ORTHOMCL561	BMF94_0450_Rhodotorula_taiwanensis,DMC30DRAFT_253584_Rhodotorula_diobovata,RHOBADRAFT_45147_Rhodotorula_graminis,RHTO_03828_Rhodotorula_toruloides,R_glutinis_G04480_R_glutinis
ORTHOMCL562	BMF94_0451_Rhodotorula_taiwanensis,DMC30DRAFT_253705_Rhodotorula_diobovata,RHOBADRAFT_54448_Rhodotorula_graminis,RHTO_03829_Rhodotorula_toruloides,R_glutinis_G04479_R_glutinis
ORTHOMCL563	BMF94_0453_Rhodotorula_taiwanensis,DMC30DRAFT_253617_Rhodotorula_diobovata,RHOBADRAFT_54445_Rhodotorula_graminis,RHTO_03832_Rhodotorula_toruloides,R_glutinis_G04477_R_glutinis
ORTHOMCL564	BMF94_0455_Rhodotorula_taiwanensis,DMC30DRAFT_218645_Rhodotorula_diobovata,RHOBADRAFT_45304_Rhodotorula_graminis,RHTO_03836_Rhodotorula_toruloides,R_glutinis_G04633_R_glutinis
ORTHOMCL565	BMF94_0457_Rhodotorula_taiwanensis,DMC30DRAFT_404597_Rhodotorula_diobovata,RHOBADRAFT_38011_Rhodotorula_graminis,RHTO_06587_Rhodotorula_toruloides,R_glutinis_G04726_R_glutinis
ORTHOMCL566	BMF94_0458_Rhodotorula_taiwanensis,DMC30DRAFT_416335_Rhodotorula_diobovata,RHOBADRAFT_54561_Rhodotorula_graminis,RHTO_03883_Rhodotorula_toruloides,R_glutinis_G04592_R_glutinis
ORTHOMCL567	BMF94_0462_Rhodotorula_taiwanensis,DMC30DRAFT_412693_Rhodotorula_diobovata,RHOBADRAFT_32489_Rhodotorula_graminis,RHTO_05120_Rhodotorula_toruloides,R_glutinis_G00002_R_glutinis
ORTHOMCL568	BMF94_0463_Rhodotorula_taiwanensis,DMC30DRAFT_399842_Rhodotorula_diobovata,RHOBADRAFT_54515_Rhodotorula_graminis,RHTO_01723_Rhodotorula_toruloides,R_glutinis_G04551_R_glutinis
ORTHOMCL569	BMF94_0466_Rhodotorula_taiwanensis,DMC30DRAFT_217890_Rhodotorula_diobovata,RHOBADRAFT_54555_Rhodotorula_graminis,RHTO_01719_Rhodotorula_toruloides,R_glutinis_G04585_R_glutinis
ORTHOMCL570	BMF94_0467_Rhodotorula_taiwanensis,DMC30DRAFT_446426_Rhodotorula_diobovata,RHOBADRAFT_28370_Rhodotorula_graminis,RHTO_01718_Rhodotorula_toruloides,R_glutinis_G04586_R_glutinis
ORTHOMCL571	BMF94_0470_Rhodotorula_taiwanensis,DMC30DRAFT_420155_Rhodotorula_diobovata,RHOBADRAFT_45264_Rhodotorula_graminis,RHTO_01714_Rhodotorula_toruloides,R_glutinis_G04582_R_glutinis
ORTHOMCL572	BMF94_0473_Rhodotorula_taiwanensis,DMC30DRAFT_420156_Rhodotorula_diobovata,RHOBADRAFT_54552_Rhodotorula_graminis,RHTO_01713_Rhodotorula_toruloides,R_glutinis_G04583_R_glutinis
ORTHOMCL573	BMF94_0475_Rhodotorula_taiwanensis,DMC30DRAFT_403030_Rhodotorula_diobovata,RHOBADRAFT_54536_Rhodotorula_graminis,RHTO_01710_Rhodotorula_toruloides,R_glutinis_G04567_R_glutinis
ORTHOMCL574	BMF94_0476_Rhodotorula_taiwanensis,DMC30DRAFT_416973_Rhodotorula_diobovata,RHOBADRAFT_48682_Rhodotorula_graminis,RHTO_01709_Rhodotorula_toruloides,R_glutinis_G04565_R_glutinis
ORTHOMCL575	BMF94_0477_Rhodotorula_taiwanensis,DMC30DRAFT_395718_Rhodotorula_diobovata,RHOBADRAFT_45337_Rhodotorula_graminis,RHTO_01600_Rhodotorula_toruloides,R_glutinis_G04614_R_glutinis
ORTHOMCL576	BMF94_0478_Rhodotorula_taiwanensis,DMC30DRAFT_352347_Rhodotorula_diobovata,RHOBADRAFT_45241_Rhodotorula_graminis,RHTO_01708_Rhodotorula_toruloides,R_glutinis_G04564_R_glutinis
ORTHOMCL577	BMF94_0479_Rhodotorula_taiwanensis,DMC30DRAFT_252905_Rhodotorula_diobovata,RHOBADRAFT_54532_Rhodotorula_graminis,RHTO_01707_Rhodotorula_toruloides,R_glutinis_G04562_R_glutinis
ORTHOMCL579	BMF94_0481_Rhodotorula_taiwanensis,DMC30DRAFT_339098_Rhodotorula_diobovata,RHOBADRAFT_54530_Rhodotorula_graminis,RHTO_01726_Rhodotorula_toruloides,R_glutinis_G04563_R_glutinis
ORTHOMCL580	BMF94_0483_Rhodotorula_taiwanensis,DMC30DRAFT_416967_Rhodotorula_diobovata,RHOBADRAFT_54528_Rhodotorula_graminis,RHTO_01728_Rhodotorula_toruloides,R_glutinis_G04561_R_glutinis
ORTHOMCL581	BMF94_0484_Rhodotorula_taiwanensis,DMC30DRAFT_360970_Rhodotorula_diobovata,RHOBADRAFT_66698_Rhodotorula_graminis,RHTO_01538_Rhodotorula_toruloides,R_glutinis_G04615_R_glutinis
ORTHOMCL582	BMF94_0485_Rhodotorula_taiwanensis,DMC30DRAFT_420017_Rhodotorula_diobovata,RHOBADRAFT_45385_Rhodotorula_graminis,RHTO_01541_Rhodotorula_toruloides,R_glutinis_G04690_R_glutinis
ORTHOMCL583	BMF94_0487_Rhodotorula_taiwanensis,DMC30DRAFT_84699_Rhodotorula_diobovata,RHOBADRAFT_37999_Rhodotorula_graminis,RHTO_06591_Rhodotorula_toruloides,R_glutinis_G04722_R_glutinis
ORTHOMCL584	BMF94_0488_Rhodotorula_taiwanensis,DMC30DRAFT_428568_Rhodotorula_diobovata,RHOBADRAFT_38003_Rhodotorula_graminis,RHTO_06590_Rhodotorula_toruloides,R_glutinis_G04723_R_glutinis
ORTHOMCL585	BMF94_0489_Rhodotorula_taiwanensis,DMC30DRAFT_356390_Rhodotorula_diobovata,RHOBADRAFT_45417_Rhodotorula_graminis,RHTO_06589_Rhodotorula_toruloides,R_glutinis_G04724_R_glutinis
ORTHOMCL586	BMF94_0490_Rhodotorula_taiwanensis,DMC30DRAFT_419341_Rhodotorula_diobovata,RHOBADRAFT_54679_Rhodotorula_graminis,RHTO_06588_Rhodotorula_toruloides,R_glutinis_G04725_R_glutinis
ORTHOMCL587	BMF94_0492_Rhodotorula_taiwanensis,DMC30DRAFT_411708_Rhodotorula_diobovata,RHOBADRAFT_54544_Rhodotorula_graminis,RHTO_03871_Rhodotorula_toruloides,R_glutinis_G04572_R_glutinis
ORTHOMCL588	BMF94_0494_Rhodotorula_taiwanensis,DMC30DRAFT_352337_Rhodotorula_diobovata,RHOBADRAFT_54535_Rhodotorula_graminis,RHTO_03872_Rhodotorula_toruloides,R_glutinis_G04566_R_glutinis
ORTHOMCL589	BMF94_0495_Rhodotorula_taiwanensis,DMC30DRAFT_448792_Rhodotorula_diobovata,RHOBADRAFT_49969_Rhodotorula_graminis,RHTO_03873_Rhodotorula_toruloides,R_glutinis_G04574_R_glutinis
ORTHOMCL590	BMF94_0498_Rhodotorula_taiwanensis,DMC30DRAFT_100764_Rhodotorula_diobovata,RHOBADRAFT_54596_Rhodotorula_graminis,RHTO_01539_Rhodotorula_toruloides,R_glutinis_G04616_R_glutinis
ORTHOMCL591	BMF94_0501_Rhodotorula_taiwanensis,DMC30DRAFT_352358_Rhodotorula_diobovata,RHOBADRAFT_54541_Rhodotorula_graminis,RHTO_03869_Rhodotorula_toruloides,R_glutinis_G04570_R_glutinis
ORTHOMCL592	BMF94_0503_Rhodotorula_taiwanensis,DMC30DRAFT_414744_Rhodotorula_diobovata,RHOBADRAFT_54627_Rhodotorula_graminis,RHTO_01545_Rhodotorula_toruloides,R_glutinis_G04671_R_glutinis
ORTHOMCL593	BMF94_0504_Rhodotorula_taiwanensis,DMC30DRAFT_101908_Rhodotorula_diobovata,RHOBADRAFT_54576_Rhodotorula_graminis,RHTO_01618_Rhodotorula_toruloides,R_glutinis_G04639_R_glutinis
ORTHOMCL594	BMF94_0506_Rhodotorula_taiwanensis,DMC30DRAFT_391002_Rhodotorula_diobovata,RHOBADRAFT_48674_Rhodotorula_graminis,RHTO_01684_Rhodotorula_toruloides,R_glutinis_G04509_R_glutinis
ORTHOMCL595	BMF94_0507_Rhodotorula_taiwanensis,DMC30DRAFT_444876_Rhodotorula_diobovata,RHOBADRAFT_54478_Rhodotorula_graminis,RHTO_01685_Rhodotorula_toruloides,R_glutinis_G04510_R_glutinis
ORTHOMCL596	BMF94_0508_Rhodotorula_taiwanensis,DMC30DRAFT_391036_Rhodotorula_diobovata,RHOBADRAFT_37886_Rhodotorula_graminis,RHTO_01540_Rhodotorula_toruloides,R_glutinis_G04617_R_glutinis
ORTHOMCL597	BMF94_0511_Rhodotorula_taiwanensis,DMC30DRAFT_399852_Rhodotorula_diobovata,RHOBADRAFT_45226_Rhodotorula_graminis,RHTO_01691_Rhodotorula_toruloides,R_glutinis_G04554_R_glutinis
ORTHOMCL598	BMF94_0512_Rhodotorula_taiwanensis,DMC30DRAFT_292523_Rhodotorula_diobovata,RHOBADRAFT_45227_Rhodotorula_graminis,RHTO_01693_Rhodotorula_toruloides,R_glutinis_G04555_R_glutinis
ORTHOMCL599	BMF94_0514_Rhodotorula_taiwanensis,DMC30DRAFT_418792_Rhodotorula_diobovata,RHOBADRAFT_54537_Rhodotorula_graminis,RHTO_03867_Rhodotorula_toruloides,R_glutinis_G04568_R_glutinis
ORTHOMCL600	BMF94_0515_Rhodotorula_taiwanensis,DMC30DRAFT_391148_Rhodotorula_diobovata,RHOBADRAFT_16534_Rhodotorula_graminis,RHTO_01616_Rhodotorula_toruloides,R_glutinis_G04640_R_glutinis
ORTHOMCL601	BMF94_0516_Rhodotorula_taiwanensis,DMC30DRAFT_416981_Rhodotorula_diobovata,RHOBADRAFT_54437_Rhodotorula_graminis,RHTO_03841_Rhodotorula_toruloides,R_glutinis_G04469_R_glutinis
ORTHOMCL602	BMF94_0517_Rhodotorula_taiwanensis,DMC30DRAFT_365005_Rhodotorula_diobovata,RHOBADRAFT_54438_Rhodotorula_graminis,RHTO_03842_Rhodotorula_toruloides,R_glutinis_G04470_R_glutinis
ORTHOMCL603	BMF94_0518_Rhodotorula_taiwanensis,DMC30DRAFT_421872_Rhodotorula_diobovata,RHOBADRAFT_54439_Rhodotorula_graminis,RHTO_03843_Rhodotorula_toruloides,R_glutinis_G04471_R_glutinis
ORTHOMCL604	BMF94_0519_Rhodotorula_taiwanensis,DMC30DRAFT_416978_Rhodotorula_diobovata,RHOBADRAFT_45138_Rhodotorula_graminis,RHTO_03844_Rhodotorula_toruloides,R_glutinis_G04472_R_glutinis
ORTHOMCL605	BMF94_0522_Rhodotorula_taiwanensis,DMC30DRAFT_353602_Rhodotorula_diobovata,RHOBADRAFT_37796_Rhodotorula_graminis,RHTO_01680_Rhodotorula_toruloides,R_glutinis_G04535_R_glutinis
ORTHOMCL606	BMF94_0523_Rhodotorula_taiwanensis,DMC30DRAFT_447770_Rhodotorula_diobovata,RHOBADRAFT_45207_Rhodotorula_graminis,RHTO_01682_Rhodotorula_toruloides,R_glutinis_G04533_R_glutinis
ORTHOMCL607	BMF94_0524_Rhodotorula_taiwanensis,DMC30DRAFT_417716_Rhodotorula_diobovata,RHOBADRAFT_37802_Rhodotorula_graminis,RHTO_01681_Rhodotorula_toruloides,R_glutinis_G04534_R_glutinis
ORTHOMCL608	BMF94_0525_Rhodotorula_taiwanensis,DMC30DRAFT_364435_Rhodotorula_diobovata,RHOBADRAFT_15707_Rhodotorula_graminis,RHTO_04242_Rhodotorula_toruloides,R_glutinis_G00991_R_glutinis
ORTHOMCL609	BMF94_0530_Rhodotorula_taiwanensis,DMC30DRAFT_218667_Rhodotorula_diobovata,RHOBADRAFT_54587_Rhodotorula_graminis,RHTO_01623_Rhodotorula_toruloides,R_glutinis_G04629_R_glutinis
ORTHOMCL610	BMF94_0532_Rhodotorula_taiwanensis,DMC30DRAFT_419973_Rhodotorula_diobovata,RHOBADRAFT_54463_Rhodotorula_graminis,RHTO_01625_Rhodotorula_toruloides,R_glutinis_G04494_R_glutinis
ORTHOMCL611	BMF94_0533_Rhodotorula_taiwanensis,DMC30DRAFT_357397_Rhodotorula_diobovata,RHOBADRAFT_45161_Rhodotorula_graminis,RHTO_01626_Rhodotorula_toruloides,R_glutinis_G04493_R_glutinis
ORTHOMCL612	BMF94_0536_Rhodotorula_taiwanensis,DMC30DRAFT_52101_Rhodotorula_diobovata,RHOBADRAFT_54547_Rhodotorula_graminis,RHTO_03876_Rhodotorula_toruloides,R_glutinis_G04575_R_glutinis
ORTHOMCL613	BMF94_0543_Rhodotorula_taiwanensis,DMC30DRAFT_100580_Rhodotorula_diobovata,RHOBADRAFT_54473_Rhodotorula_graminis,RHTO_01654_Rhodotorula_toruloides,R_glutinis_G04505_R_glutinis
ORTHOMCL614	BMF94_0544_Rhodotorula_taiwanensis,DMC30DRAFT_416350_Rhodotorula_diobovata,RHOBADRAFT_54623_Rhodotorula_graminis,RHTO_01598_Rhodotorula_toruloides,R_glutinis_G04666_R_glutinis
ORTHOMCL615	BMF94_0545_Rhodotorula_taiwanensis,DMC30DRAFT_416351_Rhodotorula_diobovata,RHOBADRAFT_49993_Rhodotorula_graminis,RHTO_01599_Rhodotorula_toruloides,R_glutinis_G04665_R_glutinis
ORTHOMCL616	BMF94_0546_Rhodotorula_taiwanensis,DMC30DRAFT_416345_Rhodotorula_diobovata,RHOBADRAFT_54619_Rhodotorula_graminis,RHTO_01578_Rhodotorula_toruloides,R_glutinis_G04660_R_glutinis
ORTHOMCL617	BMF94_0547_Rhodotorula_taiwanensis,DMC30DRAFT_411465_Rhodotorula_diobovata,RHOBADRAFT_45352_Rhodotorula_graminis,RHTO_01577_Rhodotorula_toruloides,R_glutinis_G04661_R_glutinis
ORTHOMCL618	BMF94_0550_Rhodotorula_taiwanensis,DMC30DRAFT_418966_Rhodotorula_diobovata,RHOBADRAFT_54504_Rhodotorula_graminis,RHTO_01644_Rhodotorula_toruloides,R_glutinis_G04531_R_glutinis
ORTHOMCL619	BMF94_0552_Rhodotorula_taiwanensis,DMC30DRAFT_62375_Rhodotorula_diobovata,RHOBADRAFT_54505_Rhodotorula_graminis,RHTO_01643_Rhodotorula_toruloides,R_glutinis_G04530_R_glutinis
ORTHOMCL620	BMF94_0553_Rhodotorula_taiwanensis,DMC30DRAFT_355711_Rhodotorula_diobovata,RHOBADRAFT_16454_Rhodotorula_graminis,RHTO_01642_Rhodotorula_toruloides,R_glutinis_G04529_R_glutinis
ORTHOMCL621	BMF94_0554_Rhodotorula_taiwanensis,DMC30DRAFT_62379_Rhodotorula_diobovata,RHOBADRAFT_45212_Rhodotorula_graminis,RHTO_01641_Rhodotorula_toruloides,R_glutinis_G04528_R_glutinis
ORTHOMCL622	BMF94_0556_Rhodotorula_taiwanensis,DMC30DRAFT_414700_Rhodotorula_diobovata,RHOBADRAFT_66680_Rhodotorula_graminis,RHTO_01640_Rhodotorula_toruloides,R_glutinis_G04507_R_glutinis
ORTHOMCL623	BMF94_0557_Rhodotorula_taiwanensis,DMC30DRAFT_348224_Rhodotorula_diobovata,RHOBADRAFT_37761_Rhodotorula_graminis,RHTO_01639_Rhodotorula_toruloides,R_glutinis_G04506_R_glutinis
ORTHOMCL624	BMF94_0558_Rhodotorula_taiwanensis,DMC30DRAFT_391020_Rhodotorula_diobovata,RHOBADRAFT_48691_Rhodotorula_graminis,RHTO_01637_Rhodotorula_toruloides,R_glutinis_G04598_R_glutinis
ORTHOMCL625	BMF94_0559_Rhodotorula_taiwanensis,DMC30DRAFT_360968_Rhodotorula_diobovata,RHOBADRAFT_66693_Rhodotorula_graminis,RHTO_01636_Rhodotorula_toruloides,R_glutinis_G04594_R_glutinis
ORTHOMCL626	BMF94_0561_Rhodotorula_taiwanensis,DMC30DRAFT_416336_Rhodotorula_diobovata,RHOBADRAFT_54564_Rhodotorula_graminis,RHTO_03863_Rhodotorula_toruloides,R_glutinis_G04595_R_glutinis
ORTHOMCL627	BMF94_0562_Rhodotorula_taiwanensis,DMC30DRAFT_105452_Rhodotorula_diobovata,RHOBADRAFT_54457_Rhodotorula_graminis,RHTO_03857_Rhodotorula_toruloides,R_glutinis_G04488_R_glutinis
ORTHOMCL628	BMF94_0565_Rhodotorula_taiwanensis,DMC30DRAFT_419714_Rhodotorula_diobovata,RHOBADRAFT_54459_Rhodotorula_graminis,RHTO_03860_Rhodotorula_toruloides,R_glutinis_G04490_R_glutinis
ORTHOMCL629	BMF94_0567_Rhodotorula_taiwanensis,DMC30DRAFT_357030_Rhodotorula_diobovata,RHOBADRAFT_54460_Rhodotorula_graminis,RHTO_03850_Rhodotorula_toruloides,R_glutinis_G04491_R_glutinis
ORTHOMCL630	BMF94_0568_Rhodotorula_taiwanensis,DMC30DRAFT_430073_Rhodotorula_diobovata,RHOBADRAFT_54461_Rhodotorula_graminis,RHTO_03851_Rhodotorula_toruloides,R_glutinis_G04492_R_glutinis
ORTHOMCL631	BMF94_0571_Rhodotorula_taiwanensis,DMC30DRAFT_416329_Rhodotorula_diobovata,RHOBADRAFT_45303_Rhodotorula_graminis,RHTO_03854_Rhodotorula_toruloides,R_glutinis_G04634_R_glutinis
ORTHOMCL632	BMF94_0572_Rhodotorula_taiwanensis,DMC30DRAFT_426415_Rhodotorula_diobovata,RHOBADRAFT_65310_Rhodotorula_graminis,RHTO_03847_Rhodotorula_toruloides,R_glutinis_G04475_R_glutinis
ORTHOMCL633	BMF94_0573_Rhodotorula_taiwanensis,DMC30DRAFT_355435_Rhodotorula_diobovata,RHOBADRAFT_54441_Rhodotorula_graminis,RHTO_03846_Rhodotorula_toruloides,R_glutinis_G04474_R_glutinis
ORTHOMCL634	BMF94_0575_Rhodotorula_taiwanensis,DMC30DRAFT_293255_Rhodotorula_diobovata,RHOBADRAFT_37795_Rhodotorula_graminis,RHTO_01679_Rhodotorula_toruloides,R_glutinis_G04536_R_glutinis
ORTHOMCL635	BMF94_0577_Rhodotorula_taiwanensis,DMC30DRAFT_417711_Rhodotorula_diobovata,RHOBADRAFT_54497_Rhodotorula_graminis,RHTO_01676_Rhodotorula_toruloides,R_glutinis_G04538_R_glutinis
ORTHOMCL636	BMF94_0578_Rhodotorula_taiwanensis,DMC30DRAFT_378672_Rhodotorula_diobovata,RHOBADRAFT_37788_Rhodotorula_graminis,RHTO_01677_Rhodotorula_toruloides,R_glutinis_G04539_R_glutinis
ORTHOMCL637	BMF94_0581_Rhodotorula_taiwanensis,DMC30DRAFT_293774_Rhodotorula_diobovata,RHOBADRAFT_54493_Rhodotorula_graminis,RHTO_01673_Rhodotorula_toruloides,R_glutinis_G04541_R_glutinis
ORTHOMCL638	BMF94_0583_Rhodotorula_taiwanensis,DMC30DRAFT_405180_Rhodotorula_diobovata,RHOBADRAFT_48700_Rhodotorula_graminis,RHTO_01547_Rhodotorula_toruloides,R_glutinis_G04685_R_glutinis
ORTHOMCL639	BMF94_0585_Rhodotorula_taiwanensis,DMC30DRAFT_373556_Rhodotorula_diobovata,RHOBADRAFT_37896_Rhodotorula_graminis,RHTO_01558_Rhodotorula_toruloides,R_glutinis_G04605_R_glutinis
ORTHOMCL640	BMF94_0587_Rhodotorula_taiwanensis,DMC30DRAFT_100945_Rhodotorula_diobovata,RHOBADRAFT_16378_Rhodotorula_graminis,RHTO_01555_Rhodotorula_toruloides,R_glutinis_G04609_R_glutinis
ORTHOMCL641	BMF94_0591_Rhodotorula_taiwanensis,DMC30DRAFT_421956_Rhodotorula_diobovata,RHOBADRAFT_52643_Rhodotorula_graminis,RHTO_00617_Rhodotorula_toruloides,R_glutinis_G02968_R_glutinis
ORTHOMCL642	BMF94_0593_Rhodotorula_taiwanensis,DMC30DRAFT_101545_Rhodotorula_diobovata,RHOBADRAFT_49987_Rhodotorula_graminis,RHTO_01574_Rhodotorula_toruloides,R_glutinis_G04650_R_glutinis
ORTHOMCL643	BMF94_0595_Rhodotorula_taiwanensis,DMC30DRAFT_84827_Rhodotorula_diobovata,RHOBADRAFT_16433_Rhodotorula_graminis,RHTO_01584_Rhodotorula_toruloides,R_glutinis_G04721_R_glutinis
ORTHOMCL644	BMF94_0596_Rhodotorula_taiwanensis,DMC30DRAFT_356391_Rhodotorula_diobovata,RHOBADRAFT_54673_Rhodotorula_graminis,RHTO_01585_Rhodotorula_toruloides,R_glutinis_G04719_R_glutinis
ORTHOMCL645	BMF94_0598_Rhodotorula_taiwanensis,DMC30DRAFT_142735_Rhodotorula_diobovata,RHOBADRAFT_54658_Rhodotorula_graminis,RHTO_01586_Rhodotorula_toruloides,R_glutinis_G04701_R_glutinis
ORTHOMCL646	BMF94_0599_Rhodotorula_taiwanensis,DMC30DRAFT_450042_Rhodotorula_diobovata,RHOBADRAFT_65338_Rhodotorula_graminis,RHTO_01587_Rhodotorula_toruloides,R_glutinis_G04700_R_glutinis
ORTHOMCL647	BMF94_0600_Rhodotorula_taiwanensis,DMC30DRAFT_96949_Rhodotorula_diobovata,RHOBADRAFT_54650_Rhodotorula_graminis,RHTO_01588_Rhodotorula_toruloides,R_glutinis_G04693_R_glutinis
ORTHOMCL648	BMF94_0601_Rhodotorula_taiwanensis,DMC30DRAFT_419527_Rhodotorula_diobovata,RHOBADRAFT_54651_Rhodotorula_graminis,RHTO_01589_Rhodotorula_toruloides,R_glutinis_G04692_R_glutinis
ORTHOMCL649	BMF94_0603_Rhodotorula_taiwanensis,DMC30DRAFT_416341_Rhodotorula_diobovata,RHOBADRAFT_54602_Rhodotorula_graminis,RHTO_01591_Rhodotorula_toruloides,R_glutinis_G04607_R_glutinis
ORTHOMCL650	BMF94_0604_Rhodotorula_taiwanensis,DMC30DRAFT_101099_Rhodotorula_diobovata,RHOBADRAFT_66701_Rhodotorula_graminis,RHTO_01583_Rhodotorula_toruloides,R_glutinis_G04659_R_glutinis
ORTHOMCL651	BMF94_0605_Rhodotorula_taiwanensis,DMC30DRAFT_414927_Rhodotorula_diobovata,RHOBADRAFT_55748_Rhodotorula_graminis,RHTO_04112_Rhodotorula_toruloides,R_glutinis_G05985_R_glutinis
ORTHOMCL652	BMF94_0606_Rhodotorula_taiwanensis,DMC30DRAFT_416347_Rhodotorula_diobovata,RHOBADRAFT_54621_Rhodotorula_graminis,RHTO_01582_Rhodotorula_toruloides,R_glutinis_G04662_R_glutinis
ORTHOMCL653	BMF94_0607_Rhodotorula_taiwanensis,DMC30DRAFT_377476_Rhodotorula_diobovata,RHOBADRAFT_54469_Rhodotorula_graminis,RHTO_01645_Rhodotorula_toruloides,R_glutinis_G04500_R_glutinis
ORTHOMCL654	BMF94_0611_Rhodotorula_taiwanensis,DMC30DRAFT_351205_Rhodotorula_diobovata,RHOBADRAFT_54560_Rhodotorula_graminis,RHTO_01732_Rhodotorula_toruloides,R_glutinis_G04591_R_glutinis
ORTHOMCL655	BMF94_0612_Rhodotorula_taiwanensis,DMC30DRAFT_414708_Rhodotorula_diobovata,RHOBADRAFT_37883_Rhodotorula_graminis,RHTO_01534_Rhodotorula_toruloides,R_glutinis_G04619_R_glutinis
ORTHOMCL656	BMF94_0613_Rhodotorula_taiwanensis,DMC30DRAFT_52261_Rhodotorula_diobovata,RHOBADRAFT_54549_Rhodotorula_graminis,RHTO_03877_Rhodotorula_toruloides,R_glutinis_G04578_R_glutinis
ORTHOMCL657	BMF94_0614_Rhodotorula_taiwanensis,DMC30DRAFT_416315_Rhodotorula_diobovata,RHOBADRAFT_45326_Rhodotorula_graminis,RHTO_01632_Rhodotorula_toruloides,R_glutinis_G04611_R_glutinis
ORTHOMCL658	BMF94_0615_Rhodotorula_taiwanensis,DMC30DRAFT_351173_Rhodotorula_diobovata,RHOBADRAFT_16529_Rhodotorula_graminis,RHTO_01633_Rhodotorula_toruloides,R_glutinis_G04612_R_glutinis
ORTHOMCL659	BMF94_0618_Rhodotorula_taiwanensis,DMC30DRAFT_69406_Rhodotorula_diobovata,RHOBADRAFT_54432_Rhodotorula_graminis,RHTO_03818_Rhodotorula_toruloides,R_glutinis_G04464_R_glutinis
ORTHOMCL660	BMF94_0620_Rhodotorula_taiwanensis,DMC30DRAFT_419051_Rhodotorula_diobovata,RHOBADRAFT_37710_Rhodotorula_graminis,RHTO_03814_Rhodotorula_toruloides,R_glutinis_G04462_R_glutinis
ORTHOMCL661	BMF94_0622_Rhodotorula_taiwanensis,DMC30DRAFT_449035_Rhodotorula_diobovata,RHOBADRAFT_66675_Rhodotorula_graminis,RHTO_03810_Rhodotorula_toruloides,R_glutinis_G04461_R_glutinis
ORTHOMCL662	BMF94_0623_Rhodotorula_taiwanensis,DMC30DRAFT_419046_Rhodotorula_diobovata,RHOBADRAFT_54428_Rhodotorula_graminis,RHTO_03811_Rhodotorula_toruloides,R_glutinis_G04460_R_glutinis
ORTHOMCL663	BMF94_0625_Rhodotorula_taiwanensis,DMC30DRAFT_363875_Rhodotorula_diobovata,RHOBADRAFT_16174_Rhodotorula_graminis,RHTO_03865_Rhodotorula_toruloides,R_glutinis_G04588_R_glutinis
ORTHOMCL664	BMF94_0629_Rhodotorula_taiwanensis,DMC30DRAFT_361015_Rhodotorula_diobovata,RHOBADRAFT_65329_Rhodotorula_graminis,RHTO_01610_Rhodotorula_toruloides,R_glutinis_G04644_R_glutinis
ORTHOMCL665	BMF94_0630_Rhodotorula_taiwanensis,DMC30DRAFT_348229_Rhodotorula_diobovata,RHOBADRAFT_6771_Rhodotorula_graminis,RHTO_01612_Rhodotorula_toruloides,R_glutinis_G04642_R_glutinis
ORTHOMCL666	BMF94_0631_Rhodotorula_taiwanensis,DMC30DRAFT_52173_Rhodotorula_diobovata,RHOBADRAFT_45261_Rhodotorula_graminis,RHTO_03880_Rhodotorula_toruloides,R_glutinis_G04579_R_glutinis
ORTHOMCL667	BMF94_0633_Rhodotorula_taiwanensis,DMC30DRAFT_292406_Rhodotorula_diobovata,RHOBADRAFT_54512_Rhodotorula_graminis,RHTO_01705_Rhodotorula_toruloides,R_glutinis_G04548_R_glutinis
ORTHOMCL668	BMF94_0634_Rhodotorula_taiwanensis,DMC30DRAFT_447750_Rhodotorula_diobovata,RHOBADRAFT_54511_Rhodotorula_graminis,RHTO_01704_Rhodotorula_toruloides,R_glutinis_G04547_R_glutinis
ORTHOMCL669	BMF94_0635_Rhodotorula_taiwanensis,DMC30DRAFT_353619_Rhodotorula_diobovata,RHOBADRAFT_54510_Rhodotorula_graminis,RHTO_01703_Rhodotorula_toruloides,R_glutinis_G04546_R_glutinis
ORTHOMCL670	BMF94_0637_Rhodotorula_taiwanensis,DMC30DRAFT_292502_Rhodotorula_diobovata,RHOBADRAFT_54517_Rhodotorula_graminis,RHTO_01701_Rhodotorula_toruloides,R_glutinis_G04552_R_glutinis
ORTHOMCL671	BMF94_0638_Rhodotorula_taiwanensis,DMC30DRAFT_292546_Rhodotorula_diobovata,RHOBADRAFT_54518_Rhodotorula_graminis,RHTO_01700_Rhodotorula_toruloides,R_glutinis_G04553_R_glutinis
ORTHOMCL672	BMF94_0641_Rhodotorula_taiwanensis,DMC30DRAFT_442013_Rhodotorula_diobovata,RHOBADRAFT_54523_Rhodotorula_graminis,RHTO_01698_Rhodotorula_toruloides,R_glutinis_G04557_R_glutinis
ORTHOMCL673	BMF94_0642_Rhodotorula_taiwanensis,DMC30DRAFT_417693_Rhodotorula_diobovata,RHOBADRAFT_54524_Rhodotorula_graminis,RHTO_01697_Rhodotorula_toruloides,R_glutinis_G04558_R_glutinis
ORTHOMCL674	BMF94_0644_Rhodotorula_taiwanensis,DMC30DRAFT_399825_Rhodotorula_diobovata,RHOBADRAFT_65319_Rhodotorula_graminis,RHTO_01695_Rhodotorula_toruloides,R_glutinis_G04559_R_glutinis
ORTHOMCL675	BMF94_0651_Rhodotorula_taiwanensis,DMC30DRAFT_411466_Rhodotorula_diobovata,RHOBADRAFT_16324_Rhodotorula_graminis,RHTO_01597_Rhodotorula_toruloides,R_glutinis_G04668_R_glutinis
ORTHOMCL676	BMF94_0653_Rhodotorula_taiwanensis,DMC30DRAFT_416339_Rhodotorula_diobovata,RHOBADRAFT_45336_Rhodotorula_graminis,RHTO_01603_Rhodotorula_toruloides,R_glutinis_G04603_R_glutinis
ORTHOMCL677	BMF94_0654_Rhodotorula_taiwanensis,DMC30DRAFT_357167_Rhodotorula_diobovata,RHOBADRAFT_28493_Rhodotorula_graminis,RHTO_01533_Rhodotorula_toruloides,R_glutinis_G04697_R_glutinis
ORTHOMCL678	BMF94_0655_Rhodotorula_taiwanensis,DMC30DRAFT_370105_Rhodotorula_diobovata,RHOBADRAFT_37949_Rhodotorula_graminis,RHTO_01529_Rhodotorula_toruloides,R_glutinis_G04686_R_glutinis
ORTHOMCL679	BMF94_0656_Rhodotorula_taiwanensis,DMC30DRAFT_449944_Rhodotorula_diobovata,RHOBADRAFT_45382_Rhodotorula_graminis,RHTO_01530_Rhodotorula_toruloides,R_glutinis_G04687_R_glutinis
ORTHOMCL680	BMF94_0657_Rhodotorula_taiwanensis,DMC30DRAFT_370111_Rhodotorula_diobovata,RHOBADRAFT_37954_Rhodotorula_graminis,RHTO_01531_Rhodotorula_toruloides,R_glutinis_G04688_R_glutinis
ORTHOMCL681	BMF94_0658_Rhodotorula_taiwanensis,DMC30DRAFT_420016_Rhodotorula_diobovata,RHOBADRAFT_54648_Rhodotorula_graminis,RHTO_01532_Rhodotorula_toruloides,R_glutinis_G04689_R_glutinis
ORTHOMCL682	BMF94_0660_Rhodotorula_taiwanensis,DMC30DRAFT_416327_Rhodotorula_diobovata,RHOBADRAFT_66697_Rhodotorula_graminis,RHTO_03835_Rhodotorula_toruloides,R_glutinis_G04632_R_glutinis
ORTHOMCL683	BMF94_0661_Rhodotorula_taiwanensis,DMC30DRAFT_348307_Rhodotorula_diobovata,RHOBADRAFT_54476_Rhodotorula_graminis,RHTO_01683_Rhodotorula_toruloides,R_glutinis_G04508_R_glutinis
ORTHOMCL684	BMF94_0666_Rhodotorula_taiwanensis,DMC30DRAFT_254057_Rhodotorula_diobovata,RHOBADRAFT_37731_Rhodotorula_graminis,RHTO_03833_Rhodotorula_toruloides,R_glutinis_G04476_R_glutinis
ORTHOMCL685	BMF94_0668_Rhodotorula_taiwanensis,DMC30DRAFT_352327_Rhodotorula_diobovata,RHOBADRAFT_54467_Rhodotorula_graminis,RHTO_01649_Rhodotorula_toruloides,R_glutinis_G04498_R_glutinis
ORTHOMCL686	BMF94_0669_Rhodotorula_taiwanensis,DMC30DRAFT_253884_Rhodotorula_diobovata,RHOBADRAFT_54468_Rhodotorula_graminis,RHTO_01650_Rhodotorula_toruloides,R_glutinis_G04499_R_glutinis
ORTHOMCL687	BMF94_0670_Rhodotorula_taiwanensis,DMC30DRAFT_414515_Rhodotorula_diobovata,RHOBADRAFT_66934_Rhodotorula_graminis,RHTO_03982_Rhodotorula_toruloides,R_glutinis_G06105_R_glutinis
ORTHOMCL688	BMF94_0672_Rhodotorula_taiwanensis,DMC30DRAFT_253893_Rhodotorula_diobovata,RHOBADRAFT_54470_Rhodotorula_graminis,RHTO_01653_Rhodotorula_toruloides,R_glutinis_G04502_R_glutinis
ORTHOMCL689	BMF94_0673_Rhodotorula_taiwanensis,DMC30DRAFT_132887_Rhodotorula_diobovata,RHOBADRAFT_54464_Rhodotorula_graminis,RHTO_01652_Rhodotorula_toruloides,R_glutinis_G04495_R_glutinis
ORTHOMCL690	BMF94_0674_Rhodotorula_taiwanensis,DMC30DRAFT_253850_Rhodotorula_diobovata,RHOBADRAFT_54465_Rhodotorula_graminis,RHTO_01651_Rhodotorula_toruloides,R_glutinis_G04496_R_glutinis
ORTHOMCL691	BMF94_0675_Rhodotorula_taiwanensis,DMC30DRAFT_391182_Rhodotorula_diobovata,RHOBADRAFT_54632_Rhodotorula_graminis,RHTO_06594_Rhodotorula_toruloides,R_glutinis_G04674_R_glutinis
ORTHOMCL692	BMF94_0676_Rhodotorula_taiwanensis,DMC30DRAFT_348602_Rhodotorula_diobovata,RHOBADRAFT_55752_Rhodotorula_graminis,RHTO_04106_Rhodotorula_toruloides,R_glutinis_G05991_R_glutinis
ORTHOMCL693	BMF94_0681_Rhodotorula_taiwanensis,DMC30DRAFT_447068_Rhodotorula_diobovata,RHOBADRAFT_54435_Rhodotorula_graminis,RHTO_03839_Rhodotorula_toruloides,R_glutinis_G04467_R_glutinis
ORTHOMCL694	BMF94_0682_Rhodotorula_taiwanensis,DMC30DRAFT_253215_Rhodotorula_diobovata,RHOBADRAFT_54434_Rhodotorula_graminis,RHTO_03840_Rhodotorula_toruloides,R_glutinis_G04466_R_glutinis
ORTHOMCL695	BMF94_0683_Rhodotorula_taiwanensis,DMC30DRAFT_373606_Rhodotorula_diobovata,RHOBADRAFT_54629_Rhodotorula_graminis,RHTO_06596_Rhodotorula_toruloides,R_glutinis_G04672_R_glutinis
ORTHOMCL696	BMF94_0684_Rhodotorula_taiwanensis,DMC30DRAFT_337997_Rhodotorula_diobovata,RHOBADRAFT_28465_Rhodotorula_graminis,RHTO_06597_Rhodotorula_toruloides,R_glutinis_G04673_R_glutinis
ORTHOMCL697	BMF94_0686_Rhodotorula_taiwanensis,DMC30DRAFT_363838_Rhodotorula_diobovata,RHOBADRAFT_48688_Rhodotorula_graminis,RHTO_01560_Rhodotorula_toruloides,R_glutinis_G04613_R_glutinis
ORTHOMCL698	BMF94_0688_Rhodotorula_taiwanensis,DMC30DRAFT_444902_Rhodotorula_diobovata,RHOBADRAFT_16288_Rhodotorula_graminis,RHTO_01571_Rhodotorula_toruloides,R_glutinis_G04653_R_glutinis
ORTHOMCL699	BMF94_0690_Rhodotorula_taiwanensis,DMC30DRAFT_348259_Rhodotorula_diobovata,RHOBADRAFT_48692_Rhodotorula_graminis,RHTO_01572_Rhodotorula_toruloides,R_glutinis_G04652_R_glutinis
ORTHOMCL700	BMF94_0691_Rhodotorula_taiwanensis,DMC30DRAFT_360997_Rhodotorula_diobovata,RHOBADRAFT_54614_Rhodotorula_graminis,RHTO_01563_Rhodotorula_toruloides,R_glutinis_G04654_R_glutinis
ORTHOMCL701	BMF94_0694_Rhodotorula_taiwanensis,DMC30DRAFT_360991_Rhodotorula_diobovata,RHOBADRAFT_37908_Rhodotorula_graminis,RHTO_01561_Rhodotorula_toruloides,R_glutinis_G04657_R_glutinis
ORTHOMCL702	BMF94_0695_Rhodotorula_taiwanensis,DMC30DRAFT_97192_Rhodotorula_diobovata,RHOBADRAFT_37941_Rhodotorula_graminis,RHTO_01568_Rhodotorula_toruloides,R_glutinis_G04681_R_glutinis
ORTHOMCL703	BMF94_0696_Rhodotorula_taiwanensis,DMC30DRAFT_405165_Rhodotorula_diobovata,RHOBADRAFT_54639_Rhodotorula_graminis,RHTO_01567_Rhodotorula_toruloides,R_glutinis_G04680_R_glutinis
ORTHOMCL704	BMF94_0698_Rhodotorula_taiwanensis,DMC30DRAFT_408147_Rhodotorula_diobovata,RHOBADRAFT_54635_Rhodotorula_graminis,RHTO_01551_Rhodotorula_toruloides,R_glutinis_G04677_R_glutinis
ORTHOMCL705	BMF94_0700_Rhodotorula_taiwanensis,DMC30DRAFT_219696_Rhodotorula_diobovata,RHOBADRAFT_45333_Rhodotorula_graminis,RHTO_01550_Rhodotorula_toruloides,R_glutinis_G04606_R_glutinis
ORTHOMCL706	BMF94_0701_Rhodotorula_taiwanensis,DMC30DRAFT_378678_Rhodotorula_diobovata,RHOBADRAFT_28308_Rhodotorula_graminis,RHTO_01671_Rhodotorula_toruloides,R_glutinis_G04542_R_glutinis
ORTHOMCL707	BMF94_0702_Rhodotorula_taiwanensis,DMC30DRAFT_355706_Rhodotorula_diobovata,RHOBADRAFT_54482_Rhodotorula_graminis,RHTO_01667_Rhodotorula_toruloides,R_glutinis_G04515_R_glutinis
ORTHOMCL708	BMF94_0706_Rhodotorula_taiwanensis,DMC30DRAFT_355719_Rhodotorula_diobovata,RHOBADRAFT_54484_Rhodotorula_graminis,RHTO_01665_Rhodotorula_toruloides,R_glutinis_G04516_R_glutinis
ORTHOMCL709	BMF94_0707_Rhodotorula_taiwanensis,DMC30DRAFT_355716_Rhodotorula_diobovata,RHOBADRAFT_54486_Rhodotorula_graminis,RHTO_01663_Rhodotorula_toruloides,R_glutinis_G04518_R_glutinis
ORTHOMCL710	BMF94_0708_Rhodotorula_taiwanensis,DMC30DRAFT_355713_Rhodotorula_diobovata,RHOBADRAFT_54485_Rhodotorula_graminis,RHTO_01664_Rhodotorula_toruloides,R_glutinis_G04517_R_glutinis
ORTHOMCL711	BMF94_0710_Rhodotorula_taiwanensis,DMC30DRAFT_95646_Rhodotorula_diobovata,RHOBADRAFT_37985_Rhodotorula_graminis,RHTO_06581_Rhodotorula_toruloides,R_glutinis_G04713_R_glutinis
ORTHOMCL712	BMF94_0713_Rhodotorula_taiwanensis,DMC30DRAFT_356710_Rhodotorula_diobovata,RHOBADRAFT_54666_Rhodotorula_graminis,RHTO_06578_Rhodotorula_toruloides,R_glutinis_G04708_R_glutinis
ORTHOMCL713	BMF94_0714_Rhodotorula_taiwanensis,DMC30DRAFT_419350_Rhodotorula_diobovata,RHOBADRAFT_45409_Rhodotorula_graminis,RHTO_06572_Rhodotorula_toruloides,R_glutinis_G04716_R_glutinis
ORTHOMCL714	BMF94_0715_Rhodotorula_taiwanensis,DMC30DRAFT_428616_Rhodotorula_diobovata,RHOBADRAFT_54671_Rhodotorula_graminis,RHTO_06570_Rhodotorula_toruloides,R_glutinis_G04717_R_glutinis
ORTHOMCL715	BMF94_0716_Rhodotorula_taiwanensis,DMC30DRAFT_419512_Rhodotorula_diobovata,RHOBADRAFT_54669_Rhodotorula_graminis,RHTO_06569_Rhodotorula_toruloides,R_glutinis_G04714_R_glutinis
ORTHOMCL716	BMF94_0719_Rhodotorula_taiwanensis,DMC30DRAFT_450090_Rhodotorula_diobovata,RHOBADRAFT_16335_Rhodotorula_graminis,RHTO_06584_Rhodotorula_toruloides,R_glutinis_G04705_R_glutinis
ORTHOMCL717	BMF94_0721_Rhodotorula_taiwanensis,DMC30DRAFT_448951_Rhodotorula_diobovata,RHOBADRAFT_37806_Rhodotorula_graminis,RHTO_01657_Rhodotorula_toruloides,R_glutinis_G04524_R_glutinis
ORTHOMCL718	BMF94_0724_Rhodotorula_taiwanensis,DMC30DRAFT_380715_Rhodotorula_diobovata,RHOBADRAFT_45191_Rhodotorula_graminis,RHTO_01661_Rhodotorula_toruloides,R_glutinis_G04520_R_glutinis
ORTHOMCL719	BMF94_0726_Rhodotorula_taiwanensis,DMC30DRAFT_416775_Rhodotorula_diobovata,RHOBADRAFT_52115_Rhodotorula_graminis,RHTO_01315_Rhodotorula_toruloides,R_glutinis_G02191_R_glutinis
ORTHOMCL720	BMF94_0727_Rhodotorula_taiwanensis,DMC30DRAFT_411646_Rhodotorula_diobovata,RHOBADRAFT_64670_Rhodotorula_graminis,RHTO_01313_Rhodotorula_toruloides,R_glutinis_G02190_R_glutinis
ORTHOMCL721	BMF94_0729_Rhodotorula_taiwanensis,DMC30DRAFT_421809_Rhodotorula_diobovata,RHOBADRAFT_49414_Rhodotorula_graminis,RHTO_06548_Rhodotorula_toruloides,R_glutinis_G02188_R_glutinis
ORTHOMCL722	BMF94_0731_Rhodotorula_taiwanensis,DMC30DRAFT_377099_Rhodotorula_diobovata,RHOBADRAFT_42379_Rhodotorula_graminis,RHTO_06567_Rhodotorula_toruloides,R_glutinis_G02186_R_glutinis
ORTHOMCL723	BMF94_0735_Rhodotorula_taiwanensis,DMC30DRAFT_420084_Rhodotorula_diobovata,RHOBADRAFT_31395_Rhodotorula_graminis,RHTO_07353_Rhodotorula_toruloides,R_glutinis_G02093_R_glutinis
ORTHOMCL724	BMF94_0736_Rhodotorula_taiwanensis,DMC30DRAFT_378002_Rhodotorula_diobovata,RHOBADRAFT_49404_Rhodotorula_graminis,RHTO_07351_Rhodotorula_toruloides,R_glutinis_G02116_R_glutinis
ORTHOMCL725	BMF94_0737_Rhodotorula_taiwanensis,DMC30DRAFT_365570_Rhodotorula_diobovata,RHOBADRAFT_49403_Rhodotorula_graminis,RHTO_07350_Rhodotorula_toruloides,R_glutinis_G02115_R_glutinis
ORTHOMCL726	BMF94_0738_Rhodotorula_taiwanensis,DMC30DRAFT_273263_Rhodotorula_diobovata,RHOBADRAFT_52045_Rhodotorula_graminis,RHTO_07349_Rhodotorula_toruloides,R_glutinis_G02114_R_glutinis
ORTHOMCL727	BMF94_0739_Rhodotorula_taiwanensis,DMC30DRAFT_273003_Rhodotorula_diobovata,RHOBADRAFT_42300_Rhodotorula_graminis,RHTO_07348_Rhodotorula_toruloides,R_glutinis_G02113_R_glutinis
ORTHOMCL728	BMF94_0740_Rhodotorula_taiwanensis,DMC30DRAFT_352876_Rhodotorula_diobovata,RHOBADRAFT_52043_Rhodotorula_graminis,RHTO_07347_Rhodotorula_toruloides,R_glutinis_G02112_R_glutinis
ORTHOMCL729	BMF94_0741_Rhodotorula_taiwanensis,DMC30DRAFT_352929_Rhodotorula_diobovata,RHOBADRAFT_64649_Rhodotorula_graminis,RHTO_07346_Rhodotorula_toruloides,R_glutinis_G02109_R_glutinis
ORTHOMCL730	BMF94_0742_Rhodotorula_taiwanensis,DMC30DRAFT_421988_Rhodotorula_diobovata,RHOBADRAFT_34558_Rhodotorula_graminis,RHTO_07344_Rhodotorula_toruloides,R_glutinis_G02106_R_glutinis
ORTHOMCL731	BMF94_0743_Rhodotorula_taiwanensis,DMC30DRAFT_421989_Rhodotorula_diobovata,RHOBADRAFT_34556_Rhodotorula_graminis,RHTO_07343_Rhodotorula_toruloides,R_glutinis_G02104_R_glutinis
ORTHOMCL732	BMF94_0744_Rhodotorula_taiwanensis,DMC30DRAFT_398789_Rhodotorula_diobovata,RHOBADRAFT_52037_Rhodotorula_graminis,RHTO_07342_Rhodotorula_toruloides,R_glutinis_G02105_R_glutinis
ORTHOMCL733	BMF94_0745_Rhodotorula_taiwanensis,DMC30DRAFT_273090_Rhodotorula_diobovata,RHOBADRAFT_52036_Rhodotorula_graminis,RHTO_07360_Rhodotorula_toruloides,R_glutinis_G02103_R_glutinis
ORTHOMCL734	BMF94_0750_Rhodotorula_taiwanensis,DMC30DRAFT_425234_Rhodotorula_diobovata,RHOBADRAFT_52058_Rhodotorula_graminis,RHTO_07361_Rhodotorula_toruloides,R_glutinis_G02143_R_glutinis
ORTHOMCL735	BMF94_0751_Rhodotorula_taiwanensis,DMC30DRAFT_414205_Rhodotorula_diobovata,RHOBADRAFT_51882_Rhodotorula_graminis,RHTO_07364_Rhodotorula_toruloides,R_glutinis_G01937_R_glutinis
ORTHOMCL736	BMF94_0752_Rhodotorula_taiwanensis,DMC30DRAFT_414204_Rhodotorula_diobovata,RHOBADRAFT_51881_Rhodotorula_graminis,RHTO_07365_Rhodotorula_toruloides,R_glutinis_G01936_R_glutinis
ORTHOMCL737	BMF94_0754_Rhodotorula_taiwanensis,DMC30DRAFT_414199_Rhodotorula_diobovata,RHOBADRAFT_34528_Rhodotorula_graminis,RHTO_07371_Rhodotorula_toruloides,R_glutinis_G02077_R_glutinis
ORTHOMCL738	BMF94_0755_Rhodotorula_taiwanensis,DMC30DRAFT_372793_Rhodotorula_diobovata,RHOBADRAFT_24739_Rhodotorula_graminis,RHTO_07372_Rhodotorula_toruloides,R_glutinis_G01935_R_glutinis
ORTHOMCL739	BMF94_0756_Rhodotorula_taiwanensis,DMC30DRAFT_352887_Rhodotorula_diobovata,RHOBADRAFT_42286_Rhodotorula_graminis,RHTO_07367_Rhodotorula_toruloides,R_glutinis_G02098_R_glutinis
ORTHOMCL740	BMF94_0757_Rhodotorula_taiwanensis,DMC30DRAFT_440657_Rhodotorula_diobovata,RHOBADRAFT_52033_Rhodotorula_graminis,RHTO_07366_Rhodotorula_toruloides,R_glutinis_G02099_R_glutinis
ORTHOMCL741	BMF94_0758_Rhodotorula_taiwanensis,DMC30DRAFT_398796_Rhodotorula_diobovata,RHOBADRAFT_52034_Rhodotorula_graminis,RHTO_07369_Rhodotorula_toruloides,R_glutinis_G02101_R_glutinis
ORTHOMCL742	BMF94_0764_Rhodotorula_taiwanensis,DMC30DRAFT_287582_Rhodotorula_diobovata,RHOBADRAFT_48134_Rhodotorula_graminis,RHTO_01190_Rhodotorula_toruloides,R_glutinis_G02124_R_glutinis
ORTHOMCL743	BMF94_0765_Rhodotorula_taiwanensis,DMC30DRAFT_353374_Rhodotorula_diobovata,RHOBADRAFT_52054_Rhodotorula_graminis,RHTO_01191_Rhodotorula_toruloides,R_glutinis_G02123_R_glutinis
ORTHOMCL744	BMF94_0766_Rhodotorula_taiwanensis,DMC30DRAFT_340797_Rhodotorula_diobovata,RHOBADRAFT_52053_Rhodotorula_graminis,RHTO_01192_Rhodotorula_toruloides,R_glutinis_G02122_R_glutinis
ORTHOMCL745	BMF94_0767_Rhodotorula_taiwanensis,DMC30DRAFT_422940_Rhodotorula_diobovata,RHOBADRAFT_34572_Rhodotorula_graminis,RHTO_01193_Rhodotorula_toruloides,R_glutinis_G02120_R_glutinis
ORTHOMCL746	BMF94_0768_Rhodotorula_taiwanensis,DMC30DRAFT_141221_Rhodotorula_diobovata,RHOBADRAFT_52050_Rhodotorula_graminis,RHTO_01194_Rhodotorula_toruloides,R_glutinis_G02119_R_glutinis
ORTHOMCL747	BMF94_0769_Rhodotorula_taiwanensis,DMC30DRAFT_420083_Rhodotorula_diobovata,RHOBADRAFT_10101_Rhodotorula_graminis,RHTO_01195_Rhodotorula_toruloides,R_glutinis_G02118_R_glutinis
ORTHOMCL748	BMF94_0770_Rhodotorula_taiwanensis,DMC30DRAFT_14506_Rhodotorula_diobovata,RHOBADRAFT_52026_Rhodotorula_graminis,RHTO_01196_Rhodotorula_toruloides,R_glutinis_G02090_R_glutinis
ORTHOMCL749	BMF94_0771_Rhodotorula_taiwanensis,DMC30DRAFT_379267_Rhodotorula_diobovata,RHOBADRAFT_52025_Rhodotorula_graminis,RHTO_01198_Rhodotorula_toruloides,R_glutinis_G02089_R_glutinis
ORTHOMCL750	BMF94_0773_Rhodotorula_taiwanensis,DMC30DRAFT_379271_Rhodotorula_diobovata,RHOBADRAFT_34544_Rhodotorula_graminis,RHTO_01200_Rhodotorula_toruloides,R_glutinis_G02087_R_glutinis
ORTHOMCL751	BMF94_0774_Rhodotorula_taiwanensis,DMC30DRAFT_14549_Rhodotorula_diobovata,RHOBADRAFT_34539_Rhodotorula_graminis,RHTO_01202_Rhodotorula_toruloides,R_glutinis_G02086_R_glutinis
ORTHOMCL752	BMF94_0776_Rhodotorula_taiwanensis,DMC30DRAFT_422252_Rhodotorula_diobovata,RHOBADRAFT_64653_Rhodotorula_graminis,RHTO_01205_Rhodotorula_toruloides,R_glutinis_G02131_R_glutinis
ORTHOMCL755	BMF94_0788_Rhodotorula_taiwanensis,DMC30DRAFT_397079_Rhodotorula_diobovata,RHOBADRAFT_52107_Rhodotorula_graminis,RHTO_06562_Rhodotorula_toruloides,R_glutinis_G02181_R_glutinis
ORTHOMCL756	BMF94_0789_Rhodotorula_taiwanensis,DMC30DRAFT_351978_Rhodotorula_diobovata,RHOBADRAFT_7001_Rhodotorula_graminis,RHTO_06561_Rhodotorula_toruloides,R_glutinis_G02180_R_glutinis
ORTHOMCL757	BMF94_0792_Rhodotorula_taiwanensis,DMC30DRAFT_243454_Rhodotorula_diobovata,RHOBADRAFT_52102_Rhodotorula_graminis,RHTO_05761_Rhodotorula_toruloides,R_glutinis_G02176_R_glutinis
ORTHOMCL758	BMF94_0794_Rhodotorula_taiwanensis,DMC30DRAFT_351986_Rhodotorula_diobovata,RHOBADRAFT_42366_Rhodotorula_graminis,RHTO_06553_Rhodotorula_toruloides,R_glutinis_G02173_R_glutinis
ORTHOMCL759	BMF94_0795_Rhodotorula_taiwanensis,DMC30DRAFT_416762_Rhodotorula_diobovata,RHOBADRAFT_52099_Rhodotorula_graminis,RHTO_06554_Rhodotorula_toruloides,R_glutinis_G02172_R_glutinis
ORTHOMCL760	BMF94_0797_Rhodotorula_taiwanensis,DMC30DRAFT_13715_Rhodotorula_diobovata,RHOBADRAFT_34749_Rhodotorula_graminis,RHTO_01213_Rhodotorula_toruloides,R_glutinis_G02266_R_glutinis
ORTHOMCL761	BMF94_0799_Rhodotorula_taiwanensis,DMC30DRAFT_426807_Rhodotorula_diobovata,RHOBADRAFT_52131_Rhodotorula_graminis,RHTO_01262_Rhodotorula_toruloides,R_glutinis_G02209_R_glutinis
ORTHOMCL762	BMF94_0800_Rhodotorula_taiwanensis,DMC30DRAFT_355564_Rhodotorula_diobovata,RHOBADRAFT_34722_Rhodotorula_graminis,RHTO_01263_Rhodotorula_toruloides,R_glutinis_G02238_R_glutinis
ORTHOMCL763	BMF94_0801_Rhodotorula_taiwanensis,DMC30DRAFT_403250_Rhodotorula_diobovata,RHOBADRAFT_34690_Rhodotorula_graminis,RHTO_01264_Rhodotorula_toruloides,R_glutinis_G02214_R_glutinis
ORTHOMCL764	BMF94_0802_Rhodotorula_taiwanensis,DMC30DRAFT_59335_Rhodotorula_diobovata,RHOBADRAFT_52135_Rhodotorula_graminis,RHTO_01266_Rhodotorula_toruloides,R_glutinis_G02212_R_glutinis
ORTHOMCL765	BMF94_0803_Rhodotorula_taiwanensis,DMC30DRAFT_426817_Rhodotorula_diobovata,RHOBADRAFT_66152_Rhodotorula_graminis,RHTO_01265_Rhodotorula_toruloides,R_glutinis_G02213_R_glutinis
ORTHOMCL766	BMF94_0804_Rhodotorula_taiwanensis,DMC30DRAFT_403253_Rhodotorula_diobovata,RHOBADRAFT_7048_Rhodotorula_graminis,RHTO_01267_Rhodotorula_toruloides,R_glutinis_G02211_R_glutinis
ORTHOMCL767	BMF94_0805_Rhodotorula_taiwanensis,DMC30DRAFT_59317_Rhodotorula_diobovata,RHOBADRAFT_52133_Rhodotorula_graminis,RHTO_01268_Rhodotorula_toruloides,R_glutinis_G02210_R_glutinis
ORTHOMCL768	BMF94_0807_Rhodotorula_taiwanensis,DMC30DRAFT_17528_Rhodotorula_diobovata,RHOBADRAFT_52167_Rhodotorula_graminis,RHTO_01278_Rhodotorula_toruloides,R_glutinis_G02245_R_glutinis
ORTHOMCL769	BMF94_0809_Rhodotorula_taiwanensis,DMC30DRAFT_59618_Rhodotorula_diobovata,RHOBADRAFT_52159_Rhodotorula_graminis,RHTO_01285_Rhodotorula_toruloides,R_glutinis_G02239_R_glutinis
ORTHOMCL770	BMF94_0810_Rhodotorula_taiwanensis,DMC30DRAFT_59633_Rhodotorula_diobovata,RHOBADRAFT_52160_Rhodotorula_graminis,RHTO_01284_Rhodotorula_toruloides,R_glutinis_G02240_R_glutinis
ORTHOMCL771	BMF94_0812_Rhodotorula_taiwanensis,DMC30DRAFT_354437_Rhodotorula_diobovata,RHOBADRAFT_52163_Rhodotorula_graminis,RHTO_01273_Rhodotorula_toruloides,R_glutinis_G02242_R_glutinis
ORTHOMCL772	BMF94_0814_Rhodotorula_taiwanensis,DMC30DRAFT_418190_Rhodotorula_diobovata,RHOBADRAFT_52166_Rhodotorula_graminis,RHTO_01275_Rhodotorula_toruloides,R_glutinis_G02244_R_glutinis
ORTHOMCL773	BMF94_0815_Rhodotorula_taiwanensis,DMC30DRAFT_448880_Rhodotorula_diobovata,RHOBADRAFT_52162_Rhodotorula_graminis,RHTO_01286_Rhodotorula_toruloides,R_glutinis_G02241_R_glutinis
ORTHOMCL774	BMF94_0817_Rhodotorula_taiwanensis,DMC30DRAFT_17449_Rhodotorula_diobovata,RHOBADRAFT_34699_Rhodotorula_graminis,RHTO_01289_Rhodotorula_toruloides,R_glutinis_G02222_R_glutinis
ORTHOMCL775	BMF94_0818_Rhodotorula_taiwanensis,DMC30DRAFT_367042_Rhodotorula_diobovata,RHOBADRAFT_48154_Rhodotorula_graminis,RHTO_01290_Rhodotorula_toruloides,R_glutinis_G02221_R_glutinis
ORTHOMCL776	BMF94_0822_Rhodotorula_taiwanensis,DMC30DRAFT_138049_Rhodotorula_diobovata,RHOBADRAFT_52129_Rhodotorula_graminis,RHTO_01254_Rhodotorula_toruloides,R_glutinis_G02204_R_glutinis
ORTHOMCL777	BMF94_0824_Rhodotorula_taiwanensis,DMC30DRAFT_416780_Rhodotorula_diobovata,RHOBADRAFT_48147_Rhodotorula_graminis,RHTO_01252_Rhodotorula_toruloides,R_glutinis_G02197_R_glutinis
ORTHOMCL778	BMF94_0825_Rhodotorula_taiwanensis,DMC30DRAFT_397162_Rhodotorula_diobovata,RHOBADRAFT_34668_Rhodotorula_graminis,RHTO_01251_Rhodotorula_toruloides,R_glutinis_G02201_R_glutinis
ORTHOMCL779	BMF94_0826_Rhodotorula_taiwanensis,DMC30DRAFT_351954_Rhodotorula_diobovata,RHOBADRAFT_49416_Rhodotorula_graminis,RHTO_01250_Rhodotorula_toruloides,R_glutinis_G02198_R_glutinis
ORTHOMCL780	BMF94_0828_Rhodotorula_taiwanensis,DMC30DRAFT_244157_Rhodotorula_diobovata,RHOBADRAFT_25084_Rhodotorula_graminis,RHTO_01248_Rhodotorula_toruloides,R_glutinis_G02203_R_glutinis
ORTHOMCL781	BMF94_0829_Rhodotorula_taiwanensis,DMC30DRAFT_416786_Rhodotorula_diobovata,RHOBADRAFT_52124_Rhodotorula_graminis,RHTO_01224_Rhodotorula_toruloides,R_glutinis_G02200_R_glutinis
ORTHOMCL782	BMF94_0830_Rhodotorula_taiwanensis,DMC30DRAFT_397159_Rhodotorula_diobovata,RHOBADRAFT_52123_Rhodotorula_graminis,RHTO_01223_Rhodotorula_toruloides,R_glutinis_G02199_R_glutinis
ORTHOMCL783	BMF94_0831_Rhodotorula_taiwanensis,DMC30DRAFT_408852_Rhodotorula_diobovata,RHOBADRAFT_52116_Rhodotorula_graminis,RHTO_01222_Rhodotorula_toruloides,R_glutinis_G02192_R_glutinis
ORTHOMCL785	BMF94_0834_Rhodotorula_taiwanensis,DMC30DRAFT_446875_Rhodotorula_diobovata,RHOBADRAFT_52119_Rhodotorula_graminis,RHTO_01219_Rhodotorula_toruloides,R_glutinis_G02195_R_glutinis
ORTHOMCL786	BMF94_0837_Rhodotorula_taiwanensis,DMC30DRAFT_354416_Rhodotorula_diobovata,RHOBADRAFT_52173_Rhodotorula_graminis,RHTO_01237_Rhodotorula_toruloides,R_glutinis_G02253_R_glutinis
ORTHOMCL787	BMF94_0838_Rhodotorula_taiwanensis,DMC30DRAFT_418200_Rhodotorula_diobovata,RHOBADRAFT_42452_Rhodotorula_graminis,RHTO_01238_Rhodotorula_toruloides,R_glutinis_G02254_R_glutinis
ORTHOMCL788	BMF94_0842_Rhodotorula_taiwanensis,DMC30DRAFT_354205_Rhodotorula_diobovata,RHOBADRAFT_34637_Rhodotorula_graminis,RHTO_01156_Rhodotorula_toruloides,R_glutinis_G02169_R_glutinis
ORTHOMCL789	BMF94_0844_Rhodotorula_taiwanensis,DMC30DRAFT_355566_Rhodotorula_diobovata,RHOBADRAFT_52132_Rhodotorula_graminis,RHTO_01261_Rhodotorula_toruloides,R_glutinis_G02208_R_glutinis
ORTHOMCL790	BMF94_0845_Rhodotorula_taiwanensis,DMC30DRAFT_366844_Rhodotorula_diobovata,RHOBADRAFT_52185_Rhodotorula_graminis,RHTO_01233_Rhodotorula_toruloides,R_glutinis_G02267_R_glutinis
ORTHOMCL791	BMF94_0847_Rhodotorula_taiwanensis,DMC30DRAFT_360275_Rhodotorula_diobovata,RHOBADRAFT_64612_Rhodotorula_graminis,RHTO_07382_Rhodotorula_toruloides,R_glutinis_G01942_R_glutinis
ORTHOMCL792	BMF94_0848_Rhodotorula_taiwanensis,DMC30DRAFT_389765_Rhodotorula_diobovata,RHOBADRAFT_51885_Rhodotorula_graminis,RHTO_07381_Rhodotorula_toruloides,R_glutinis_G01941_R_glutinis
ORTHOMCL793	BMF94_0849_Rhodotorula_taiwanensis,DMC30DRAFT_347584_Rhodotorula_diobovata,RHOBADRAFT_42113_Rhodotorula_graminis,RHTO_07380_Rhodotorula_toruloides,R_glutinis_G01940_R_glutinis
ORTHOMCL794	BMF94_0850_Rhodotorula_taiwanensis,DMC30DRAFT_414233_Rhodotorula_diobovata,RHOBADRAFT_51883_Rhodotorula_graminis,RHTO_07379_Rhodotorula_toruloides,R_glutinis_G01939_R_glutinis
ORTHOMCL795	BMF94_0851_Rhodotorula_taiwanensis,DMC30DRAFT_389757_Rhodotorula_diobovata,RHOBADRAFT_42108_Rhodotorula_graminis,RHTO_05231_Rhodotorula_toruloides,R_glutinis_G01933_R_glutinis
ORTHOMCL796	BMF94_0852_Rhodotorula_taiwanensis,DMC30DRAFT_389752_Rhodotorula_diobovata,RHOBADRAFT_12722_Rhodotorula_graminis,RHTO_05234_Rhodotorula_toruloides,R_glutinis_G01910_R_glutinis
ORTHOMCL797	BMF94_0853_Rhodotorula_taiwanensis,DMC30DRAFT_347442_Rhodotorula_diobovata,RHOBADRAFT_51878_Rhodotorula_graminis,RHTO_05233_Rhodotorula_toruloides,R_glutinis_G01909_R_glutinis
ORTHOMCL798	BMF94_0854_Rhodotorula_taiwanensis,DMC30DRAFT_414229_Rhodotorula_diobovata,RHOBADRAFT_12828_Rhodotorula_graminis,RHTO_05232_Rhodotorula_toruloides,R_glutinis_G01911_R_glutinis
ORTHOMCL799	BMF94_0855_Rhodotorula_taiwanensis,DMC30DRAFT_414228_Rhodotorula_diobovata,RHOBADRAFT_49364_Rhodotorula_graminis,RHTO_05235_Rhodotorula_toruloides,R_glutinis_G01912_R_glutinis
ORTHOMCL800	BMF94_0857_Rhodotorula_taiwanensis,DMC30DRAFT_444424_Rhodotorula_diobovata,RHOBADRAFT_51874_Rhodotorula_graminis,RHTO_05236_Rhodotorula_toruloides,R_glutinis_G01914_R_glutinis
ORTHOMCL801	BMF94_0859_Rhodotorula_taiwanensis,DMC30DRAFT_425290_Rhodotorula_diobovata,RHOBADRAFT_12822_Rhodotorula_graminis,RHTO_05238_Rhodotorula_toruloides,R_glutinis_G01915_R_glutinis
ORTHOMCL802	BMF94_0860_Rhodotorula_taiwanensis,DMC30DRAFT_32576_Rhodotorula_diobovata,RHOBADRAFT_42089_Rhodotorula_graminis,RHTO_05239_Rhodotorula_toruloides,R_glutinis_G01925_R_glutinis
ORTHOMCL803	BMF94_0861_Rhodotorula_taiwanensis,DMC30DRAFT_32633_Rhodotorula_diobovata,RHOBADRAFT_51862_Rhodotorula_graminis,RHTO_05240_Rhodotorula_toruloides,R_glutinis_G01924_R_glutinis
ORTHOMCL804	BMF94_0862_Rhodotorula_taiwanensis,DMC30DRAFT_414212_Rhodotorula_diobovata,RHOBADRAFT_42082_Rhodotorula_graminis,RHTO_05242_Rhodotorula_toruloides,R_glutinis_G01930_R_glutinis
ORTHOMCL805	BMF94_0864_Rhodotorula_taiwanensis,DMC30DRAFT_414210_Rhodotorula_diobovata,RHOBADRAFT_51856_Rhodotorula_graminis,RHTO_05243_Rhodotorula_toruloides,R_glutinis_G01929_R_glutinis
ORTHOMCL806	BMF94_0865_Rhodotorula_taiwanensis,DMC30DRAFT_425212_Rhodotorula_diobovata,RHOBADRAFT_66092_Rhodotorula_graminis,RHTO_05244_Rhodotorula_toruloides,R_glutinis_G01928_R_glutinis
ORTHOMCL807	BMF94_0867_Rhodotorula_taiwanensis,DMC30DRAFT_32387_Rhodotorula_diobovata,RHOBADRAFT_49359_Rhodotorula_graminis,RHTO_05245_Rhodotorula_toruloides,R_glutinis_G01927_R_glutinis
ORTHOMCL808	BMF94_0868_Rhodotorula_taiwanensis,DMC30DRAFT_450653_Rhodotorula_diobovata,RHOBADRAFT_51859_Rhodotorula_graminis,RHTO_05246_Rhodotorula_toruloides,R_glutinis_G01926_R_glutinis
ORTHOMCL809	BMF94_0873_Rhodotorula_taiwanensis,DMC30DRAFT_414222_Rhodotorula_diobovata,RHOBADRAFT_51870_Rhodotorula_graminis,RHTO_05249_Rhodotorula_toruloides,R_glutinis_G01917_R_glutinis
ORTHOMCL810	BMF94_0876_Rhodotorula_taiwanensis,DMC30DRAFT_347515_Rhodotorula_diobovata,RHOBADRAFT_51867_Rhodotorula_graminis,RHTO_05252_Rhodotorula_toruloides,R_glutinis_G01918_R_glutinis
ORTHOMCL811	BMF94_0877_Rhodotorula_taiwanensis,DMC30DRAFT_32625_Rhodotorula_diobovata,RHOBADRAFT_51866_Rhodotorula_graminis,RHTO_05253_Rhodotorula_toruloides,R_glutinis_G01920_R_glutinis
ORTHOMCL812	BMF94_0879_Rhodotorula_taiwanensis,DMC30DRAFT_347479_Rhodotorula_diobovata,RHOBADRAFT_51865_Rhodotorula_graminis,RHTO_05254_Rhodotorula_toruloides,R_glutinis_G01921_R_glutinis
ORTHOMCL813	BMF94_0880_Rhodotorula_taiwanensis,DMC30DRAFT_389733_Rhodotorula_diobovata,RHOBADRAFT_51864_Rhodotorula_graminis,RHTO_05255_Rhodotorula_toruloides,R_glutinis_G01922_R_glutinis
ORTHOMCL814	BMF94_0882_Rhodotorula_taiwanensis,DMC30DRAFT_32115_Rhodotorula_diobovata,RHOBADRAFT_52018_Rhodotorula_graminis,RHTO_05259_Rhodotorula_toruloides,R_glutinis_G02078_R_glutinis
ORTHOMCL815	BMF94_0883_Rhodotorula_taiwanensis,DMC30DRAFT_420904_Rhodotorula_diobovata,RHOBADRAFT_34531_Rhodotorula_graminis,RHTO_05260_Rhodotorula_toruloides,R_glutinis_G02079_R_glutinis
ORTHOMCL816	BMF94_0884_Rhodotorula_taiwanensis,DMC30DRAFT_420903_Rhodotorula_diobovata,RHOBADRAFT_24945_Rhodotorula_graminis,RHTO_05261_Rhodotorula_toruloides,R_glutinis_G02080_R_glutinis
ORTHOMCL817	BMF94_0885_Rhodotorula_taiwanensis,DMC30DRAFT_32076_Rhodotorula_diobovata,RHOBADRAFT_66128_Rhodotorula_graminis,RHTO_05262_Rhodotorula_toruloides,R_glutinis_G02081_R_glutinis
ORTHOMCL818	BMF94_0887_Rhodotorula_taiwanensis,DMC30DRAFT_410689_Rhodotorula_diobovata,RHOBADRAFT_52022_Rhodotorula_graminis,RHTO_05263_Rhodotorula_toruloides,R_glutinis_G02083_R_glutinis
ORTHOMCL819	BMF94_0889_Rhodotorula_taiwanensis,DMC30DRAFT_399386_Rhodotorula_diobovata,RHOBADRAFT_35640_Rhodotorula_graminis,RHTO_06637_Rhodotorula_toruloides,R_glutinis_G03228_R_glutinis
ORTHOMCL820	BMF94_0890_Rhodotorula_taiwanensis,DMC30DRAFT_32227_Rhodotorula_diobovata,RHOBADRAFT_51853_Rhodotorula_graminis,RHTO_07373_Rhodotorula_toruloides,R_glutinis_G01906_R_glutinis
ORTHOMCL821	BMF94_0891_Rhodotorula_taiwanensis,DMC30DRAFT_32164_Rhodotorula_diobovata,RHOBADRAFT_6782_Rhodotorula_graminis,RHTO_07374_Rhodotorula_toruloides,R_glutinis_G01905_R_glutinis
ORTHOMCL822	BMF94_0893_Rhodotorula_taiwanensis,DMC30DRAFT_353342_Rhodotorula_diobovata,RHOBADRAFT_66296_Rhodotorula_graminis,RHTO_05265_Rhodotorula_toruloides,R_glutinis_G03226_R_glutinis
ORTHOMCL823	BMF94_0896_Rhodotorula_taiwanensis,DMC30DRAFT_63977_Rhodotorula_diobovata,RHOBADRAFT_64661_Rhodotorula_graminis,RHTO_01167_Rhodotorula_toruloides,R_glutinis_G02154_R_glutinis
ORTHOMCL824	BMF94_0897_Rhodotorula_taiwanensis,DMC30DRAFT_368419_Rhodotorula_diobovata,RHOBADRAFT_49409_Rhodotorula_graminis,RHTO_01166_Rhodotorula_toruloides,R_glutinis_G02151_R_glutinis
ORTHOMCL825	BMF94_0898_Rhodotorula_taiwanensis,DMC30DRAFT_63936_Rhodotorula_diobovata,RHOBADRAFT_52078_Rhodotorula_graminis,RHTO_01164_Rhodotorula_toruloides,R_glutinis_G02149_R_glutinis
ORTHOMCL826	BMF94_0900_Rhodotorula_taiwanensis,DMC30DRAFT_448978_Rhodotorula_diobovata,RHOBADRAFT_12157_Rhodotorula_graminis,RHTO_01160_Rhodotorula_toruloides,R_glutinis_G02147_R_glutinis
ORTHOMCL827	BMF94_0901_Rhodotorula_taiwanensis,DMC30DRAFT_418988_Rhodotorula_diobovata,RHOBADRAFT_25016_Rhodotorula_graminis,RHTO_01162_Rhodotorula_toruloides,R_glutinis_G02145_R_glutinis
ORTHOMCL828	BMF94_0902_Rhodotorula_taiwanensis,DMC30DRAFT_368400_Rhodotorula_diobovata,RHOBADRAFT_25012_Rhodotorula_graminis,RHTO_01163_Rhodotorula_toruloides,R_glutinis_G02144_R_glutinis
ORTHOMCL829	BMF94_0905_Rhodotorula_taiwanensis,DMC30DRAFT_403592_Rhodotorula_diobovata,RHOBADRAFT_34627_Rhodotorula_graminis,RHTO_01173_Rhodotorula_toruloides,R_glutinis_G02156_R_glutinis
ORTHOMCL830	BMF94_0906_Rhodotorula_taiwanensis,DMC30DRAFT_418995_Rhodotorula_diobovata,RHOBADRAFT_66141_Rhodotorula_graminis,RHTO_01175_Rhodotorula_toruloides,R_glutinis_G02153_R_glutinis
ORTHOMCL831	BMF94_0907_Rhodotorula_taiwanensis,DMC30DRAFT_448982_Rhodotorula_diobovata,RHOBADRAFT_42340_Rhodotorula_graminis,RHTO_01176_Rhodotorula_toruloides,R_glutinis_G02152_R_glutinis
ORTHOMCL832	BMF94_0908_Rhodotorula_taiwanensis,DMC30DRAFT_64256_Rhodotorula_diobovata,RHOBADRAFT_12290_Rhodotorula_graminis,RHTO_01178_Rhodotorula_toruloides,R_glutinis_G02159_R_glutinis
ORTHOMCL833	BMF94_0913_Rhodotorula_taiwanensis,DMC30DRAFT_98665_Rhodotorula_diobovata,RHOBADRAFT_39313_Rhodotorula_graminis,RHTO_01320_Rhodotorula_toruloides,R_glutinis_G06028_R_glutinis
ORTHOMCL834	BMF94_0914_Rhodotorula_taiwanensis,DMC30DRAFT_405312_Rhodotorula_diobovata,RHOBADRAFT_39312_Rhodotorula_graminis,RHTO_01321_Rhodotorula_toruloides,R_glutinis_G06027_R_glutinis
ORTHOMCL835	BMF94_0915_Rhodotorula_taiwanensis,DMC30DRAFT_381757_Rhodotorula_diobovata,RHOBADRAFT_55781_Rhodotorula_graminis,RHTO_01343_Rhodotorula_toruloides,R_glutinis_G06026_R_glutinis
ORTHOMCL836	BMF94_0916_Rhodotorula_taiwanensis,DMC30DRAFT_98419_Rhodotorula_diobovata,RHOBADRAFT_39309_Rhodotorula_graminis,RHTO_01342_Rhodotorula_toruloides,R_glutinis_G06025_R_glutinis
ORTHOMCL837	BMF94_0919_Rhodotorula_taiwanensis,DMC30DRAFT_412653_Rhodotorula_diobovata,RHOBADRAFT_17918_Rhodotorula_graminis,RHTO_01338_Rhodotorula_toruloides,R_glutinis_G06023_R_glutinis
ORTHOMCL838	BMF94_0922_Rhodotorula_taiwanensis,DMC30DRAFT_420139_Rhodotorula_diobovata,RHOBADRAFT_46742_Rhodotorula_graminis,RHTO_01332_Rhodotorula_toruloides,R_glutinis_G06020_R_glutinis
ORTHOMCL839	BMF94_0923_Rhodotorula_taiwanensis,DMC30DRAFT_146240_Rhodotorula_diobovata,RHOBADRAFT_55776_Rhodotorula_graminis,RHTO_01331_Rhodotorula_toruloides,R_glutinis_G06021_R_glutinis
ORTHOMCL840	BMF94_0924_Rhodotorula_taiwanensis,DMC30DRAFT_418895_Rhodotorula_diobovata,RHOBADRAFT_65594_Rhodotorula_graminis,RHTO_01329_Rhodotorula_toruloides,R_glutinis_G06017_R_glutinis
ORTHOMCL841	BMF94_0925_Rhodotorula_taiwanensis,DMC30DRAFT_257608_Rhodotorula_diobovata,RHOBADRAFT_4915_Rhodotorula_graminis,RHTO_01519_Rhodotorula_toruloides,R_glutinis_G05960_R_glutinis
ORTHOMCL842	BMF94_0931_Rhodotorula_taiwanensis,DMC30DRAFT_388537_Rhodotorula_diobovata,RHOBADRAFT_39201_Rhodotorula_graminis,RHTO_01470_Rhodotorula_toruloides,R_glutinis_G05936_R_glutinis
ORTHOMCL843	BMF94_0932_Rhodotorula_taiwanensis,DMC30DRAFT_259546_Rhodotorula_diobovata,RHOBADRAFT_66891_Rhodotorula_graminis,RHTO_01434_Rhodotorula_toruloides,R_glutinis_G05864_R_glutinis
ORTHOMCL844	BMF94_0934_Rhodotorula_taiwanensis,DMC30DRAFT_388595_Rhodotorula_diobovata,RHOBADRAFT_18010_Rhodotorula_graminis,RHTO_01432_Rhodotorula_toruloides,R_glutinis_G05874_R_glutinis
ORTHOMCL845	BMF94_0935_Rhodotorula_taiwanensis,DMC30DRAFT_258622_Rhodotorula_diobovata,RHOBADRAFT_55630_Rhodotorula_graminis,RHTO_01431_Rhodotorula_toruloides,R_glutinis_G05863_R_glutinis
ORTHOMCL846	BMF94_0936_Rhodotorula_taiwanensis,DMC30DRAFT_413818_Rhodotorula_diobovata,RHOBADRAFT_55647_Rhodotorula_graminis,RHTO_01430_Rhodotorula_toruloides,R_glutinis_G05883_R_glutinis
ORTHOMCL847	BMF94_0937_Rhodotorula_taiwanensis,DMC30DRAFT_355162_Rhodotorula_diobovata,RHOBADRAFT_53526_Rhodotorula_graminis,RHTO_01896_Rhodotorula_toruloides,R_glutinis_G03734_R_glutinis
ORTHOMCL848	BMF94_0938_Rhodotorula_taiwanensis,DMC30DRAFT_413819_Rhodotorula_diobovata,RHOBADRAFT_17926_Rhodotorula_graminis,RHTO_01429_Rhodotorula_toruloides,R_glutinis_G05884_R_glutinis
ORTHOMCL849	BMF94_0940_Rhodotorula_taiwanensis,DMC30DRAFT_346733_Rhodotorula_diobovata,RHOBADRAFT_39117_Rhodotorula_graminis,RHTO_01427_Rhodotorula_toruloides,R_glutinis_G05882_R_glutinis
ORTHOMCL850	BMF94_0942_Rhodotorula_taiwanensis,DMC30DRAFT_260810_Rhodotorula_diobovata,RHOBADRAFT_46587_Rhodotorula_graminis,RHTO_01426_Rhodotorula_toruloides,R_glutinis_G05881_R_glutinis
ORTHOMCL851	BMF94_0943_Rhodotorula_taiwanensis,DMC30DRAFT_346790_Rhodotorula_diobovata,RHOBADRAFT_55645_Rhodotorula_graminis,RHTO_01425_Rhodotorula_toruloides,R_glutinis_G05880_R_glutinis
ORTHOMCL852	BMF94_0947_Rhodotorula_taiwanensis,DMC30DRAFT_413826_Rhodotorula_diobovata,RHOBADRAFT_7628_Rhodotorula_graminis,RHTO_01403_Rhodotorula_toruloides,R_glutinis_G05998_R_glutinis
ORTHOMCL853	BMF94_0948_Rhodotorula_taiwanensis,DMC30DRAFT_260922_Rhodotorula_diobovata,RHOBADRAFT_17949_Rhodotorula_graminis,RHTO_01404_Rhodotorula_toruloides,R_glutinis_G05997_R_glutinis
ORTHOMCL854	BMF94_0949_Rhodotorula_taiwanensis,DMC30DRAFT_260924_Rhodotorula_diobovata,RHOBADRAFT_55755_Rhodotorula_graminis,RHTO_01405_Rhodotorula_toruloides,R_glutinis_G05996_R_glutinis
ORTHOMCL855	BMF94_0953_Rhodotorula_taiwanensis,DMC30DRAFT_106260_Rhodotorula_diobovata,RHOBADRAFT_55659_Rhodotorula_graminis,RHTO_01411_Rhodotorula_toruloides,R_glutinis_G05891_R_glutinis
ORTHOMCL856	BMF94_0954_Rhodotorula_taiwanensis,DMC30DRAFT_372162_Rhodotorula_diobovata,RHOBADRAFT_55643_Rhodotorula_graminis,RHTO_01413_Rhodotorula_toruloides,R_glutinis_G05879_R_glutinis
ORTHOMCL857	BMF94_0956_Rhodotorula_taiwanensis,DMC30DRAFT_82517_Rhodotorula_diobovata,RHOBADRAFT_28615_Rhodotorula_graminis,RHTO_07901_Rhodotorula_toruloides,R_glutinis_G04793_R_glutinis
ORTHOMCL858	BMF94_0961_Rhodotorula_taiwanensis,DMC30DRAFT_106629_Rhodotorula_diobovata,RHOBADRAFT_55656_Rhodotorula_graminis,RHTO_01420_Rhodotorula_toruloides,R_glutinis_G05887_R_glutinis
ORTHOMCL859	BMF94_0967_Rhodotorula_taiwanensis,DMC30DRAFT_446278_Rhodotorula_diobovata,RHOBADRAFT_55672_Rhodotorula_graminis,RHTO_01373_Rhodotorula_toruloides,R_glutinis_G05902_R_glutinis
ORTHOMCL860	BMF94_0968_Rhodotorula_taiwanensis,DMC30DRAFT_416149_Rhodotorula_diobovata,RHOBADRAFT_65570_Rhodotorula_graminis,RHTO_01365_Rhodotorula_toruloides,R_glutinis_G05911_R_glutinis
ORTHOMCL861	BMF94_0969_Rhodotorula_taiwanensis,DMC30DRAFT_350866_Rhodotorula_diobovata,RHOBADRAFT_17948_Rhodotorula_graminis,RHTO_01364_Rhodotorula_toruloides,R_glutinis_G05912_R_glutinis
ORTHOMCL862	BMF94_0970_Rhodotorula_taiwanensis,DMC30DRAFT_206414_Rhodotorula_diobovata,RHOBADRAFT_55676_Rhodotorula_graminis,RHTO_01363_Rhodotorula_toruloides,R_glutinis_G05907_R_glutinis
ORTHOMCL863	BMF94_0971_Rhodotorula_taiwanensis,DMC30DRAFT_206424_Rhodotorula_diobovata,RHOBADRAFT_29715_Rhodotorula_graminis,RHTO_01362_Rhodotorula_toruloides,R_glutinis_G05906_R_glutinis
ORTHOMCL864	BMF94_0974_Rhodotorula_taiwanensis,DMC30DRAFT_206502_Rhodotorula_diobovata,RHOBADRAFT_46617_Rhodotorula_graminis,RHTO_01353_Rhodotorula_toruloides,R_glutinis_G05905_R_glutinis
ORTHOMCL865	BMF94_0977_Rhodotorula_taiwanensis,DMC30DRAFT_206367_Rhodotorula_diobovata,RHOBADRAFT_55673_Rhodotorula_graminis,RHTO_01371_Rhodotorula_toruloides,R_glutinis_G05904_R_glutinis
ORTHOMCL866	BMF94_0978_Rhodotorula_taiwanensis,DMC30DRAFT_376041_Rhodotorula_diobovata,RHOBADRAFT_32242_Rhodotorula_graminis,RHTO_01367_Rhodotorula_toruloides,R_glutinis_G05910_R_glutinis
ORTHOMCL867	BMF94_0980_Rhodotorula_taiwanensis,DMC30DRAFT_206256_Rhodotorula_diobovata,RHOBADRAFT_55679_Rhodotorula_graminis,RHTO_01369_Rhodotorula_toruloides,R_glutinis_G05909_R_glutinis
ORTHOMCL868	BMF94_0981_Rhodotorula_taiwanensis,DMC30DRAFT_350886_Rhodotorula_diobovata,RHOBADRAFT_55678_Rhodotorula_graminis,RHTO_01370_Rhodotorula_toruloides,R_glutinis_G05908_R_glutinis
ORTHOMCL869	BMF94_0983_Rhodotorula_taiwanensis,DMC30DRAFT_416147_Rhodotorula_diobovata,RHOBADRAFT_55682_Rhodotorula_graminis,RHTO_01352_Rhodotorula_toruloides,R_glutinis_G05913_R_glutinis
ORTHOMCL870	BMF94_0984_Rhodotorula_taiwanensis,DMC30DRAFT_416146_Rhodotorula_diobovata,RHOBADRAFT_55683_Rhodotorula_graminis,RHTO_01357_Rhodotorula_toruloides,R_glutinis_G05914_R_glutinis
ORTHOMCL871	BMF94_0985_Rhodotorula_taiwanensis,DMC30DRAFT_416145_Rhodotorula_diobovata,RHOBADRAFT_46628_Rhodotorula_graminis,RHTO_01358_Rhodotorula_toruloides,R_glutinis_G05915_R_glutinis
ORTHOMCL872	BMF94_0997_Rhodotorula_taiwanensis,DMC30DRAFT_443980_Rhodotorula_diobovata,RHOBADRAFT_55629_Rhodotorula_graminis,RHTO_01449_Rhodotorula_toruloides,R_glutinis_G05862_R_glutinis
ORTHOMCL873	BMF94_0998_Rhodotorula_taiwanensis,DMC30DRAFT_388547_Rhodotorula_diobovata,RHOBADRAFT_39109_Rhodotorula_graminis,RHTO_01448_Rhodotorula_toruloides,R_glutinis_G05870_R_glutinis
ORTHOMCL874	BMF94_1000_Rhodotorula_taiwanensis,DMC30DRAFT_413765_Rhodotorula_diobovata,RHOBADRAFT_55628_Rhodotorula_graminis,RHTO_01450_Rhodotorula_toruloides,R_glutinis_G05861_R_glutinis
ORTHOMCL875	BMF94_1001_Rhodotorula_taiwanensis,DMC30DRAFT_388519_Rhodotorula_diobovata,RHOBADRAFT_55622_Rhodotorula_graminis,RHTO_01451_Rhodotorula_toruloides,R_glutinis_G05855_R_glutinis
ORTHOMCL876	BMF94_1003_Rhodotorula_taiwanensis,DMC30DRAFT_443984_Rhodotorula_diobovata,RHOBADRAFT_66888_Rhodotorula_graminis,RHTO_01455_Rhodotorula_toruloides,R_glutinis_G05857_R_glutinis
ORTHOMCL877	BMF94_1005_Rhodotorula_taiwanensis,DMC30DRAFT_372084_Rhodotorula_diobovata,RHOBADRAFT_55713_Rhodotorula_graminis,RHTO_01457_Rhodotorula_toruloides,R_glutinis_G05946_R_glutinis
ORTHOMCL878	BMF94_1006_Rhodotorula_taiwanensis,DMC30DRAFT_443988_Rhodotorula_diobovata,RHOBADRAFT_55712_Rhodotorula_graminis,RHTO_01458_Rhodotorula_toruloides,R_glutinis_G05945_R_glutinis
ORTHOMCL879	BMF94_1007_Rhodotorula_taiwanensis,DMC30DRAFT_413773_Rhodotorula_diobovata,RHOBADRAFT_39214_Rhodotorula_graminis,RHTO_01459_Rhodotorula_toruloides,R_glutinis_G05944_R_glutinis
ORTHOMCL880	BMF94_1008_Rhodotorula_taiwanensis,DMC30DRAFT_346651_Rhodotorula_diobovata,RHOBADRAFT_66912_Rhodotorula_graminis,RHTO_01460_Rhodotorula_toruloides,R_glutinis_G05943_R_glutinis
ORTHOMCL881	BMF94_1009_Rhodotorula_taiwanensis,DMC30DRAFT_410522_Rhodotorula_diobovata,RHOBADRAFT_66911_Rhodotorula_graminis,RHTO_01461_Rhodotorula_toruloides,R_glutinis_G05942_R_glutinis
ORTHOMCL882	BMF94_1010_Rhodotorula_taiwanensis,DMC30DRAFT_410523_Rhodotorula_diobovata,RHOBADRAFT_55708_Rhodotorula_graminis,RHTO_01462_Rhodotorula_toruloides,R_glutinis_G05941_R_glutinis
ORTHOMCL883	BMF94_1011_Rhodotorula_taiwanensis,DMC30DRAFT_443994_Rhodotorula_diobovata,RHOBADRAFT_29774_Rhodotorula_graminis,RHTO_01463_Rhodotorula_toruloides,R_glutinis_G05940_R_glutinis
ORTHOMCL884	BMF94_1012_Rhodotorula_taiwanensis,DMC30DRAFT_258764_Rhodotorula_diobovata,RHOBADRAFT_55706_Rhodotorula_graminis,RHTO_01464_Rhodotorula_toruloides,R_glutinis_G05939_R_glutinis
ORTHOMCL885	BMF94_1013_Rhodotorula_taiwanensis,DMC30DRAFT_420736_Rhodotorula_diobovata,RHOBADRAFT_55613_Rhodotorula_graminis,RHTO_01498_Rhodotorula_toruloides,R_glutinis_G05848_R_glutinis
ORTHOMCL886	BMF94_1015_Rhodotorula_taiwanensis,DMC30DRAFT_346655_Rhodotorula_diobovata,RHOBADRAFT_39086_Rhodotorula_graminis,RHTO_01496_Rhodotorula_toruloides,R_glutinis_G05849_R_glutinis
ORTHOMCL887	BMF94_1016_Rhodotorula_taiwanensis,DMC30DRAFT_258373_Rhodotorula_diobovata,RHOBADRAFT_55616_Rhodotorula_graminis,RHTO_01495_Rhodotorula_toruloides,R_glutinis_G05850_R_glutinis
ORTHOMCL888	BMF94_1017_Rhodotorula_taiwanensis,DMC30DRAFT_388485_Rhodotorula_diobovata,RHOBADRAFT_55618_Rhodotorula_graminis,RHTO_01493_Rhodotorula_toruloides,R_glutinis_G05852_R_glutinis
ORTHOMCL889	BMF94_1018_Rhodotorula_taiwanensis,DMC30DRAFT_407791_Rhodotorula_diobovata,RHOBADRAFT_39090_Rhodotorula_graminis,RHTO_01494_Rhodotorula_toruloides,R_glutinis_G05851_R_glutinis
ORTHOMCL890	BMF94_1019_Rhodotorula_taiwanensis,DMC30DRAFT_372053_Rhodotorula_diobovata,RHOBADRAFT_55619_Rhodotorula_graminis,RHTO_01492_Rhodotorula_toruloides,R_glutinis_G05853_R_glutinis
ORTHOMCL891	BMF94_1020_Rhodotorula_taiwanensis,DMC30DRAFT_258121_Rhodotorula_diobovata,RHOBADRAFT_22793_Rhodotorula_graminis,RHTO_01491_Rhodotorula_toruloides,R_glutinis_G05854_R_glutinis
ORTHOMCL892	BMF94_1022_Rhodotorula_taiwanensis,DMC30DRAFT_257887_Rhodotorula_diobovata,RHOBADRAFT_39220_Rhodotorula_graminis,RHTO_01490_Rhodotorula_toruloides,R_glutinis_G05947_R_glutinis
ORTHOMCL893	BMF94_1023_Rhodotorula_taiwanensis,DMC30DRAFT_372046_Rhodotorula_diobovata,RHOBADRAFT_55715_Rhodotorula_graminis,RHTO_01488_Rhodotorula_toruloides,R_glutinis_G05948_R_glutinis
ORTHOMCL894	BMF94_1024_Rhodotorula_taiwanensis,DMC30DRAFT_257914_Rhodotorula_diobovata,RHOBADRAFT_55716_Rhodotorula_graminis,RHTO_01489_Rhodotorula_toruloides,R_glutinis_G05949_R_glutinis
ORTHOMCL895	BMF94_1025_Rhodotorula_taiwanensis,DMC30DRAFT_443961_Rhodotorula_diobovata,RHOBADRAFT_55717_Rhodotorula_graminis,RHTO_01487_Rhodotorula_toruloides,R_glutinis_G05950_R_glutinis
ORTHOMCL896	BMF94_1028_Rhodotorula_taiwanensis,DMC30DRAFT_413798_Rhodotorula_diobovata,RHOBADRAFT_55603_Rhodotorula_graminis,RHTO_01479_Rhodotorula_toruloides,R_glutinis_G05836_R_glutinis
ORTHOMCL897	BMF94_1030_Rhodotorula_taiwanensis,DMC30DRAFT_444011_Rhodotorula_diobovata,RHOBADRAFT_50230_Rhodotorula_graminis,RHTO_01481_Rhodotorula_toruloides,R_glutinis_G05838_R_glutinis
ORTHOMCL898	BMF94_1031_Rhodotorula_taiwanensis,DMC30DRAFT_346784_Rhodotorula_diobovata,RHOBADRAFT_46542_Rhodotorula_graminis,RHTO_01482_Rhodotorula_toruloides,R_glutinis_G05839_R_glutinis
ORTHOMCL899	BMF94_1032_Rhodotorula_taiwanensis,DMC30DRAFT_259773_Rhodotorula_diobovata,RHOBADRAFT_66887_Rhodotorula_graminis,RHTO_01483_Rhodotorula_toruloides,R_glutinis_G05840_R_glutinis
ORTHOMCL900	BMF94_1034_Rhodotorula_taiwanensis,DMC30DRAFT_439620_Rhodotorula_diobovata,RHOBADRAFT_55718_Rhodotorula_graminis,RHTO_01484_Rhodotorula_toruloides,R_glutinis_G05951_R_glutinis
ORTHOMCL901	BMF94_1035_Rhodotorula_taiwanensis,DMC30DRAFT_346638_Rhodotorula_diobovata,RHOBADRAFT_29756_Rhodotorula_graminis,RHTO_01476_Rhodotorula_toruloides,R_glutinis_G05933_R_glutinis
ORTHOMCL902	BMF94_1036_Rhodotorula_taiwanensis,DMC30DRAFT_260595_Rhodotorula_diobovata,RHOBADRAFT_65560_Rhodotorula_graminis,RHTO_01441_Rhodotorula_toruloides,R_glutinis_G05877_R_glutinis
ORTHOMCL903	BMF94_1037_Rhodotorula_taiwanensis,DMC30DRAFT_346648_Rhodotorula_diobovata,RHOBADRAFT_46583_Rhodotorula_graminis,RHTO_01440_Rhodotorula_toruloides,R_glutinis_G05878_R_glutinis
ORTHOMCL904	BMF94_1038_Rhodotorula_taiwanensis,DMC30DRAFT_388548_Rhodotorula_diobovata,RHOBADRAFT_46573_Rhodotorula_graminis,RHTO_01439_Rhodotorula_toruloides,R_glutinis_G05869_R_glutinis
ORTHOMCL905	BMF94_1039_Rhodotorula_taiwanensis,DMC30DRAFT_444006_Rhodotorula_diobovata,RHOBADRAFT_17936_Rhodotorula_graminis,RHTO_01438_Rhodotorula_toruloides,R_glutinis_G05868_R_glutinis
ORTHOMCL906	BMF94_1042_Rhodotorula_taiwanensis,DMC30DRAFT_439728_Rhodotorula_diobovata,RHOBADRAFT_55633_Rhodotorula_graminis,RHTO_01436_Rhodotorula_toruloides,R_glutinis_G05866_R_glutinis
ORTHOMCL907	BMF94_1043_Rhodotorula_taiwanensis,DMC30DRAFT_359525_Rhodotorula_diobovata,RHOBADRAFT_55632_Rhodotorula_graminis,RHTO_01435_Rhodotorula_toruloides,R_glutinis_G05865_R_glutinis
ORTHOMCL908	BMF94_1044_Rhodotorula_taiwanensis,DMC30DRAFT_388536_Rhodotorula_diobovata,RHOBADRAFT_29768_Rhodotorula_graminis,RHTO_01469_Rhodotorula_toruloides,R_glutinis_G05937_R_glutinis
ORTHOMCL909	BMF94_1045_Rhodotorula_taiwanensis,DMC30DRAFT_443996_Rhodotorula_diobovata,RHOBADRAFT_18041_Rhodotorula_graminis,RHTO_01468_Rhodotorula_toruloides,R_glutinis_G05938_R_glutinis
ORTHOMCL910	BMF94_1046_Rhodotorula_taiwanensis,DMC30DRAFT_420737_Rhodotorula_diobovata,RHOBADRAFT_55610_Rhodotorula_graminis,RHTO_01501_Rhodotorula_toruloides,R_glutinis_G05844_R_glutinis
ORTHOMCL911	BMF94_1047_Rhodotorula_taiwanensis,DMC30DRAFT_372072_Rhodotorula_diobovata,RHOBADRAFT_55611_Rhodotorula_graminis,RHTO_01502_Rhodotorula_toruloides,R_glutinis_G05845_R_glutinis
ORTHOMCL912	BMF94_1048_Rhodotorula_taiwanensis,DMC30DRAFT_258474_Rhodotorula_diobovata,RHOBADRAFT_55608_Rhodotorula_graminis,RHTO_01505_Rhodotorula_toruloides,R_glutinis_G05843_R_glutinis
ORTHOMCL913	BMF94_1049_Rhodotorula_taiwanensis,DMC30DRAFT_258398_Rhodotorula_diobovata,RHOBADRAFT_39072_Rhodotorula_graminis,RHTO_01506_Rhodotorula_toruloides,R_glutinis_G05842_R_glutinis
ORTHOMCL914	BMF94_1052_Rhodotorula_taiwanensis,DMC30DRAFT_450491_Rhodotorula_diobovata,RHOBADRAFT_55728_Rhodotorula_graminis,RHTO_01509_Rhodotorula_toruloides,R_glutinis_G05964_R_glutinis
ORTHOMCL915	BMF94_1053_Rhodotorula_taiwanensis,DMC30DRAFT_346752_Rhodotorula_diobovata,RHOBADRAFT_55729_Rhodotorula_graminis,RHTO_01510_Rhodotorula_toruloides,R_glutinis_G05965_R_glutinis
ORTHOMCL916	BMF94_1055_Rhodotorula_taiwanensis,DMC30DRAFT_346665_Rhodotorula_diobovata,RHOBADRAFT_29794_Rhodotorula_graminis,RHTO_01512_Rhodotorula_toruloides,R_glutinis_G05958_R_glutinis
ORTHOMCL917	BMF94_1056_Rhodotorula_taiwanensis,DMC30DRAFT_413734_Rhodotorula_diobovata,RHOBADRAFT_48894_Rhodotorula_graminis,RHTO_01513_Rhodotorula_toruloides,R_glutinis_G05957_R_glutinis
ORTHOMCL918	BMF94_1058_Rhodotorula_taiwanensis,DMC30DRAFT_420748_Rhodotorula_diobovata,RHOBADRAFT_39198_Rhodotorula_graminis,RHTO_01471_Rhodotorula_toruloides,R_glutinis_G05935_R_glutinis
ORTHOMCL919	BMF94_1060_Rhodotorula_taiwanensis,DMC30DRAFT_129987_Rhodotorula_diobovata,RHOBADRAFT_55692_Rhodotorula_graminis,RHTO_04104_Rhodotorula_toruloides,R_glutinis_G05926_R_glutinis
ORTHOMCL920	BMF94_1062_Rhodotorula_taiwanensis,DMC30DRAFT_348619_Rhodotorula_diobovata,RHOBADRAFT_17784_Rhodotorula_graminis,RHTO_04103_Rhodotorula_toruloides,R_glutinis_G05927_R_glutinis
ORTHOMCL921	BMF94_1063_Rhodotorula_taiwanensis,DMC30DRAFT_414937_Rhodotorula_diobovata,RHOBADRAFT_55695_Rhodotorula_graminis,RHTO_04101_Rhodotorula_toruloides,R_glutinis_G05928_R_glutinis
ORTHOMCL922	BMF94_1065_Rhodotorula_taiwanensis,DMC30DRAFT_130485_Rhodotorula_diobovata,RHOBADRAFT_32247_Rhodotorula_graminis,RHTO_04099_Rhodotorula_toruloides,R_glutinis_G05929_R_glutinis
ORTHOMCL923	BMF94_1066_Rhodotorula_taiwanensis,DMC30DRAFT_130429_Rhodotorula_diobovata,RHOBADRAFT_56542_Rhodotorula_graminis,RHTO_04098_Rhodotorula_toruloides,R_glutinis_G05762_R_glutinis
ORTHOMCL924	BMF94_1068_Rhodotorula_taiwanensis,DMC30DRAFT_445127_Rhodotorula_diobovata,RHOBADRAFT_56545_Rhodotorula_graminis,RHTO_04095_Rhodotorula_toruloides,R_glutinis_G05758_R_glutinis
ORTHOMCL925	BMF94_1069_Rhodotorula_taiwanensis,DMC30DRAFT_431634_Rhodotorula_diobovata,RHOBADRAFT_56546_Rhodotorula_graminis,RHTO_04096_Rhodotorula_toruloides,R_glutinis_G05757_R_glutinis
ORTHOMCL926	BMF94_1070_Rhodotorula_taiwanensis,DMC30DRAFT_130936_Rhodotorula_diobovata,RHOBADRAFT_19319_Rhodotorula_graminis,RHTO_04097_Rhodotorula_toruloides,R_glutinis_G05756_R_glutinis
ORTHOMCL927	BMF94_1071_Rhodotorula_taiwanensis,DMC30DRAFT_130845_Rhodotorula_diobovata,RHOBADRAFT_56548_Rhodotorula_graminis,RHTO_04093_Rhodotorula_toruloides,R_glutinis_G05755_R_glutinis
ORTHOMCL928	BMF94_1072_Rhodotorula_taiwanensis,DMC30DRAFT_130844_Rhodotorula_diobovata,RHOBADRAFT_19311_Rhodotorula_graminis,RHTO_04092_Rhodotorula_toruloides,R_glutinis_G05754_R_glutinis
ORTHOMCL929	BMF94_1073_Rhodotorula_taiwanensis,DMC30DRAFT_414948_Rhodotorula_diobovata,RHOBADRAFT_56549_Rhodotorula_graminis,RHTO_04091_Rhodotorula_toruloides,R_glutinis_G05753_R_glutinis
ORTHOMCL930	BMF94_1075_Rhodotorula_taiwanensis,DMC30DRAFT_348592_Rhodotorula_diobovata,RHOBADRAFT_47688_Rhodotorula_graminis,RHTO_04090_Rhodotorula_toruloides,R_glutinis_G05751_R_glutinis
ORTHOMCL931	BMF94_1077_Rhodotorula_taiwanensis,DMC30DRAFT_129401_Rhodotorula_diobovata,RHOBADRAFT_56584_Rhodotorula_graminis,RHTO_04086_Rhodotorula_toruloides,R_glutinis_G05792_R_glutinis
ORTHOMCL932	BMF94_1079_Rhodotorula_taiwanensis,DMC30DRAFT_361351_Rhodotorula_diobovata,RHOBADRAFT_47698_Rhodotorula_graminis,RHTO_04083_Rhodotorula_toruloides,R_glutinis_G05769_R_glutinis
ORTHOMCL933	BMF94_1081_Rhodotorula_taiwanensis,DMC30DRAFT_445092_Rhodotorula_diobovata,RHOBADRAFT_47697_Rhodotorula_graminis,RHTO_04081_Rhodotorula_toruloides,R_glutinis_G05768_R_glutinis
ORTHOMCL934	BMF94_1085_Rhodotorula_taiwanensis,DMC30DRAFT_91158_Rhodotorula_diobovata,RHOBADRAFT_47715_Rhodotorula_graminis,RHTO_04078_Rhodotorula_toruloides,R_glutinis_G05783_R_glutinis
ORTHOMCL935	BMF94_1086_Rhodotorula_taiwanensis,DMC30DRAFT_356647_Rhodotorula_diobovata,RHOBADRAFT_30943_Rhodotorula_graminis,RHTO_04077_Rhodotorula_toruloides,R_glutinis_G05784_R_glutinis
ORTHOMCL936	BMF94_1087_Rhodotorula_taiwanensis,DMC30DRAFT_404967_Rhodotorula_diobovata,RHOBADRAFT_65802_Rhodotorula_graminis,RHTO_04073_Rhodotorula_toruloides,R_glutinis_G05785_R_glutinis
ORTHOMCL937	BMF94_1088_Rhodotorula_taiwanensis,DMC30DRAFT_449443_Rhodotorula_diobovata,RHOBADRAFT_50424_Rhodotorula_graminis,RHTO_04072_Rhodotorula_toruloides,R_glutinis_G05786_R_glutinis
ORTHOMCL938	BMF94_1089_Rhodotorula_taiwanensis,DMC30DRAFT_410378_Rhodotorula_diobovata,RHOBADRAFT_37655_Rhodotorula_graminis,RHTO_05996_Rhodotorula_toruloides,R_glutinis_G04428_R_glutinis
ORTHOMCL939	BMF94_1090_Rhodotorula_taiwanensis,DMC30DRAFT_115161_Rhodotorula_diobovata,RHOBADRAFT_49471_Rhodotorula_graminis,RHTO_00294_Rhodotorula_toruloides,R_glutinis_G02456_R_glutinis
ORTHOMCL940	BMF94_1094_Rhodotorula_taiwanensis,DMC30DRAFT_418173_Rhodotorula_diobovata,RHOBADRAFT_31494_Rhodotorula_graminis,RHTO_00300_Rhodotorula_toruloides,R_glutinis_G02538_R_glutinis
ORTHOMCL941	BMF94_1095_Rhodotorula_taiwanensis,DMC30DRAFT_17250_Rhodotorula_diobovata,RHOBADRAFT_13411_Rhodotorula_graminis,RHTO_00299_Rhodotorula_toruloides,R_glutinis_G02539_R_glutinis
ORTHOMCL942	BMF94_1096_Rhodotorula_taiwanensis,DMC30DRAFT_17108_Rhodotorula_diobovata,RHOBADRAFT_52328_Rhodotorula_graminis,RHTO_00306_Rhodotorula_toruloides,R_glutinis_G02437_R_glutinis
ORTHOMCL943	BMF94_1097_Rhodotorula_taiwanensis,DMC30DRAFT_367005_Rhodotorula_diobovata,RHOBADRAFT_66190_Rhodotorula_graminis,RHTO_00308_Rhodotorula_toruloides,R_glutinis_G02436_R_glutinis
ORTHOMCL944	BMF94_1101_Rhodotorula_taiwanensis,DMC30DRAFT_354386_Rhodotorula_diobovata,RHOBADRAFT_52416_Rhodotorula_graminis,RHTO_00298_Rhodotorula_toruloides,R_glutinis_G02540_R_glutinis
ORTHOMCL945	BMF94_1103_Rhodotorula_taiwanensis,DMC30DRAFT_17110_Rhodotorula_diobovata,RHOBADRAFT_52329_Rhodotorula_graminis,RHTO_00304_Rhodotorula_toruloides,R_glutinis_G02438_R_glutinis
ORTHOMCL946	BMF94_1107_Rhodotorula_taiwanensis,DMC30DRAFT_448203_Rhodotorula_diobovata,RHOBADRAFT_35044_Rhodotorula_graminis,RHTO_00301_Rhodotorula_toruloides,R_glutinis_G02542_R_glutinis
ORTHOMCL947	BMF94_1108_Rhodotorula_taiwanensis,DMC30DRAFT_448204_Rhodotorula_diobovata,RHOBADRAFT_52417_Rhodotorula_graminis,RHTO_00297_Rhodotorula_toruloides,R_glutinis_G02541_R_glutinis
ORTHOMCL948	BMF94_1109_Rhodotorula_taiwanensis,DMC30DRAFT_396544_Rhodotorula_diobovata,RHOBADRAFT_52629_Rhodotorula_graminis,RHTO_00591_Rhodotorula_toruloides,R_glutinis_G02952_R_glutinis
ORTHOMCL950	BMF94_1114_Rhodotorula_taiwanensis,DMC30DRAFT_270215_Rhodotorula_diobovata,RHOBADRAFT_66242_Rhodotorula_graminis,RHTO_00603_Rhodotorula_toruloides,R_glutinis_G02932_R_glutinis
ORTHOMCL951	BMF94_1118_Rhodotorula_taiwanensis,DMC30DRAFT_357051_Rhodotorula_diobovata,RHOBADRAFT_64792_Rhodotorula_graminis,RHTO_01638_Rhodotorula_toruloides,R_glutinis_G02977_R_glutinis
ORTHOMCL952	BMF94_1119_Rhodotorula_taiwanensis,DMC30DRAFT_449688_Rhodotorula_diobovata,RHOBADRAFT_52651_Rhodotorula_graminis,RHTO_00589_Rhodotorula_toruloides,R_glutinis_G02976_R_glutinis
ORTHOMCL953	BMF94_1122_Rhodotorula_taiwanensis,DMC30DRAFT_405665_Rhodotorula_diobovata,RHOBADRAFT_13174_Rhodotorula_graminis,RHTO_00588_Rhodotorula_toruloides,R_glutinis_G02975_R_glutinis
ORTHOMCL954	BMF94_1123_Rhodotorula_taiwanensis,DMC30DRAFT_346224_Rhodotorula_diobovata,RHOBADRAFT_34155_Rhodotorula_graminis,RHTO_00651_Rhodotorula_toruloides,R_glutinis_G01763_R_glutinis
ORTHOMCL955	BMF94_1124_Rhodotorula_taiwanensis,DMC30DRAFT_413483_Rhodotorula_diobovata,RHOBADRAFT_31330_Rhodotorula_graminis,RHTO_00652_Rhodotorula_toruloides,R_glutinis_G01764_R_glutinis
ORTHOMCL956	BMF94_1125_Rhodotorula_taiwanensis,DMC30DRAFT_193149_Rhodotorula_diobovata,RHOBADRAFT_51724_Rhodotorula_graminis,RHTO_00653_Rhodotorula_toruloides,R_glutinis_G01765_R_glutinis
ORTHOMCL957	BMF94_1126_Rhodotorula_taiwanensis,DMC30DRAFT_193268_Rhodotorula_diobovata,RHOBADRAFT_51725_Rhodotorula_graminis,RHTO_00654_Rhodotorula_toruloides,R_glutinis_G01766_R_glutinis
ORTHOMCL958	BMF94_1127_Rhodotorula_taiwanensis,DMC30DRAFT_192984_Rhodotorula_diobovata,RHOBADRAFT_51721_Rhodotorula_graminis,RHTO_00648_Rhodotorula_toruloides,R_glutinis_G01760_R_glutinis
ORTHOMCL959	BMF94_1128_Rhodotorula_taiwanensis,DMC30DRAFT_371599_Rhodotorula_diobovata,RHOBADRAFT_41928_Rhodotorula_graminis,RHTO_00649_Rhodotorula_toruloides,R_glutinis_G01761_R_glutinis
ORTHOMCL960	BMF94_1129_Rhodotorula_taiwanensis,DMC30DRAFT_435654_Rhodotorula_diobovata,RHOBADRAFT_34153_Rhodotorula_graminis,RHTO_00650_Rhodotorula_toruloides,R_glutinis_G01762_R_glutinis
ORTHOMCL961	BMF94_1130_Rhodotorula_taiwanensis,DMC30DRAFT_41332_Rhodotorula_diobovata,RHOBADRAFT_52633_Rhodotorula_graminis,RHTO_00561_Rhodotorula_toruloides,R_glutinis_G02957_R_glutinis
ORTHOMCL962	BMF94_1131_Rhodotorula_taiwanensis,DMC30DRAFT_448621_Rhodotorula_diobovata,RHOBADRAFT_52632_Rhodotorula_graminis,RHTO_00568_Rhodotorula_toruloides,R_glutinis_G02956_R_glutinis
ORTHOMCL963	BMF94_1132_Rhodotorula_taiwanensis,DMC30DRAFT_376772_Rhodotorula_diobovata,RHOBADRAFT_52630_Rhodotorula_graminis,RHTO_00578_Rhodotorula_toruloides,R_glutinis_G02954_R_glutinis
ORTHOMCL964	BMF94_1133_Rhodotorula_taiwanensis,DMC30DRAFT_36587_Rhodotorula_diobovata,RHOBADRAFT_25654_Rhodotorula_graminis,RHTO_00418_Rhodotorula_toruloides,R_glutinis_G02869_R_glutinis
ORTHOMCL965	BMF94_1134_Rhodotorula_taiwanensis,DMC30DRAFT_379935_Rhodotorula_diobovata,RHOBADRAFT_52562_Rhodotorula_graminis,RHTO_00419_Rhodotorula_toruloides,R_glutinis_G02868_R_glutinis
ORTHOMCL966	BMF94_1137_Rhodotorula_taiwanensis,DMC30DRAFT_425496_Rhodotorula_diobovata,RHOBADRAFT_66228_Rhodotorula_graminis,RHTO_00425_Rhodotorula_toruloides,R_glutinis_G02866_R_glutinis
ORTHOMCL967	BMF94_1138_Rhodotorula_taiwanensis,DMC30DRAFT_418499_Rhodotorula_diobovata,RHOBADRAFT_13002_Rhodotorula_graminis,RHTO_00428_Rhodotorula_toruloides,R_glutinis_G02865_R_glutinis
ORTHOMCL968	BMF94_1139_Rhodotorula_taiwanensis,DMC30DRAFT_379921_Rhodotorula_diobovata,RHOBADRAFT_35214_Rhodotorula_graminis,RHTO_00429_Rhodotorula_toruloides,R_glutinis_G02864_R_glutinis
ORTHOMCL969	BMF94_1140_Rhodotorula_taiwanensis,DMC30DRAFT_408281_Rhodotorula_diobovata,RHOBADRAFT_52554_Rhodotorula_graminis,RHTO_00430_Rhodotorula_toruloides,R_glutinis_G02863_R_glutinis
ORTHOMCL970	BMF94_1141_Rhodotorula_taiwanensis,DMC30DRAFT_418517_Rhodotorula_diobovata,RHOBADRAFT_52510_Rhodotorula_graminis,RHTO_00431_Rhodotorula_toruloides,R_glutinis_G02822_R_glutinis
ORTHOMCL972	BMF94_1148_Rhodotorula_taiwanensis,DMC30DRAFT_417377_Rhodotorula_diobovata,RHOBADRAFT_53562_Rhodotorula_graminis,RHTO_00629_Rhodotorula_toruloides,R_glutinis_G03769_R_glutinis
ORTHOMCL973	BMF94_1149_Rhodotorula_taiwanensis,DMC30DRAFT_378106_Rhodotorula_diobovata,RHOBADRAFT_53561_Rhodotorula_graminis,RHTO_00628_Rhodotorula_toruloides,R_glutinis_G03770_R_glutinis
ORTHOMCL974	BMF94_1152_Rhodotorula_taiwanensis,DMC30DRAFT_417381_Rhodotorula_diobovata,RHOBADRAFT_14491_Rhodotorula_graminis,RHTO_00633_Rhodotorula_toruloides,R_glutinis_G03766_R_glutinis
ORTHOMCL975	BMF94_1153_Rhodotorula_taiwanensis,DMC30DRAFT_353051_Rhodotorula_diobovata,RHOBADRAFT_65043_Rhodotorula_graminis,RHTO_00632_Rhodotorula_toruloides,R_glutinis_G03774_R_glutinis
ORTHOMCL976	BMF94_1158_Rhodotorula_taiwanensis,DMC30DRAFT_276354_Rhodotorula_diobovata,RHOBADRAFT_14292_Rhodotorula_graminis,RHTO_00641_Rhodotorula_toruloides,R_glutinis_G03745_R_glutinis
ORTHOMCL977	BMF94_1159_Rhodotorula_taiwanensis,DMC30DRAFT_276353_Rhodotorula_diobovata,RHOBADRAFT_53538_Rhodotorula_graminis,RHTO_00642_Rhodotorula_toruloides,R_glutinis_G03746_R_glutinis
ORTHOMCL978	BMF94_1162_Rhodotorula_taiwanensis,DMC30DRAFT_398946_Rhodotorula_diobovata,RHOBADRAFT_53552_Rhodotorula_graminis,RHTO_00660_Rhodotorula_toruloides,R_glutinis_G03759_R_glutinis
ORTHOMCL979	BMF94_1164_Rhodotorula_taiwanensis,DMC30DRAFT_417401_Rhodotorula_diobovata,RHOBADRAFT_65039_Rhodotorula_graminis,RHTO_00662_Rhodotorula_toruloides,R_glutinis_G03750_R_glutinis
ORTHOMCL980	BMF94_1165_Rhodotorula_taiwanensis,DMC30DRAFT_447466_Rhodotorula_diobovata,RHOBADRAFT_53543_Rhodotorula_graminis,RHTO_00663_Rhodotorula_toruloides,R_glutinis_G03751_R_glutinis
ORTHOMCL981	BMF94_1166_Rhodotorula_taiwanensis,DMC30DRAFT_42622_Rhodotorula_diobovata,RHOBADRAFT_53524_Rhodotorula_graminis,RHTO_00676_Rhodotorula_toruloides,R_glutinis_G03732_R_glutinis
ORTHOMCL982	BMF94_1167_Rhodotorula_taiwanensis,DMC30DRAFT_418646_Rhodotorula_diobovata,RHOBADRAFT_44067_Rhodotorula_graminis,RHTO_00674_Rhodotorula_toruloides,R_glutinis_G03733_R_glutinis
ORTHOMCL983	BMF94_1168_Rhodotorula_taiwanensis,DMC30DRAFT_42886_Rhodotorula_diobovata,RHOBADRAFT_53529_Rhodotorula_graminis,RHTO_00678_Rhodotorula_toruloides,R_glutinis_G03737_R_glutinis
ORTHOMCL984	BMF94_1171_Rhodotorula_taiwanensis,DMC30DRAFT_448652_Rhodotorula_diobovata,RHOBADRAFT_53527_Rhodotorula_graminis,RHTO_00677_Rhodotorula_toruloides,R_glutinis_G03735_R_glutinis
ORTHOMCL985	BMF94_1172_Rhodotorula_taiwanensis,DMC30DRAFT_355179_Rhodotorula_diobovata,RHOBADRAFT_65035_Rhodotorula_graminis,RHTO_00673_Rhodotorula_toruloides,R_glutinis_G03736_R_glutinis
ORTHOMCL986	BMF94_1174_Rhodotorula_taiwanensis,DMC30DRAFT_276615_Rhodotorula_diobovata,RHOBADRAFT_53535_Rhodotorula_graminis,RHTO_00657_Rhodotorula_toruloides,R_glutinis_G03743_R_glutinis
ORTHOMCL987	BMF94_1175_Rhodotorula_taiwanensis,DMC30DRAFT_417406_Rhodotorula_diobovata,RHOBADRAFT_53536_Rhodotorula_graminis,RHTO_00658_Rhodotorula_toruloides,R_glutinis_G03744_R_glutinis
ORTHOMCL988	BMF94_1178_Rhodotorula_taiwanensis,DMC30DRAFT_276254_Rhodotorula_diobovata,RHOBADRAFT_14284_Rhodotorula_graminis,RHTO_00645_Rhodotorula_toruloides,R_glutinis_G03753_R_glutinis
ORTHOMCL989	BMF94_1179_Rhodotorula_taiwanensis,DMC30DRAFT_353077_Rhodotorula_diobovata,RHOBADRAFT_26934_Rhodotorula_graminis,RHTO_00646_Rhodotorula_toruloides,R_glutinis_G03754_R_glutinis
ORTHOMCL991	BMF94_1183_Rhodotorula_taiwanensis,DMC30DRAFT_398976_Rhodotorula_diobovata,RHOBADRAFT_53539_Rhodotorula_graminis,RHTO_00667_Rhodotorula_toruloides,R_glutinis_G03747_R_glutinis
ORTHOMCL992	BMF94_1184_Rhodotorula_taiwanensis,DMC30DRAFT_398972_Rhodotorula_diobovata,RHOBADRAFT_44082_Rhodotorula_graminis,RHTO_00666_Rhodotorula_toruloides,R_glutinis_G03748_R_glutinis
ORTHOMCL993	BMF94_1189_Rhodotorula_taiwanensis,DMC30DRAFT_416908_Rhodotorula_diobovata,RHOBADRAFT_53493_Rhodotorula_graminis,RHTO_00730_Rhodotorula_toruloides,R_glutinis_G03701_R_glutinis
ORTHOMCL994	BMF94_1191_Rhodotorula_taiwanensis,DMC30DRAFT_396116_Rhodotorula_diobovata,RHOBADRAFT_51497_Rhodotorula_graminis,RHTO_06304_Rhodotorula_toruloides,R_glutinis_G01530_R_glutinis
ORTHOMCL995	BMF94_1192_Rhodotorula_taiwanensis,DMC30DRAFT_421673_Rhodotorula_diobovata,RHOBADRAFT_51496_Rhodotorula_graminis,RHTO_06303_Rhodotorula_toruloides,R_glutinis_G01529_R_glutinis
ORTHOMCL996	BMF94_1194_Rhodotorula_taiwanensis,DMC30DRAFT_416607_Rhodotorula_diobovata,RHOBADRAFT_51599_Rhodotorula_graminis,RHTO_06301_Rhodotorula_toruloides,R_glutinis_G01642_R_glutinis
ORTHOMCL997	BMF94_1195_Rhodotorula_taiwanensis,DMC30DRAFT_451469_Rhodotorula_diobovata,RHOBADRAFT_49307_Rhodotorula_graminis,RHTO_06300_Rhodotorula_toruloides,R_glutinis_G01640_R_glutinis
ORTHOMCL998	BMF94_1196_Rhodotorula_taiwanensis,DMC30DRAFT_351690_Rhodotorula_diobovata,RHOBADRAFT_51600_Rhodotorula_graminis,RHTO_06299_Rhodotorula_toruloides,R_glutinis_G01641_R_glutinis
ORTHOMCL999	BMF94_1198_Rhodotorula_taiwanensis,DMC30DRAFT_240863_Rhodotorula_diobovata,RHOBADRAFT_56446_Rhodotorula_graminis,RHTO_06297_Rhodotorula_toruloides,R_glutinis_G01455_R_glutinis
ORTHOMCL1000	BMF94_1199_Rhodotorula_taiwanensis,DMC30DRAFT_241078_Rhodotorula_diobovata,RHOBADRAFT_56445_Rhodotorula_graminis,RHTO_06296_Rhodotorula_toruloides,R_glutinis_G01456_R_glutinis
ORTHOMCL1001	BMF94_1200_Rhodotorula_taiwanensis,DMC30DRAFT_416719_Rhodotorula_diobovata,RHOBADRAFT_30761_Rhodotorula_graminis,RHTO_06295_Rhodotorula_toruloides,R_glutinis_G01457_R_glutinis
ORTHOMCL1002	BMF94_1201_Rhodotorula_taiwanensis,DMC30DRAFT_416725_Rhodotorula_diobovata,RHOBADRAFT_51436_Rhodotorula_graminis,RHTO_06294_Rhodotorula_toruloides,R_glutinis_G01461_R_glutinis
ORTHOMCL1003	BMF94_1202_Rhodotorula_taiwanensis,DMC30DRAFT_416724_Rhodotorula_diobovata,RHOBADRAFT_64516_Rhodotorula_graminis,RHTO_06292_Rhodotorula_toruloides,R_glutinis_G01462_R_glutinis
ORTHOMCL1004	BMF94_1203_Rhodotorula_taiwanensis,DMC30DRAFT_451516_Rhodotorula_diobovata,RHOBADRAFT_24131_Rhodotorula_graminis,RHTO_06293_Rhodotorula_toruloides,R_glutinis_G01463_R_glutinis
ORTHOMCL1005	BMF94_1204_Rhodotorula_taiwanensis,DMC30DRAFT_438587_Rhodotorula_diobovata,RHOBADRAFT_56441_Rhodotorula_graminis,RHTO_06291_Rhodotorula_toruloides,R_glutinis_G01460_R_glutinis
ORTHOMCL1006	BMF94_1205_Rhodotorula_taiwanensis,DMC30DRAFT_377025_Rhodotorula_diobovata,RHOBADRAFT_47543_Rhodotorula_graminis,RHTO_06289_Rhodotorula_toruloides,R_glutinis_G01458_R_glutinis
ORTHOMCL1007	BMF94_1208_Rhodotorula_taiwanensis,DMC30DRAFT_416728_Rhodotorula_diobovata,RHOBADRAFT_41601_Rhodotorula_graminis,RHTO_06286_Rhodotorula_toruloides,R_glutinis_G01466_R_glutinis
ORTHOMCL1008	BMF94_1210_Rhodotorula_taiwanensis,DMC30DRAFT_397034_Rhodotorula_diobovata,RHOBADRAFT_51441_Rhodotorula_graminis,RHTO_06284_Rhodotorula_toruloides,R_glutinis_G01467_R_glutinis
ORTHOMCL1009	BMF94_1211_Rhodotorula_taiwanensis,DMC30DRAFT_438621_Rhodotorula_diobovata,RHOBADRAFT_51442_Rhodotorula_graminis,RHTO_06283_Rhodotorula_toruloides,R_glutinis_G01468_R_glutinis
ORTHOMCL1010	BMF94_1212_Rhodotorula_taiwanensis,DMC30DRAFT_397040_Rhodotorula_diobovata,RHOBADRAFT_51443_Rhodotorula_graminis,RHTO_06282_Rhodotorula_toruloides,R_glutinis_G01469_R_glutinis
ORTHOMCL1011	BMF94_1213_Rhodotorula_taiwanensis,DMC30DRAFT_241948_Rhodotorula_diobovata,RHOBADRAFT_51445_Rhodotorula_graminis,RHTO_06280_Rhodotorula_toruloides,R_glutinis_G01471_R_glutinis
ORTHOMCL1012	BMF94_1214_Rhodotorula_taiwanensis,DMC30DRAFT_416735_Rhodotorula_diobovata,RHOBADRAFT_51446_Rhodotorula_graminis,RHTO_06279_Rhodotorula_toruloides,R_glutinis_G01472_R_glutinis
ORTHOMCL1014	BMF94_1218_Rhodotorula_taiwanensis,DMC30DRAFT_351933_Rhodotorula_diobovata,RHOBADRAFT_41609_Rhodotorula_graminis,RHTO_06330_Rhodotorula_toruloides,R_glutinis_G01473_R_glutinis
ORTHOMCL1015	BMF94_1219_Rhodotorula_taiwanensis,DMC30DRAFT_416739_Rhodotorula_diobovata,RHOBADRAFT_64519_Rhodotorula_graminis,RHTO_06329_Rhodotorula_toruloides,R_glutinis_G01475_R_glutinis
ORTHOMCL1016	BMF94_1220_Rhodotorula_taiwanensis,DMC30DRAFT_438635_Rhodotorula_diobovata,RHOBADRAFT_51449_Rhodotorula_graminis,RHTO_06328_Rhodotorula_toruloides,R_glutinis_G01476_R_glutinis
ORTHOMCL1017	BMF94_1221_Rhodotorula_taiwanensis,DMC30DRAFT_351904_Rhodotorula_diobovata,RHOBADRAFT_33776_Rhodotorula_graminis,RHTO_06326_Rhodotorula_toruloides,R_glutinis_G01479_R_glutinis
ORTHOMCL1018	BMF94_1222_Rhodotorula_taiwanensis,DMC30DRAFT_416742_Rhodotorula_diobovata,RHOBADRAFT_41614_Rhodotorula_graminis,RHTO_06325_Rhodotorula_toruloides,R_glutinis_G01480_R_glutinis
ORTHOMCL1019	BMF94_1223_Rhodotorula_taiwanensis,DMC30DRAFT_438647_Rhodotorula_diobovata,RHOBADRAFT_41615_Rhodotorula_graminis,RHTO_06324_Rhodotorula_toruloides,R_glutinis_G01481_R_glutinis
ORTHOMCL1020	BMF94_1227_Rhodotorula_taiwanensis,DMC30DRAFT_446846_Rhodotorula_diobovata,RHOBADRAFT_41620_Rhodotorula_graminis,RHTO_06337_Rhodotorula_toruloides,R_glutinis_G01485_R_glutinis
ORTHOMCL1021	BMF94_1228_Rhodotorula_taiwanensis,DMC30DRAFT_351880_Rhodotorula_diobovata,RHOBADRAFT_51455_Rhodotorula_graminis,RHTO_06338_Rhodotorula_toruloides,R_glutinis_G01486_R_glutinis
ORTHOMCL1022	BMF94_1229_Rhodotorula_taiwanensis,DMC30DRAFT_446848_Rhodotorula_diobovata,RHOBADRAFT_51456_Rhodotorula_graminis,RHTO_06339_Rhodotorula_toruloides,R_glutinis_G01487_R_glutinis
ORTHOMCL1023	BMF94_1231_Rhodotorula_taiwanensis,DMC30DRAFT_354944_Rhodotorula_diobovata,RHOBADRAFT_51674_Rhodotorula_graminis,RHTO_06644_Rhodotorula_toruloides,R_glutinis_G01720_R_glutinis
ORTHOMCL1024	BMF94_1232_Rhodotorula_taiwanensis,DMC30DRAFT_379978_Rhodotorula_diobovata,RHOBADRAFT_48057_Rhodotorula_graminis,RHTO_06643_Rhodotorula_toruloides,R_glutinis_G01722_R_glutinis
ORTHOMCL1025	BMF94_1234_Rhodotorula_taiwanensis,DMC30DRAFT_422380_Rhodotorula_diobovata,RHOBADRAFT_51681_Rhodotorula_graminis,RHTO_06635_Rhodotorula_toruloides,R_glutinis_G01727_R_glutinis
ORTHOMCL1026	BMF94_1235_Rhodotorula_taiwanensis,DMC30DRAFT_354936_Rhodotorula_diobovata,RHOBADRAFT_51680_Rhodotorula_graminis,RHTO_06648_Rhodotorula_toruloides,R_glutinis_G01726_R_glutinis
ORTHOMCL1027	BMF94_1241_Rhodotorula_taiwanensis,DMC30DRAFT_451475_Rhodotorula_diobovata,RHOBADRAFT_51612_Rhodotorula_graminis,RHTO_04453_Rhodotorula_toruloides,R_glutinis_G01654_R_glutinis
ORTHOMCL1028	BMF94_1242_Rhodotorula_taiwanensis,DMC30DRAFT_416628_Rhodotorula_diobovata,RHOBADRAFT_51613_Rhodotorula_graminis,RHTO_04452_Rhodotorula_toruloides,R_glutinis_G01655_R_glutinis
ORTHOMCL1029	BMF94_1243_Rhodotorula_taiwanensis,DMC30DRAFT_354961_Rhodotorula_diobovata,RHOBADRAFT_51672_Rhodotorula_graminis,RHTO_04374_Rhodotorula_toruloides,R_glutinis_G01717_R_glutinis
ORTHOMCL1030	BMF94_1244_Rhodotorula_taiwanensis,DMC30DRAFT_234035_Rhodotorula_diobovata,RHOBADRAFT_41804_Rhodotorula_graminis,RHTO_04451_Rhodotorula_toruloides,R_glutinis_G01656_R_glutinis
ORTHOMCL1031	BMF94_1245_Rhodotorula_taiwanensis,DMC30DRAFT_354950_Rhodotorula_diobovata,RHOBADRAFT_51671_Rhodotorula_graminis,RHTO_04375_Rhodotorula_toruloides,R_glutinis_G01716_R_glutinis
ORTHOMCL1032	BMF94_1247_Rhodotorula_taiwanensis,DMC30DRAFT_354973_Rhodotorula_diobovata,RHOBADRAFT_51669_Rhodotorula_graminis,RHTO_04378_Rhodotorula_toruloides,R_glutinis_G01714_R_glutinis
ORTHOMCL1033	BMF94_1249_Rhodotorula_taiwanensis,DMC30DRAFT_415608_Rhodotorula_diobovata,RHOBADRAFT_51657_Rhodotorula_graminis,RHTO_04394_Rhodotorula_toruloides,R_glutinis_G01702_R_glutinis
ORTHOMCL1034	BMF94_1253_Rhodotorula_taiwanensis,DMC30DRAFT_415611_Rhodotorula_diobovata,RHOBADRAFT_41858_Rhodotorula_graminis,RHTO_04391_Rhodotorula_toruloides,R_glutinis_G01704_R_glutinis
ORTHOMCL1035	BMF94_1255_Rhodotorula_taiwanensis,DMC30DRAFT_349925_Rhodotorula_diobovata,RHOBADRAFT_34063_Rhodotorula_graminis,RHTO_04390_Rhodotorula_toruloides,R_glutinis_G01706_R_glutinis
ORTHOMCL1036	BMF94_1256_Rhodotorula_taiwanensis,DMC30DRAFT_178437_Rhodotorula_diobovata,RHOBADRAFT_11494_Rhodotorula_graminis,RHTO_04389_Rhodotorula_toruloides,R_glutinis_G01707_R_glutinis
ORTHOMCL1037	BMF94_1257_Rhodotorula_taiwanensis,DMC30DRAFT_434838_Rhodotorula_diobovata,RHOBADRAFT_34071_Rhodotorula_graminis,RHTO_04388_Rhodotorula_toruloides,R_glutinis_G01708_R_glutinis
ORTHOMCL1038	BMF94_1259_Rhodotorula_taiwanensis,DMC30DRAFT_393805_Rhodotorula_diobovata,RHOBADRAFT_51665_Rhodotorula_graminis,RHTO_04386_Rhodotorula_toruloides,R_glutinis_G01710_R_glutinis
ORTHOMCL1039	BMF94_1260_Rhodotorula_taiwanensis,DMC30DRAFT_362591_Rhodotorula_diobovata,RHOBADRAFT_34076_Rhodotorula_graminis,RHTO_04383_Rhodotorula_toruloides,R_glutinis_G01711_R_glutinis
ORTHOMCL1040	BMF94_1263_Rhodotorula_taiwanensis,DMC30DRAFT_391666_Rhodotorula_diobovata,RHOBADRAFT_67059_Rhodotorula_graminis,RHTO_05494_Rhodotorula_toruloides,R_glutinis_G05766_R_glutinis
ORTHOMCL1041	BMF94_1265_Rhodotorula_taiwanensis,DMC30DRAFT_133173_Rhodotorula_diobovata,RHOBADRAFT_41814_Rhodotorula_graminis,RHTO_04444_Rhodotorula_toruloides,R_glutinis_G01665_R_glutinis
ORTHOMCL1042	BMF94_1267_Rhodotorula_taiwanensis,DMC30DRAFT_416611_Rhodotorula_diobovata,RHOBADRAFT_51608_Rhodotorula_graminis,RHTO_04457_Rhodotorula_toruloides,R_glutinis_G01650_R_glutinis
ORTHOMCL1043	BMF94_1268_Rhodotorula_taiwanensis,DMC30DRAFT_396717_Rhodotorula_diobovata,RHOBADRAFT_33991_Rhodotorula_graminis,RHTO_04456_Rhodotorula_toruloides,R_glutinis_G01651_R_glutinis
ORTHOMCL1044	BMF94_1270_Rhodotorula_taiwanensis,DMC30DRAFT_351681_Rhodotorula_diobovata,RHOBADRAFT_48036_Rhodotorula_graminis,RHTO_04459_Rhodotorula_toruloides,R_glutinis_G01621_R_glutinis
ORTHOMCL1045	BMF94_1275_Rhodotorula_taiwanensis,DMC30DRAFT_393820_Rhodotorula_diobovata,RHOBADRAFT_51655_Rhodotorula_graminis,RHTO_04399_Rhodotorula_toruloides,R_glutinis_G01698_R_glutinis
ORTHOMCL1046	BMF94_1277_Rhodotorula_taiwanensis,DMC30DRAFT_415626_Rhodotorula_diobovata,RHOBADRAFT_51653_Rhodotorula_graminis,RHTO_04402_Rhodotorula_toruloides,R_glutinis_G01697_R_glutinis
ORTHOMCL1047	BMF94_1281_Rhodotorula_taiwanensis,DMC30DRAFT_178811_Rhodotorula_diobovata,RHOBADRAFT_51650_Rhodotorula_graminis,RHTO_04405_Rhodotorula_toruloides,R_glutinis_G01694_R_glutinis
ORTHOMCL1048	BMF94_1285_Rhodotorula_taiwanensis,DMC30DRAFT_416396_Rhodotorula_diobovata,RHOBADRAFT_33796_Rhodotorula_graminis,RHTO_06347_Rhodotorula_toruloides,R_glutinis_G01494_R_glutinis
ORTHOMCL1049	BMF94_1286_Rhodotorula_taiwanensis,DMC30DRAFT_351717_Rhodotorula_diobovata,RHOBADRAFT_33954_Rhodotorula_graminis,RHTO_04465_Rhodotorula_toruloides,R_glutinis_G01619_R_glutinis
ORTHOMCL1050	BMF94_1288_Rhodotorula_taiwanensis,DMC30DRAFT_421746_Rhodotorula_diobovata,RHOBADRAFT_64554_Rhodotorula_graminis,RHTO_04463_Rhodotorula_toruloides,R_glutinis_G01624_R_glutinis
ORTHOMCL1051	BMF94_1289_Rhodotorula_taiwanensis,DMC30DRAFT_396682_Rhodotorula_diobovata,RHOBADRAFT_64553_Rhodotorula_graminis,RHTO_04461_Rhodotorula_toruloides,R_glutinis_G01623_R_glutinis
ORTHOMCL1052	BMF94_1292_Rhodotorula_taiwanensis,DMC30DRAFT_393818_Rhodotorula_diobovata,RHOBADRAFT_41853_Rhodotorula_graminis,RHTO_04397_Rhodotorula_toruloides,R_glutinis_G01700_R_glutinis
ORTHOMCL1053	BMF94_1294_Rhodotorula_taiwanensis,DMC30DRAFT_406402_Rhodotorula_diobovata,RHOBADRAFT_41816_Rhodotorula_graminis,RHTO_04443_Rhodotorula_toruloides,R_glutinis_G01666_R_glutinis
ORTHOMCL1054	BMF94_1295_Rhodotorula_taiwanensis,DMC30DRAFT_406401_Rhodotorula_diobovata,RHOBADRAFT_64562_Rhodotorula_graminis,RHTO_04442_Rhodotorula_toruloides,R_glutinis_G01667_R_glutinis
ORTHOMCL1055	BMF94_1297_Rhodotorula_taiwanensis,DMC30DRAFT_446737_Rhodotorula_diobovata,RHOBADRAFT_51619_Rhodotorula_graminis,RHTO_04445_Rhodotorula_toruloides,R_glutinis_G01662_R_glutinis
ORTHOMCL1056	BMF94_1301_Rhodotorula_taiwanensis,DMC30DRAFT_234110_Rhodotorula_diobovata,RHOBADRAFT_51617_Rhodotorula_graminis,RHTO_04447_Rhodotorula_toruloides,R_glutinis_G01660_R_glutinis
ORTHOMCL1057	BMF94_1302_Rhodotorula_taiwanensis,DMC30DRAFT_351725_Rhodotorula_diobovata,RHOBADRAFT_11939_Rhodotorula_graminis,RHTO_04446_Rhodotorula_toruloides,R_glutinis_G01659_R_glutinis
ORTHOMCL1058	BMF94_1304_Rhodotorula_taiwanensis,DMC30DRAFT_351696_Rhodotorula_diobovata,RHOBADRAFT_33998_Rhodotorula_graminis,RHTO_04450_Rhodotorula_toruloides,R_glutinis_G01657_R_glutinis
ORTHOMCL1059	BMF94_1305_Rhodotorula_taiwanensis,DMC30DRAFT_402217_Rhodotorula_diobovata,RHOBADRAFT_34088_Rhodotorula_graminis,RHTO_06630_Rhodotorula_toruloides,R_glutinis_G01718_R_glutinis
ORTHOMCL1060	BMF94_1308_Rhodotorula_taiwanensis,DMC30DRAFT_446543_Rhodotorula_diobovata,RHOBADRAFT_51506_Rhodotorula_graminis,RHTO_06307_Rhodotorula_toruloides,R_glutinis_G01542_R_glutinis
ORTHOMCL1061	BMF94_1309_Rhodotorula_taiwanensis,DMC30DRAFT_223685_Rhodotorula_diobovata,RHOBADRAFT_33835_Rhodotorula_graminis,RHTO_06356_Rhodotorula_toruloides,R_glutinis_G01527_R_glutinis
ORTHOMCL1062	BMF94_1313_Rhodotorula_taiwanensis,DMC30DRAFT_351713_Rhodotorula_diobovata,RHOBADRAFT_51597_Rhodotorula_graminis,RHTO_06352_Rhodotorula_toruloides,R_glutinis_G01644_R_glutinis
ORTHOMCL1063	BMF94_1314_Rhodotorula_taiwanensis,DMC30DRAFT_376833_Rhodotorula_diobovata,RHOBADRAFT_11811_Rhodotorula_graminis,RHTO_06351_Rhodotorula_toruloides,R_glutinis_G01645_R_glutinis
ORTHOMCL1064	BMF94_1315_Rhodotorula_taiwanensis,DMC30DRAFT_351363_Rhodotorula_diobovata,RHOBADRAFT_33799_Rhodotorula_graminis,RHTO_06350_Rhodotorula_toruloides,R_glutinis_G01497_R_glutinis
ORTHOMCL1065	BMF94_1317_Rhodotorula_taiwanensis,DMC30DRAFT_416395_Rhodotorula_diobovata,RHOBADRAFT_51465_Rhodotorula_graminis,RHTO_06348_Rhodotorula_toruloides,R_glutinis_G01496_R_glutinis
ORTHOMCL1066	BMF94_1320_Rhodotorula_taiwanensis,DMC30DRAFT_396710_Rhodotorula_diobovata,RHOBADRAFT_41761_Rhodotorula_graminis,RHTO_04411_Rhodotorula_toruloides,R_glutinis_G01614_R_glutinis
ORTHOMCL1067	BMF94_1322_Rhodotorula_taiwanensis,DMC30DRAFT_200422_Rhodotorula_diobovata,RHOBADRAFT_55557_Rhodotorula_graminis,RHTO_01893_Rhodotorula_toruloides,R_glutinis_G05652_R_glutinis
ORTHOMCL1068	BMF94_1324_Rhodotorula_taiwanensis,DMC30DRAFT_446299_Rhodotorula_diobovata,RHOBADRAFT_56497_Rhodotorula_graminis,RHTO_07882_Rhodotorula_toruloides,R_glutinis_G06731_R_glutinis
ORTHOMCL1069	BMF94_1325_Rhodotorula_taiwanensis,DMC30DRAFT_350952_Rhodotorula_diobovata,RHOBADRAFT_56499_Rhodotorula_graminis,RHTO_07883_Rhodotorula_toruloides,R_glutinis_G06733_R_glutinis
ORTHOMCL1070	BMF94_1327_Rhodotorula_taiwanensis,DMC30DRAFT_233732_Rhodotorula_diobovata,RHOBADRAFT_41762_Rhodotorula_graminis,RHTO_04470_Rhodotorula_toruloides,R_glutinis_G01615_R_glutinis
ORTHOMCL1071	BMF94_1328_Rhodotorula_taiwanensis,DMC30DRAFT_351679_Rhodotorula_diobovata,RHOBADRAFT_51580_Rhodotorula_graminis,RHTO_04467_Rhodotorula_toruloides,R_glutinis_G01617_R_glutinis
ORTHOMCL1072	BMF94_1330_Rhodotorula_taiwanensis,DMC30DRAFT_415632_Rhodotorula_diobovata,RHOBADRAFT_11746_Rhodotorula_graminis,RHTO_04410_Rhodotorula_toruloides,R_glutinis_G01691_R_glutinis
ORTHOMCL1073	BMF94_1334_Rhodotorula_taiwanensis,DMC30DRAFT_415633_Rhodotorula_diobovata,RHOBADRAFT_51646_Rhodotorula_graminis,RHTO_04409_Rhodotorula_toruloides,R_glutinis_G01690_R_glutinis
ORTHOMCL1074	BMF94_1335_Rhodotorula_taiwanensis,DMC30DRAFT_178841_Rhodotorula_diobovata,RHOBADRAFT_51645_Rhodotorula_graminis,RHTO_04408_Rhodotorula_toruloides,R_glutinis_G01689_R_glutinis
ORTHOMCL1075	BMF94_1337_Rhodotorula_taiwanensis,DMC30DRAFT_416398_Rhodotorula_diobovata,RHOBADRAFT_64522_Rhodotorula_graminis,RHTO_06344_Rhodotorula_toruloides,R_glutinis_G01493_R_glutinis
ORTHOMCL1076	BMF94_1338_Rhodotorula_taiwanensis,DMC30DRAFT_222403_Rhodotorula_diobovata,RHOBADRAFT_41627_Rhodotorula_graminis,RHTO_06345_Rhodotorula_toruloides,R_glutinis_G01492_R_glutinis
ORTHOMCL1077	BMF94_1339_Rhodotorula_taiwanensis,DMC30DRAFT_437354_Rhodotorula_diobovata,RHOBADRAFT_51459_Rhodotorula_graminis,RHTO_06343_Rhodotorula_toruloides,R_glutinis_G01491_R_glutinis
ORTHOMCL1078	BMF94_1342_Rhodotorula_taiwanensis,DMC30DRAFT_367600_Rhodotorula_diobovata,RHOBADRAFT_51678_Rhodotorula_graminis,RHTO_06639_Rhodotorula_toruloides,R_glutinis_G01724_R_glutinis
ORTHOMCL1079	BMF94_1344_Rhodotorula_taiwanensis,DMC30DRAFT_379967_Rhodotorula_diobovata,RHOBADRAFT_51682_Rhodotorula_graminis,RHTO_06633_Rhodotorula_toruloides,R_glutinis_G01728_R_glutinis
ORTHOMCL1080	BMF94_1354_Rhodotorula_taiwanensis,DMC30DRAFT_417319_Rhodotorula_diobovata,RHOBADRAFT_66116_Rhodotorula_graminis,RHTO_06662_Rhodotorula_toruloides,R_glutinis_G02011_R_glutinis
ORTHOMCL1081	BMF94_1355_Rhodotorula_taiwanensis,DMC30DRAFT_451710_Rhodotorula_diobovata,RHOBADRAFT_66115_Rhodotorula_graminis,RHTO_06663_Rhodotorula_toruloides,R_glutinis_G02010_R_glutinis
ORTHOMCL1082	BMF94_1358_Rhodotorula_taiwanensis,DMC30DRAFT_412163_Rhodotorula_diobovata,RHOBADRAFT_46002_Rhodotorula_graminis,RHTO_07646_Rhodotorula_toruloides,R_glutinis_G05271_R_glutinis
ORTHOMCL1083	BMF94_1359_Rhodotorula_taiwanensis,DMC30DRAFT_401492_Rhodotorula_diobovata,RHOBADRAFT_29150_Rhodotorula_graminis,RHTO_07651_Rhodotorula_toruloides,R_glutinis_G05270_R_glutinis
ORTHOMCL1084	BMF94_1361_Rhodotorula_taiwanensis,DMC30DRAFT_24207_Rhodotorula_diobovata,RHOBADRAFT_55167_Rhodotorula_graminis,RHTO_00265_Rhodotorula_toruloides,R_glutinis_G05269_R_glutinis
ORTHOMCL1085	BMF94_1364_Rhodotorula_taiwanensis,DMC30DRAFT_379568_Rhodotorula_diobovata,RHOBADRAFT_17124_Rhodotorula_graminis,RHTO_07645_Rhodotorula_toruloides,R_glutinis_G05273_R_glutinis
ORTHOMCL1086	BMF94_1365_Rhodotorula_taiwanensis,DMC30DRAFT_419931_Rhodotorula_diobovata,RHOBADRAFT_55188_Rhodotorula_graminis,RHTO_07537_Rhodotorula_toruloides,R_glutinis_G05295_R_glutinis
ORTHOMCL1087	BMF94_1366_Rhodotorula_taiwanensis,DMC30DRAFT_393965_Rhodotorula_diobovata,RHOBADRAFT_33184_Rhodotorula_graminis,RHTO_02628_Rhodotorula_toruloides,R_glutinis_G00562_R_glutinis
ORTHOMCL1088	BMF94_1369_Rhodotorula_taiwanensis,DMC30DRAFT_412165_Rhodotorula_diobovata,RHOBADRAFT_55163_Rhodotorula_graminis,RHTO_07641_Rhodotorula_toruloides,R_glutinis_G05265_R_glutinis
ORTHOMCL1089	BMF94_1370_Rhodotorula_taiwanensis,DMC30DRAFT_418290_Rhodotorula_diobovata,RHOBADRAFT_55164_Rhodotorula_graminis,RHTO_07640_Rhodotorula_toruloides,R_glutinis_G05266_R_glutinis
ORTHOMCL1090	BMF94_1371_Rhodotorula_taiwanensis,DMC30DRAFT_415474_Rhodotorula_diobovata,RHOBADRAFT_17093_Rhodotorula_graminis,RHTO_07449_Rhodotorula_toruloides,R_glutinis_G05135_R_glutinis
ORTHOMCL1091	BMF94_1373_Rhodotorula_taiwanensis,DMC30DRAFT_418403_Rhodotorula_diobovata,RHOBADRAFT_45781_Rhodotorula_graminis,RHTO_07447_Rhodotorula_toruloides,R_glutinis_G05073_R_glutinis
ORTHOMCL1092	BMF94_1374_Rhodotorula_taiwanensis,DMC30DRAFT_418404_Rhodotorula_diobovata,RHOBADRAFT_45782_Rhodotorula_graminis,RHTO_07446_Rhodotorula_toruloides,R_glutinis_G05072_R_glutinis
ORTHOMCL1093	BMF94_1376_Rhodotorula_taiwanensis,DMC30DRAFT_434421_Rhodotorula_diobovata,RHOBADRAFT_65418_Rhodotorula_graminis,RHTO_07444_Rhodotorula_toruloides,R_glutinis_G05132_R_glutinis
ORTHOMCL1094	BMF94_1379_Rhodotorula_taiwanensis,DMC30DRAFT_356943_Rhodotorula_diobovata,RHOBADRAFT_38535_Rhodotorula_graminis,RHTO_07570_Rhodotorula_toruloides,R_glutinis_G05213_R_glutinis
ORTHOMCL1095	BMF94_1384_Rhodotorula_taiwanensis,DMC30DRAFT_417003_Rhodotorula_diobovata,RHOBADRAFT_65432_Rhodotorula_graminis,RHTO_07590_Rhodotorula_toruloides,R_glutinis_G05179_R_glutinis
ORTHOMCL1096	BMF94_1386_Rhodotorula_taiwanensis,DMC30DRAFT_447092_Rhodotorula_diobovata,RHOBADRAFT_55076_Rhodotorula_graminis,RHTO_07574_Rhodotorula_toruloides,R_glutinis_G05174_R_glutinis
ORTHOMCL1097	BMF94_1387_Rhodotorula_taiwanensis,DMC30DRAFT_393414_Rhodotorula_diobovata,RHOBADRAFT_66773_Rhodotorula_graminis,RHTO_07443_Rhodotorula_toruloides,R_glutinis_G05131_R_glutinis
ORTHOMCL1098	BMF94_1388_Rhodotorula_taiwanensis,DMC30DRAFT_254432_Rhodotorula_diobovata,RHOBADRAFT_29041_Rhodotorula_graminis,RHTO_07575_Rhodotorula_toruloides,R_glutinis_G05176_R_glutinis
ORTHOMCL1099	BMF94_1389_Rhodotorula_taiwanensis,DMC30DRAFT_393387_Rhodotorula_diobovata,RHOBADRAFT_45842_Rhodotorula_graminis,RHTO_07457_Rhodotorula_toruloides,R_glutinis_G05143_R_glutinis
ORTHOMCL1100	BMF94_1390_Rhodotorula_taiwanensis,DMC30DRAFT_415466_Rhodotorula_diobovata,RHOBADRAFT_55043_Rhodotorula_graminis,RHTO_07458_Rhodotorula_toruloides,R_glutinis_G05144_R_glutinis
ORTHOMCL1101	BMF94_1393_Rhodotorula_taiwanensis,DMC30DRAFT_349639_Rhodotorula_diobovata,RHOBADRAFT_55017_Rhodotorula_graminis,RHTO_07461_Rhodotorula_toruloides,R_glutinis_G05112_R_glutinis
ORTHOMCL1102	BMF94_1402_Rhodotorula_taiwanensis,DMC30DRAFT_173527_Rhodotorula_diobovata,RHOBADRAFT_55013_Rhodotorula_graminis,RHTO_07491_Rhodotorula_toruloides,R_glutinis_G05108_R_glutinis
ORTHOMCL1103	BMF94_1404_Rhodotorula_taiwanensis,DMC30DRAFT_349622_Rhodotorula_diobovata,RHOBADRAFT_55012_Rhodotorula_graminis,RHTO_07492_Rhodotorula_toruloides,R_glutinis_G05107_R_glutinis
ORTHOMCL1104	BMF94_1405_Rhodotorula_taiwanensis,DMC30DRAFT_411169_Rhodotorula_diobovata,RHOBADRAFT_45807_Rhodotorula_graminis,RHTO_07494_Rhodotorula_toruloides,R_glutinis_G05106_R_glutinis
ORTHOMCL1105	BMF94_1407_Rhodotorula_taiwanensis,DMC30DRAFT_409278_Rhodotorula_diobovata,RHOBADRAFT_38417_Rhodotorula_graminis,RHTO_07496_Rhodotorula_toruloides,R_glutinis_G05081_R_glutinis
ORTHOMCL1106	BMF94_1408_Rhodotorula_taiwanensis,DMC30DRAFT_448061_Rhodotorula_diobovata,RHOBADRAFT_55101_Rhodotorula_graminis,RHTO_07497_Rhodotorula_toruloides,R_glutinis_G05197_R_glutinis
ORTHOMCL1107	BMF94_1410_Rhodotorula_taiwanensis,DMC30DRAFT_420133_Rhodotorula_diobovata,RHOBADRAFT_55019_Rhodotorula_graminis,RHTO_07464_Rhodotorula_toruloides,R_glutinis_G05114_R_glutinis
ORTHOMCL1108	BMF94_1411_Rhodotorula_taiwanensis,DMC30DRAFT_357647_Rhodotorula_diobovata,RHOBADRAFT_55020_Rhodotorula_graminis,RHTO_07463_Rhodotorula_toruloides,R_glutinis_G05115_R_glutinis
ORTHOMCL1109	BMF94_1412_Rhodotorula_taiwanensis,DMC30DRAFT_420135_Rhodotorula_diobovata,RHOBADRAFT_66766_Rhodotorula_graminis,RHTO_07462_Rhodotorula_toruloides,R_glutinis_G05116_R_glutinis
ORTHOMCL1110	BMF94_1420_Rhodotorula_taiwanensis,DMC30DRAFT_444664_Rhodotorula_diobovata,RHOBADRAFT_55148_Rhodotorula_graminis,RHTO_07541_Rhodotorula_toruloides,R_glutinis_G05248_R_glutinis
ORTHOMCL1111	BMF94_1421_Rhodotorula_taiwanensis,DMC30DRAFT_67997_Rhodotorula_diobovata,RHOBADRAFT_55149_Rhodotorula_graminis,RHTO_07539_Rhodotorula_toruloides,R_glutinis_G05249_R_glutinis
ORTHOMCL1112	BMF94_1426_Rhodotorula_taiwanensis,DMC30DRAFT_356935_Rhodotorula_diobovata,RHOBADRAFT_66793_Rhodotorula_graminis,RHTO_07606_Rhodotorula_toruloides,R_glutinis_G05218_R_glutinis
ORTHOMCL1113	BMF94_1427_Rhodotorula_taiwanensis,DMC30DRAFT_356950_Rhodotorula_diobovata,RHOBADRAFT_66792_Rhodotorula_graminis,RHTO_07573_Rhodotorula_toruloides,R_glutinis_G05217_R_glutinis
ORTHOMCL1114	BMF94_1440_Rhodotorula_taiwanensis,DMC30DRAFT_365075_Rhodotorula_diobovata,RHOBADRAFT_45925_Rhodotorula_graminis,RHTO_07511_Rhodotorula_toruloides,R_glutinis_G05203_R_glutinis
ORTHOMCL1115	BMF94_1442_Rhodotorula_taiwanensis,DMC30DRAFT_390461_Rhodotorula_diobovata,RHOBADRAFT_45968_Rhodotorula_graminis,RHTO_07514_Rhodotorula_toruloides,R_glutinis_G05240_R_glutinis
ORTHOMCL1116	BMF94_1443_Rhodotorula_taiwanensis,DMC30DRAFT_68087_Rhodotorula_diobovata,RHOBADRAFT_55150_Rhodotorula_graminis,RHTO_07515_Rhodotorula_toruloides,R_glutinis_G05250_R_glutinis
ORTHOMCL1117	BMF94_1445_Rhodotorula_taiwanensis,DMC30DRAFT_450742_Rhodotorula_diobovata,RHOBADRAFT_29113_Rhodotorula_graminis,RHTO_07516_Rhodotorula_toruloides,R_glutinis_G05251_R_glutinis
ORTHOMCL1118	BMF94_1447_Rhodotorula_taiwanensis,DMC30DRAFT_68328_Rhodotorula_diobovata,RHOBADRAFT_38561_Rhodotorula_graminis,RHTO_07520_Rhodotorula_toruloides,R_glutinis_G05252_R_glutinis
ORTHOMCL1119	BMF94_1448_Rhodotorula_taiwanensis,DMC30DRAFT_414481_Rhodotorula_diobovata,RHOBADRAFT_55154_Rhodotorula_graminis,RHTO_07522_Rhodotorula_toruloides,R_glutinis_G05254_R_glutinis
ORTHOMCL1120	BMF94_1450_Rhodotorula_taiwanensis,DMC30DRAFT_418029_Rhodotorula_diobovata,RHOBADRAFT_29065_Rhodotorula_graminis,RHTO_07525_Rhodotorula_toruloides,R_glutinis_G05193_R_glutinis
ORTHOMCL1121	BMF94_1451_Rhodotorula_taiwanensis,DMC30DRAFT_447119_Rhodotorula_diobovata,RHOBADRAFT_55109_Rhodotorula_graminis,RHTO_07526_Rhodotorula_toruloides,R_glutinis_G05205_R_glutinis
ORTHOMCL1122	BMF94_1452_Rhodotorula_taiwanensis,DMC30DRAFT_255243_Rhodotorula_diobovata,RHOBADRAFT_38529_Rhodotorula_graminis,RHTO_07527_Rhodotorula_toruloides,R_glutinis_G05204_R_glutinis
ORTHOMCL1123	BMF94_1455_Rhodotorula_taiwanensis,DMC30DRAFT_418296_Rhodotorula_diobovata,RHOBADRAFT_48785_Rhodotorula_graminis,RHTO_07626_Rhodotorula_toruloides,R_glutinis_G05233_R_glutinis
ORTHOMCL1124	BMF94_1456_Rhodotorula_taiwanensis,DMC30DRAFT_24881_Rhodotorula_diobovata,RHOBADRAFT_55157_Rhodotorula_graminis,RHTO_07627_Rhodotorula_toruloides,R_glutinis_G05256_R_glutinis
ORTHOMCL1125	BMF94_1457_Rhodotorula_taiwanensis,DMC30DRAFT_365058_Rhodotorula_diobovata,RHOBADRAFT_66782_Rhodotorula_graminis,RHTO_07594_Rhodotorula_toruloides,R_glutinis_G05169_R_glutinis
ORTHOMCL1126	BMF94_1459_Rhodotorula_taiwanensis,DMC30DRAFT_444685_Rhodotorula_diobovata,RHOBADRAFT_45960_Rhodotorula_graminis,RHTO_07603_Rhodotorula_toruloides,R_glutinis_G05234_R_glutinis
ORTHOMCL1127	BMF94_1460_Rhodotorula_taiwanensis,DMC30DRAFT_420244_Rhodotorula_diobovata,RHOBADRAFT_66770_Rhodotorula_graminis,RHTO_07466_Rhodotorula_toruloides,R_glutinis_G05117_R_glutinis
ORTHOMCL1128	BMF94_1467_Rhodotorula_taiwanensis,DMC30DRAFT_126929_Rhodotorula_diobovata,RHOBADRAFT_28975_Rhodotorula_graminis,RHTO_07472_Rhodotorula_toruloides,R_glutinis_G05086_R_glutinis
ORTHOMCL1129	BMF94_1469_Rhodotorula_taiwanensis,DMC30DRAFT_172060_Rhodotorula_diobovata,RHOBADRAFT_2550_Rhodotorula_graminis,RHTO_07425_Rhodotorula_toruloides,R_glutinis_G05151_R_glutinis
ORTHOMCL1130	BMF94_1470_Rhodotorula_taiwanensis,DMC30DRAFT_173028_Rhodotorula_diobovata,RHOBADRAFT_66772_Rhodotorula_graminis,RHTO_07424_Rhodotorula_toruloides,R_glutinis_G05127_R_glutinis
ORTHOMCL1131	BMF94_1480_Rhodotorula_taiwanensis,DMC30DRAFT_448416_Rhodotorula_diobovata,RHOBADRAFT_54991_Rhodotorula_graminis,RHTO_07427_Rhodotorula_toruloides,R_glutinis_G05075_R_glutinis
ORTHOMCL1132	BMF94_1481_Rhodotorula_taiwanensis,DMC30DRAFT_374893_Rhodotorula_diobovata,RHOBADRAFT_55015_Rhodotorula_graminis,RHTO_07490_Rhodotorula_toruloides,R_glutinis_G05110_R_glutinis
ORTHOMCL1133	BMF94_1482_Rhodotorula_taiwanensis,DMC30DRAFT_393439_Rhodotorula_diobovata,RHOBADRAFT_4414_Rhodotorula_graminis,RHTO_07477_Rhodotorula_toruloides,R_glutinis_G05096_R_glutinis
ORTHOMCL1134	BMF94_1484_Rhodotorula_taiwanensis,DMC30DRAFT_374879_Rhodotorula_diobovata,RHOBADRAFT_65406_Rhodotorula_graminis,RHTO_07480_Rhodotorula_toruloides,R_glutinis_G05098_R_glutinis
ORTHOMCL1135	BMF94_1485_Rhodotorula_taiwanensis,DMC30DRAFT_349646_Rhodotorula_diobovata,RHOBADRAFT_38427_Rhodotorula_graminis,RHTO_07483_Rhodotorula_toruloides,R_glutinis_G05100_R_glutinis
ORTHOMCL1136	BMF94_1486_Rhodotorula_taiwanensis,DMC30DRAFT_173277_Rhodotorula_diobovata,RHOBADRAFT_38431_Rhodotorula_graminis,RHTO_07484_Rhodotorula_toruloides,R_glutinis_G05101_R_glutinis
ORTHOMCL1137	BMF94_1488_Rhodotorula_taiwanensis,DMC30DRAFT_366775_Rhodotorula_diobovata,RHOBADRAFT_38520_Rhodotorula_graminis,RHTO_07488_Rhodotorula_toruloides,R_glutinis_G05195_R_glutinis
ORTHOMCL1138	BMF94_1490_Rhodotorula_taiwanensis,DMC30DRAFT_132050_Rhodotorula_diobovata,RHOBADRAFT_55028_Rhodotorula_graminis,RHTO_07432_Rhodotorula_toruloides,R_glutinis_G05123_R_glutinis
ORTHOMCL1139	BMF94_1491_Rhodotorula_taiwanensis,DMC30DRAFT_419949_Rhodotorula_diobovata,RHOBADRAFT_55027_Rhodotorula_graminis,RHTO_07431_Rhodotorula_toruloides,R_glutinis_G05121_R_glutinis
ORTHOMCL1140	BMF94_1492_Rhodotorula_taiwanensis,DMC30DRAFT_406319_Rhodotorula_diobovata,RHOBADRAFT_17000_Rhodotorula_graminis,RHTO_07430_Rhodotorula_toruloides,R_glutinis_G05122_R_glutinis
ORTHOMCL1141	BMF94_1495_Rhodotorula_taiwanensis,DMC30DRAFT_339766_Rhodotorula_diobovata,RHOBADRAFT_55025_Rhodotorula_graminis,RHTO_07436_Rhodotorula_toruloides,R_glutinis_G05120_R_glutinis
ORTHOMCL1142	BMF94_1497_Rhodotorula_taiwanensis,DMC30DRAFT_406328_Rhodotorula_diobovata,RHOBADRAFT_38445_Rhodotorula_graminis,RHTO_07439_Rhodotorula_toruloides,R_glutinis_G05118_R_glutinis
ORTHOMCL1143	BMF94_1500_Rhodotorula_taiwanensis,DMC30DRAFT_417026_Rhodotorula_diobovata,RHOBADRAFT_55062_Rhodotorula_graminis,RHTO_07591_Rhodotorula_toruloides,R_glutinis_G05164_R_glutinis
ORTHOMCL1144	BMF94_1502_Rhodotorula_taiwanensis,DMC30DRAFT_408922_Rhodotorula_diobovata,RHOBADRAFT_55083_Rhodotorula_graminis,RHTO_07589_Rhodotorula_toruloides,R_glutinis_G05180_R_glutinis
ORTHOMCL1145	BMF94_1503_Rhodotorula_taiwanensis,DMC30DRAFT_449630_Rhodotorula_diobovata,RHOBADRAFT_17169_Rhodotorula_graminis,RHTO_07558_Rhodotorula_toruloides,R_glutinis_G05212_R_glutinis
ORTHOMCL1146	BMF94_1506_Rhodotorula_taiwanensis,DMC30DRAFT_418007_Rhodotorula_diobovata,RHOBADRAFT_55089_Rhodotorula_graminis,RHTO_07599_Rhodotorula_toruloides,R_glutinis_G05185_R_glutinis
ORTHOMCL1147	BMF94_1507_Rhodotorula_taiwanensis,DMC30DRAFT_418008_Rhodotorula_diobovata,RHOBADRAFT_45903_Rhodotorula_graminis,RHTO_07600_Rhodotorula_toruloides,R_glutinis_G05186_R_glutinis
ORTHOMCL1148	BMF94_1508_Rhodotorula_taiwanensis,DMC30DRAFT_423680_Rhodotorula_diobovata,RHOBADRAFT_55091_Rhodotorula_graminis,RHTO_07601_Rhodotorula_toruloides,R_glutinis_G05187_R_glutinis
ORTHOMCL1149	BMF94_1509_Rhodotorula_taiwanensis,DMC30DRAFT_11868_Rhodotorula_diobovata,RHOBADRAFT_38508_Rhodotorula_graminis,RHTO_07602_Rhodotorula_toruloides,R_glutinis_G05190_R_glutinis
ORTHOMCL1150	BMF94_1511_Rhodotorula_taiwanensis,DMC30DRAFT_255114_Rhodotorula_diobovata,RHOBADRAFT_55060_Rhodotorula_graminis,RHTO_07500_Rhodotorula_toruloides,R_glutinis_G05161_R_glutinis
ORTHOMCL1151	BMF94_1512_Rhodotorula_taiwanensis,DMC30DRAFT_397859_Rhodotorula_diobovata,RHOBADRAFT_55058_Rhodotorula_graminis,RHTO_07508_Rhodotorula_toruloides,R_glutinis_G05159_R_glutinis
ORTHOMCL1152	BMF94_1513_Rhodotorula_taiwanensis,DMC30DRAFT_397864_Rhodotorula_diobovata,RHOBADRAFT_45861_Rhodotorula_graminis,RHTO_07507_Rhodotorula_toruloides,R_glutinis_G05158_R_glutinis
ORTHOMCL1153	BMF94_1514_Rhodotorula_taiwanensis,DMC30DRAFT_173860_Rhodotorula_diobovata,RHOBADRAFT_55010_Rhodotorula_graminis,RHTO_07502_Rhodotorula_toruloides,R_glutinis_G05105_R_glutinis
ORTHOMCL1154	BMF94_1515_Rhodotorula_taiwanensis,DMC30DRAFT_415496_Rhodotorula_diobovata,RHOBADRAFT_65408_Rhodotorula_graminis,RHTO_07503_Rhodotorula_toruloides,R_glutinis_G05104_R_glutinis
ORTHOMCL1155	BMF94_1516_Rhodotorula_taiwanensis,DMC30DRAFT_445647_Rhodotorula_diobovata,RHOBADRAFT_65407_Rhodotorula_graminis,RHTO_07504_Rhodotorula_toruloides,R_glutinis_G05103_R_glutinis
ORTHOMCL1156	BMF94_1518_Rhodotorula_taiwanensis,DMC30DRAFT_373201_Rhodotorula_diobovata,RHOBADRAFT_55128_Rhodotorula_graminis,RHTO_07619_Rhodotorula_toruloides,R_glutinis_G05227_R_glutinis
ORTHOMCL1157	BMF94_1519_Rhodotorula_taiwanensis,DMC30DRAFT_67642_Rhodotorula_diobovata,RHOBADRAFT_55127_Rhodotorula_graminis,RHTO_07618_Rhodotorula_toruloides,R_glutinis_G05226_R_glutinis
ORTHOMCL1158	BMF94_1520_Rhodotorula_taiwanensis,DMC30DRAFT_67645_Rhodotorula_diobovata,RHOBADRAFT_55126_Rhodotorula_graminis,RHTO_07617_Rhodotorula_toruloides,R_glutinis_G05225_R_glutinis
ORTHOMCL1159	BMF94_1521_Rhodotorula_taiwanensis,DMC30DRAFT_414463_Rhodotorula_diobovata,RHOBADRAFT_55123_Rhodotorula_graminis,RHTO_07613_Rhodotorula_toruloides,R_glutinis_G05222_R_glutinis
ORTHOMCL1160	BMF94_1522_Rhodotorula_taiwanensis,DMC30DRAFT_400806_Rhodotorula_diobovata,RHOBADRAFT_55124_Rhodotorula_graminis,RHTO_07614_Rhodotorula_toruloides,R_glutinis_G05223_R_glutinis
ORTHOMCL1161	BMF94_1526_Rhodotorula_taiwanensis,DMC30DRAFT_127043_Rhodotorula_diobovata,RHOBADRAFT_55004_Rhodotorula_graminis,RHTO_07474_Rhodotorula_toruloides,R_glutinis_G05090_R_glutinis
ORTHOMCL1162	BMF94_1527_Rhodotorula_taiwanensis,DMC30DRAFT_412754_Rhodotorula_diobovata,RHOBADRAFT_55003_Rhodotorula_graminis,RHTO_07473_Rhodotorula_toruloides,R_glutinis_G05089_R_glutinis
ORTHOMCL1163	BMF94_1529_Rhodotorula_taiwanensis,DMC30DRAFT_352373_Rhodotorula_diobovata,RHOBADRAFT_38487_Rhodotorula_graminis,RHTO_07577_Rhodotorula_toruloides,R_glutinis_G05178_R_glutinis
ORTHOMCL1164	BMF94_1530_Rhodotorula_taiwanensis,DMC30DRAFT_67741_Rhodotorula_diobovata,RHOBADRAFT_38545_Rhodotorula_graminis,RHTO_07551_Rhodotorula_toruloides,R_glutinis_G05230_R_glutinis
ORTHOMCL1165	BMF94_1532_Rhodotorula_taiwanensis,DMC30DRAFT_420988_Rhodotorula_diobovata,RHOBADRAFT_29108_Rhodotorula_graminis,RHTO_07550_Rhodotorula_toruloides,R_glutinis_G05238_R_glutinis
ORTHOMCL1166	BMF94_1534_Rhodotorula_taiwanensis,DMC30DRAFT_255388_Rhodotorula_diobovata,RHOBADRAFT_45930_Rhodotorula_graminis,RHTO_07563_Rhodotorula_toruloides,R_glutinis_G05207_R_glutinis
ORTHOMCL1167	BMF94_1535_Rhodotorula_taiwanensis,DMC30DRAFT_414496_Rhodotorula_diobovata,RHOBADRAFT_22417_Rhodotorula_graminis,RHTO_07564_Rhodotorula_toruloides,R_glutinis_G05235_R_glutinis
ORTHOMCL1168	BMF94_1536_Rhodotorula_taiwanensis,DMC30DRAFT_104444_Rhodotorula_diobovata,RHOBADRAFT_55113_Rhodotorula_graminis,RHTO_07561_Rhodotorula_toruloides,R_glutinis_G05209_R_glutinis
ORTHOMCL1169	BMF94_1539_Rhodotorula_taiwanensis,DMC30DRAFT_400779_Rhodotorula_diobovata,RHOBADRAFT_45900_Rhodotorula_graminis,RHTO_07597_Rhodotorula_toruloides,R_glutinis_G05183_R_glutinis
ORTHOMCL1171	BMF94_1542_Rhodotorula_taiwanensis,DMC30DRAFT_67745_Rhodotorula_diobovata,RHOBADRAFT_55130_Rhodotorula_graminis,RHTO_07528_Rhodotorula_toruloides,R_glutinis_G05228_R_glutinis
ORTHOMCL1172	BMF94_1543_Rhodotorula_taiwanensis,DMC30DRAFT_418292_Rhodotorula_diobovata,RHOBADRAFT_55158_Rhodotorula_graminis,RHTO_07628_Rhodotorula_toruloides,R_glutinis_G05257_R_glutinis
ORTHOMCL1173	BMF94_1548_Rhodotorula_taiwanensis,DMC30DRAFT_412753_Rhodotorula_diobovata,RHOBADRAFT_55002_Rhodotorula_graminis,RHTO_07479_Rhodotorula_toruloides,R_glutinis_G05088_R_glutinis
ORTHOMCL1174	BMF94_1552_Rhodotorula_taiwanensis,DMC30DRAFT_255011_Rhodotorula_diobovata,RHOBADRAFT_55064_Rhodotorula_graminis,RHTO_07633_Rhodotorula_toruloides,R_glutinis_G05165_R_glutinis
ORTHOMCL1175	BMF94_1555_Rhodotorula_taiwanensis,DMC30DRAFT_444063_Rhodotorula_diobovata,RHOBADRAFT_50463_Rhodotorula_graminis,RHTO_05043_Rhodotorula_toruloides,R_glutinis_G00039_R_glutinis
ORTHOMCL1176	BMF94_1556_Rhodotorula_taiwanensis,DMC30DRAFT_346847_Rhodotorula_diobovata,RHOBADRAFT_10762_Rhodotorula_graminis,RHTO_05036_Rhodotorula_toruloides,R_glutinis_G00144_R_glutinis
ORTHOMCL1177	BMF94_1558_Rhodotorula_taiwanensis,DMC30DRAFT_378765_Rhodotorula_diobovata,RHOBADRAFT_50696_Rhodotorula_graminis,RHTO_04779_Rhodotorula_toruloides,R_glutinis_G00282_R_glutinis
ORTHOMCL1178	BMF94_1560_Rhodotorula_taiwanensis,DMC30DRAFT_299521_Rhodotorula_diobovata,RHOBADRAFT_40739_Rhodotorula_graminis,RHTO_04776_Rhodotorula_toruloides,R_glutinis_G00280_R_glutinis
ORTHOMCL1179	BMF94_1562_Rhodotorula_taiwanensis,DMC30DRAFT_378773_Rhodotorula_diobovata,RHOBADRAFT_10933_Rhodotorula_graminis,RHTO_04775_Rhodotorula_toruloides,R_glutinis_G00279_R_glutinis
ORTHOMCL1180	BMF94_1565_Rhodotorula_taiwanensis,DMC30DRAFT_187568_Rhodotorula_diobovata,RHOBADRAFT_50634_Rhodotorula_graminis,RHTO_04911_Rhodotorula_toruloides,R_glutinis_G00216_R_glutinis
ORTHOMCL1181	BMF94_1567_Rhodotorula_taiwanensis,DMC30DRAFT_448338_Rhodotorula_diobovata,RHOBADRAFT_50725_Rhodotorula_graminis,RHTO_04760_Rhodotorula_toruloides,R_glutinis_G00313_R_glutinis
ORTHOMCL1182	BMF94_1568_Rhodotorula_taiwanensis,DMC30DRAFT_414415_Rhodotorula_diobovata,RHOBADRAFT_50726_Rhodotorula_graminis,RHTO_04761_Rhodotorula_toruloides,R_glutinis_G00314_R_glutinis
ORTHOMCL1183	BMF94_1570_Rhodotorula_taiwanensis,DMC30DRAFT_450725_Rhodotorula_diobovata,RHOBADRAFT_40780_Rhodotorula_graminis,RHTO_04762_Rhodotorula_toruloides,R_glutinis_G00315_R_glutinis
ORTHOMCL1185	BMF94_1577_Rhodotorula_taiwanensis,DMC30DRAFT_353716_Rhodotorula_diobovata,RHOBADRAFT_11317_Rhodotorula_graminis,RHTO_04774_Rhodotorula_toruloides,R_glutinis_G00278_R_glutinis
ORTHOMCL1186	BMF94_1578_Rhodotorula_taiwanensis,DMC30DRAFT_412559_Rhodotorula_diobovata,RHOBADRAFT_19358_Rhodotorula_graminis,RHTO_05110_Rhodotorula_toruloides,R_glutinis_G05832_R_glutinis
ORTHOMCL1187	BMF94_1579_Rhodotorula_taiwanensis,DMC30DRAFT_99825_Rhodotorula_diobovata,RHOBADRAFT_40444_Rhodotorula_graminis,RHTO_05098_Rhodotorula_toruloides,R_glutinis_G00009_R_glutinis
ORTHOMCL1188	BMF94_1580_Rhodotorula_taiwanensis,DMC30DRAFT_419618_Rhodotorula_diobovata,RHOBADRAFT_32502_Rhodotorula_graminis,RHTO_05102_Rhodotorula_toruloides,R_glutinis_G00010_R_glutinis
ORTHOMCL1189	BMF94_1582_Rhodotorula_taiwanensis,DMC30DRAFT_100029_Rhodotorula_diobovata,RHOBADRAFT_40452_Rhodotorula_graminis,RHTO_05105_Rhodotorula_toruloides,R_glutinis_G00016_R_glutinis
ORTHOMCL1190	BMF94_1583_Rhodotorula_taiwanensis,DMC30DRAFT_356876_Rhodotorula_diobovata,RHOBADRAFT_32505_Rhodotorula_graminis,RHTO_05101_Rhodotorula_toruloides,R_glutinis_G00011_R_glutinis
ORTHOMCL1191	BMF94_1584_Rhodotorula_taiwanensis,DMC30DRAFT_405414_Rhodotorula_diobovata,RHOBADRAFT_50438_Rhodotorula_graminis,RHTO_05100_Rhodotorula_toruloides,R_glutinis_G00012_R_glutinis
ORTHOMCL1192	BMF94_1585_Rhodotorula_taiwanensis,DMC30DRAFT_356982_Rhodotorula_diobovata,RHOBADRAFT_31028_Rhodotorula_graminis,RHTO_05111_Rhodotorula_toruloides,R_glutinis_G00001_R_glutinis
ORTHOMCL1193	BMF94_1586_Rhodotorula_taiwanensis,DMC30DRAFT_444620_Rhodotorula_diobovata,RHOBADRAFT_50629_Rhodotorula_graminis,RHTO_04920_Rhodotorula_toruloides,R_glutinis_G00212_R_glutinis
ORTHOMCL1194	BMF94_1587_Rhodotorula_taiwanensis,DMC30DRAFT_414427_Rhodotorula_diobovata,RHOBADRAFT_40662_Rhodotorula_graminis,RHTO_04919_Rhodotorula_toruloides,R_glutinis_G00211_R_glutinis
ORTHOMCL1195	BMF94_1589_Rhodotorula_taiwanensis,DMC30DRAFT_58018_Rhodotorula_diobovata,RHOBADRAFT_23076_Rhodotorula_graminis,RHTO_04917_Rhodotorula_toruloides,R_glutinis_G00209_R_glutinis
ORTHOMCL1196	BMF94_1590_Rhodotorula_taiwanensis,DMC30DRAFT_390181_Rhodotorula_diobovata,RHOBADRAFT_6383_Rhodotorula_graminis,RHTO_04916_Rhodotorula_toruloides,R_glutinis_G00188_R_glutinis
ORTHOMCL1197	BMF94_1591_Rhodotorula_taiwanensis,DMC30DRAFT_350271_Rhodotorula_diobovata,RHOBADRAFT_64336_Rhodotorula_graminis,RHTO_04915_Rhodotorula_toruloides,R_glutinis_G00219_R_glutinis
ORTHOMCL1198	BMF94_1594_Rhodotorula_taiwanensis,DMC30DRAFT_394368_Rhodotorula_diobovata,RHOBADRAFT_32769_Rhodotorula_graminis,RHTO_04912_Rhodotorula_toruloides,R_glutinis_G00217_R_glutinis
ORTHOMCL1199	BMF94_1595_Rhodotorula_taiwanensis,DMC30DRAFT_104963_Rhodotorula_diobovata,RHOBADRAFT_40441_Rhodotorula_graminis,RHTO_05118_Rhodotorula_toruloides,R_glutinis_G00006_R_glutinis
ORTHOMCL1200	BMF94_1596_Rhodotorula_taiwanensis,DMC30DRAFT_369610_Rhodotorula_diobovata,RHOBADRAFT_65815_Rhodotorula_graminis,RHTO_05117_Rhodotorula_toruloides,R_glutinis_G00007_R_glutinis
ORTHOMCL1201	BMF94_1597_Rhodotorula_taiwanensis,DMC30DRAFT_429628_Rhodotorula_diobovata,RHOBADRAFT_50441_Rhodotorula_graminis,RHTO_05115_Rhodotorula_toruloides,R_glutinis_G00017_R_glutinis
ORTHOMCL1202	BMF94_1599_Rhodotorula_taiwanensis,DMC30DRAFT_356979_Rhodotorula_diobovata,RHOBADRAFT_32492_Rhodotorula_graminis,RHTO_05112_Rhodotorula_toruloides,R_glutinis_G00005_R_glutinis
ORTHOMCL1203	BMF94_1601_Rhodotorula_taiwanensis,DMC30DRAFT_412694_Rhodotorula_diobovata,RHOBADRAFT_64280_Rhodotorula_graminis,RHTO_05119_Rhodotorula_toruloides,R_glutinis_G00003_R_glutinis
ORTHOMCL1204	BMF94_1603_Rhodotorula_taiwanensis,DMC30DRAFT_199777_Rhodotorula_diobovata,RHOBADRAFT_54226_Rhodotorula_graminis,RHTO_05135_Rhodotorula_toruloides,R_glutinis_G04242_R_glutinis
ORTHOMCL1205	BMF94_1604_Rhodotorula_taiwanensis,DMC30DRAFT_199881_Rhodotorula_diobovata,RHOBADRAFT_54225_Rhodotorula_graminis,RHTO_05136_Rhodotorula_toruloides,R_glutinis_G04241_R_glutinis
ORTHOMCL1206	BMF94_1605_Rhodotorula_taiwanensis,DMC30DRAFT_350569_Rhodotorula_diobovata,RHOBADRAFT_44881_Rhodotorula_graminis,RHTO_05138_Rhodotorula_toruloides,R_glutinis_G04240_R_glutinis
ORTHOMCL1207	BMF94_1607_Rhodotorula_taiwanensis,DMC30DRAFT_375779_Rhodotorula_diobovata,RHOBADRAFT_44888_Rhodotorula_graminis,RHTO_05150_Rhodotorula_toruloides,R_glutinis_G04245_R_glutinis
ORTHOMCL1208	BMF94_1608_Rhodotorula_taiwanensis,DMC30DRAFT_199728_Rhodotorula_diobovata,RHOBADRAFT_54230_Rhodotorula_graminis,RHTO_05149_Rhodotorula_toruloides,R_glutinis_G04244_R_glutinis
ORTHOMCL1209	BMF94_1611_Rhodotorula_taiwanensis,DMC30DRAFT_394837_Rhodotorula_diobovata,RHOBADRAFT_15917_Rhodotorula_graminis,RHTO_05151_Rhodotorula_toruloides,R_glutinis_G04246_R_glutinis
ORTHOMCL1210	BMF94_1616_Rhodotorula_taiwanensis,DMC30DRAFT_98792_Rhodotorula_diobovata,RHOBADRAFT_44890_Rhodotorula_graminis,RHTO_05167_Rhodotorula_toruloides,R_glutinis_G04247_R_glutinis
ORTHOMCL1211	BMF94_1617_Rhodotorula_taiwanensis,DMC30DRAFT_98831_Rhodotorula_diobovata,RHOBADRAFT_15587_Rhodotorula_graminis,RHTO_05166_Rhodotorula_toruloides,R_glutinis_G04248_R_glutinis
ORTHOMCL1212	BMF94_1618_Rhodotorula_taiwanensis,DMC30DRAFT_381775_Rhodotorula_diobovata,RHOBADRAFT_48625_Rhodotorula_graminis,RHTO_05162_Rhodotorula_toruloides,R_glutinis_G04304_R_glutinis
ORTHOMCL1213	BMF94_1619_Rhodotorula_taiwanensis,DMC30DRAFT_422791_Rhodotorula_diobovata,RHOBADRAFT_65269_Rhodotorula_graminis,RHTO_05161_Rhodotorula_toruloides,R_glutinis_G04305_R_glutinis
ORTHOMCL1214	BMF94_1620_Rhodotorula_taiwanensis,DMC30DRAFT_429508_Rhodotorula_diobovata,RHOBADRAFT_48626_Rhodotorula_graminis,RHTO_05160_Rhodotorula_toruloides,R_glutinis_G04306_R_glutinis
ORTHOMCL1215	BMF94_1621_Rhodotorula_taiwanensis,DMC30DRAFT_405339_Rhodotorula_diobovata,RHOBADRAFT_65271_Rhodotorula_graminis,RHTO_05159_Rhodotorula_toruloides,R_glutinis_G04308_R_glutinis
ORTHOMCL1216	BMF94_1623_Rhodotorula_taiwanensis,DMC30DRAFT_369479_Rhodotorula_diobovata,RHOBADRAFT_54281_Rhodotorula_graminis,RHTO_05156_Rhodotorula_toruloides,R_glutinis_G04307_R_glutinis
ORTHOMCL1217	BMF94_1624_Rhodotorula_taiwanensis,DMC30DRAFT_99221_Rhodotorula_diobovata,RHOBADRAFT_16002_Rhodotorula_graminis,RHTO_05155_Rhodotorula_toruloides,R_glutinis_G04309_R_glutinis
ORTHOMCL1218	BMF94_1626_Rhodotorula_taiwanensis,DMC30DRAFT_126338_Rhodotorula_diobovata,RHOBADRAFT_54284_Rhodotorula_graminis,RHTO_05174_Rhodotorula_toruloides,R_glutinis_G04311_R_glutinis
ORTHOMCL1219	BMF94_1627_Rhodotorula_taiwanensis,DMC30DRAFT_406111_Rhodotorula_diobovata,RHOBADRAFT_54285_Rhodotorula_graminis,RHTO_05173_Rhodotorula_toruloides,R_glutinis_G04312_R_glutinis
ORTHOMCL1220	BMF94_1629_Rhodotorula_taiwanensis,DMC30DRAFT_126449_Rhodotorula_diobovata,RHOBADRAFT_54286_Rhodotorula_graminis,RHTO_05169_Rhodotorula_toruloides,R_glutinis_G04313_R_glutinis
ORTHOMCL1221	BMF94_1630_Rhodotorula_taiwanensis,DMC30DRAFT_413295_Rhodotorula_diobovata,RHOBADRAFT_31948_Rhodotorula_graminis,RHTO_05176_Rhodotorula_toruloides,R_glutinis_G04297_R_glutinis
ORTHOMCL1222	BMF94_1632_Rhodotorula_taiwanensis,DMC30DRAFT_410334_Rhodotorula_diobovata,RHOBADRAFT_44939_Rhodotorula_graminis,RHTO_05182_Rhodotorula_toruloides,R_glutinis_G04295_R_glutinis
ORTHOMCL1223	BMF94_1633_Rhodotorula_taiwanensis,DMC30DRAFT_346024_Rhodotorula_diobovata,RHOBADRAFT_15967_Rhodotorula_graminis,RHTO_05183_Rhodotorula_toruloides,R_glutinis_G04294_R_glutinis
ORTHOMCL1224	BMF94_1639_Rhodotorula_taiwanensis,DMC30DRAFT_345982_Rhodotorula_diobovata,RHOBADRAFT_37464_Rhodotorula_graminis,RHTO_05185_Rhodotorula_toruloides,R_glutinis_G04289_R_glutinis
ORTHOMCL1225	BMF94_1642_Rhodotorula_taiwanensis,DMC30DRAFT_164337_Rhodotorula_diobovata,RHOBADRAFT_31946_Rhodotorula_graminis,RHTO_05194_Rhodotorula_toruloides,R_glutinis_G04287_R_glutinis
ORTHOMCL1226	BMF94_1644_Rhodotorula_taiwanensis,DMC30DRAFT_413335_Rhodotorula_diobovata,RHOBADRAFT_54261_Rhodotorula_graminis,RHTO_00496_Rhodotorula_toruloides,R_glutinis_G04285_R_glutinis
ORTHOMCL1227	BMF94_1645_Rhodotorula_taiwanensis,DMC30DRAFT_166224_Rhodotorula_diobovata,RHOBADRAFT_44927_Rhodotorula_graminis,RHTO_05193_Rhodotorula_toruloides,R_glutinis_G04284_R_glutinis
ORTHOMCL1228	BMF94_1647_Rhodotorula_taiwanensis,DMC30DRAFT_166252_Rhodotorula_diobovata,RHOBADRAFT_48619_Rhodotorula_graminis,RHTO_05192_Rhodotorula_toruloides,R_glutinis_G04283_R_glutinis
ORTHOMCL1229	BMF94_1648_Rhodotorula_taiwanensis,DMC30DRAFT_410343_Rhodotorula_diobovata,RHOBADRAFT_48618_Rhodotorula_graminis,RHTO_05191_Rhodotorula_toruloides,R_glutinis_G04277_R_glutinis
ORTHOMCL1230	BMF94_1649_Rhodotorula_taiwanensis,DMC30DRAFT_420570_Rhodotorula_diobovata,RHOBADRAFT_44900_Rhodotorula_graminis,RHTO_05187_Rhodotorula_toruloides,R_glutinis_G04255_R_glutinis
ORTHOMCL1231	BMF94_1650_Rhodotorula_taiwanensis,DMC30DRAFT_419364_Rhodotorula_diobovata,RHOBADRAFT_66339_Rhodotorula_graminis,RHTO_05712_Rhodotorula_toruloides,R_glutinis_G02755_R_glutinis
ORTHOMCL1232	BMF94_1652_Rhodotorula_taiwanensis,DMC30DRAFT_413310_Rhodotorula_diobovata,RHOBADRAFT_37426_Rhodotorula_graminis,RHTO_05197_Rhodotorula_toruloides,R_glutinis_G04257_R_glutinis
ORTHOMCL1233	BMF94_1653_Rhodotorula_taiwanensis,DMC30DRAFT_165305_Rhodotorula_diobovata,RHOBADRAFT_54242_Rhodotorula_graminis,RHTO_05203_Rhodotorula_toruloides,R_glutinis_G04258_R_glutinis
ORTHOMCL1234	BMF94_1654_Rhodotorula_taiwanensis,DMC30DRAFT_165123_Rhodotorula_diobovata,RHOBADRAFT_54243_Rhodotorula_graminis,RHTO_05202_Rhodotorula_toruloides,R_glutinis_G04259_R_glutinis
ORTHOMCL1235	BMF94_1656_Rhodotorula_taiwanensis,DMC30DRAFT_387214_Rhodotorula_diobovata,RHOBADRAFT_54245_Rhodotorula_graminis,RHTO_05200_Rhodotorula_toruloides,R_glutinis_G04261_R_glutinis
ORTHOMCL1236	BMF94_1658_Rhodotorula_taiwanensis,DMC30DRAFT_165005_Rhodotorula_diobovata,RHOBADRAFT_44910_Rhodotorula_graminis,RHTO_05205_Rhodotorula_toruloides,R_glutinis_G04266_R_glutinis
ORTHOMCL1237	BMF94_1659_Rhodotorula_taiwanensis,DMC30DRAFT_413234_Rhodotorula_diobovata,RHOBADRAFT_66656_Rhodotorula_graminis,RHTO_05219_Rhodotorula_toruloides,R_glutinis_G04350_R_glutinis
ORTHOMCL1238	BMF94_1662_Rhodotorula_taiwanensis,DMC30DRAFT_413232_Rhodotorula_diobovata,RHOBADRAFT_54318_Rhodotorula_graminis,RHTO_05217_Rhodotorula_toruloides,R_glutinis_G04349_R_glutinis
ORTHOMCL1239	BMF94_1663_Rhodotorula_taiwanensis,DMC30DRAFT_413277_Rhodotorula_diobovata,RHOBADRAFT_54287_Rhodotorula_graminis,RHTO_05212_Rhodotorula_toruloides,R_glutinis_G04315_R_glutinis
ORTHOMCL1240	BMF94_1664_Rhodotorula_taiwanensis,DMC30DRAFT_413278_Rhodotorula_diobovata,RHOBADRAFT_54272_Rhodotorula_graminis,RHTO_05211_Rhodotorula_toruloides,R_glutinis_G04300_R_glutinis
ORTHOMCL1241	BMF94_1665_Rhodotorula_taiwanensis,DMC30DRAFT_163940_Rhodotorula_diobovata,RHOBADRAFT_37480_Rhodotorula_graminis,RHTO_05210_Rhodotorula_toruloides,R_glutinis_G04301_R_glutinis
ORTHOMCL1242	BMF94_1666_Rhodotorula_taiwanensis,DMC30DRAFT_387137_Rhodotorula_diobovata,RHOBADRAFT_54274_Rhodotorula_graminis,RHTO_05209_Rhodotorula_toruloides,R_glutinis_G04302_R_glutinis
ORTHOMCL1243	BMF94_1667_Rhodotorula_taiwanensis,DMC30DRAFT_443493_Rhodotorula_diobovata,RHOBADRAFT_45016_Rhodotorula_graminis,RHTO_05207_Rhodotorula_toruloides,R_glutinis_G04364_R_glutinis
ORTHOMCL1244	BMF94_1670_Rhodotorula_taiwanensis,DMC30DRAFT_443557_Rhodotorula_diobovata,RHOBADRAFT_54363_Rhodotorula_graminis,RHTO_02135_Rhodotorula_toruloides,R_glutinis_G04396_R_glutinis
ORTHOMCL1245	BMF94_1672_Rhodotorula_taiwanensis,DMC30DRAFT_387299_Rhodotorula_diobovata,RHOBADRAFT_65264_Rhodotorula_graminis,RHTO_02132_Rhodotorula_toruloides,R_glutinis_G04281_R_glutinis
ORTHOMCL1246	BMF94_1673_Rhodotorula_taiwanensis,DMC30DRAFT_166262_Rhodotorula_diobovata,RHOBADRAFT_54258_Rhodotorula_graminis,RHTO_02131_Rhodotorula_toruloides,R_glutinis_G04282_R_glutinis
ORTHOMCL1247	BMF94_1674_Rhodotorula_taiwanensis,DMC30DRAFT_413316_Rhodotorula_diobovata,RHOBADRAFT_15633_Rhodotorula_graminis,RHTO_02130_Rhodotorula_toruloides,R_glutinis_G04276_R_glutinis
ORTHOMCL1248	BMF94_1675_Rhodotorula_taiwanensis,DMC30DRAFT_410341_Rhodotorula_diobovata,RHOBADRAFT_54252_Rhodotorula_graminis,RHTO_02129_Rhodotorula_toruloides,R_glutinis_G04275_R_glutinis
ORTHOMCL1249	BMF94_1676_Rhodotorula_taiwanensis,DMC30DRAFT_419888_Rhodotorula_diobovata,RHOBADRAFT_37439_Rhodotorula_graminis,RHTO_02128_Rhodotorula_toruloides,R_glutinis_G04272_R_glutinis
ORTHOMCL1250	BMF94_1677_Rhodotorula_taiwanensis,DMC30DRAFT_126880_Rhodotorula_diobovata,RHOBADRAFT_15720_Rhodotorula_graminis,RHTO_02126_Rhodotorula_toruloides,R_glutinis_G04270_R_glutinis
ORTHOMCL1251	BMF94_1678_Rhodotorula_taiwanensis,DMC30DRAFT_419286_Rhodotorula_diobovata,RHOBADRAFT_37542_Rhodotorula_graminis,RHTO_02125_Rhodotorula_toruloides,R_glutinis_G04345_R_glutinis
ORTHOMCL1252	BMF94_1681_Rhodotorula_taiwanensis,DMC30DRAFT_353825_Rhodotorula_diobovata,RHOBADRAFT_56078_Rhodotorula_graminis,RHTO_00926_Rhodotorula_toruloides,R_glutinis_G06387_R_glutinis
ORTHOMCL1253	BMF94_1683_Rhodotorula_taiwanensis,DMC30DRAFT_420567_Rhodotorula_diobovata,RHOBADRAFT_37433_Rhodotorula_graminis,RHTO_02122_Rhodotorula_toruloides,R_glutinis_G04267_R_glutinis
ORTHOMCL1254	BMF94_1684_Rhodotorula_taiwanensis,DMC30DRAFT_166586_Rhodotorula_diobovata,RHOBADRAFT_54344_Rhodotorula_graminis,RHTO_05987_Rhodotorula_toruloides,R_glutinis_G04394_R_glutinis
ORTHOMCL1255	BMF94_1685_Rhodotorula_taiwanensis,DMC30DRAFT_387353_Rhodotorula_diobovata,RHOBADRAFT_37625_Rhodotorula_graminis,RHTO_05984_Rhodotorula_toruloides,R_glutinis_G04411_R_glutinis
ORTHOMCL1256	BMF94_1686_Rhodotorula_taiwanensis,DMC30DRAFT_166990_Rhodotorula_diobovata,RHOBADRAFT_28146_Rhodotorula_graminis,RHTO_05983_Rhodotorula_toruloides,R_glutinis_G04412_R_glutinis
ORTHOMCL1257	BMF94_1693_Rhodotorula_taiwanensis,DMC30DRAFT_402641_Rhodotorula_diobovata,RHOBADRAFT_54152_Rhodotorula_graminis,RHTO_01993_Rhodotorula_toruloides,R_glutinis_G00834_R_glutinis
ORTHOMCL1258	BMF94_1694_Rhodotorula_taiwanensis,DMC30DRAFT_402643_Rhodotorula_diobovata,RHOBADRAFT_48590_Rhodotorula_graminis,RHTO_01994_Rhodotorula_toruloides,R_glutinis_G00835_R_glutinis
ORTHOMCL1259	BMF94_1695_Rhodotorula_taiwanensis,DMC30DRAFT_418667_Rhodotorula_diobovata,RHOBADRAFT_44795_Rhodotorula_graminis,RHTO_01995_Rhodotorula_toruloides,R_glutinis_G00836_R_glutinis
ORTHOMCL1260	BMF94_1696_Rhodotorula_taiwanensis,DMC30DRAFT_418668_Rhodotorula_diobovata,RHOBADRAFT_15912_Rhodotorula_graminis,RHTO_01996_Rhodotorula_toruloides,R_glutinis_G00837_R_glutinis
ORTHOMCL1261	BMF94_1697_Rhodotorula_taiwanensis,DMC30DRAFT_448673_Rhodotorula_diobovata,RHOBADRAFT_37299_Rhodotorula_graminis,RHTO_01997_Rhodotorula_toruloides,R_glutinis_G00838_R_glutinis
ORTHOMCL1262	BMF94_1698_Rhodotorula_taiwanensis,DMC30DRAFT_43486_Rhodotorula_diobovata,RHOBADRAFT_37308_Rhodotorula_graminis,RHTO_02004_Rhodotorula_toruloides,R_glutinis_G00832_R_glutinis
ORTHOMCL1263	BMF94_1700_Rhodotorula_taiwanensis,DMC30DRAFT_414030_Rhodotorula_diobovata,RHOBADRAFT_53988_Rhodotorula_graminis,RHTO_02334_Rhodotorula_toruloides,R_glutinis_G04238_R_glutinis
ORTHOMCL1264	BMF94_1701_Rhodotorula_taiwanensis,DMC30DRAFT_372536_Rhodotorula_diobovata,RHOBADRAFT_48562_Rhodotorula_graminis,RHTO_02335_Rhodotorula_toruloides,R_glutinis_G04237_R_glutinis
ORTHOMCL1265	BMF94_1702_Rhodotorula_taiwanensis,DMC30DRAFT_347188_Rhodotorula_diobovata,RHOBADRAFT_53986_Rhodotorula_graminis,RHTO_02336_Rhodotorula_toruloides,R_glutinis_G04236_R_glutinis
ORTHOMCL1266	BMF94_1707_Rhodotorula_taiwanensis,DMC30DRAFT_423629_Rhodotorula_diobovata,RHOBADRAFT_44552_Rhodotorula_graminis,RHTO_02339_Rhodotorula_toruloides,R_glutinis_G04178_R_glutinis
ORTHOMCL1267	BMF94_1708_Rhodotorula_taiwanensis,DMC30DRAFT_414104_Rhodotorula_diobovata,RHOBADRAFT_44589_Rhodotorula_graminis,RHTO_02362_Rhodotorula_toruloides,R_glutinis_G04214_R_glutinis
ORTHOMCL1268	BMF94_1710_Rhodotorula_taiwanensis,DMC30DRAFT_8489_Rhodotorula_diobovata,RHOBADRAFT_44598_Rhodotorula_graminis,RHTO_02365_Rhodotorula_toruloides,R_glutinis_G04228_R_glutinis
ORTHOMCL1269	BMF94_1711_Rhodotorula_taiwanensis,DMC30DRAFT_11416_Rhodotorula_diobovata,RHOBADRAFT_53941_Rhodotorula_graminis,RHTO_02366_Rhodotorula_toruloides,R_glutinis_G04181_R_glutinis
ORTHOMCL1270	BMF94_1712_Rhodotorula_taiwanensis,DMC30DRAFT_414096_Rhodotorula_diobovata,RHOBADRAFT_44554_Rhodotorula_graminis,RHTO_02367_Rhodotorula_toruloides,R_glutinis_G04180_R_glutinis
ORTHOMCL1271	BMF94_1717_Rhodotorula_taiwanensis,DMC30DRAFT_8515_Rhodotorula_diobovata,RHOBADRAFT_43_Rhodotorula_graminis,RHTO_02359_Rhodotorula_toruloides,R_glutinis_G04227_R_glutinis
ORTHOMCL1272	BMF94_1718_Rhodotorula_taiwanensis,DMC30DRAFT_410638_Rhodotorula_diobovata,RHOBADRAFT_66532_Rhodotorula_graminis,RHTO_02374_Rhodotorula_toruloides,R_glutinis_G04196_R_glutinis
ORTHOMCL1273	BMF94_1719_Rhodotorula_taiwanensis,DMC30DRAFT_444263_Rhodotorula_diobovata,RHOBADRAFT_65144_Rhodotorula_graminis,RHTO_02375_Rhodotorula_toruloides,R_glutinis_G04197_R_glutinis
ORTHOMCL1274	BMF94_1720_Rhodotorula_taiwanensis,DMC30DRAFT_414055_Rhodotorula_diobovata,RHOBADRAFT_44573_Rhodotorula_graminis,RHTO_02376_Rhodotorula_toruloides,R_glutinis_G04198_R_glutinis
ORTHOMCL1275	BMF94_1723_Rhodotorula_taiwanensis,DMC30DRAFT_8455_Rhodotorula_diobovata,RHOBADRAFT_53980_Rhodotorula_graminis,RHTO_02358_Rhodotorula_toruloides,R_glutinis_G04230_R_glutinis
ORTHOMCL1276	BMF94_1724_Rhodotorula_taiwanensis,DMC30DRAFT_450588_Rhodotorula_diobovata,RHOBADRAFT_22069_Rhodotorula_graminis,RHTO_02351_Rhodotorula_toruloides,R_glutinis_G04233_R_glutinis
ORTHOMCL1277	BMF94_1730_Rhodotorula_taiwanensis,DMC30DRAFT_444300_Rhodotorula_diobovata,RHOBADRAFT_53944_Rhodotorula_graminis,RHTO_02392_Rhodotorula_toruloides,R_glutinis_G04185_R_glutinis
ORTHOMCL1278	BMF94_1731_Rhodotorula_taiwanensis,DMC30DRAFT_11385_Rhodotorula_diobovata,RHOBADRAFT_44558_Rhodotorula_graminis,RHTO_02391_Rhodotorula_toruloides,R_glutinis_G04184_R_glutinis
ORTHOMCL1279	BMF94_1732_Rhodotorula_taiwanensis,DMC30DRAFT_414093_Rhodotorula_diobovata,RHOBADRAFT_53943_Rhodotorula_graminis,RHTO_02390_Rhodotorula_toruloides,R_glutinis_G04183_R_glutinis
ORTHOMCL1280	BMF94_1733_Rhodotorula_taiwanensis,DMC30DRAFT_389422_Rhodotorula_diobovata,RHOBADRAFT_53942_Rhodotorula_graminis,RHTO_02389_Rhodotorula_toruloides,R_glutinis_G04182_R_glutinis
ORTHOMCL1281	BMF94_1734_Rhodotorula_taiwanensis,DMC30DRAFT_359960_Rhodotorula_diobovata,RHOBADRAFT_53974_Rhodotorula_graminis,RHTO_02388_Rhodotorula_toruloides,R_glutinis_G04217_R_glutinis
ORTHOMCL1282	BMF94_1736_Rhodotorula_taiwanensis,DMC30DRAFT_359982_Rhodotorula_diobovata,RHOBADRAFT_15469_Rhodotorula_graminis,RHTO_02386_Rhodotorula_toruloides,R_glutinis_G04203_R_glutinis
ORTHOMCL1283	BMF94_1737_Rhodotorula_taiwanensis,DMC30DRAFT_359986_Rhodotorula_diobovata,RHOBADRAFT_44579_Rhodotorula_graminis,RHTO_02385_Rhodotorula_toruloides,R_glutinis_G04204_R_glutinis
ORTHOMCL1284	BMF94_1738_Rhodotorula_taiwanensis,DMC30DRAFT_444255_Rhodotorula_diobovata,RHOBADRAFT_53973_Rhodotorula_graminis,RHTO_02383_Rhodotorula_toruloides,R_glutinis_G04216_R_glutinis
ORTHOMCL1285	BMF94_1739_Rhodotorula_taiwanensis,DMC30DRAFT_10033_Rhodotorula_diobovata,RHOBADRAFT_15208_Rhodotorula_graminis,RHTO_02404_Rhodotorula_toruloides,R_glutinis_G04161_R_glutinis
ORTHOMCL1286	BMF94_1741_Rhodotorula_taiwanensis,DMC30DRAFT_414079_Rhodotorula_diobovata,RHOBADRAFT_44527_Rhodotorula_graminis,RHTO_02401_Rhodotorula_toruloides,R_glutinis_G04155_R_glutinis
ORTHOMCL1287	BMF94_1742_Rhodotorula_taiwanensis,DMC30DRAFT_444289_Rhodotorula_diobovata,RHOBADRAFT_53921_Rhodotorula_graminis,RHTO_02405_Rhodotorula_toruloides,R_glutinis_G04156_R_glutinis
ORTHOMCL1288	BMF94_1743_Rhodotorula_taiwanensis,DMC30DRAFT_380330_Rhodotorula_diobovata,RHOBADRAFT_31870_Rhodotorula_graminis,RHTO_02406_Rhodotorula_toruloides,R_glutinis_G04162_R_glutinis
ORTHOMCL1289	BMF94_1744_Rhodotorula_taiwanensis,DMC30DRAFT_380331_Rhodotorula_diobovata,RHOBADRAFT_66529_Rhodotorula_graminis,RHTO_02407_Rhodotorula_toruloides,R_glutinis_G04163_R_glutinis
ORTHOMCL1290	BMF94_1745_Rhodotorula_taiwanensis,DMC30DRAFT_402843_Rhodotorula_diobovata,RHOBADRAFT_53927_Rhodotorula_graminis,RHTO_02408_Rhodotorula_toruloides,R_glutinis_G04164_R_glutinis
ORTHOMCL1291	BMF94_1746_Rhodotorula_taiwanensis,DMC30DRAFT_380335_Rhodotorula_diobovata,RHOBADRAFT_53928_Rhodotorula_graminis,RHTO_02409_Rhodotorula_toruloides,R_glutinis_G04165_R_glutinis
ORTHOMCL1292	BMF94_1747_Rhodotorula_taiwanensis,DMC30DRAFT_355348_Rhodotorula_diobovata,RHOBADRAFT_53929_Rhodotorula_graminis,RHTO_02410_Rhodotorula_toruloides,R_glutinis_G04166_R_glutinis
ORTHOMCL1293	BMF94_1748_Rhodotorula_taiwanensis,DMC30DRAFT_409524_Rhodotorula_diobovata,RHOBADRAFT_15409_Rhodotorula_graminis,RHTO_02411_Rhodotorula_toruloides,R_glutinis_G04167_R_glutinis
ORTHOMCL1294	BMF94_1749_Rhodotorula_taiwanensis,DMC30DRAFT_448738_Rhodotorula_diobovata,RHOBADRAFT_37029_Rhodotorula_graminis,RHTO_02412_Rhodotorula_toruloides,R_glutinis_G04168_R_glutinis
ORTHOMCL1295	BMF94_1752_Rhodotorula_taiwanensis,DMC30DRAFT_10208_Rhodotorula_diobovata,RHOBADRAFT_36993_Rhodotorula_graminis,RHTO_02415_Rhodotorula_toruloides,R_glutinis_G04147_R_glutinis
ORTHOMCL1296	BMF94_1753_Rhodotorula_taiwanensis,DMC30DRAFT_410642_Rhodotorula_diobovata,RHOBADRAFT_27488_Rhodotorula_graminis,RHTO_02416_Rhodotorula_toruloides,R_glutinis_G04148_R_glutinis
ORTHOMCL1297	BMF94_1754_Rhodotorula_taiwanensis,DMC30DRAFT_10333_Rhodotorula_diobovata,RHOBADRAFT_48551_Rhodotorula_graminis,RHTO_02417_Rhodotorula_toruloides,R_glutinis_G04149_R_glutinis
ORTHOMCL1298	BMF94_1756_Rhodotorula_taiwanensis,DMC30DRAFT_414068_Rhodotorula_diobovata,RHOBADRAFT_53911_Rhodotorula_graminis,RHTO_02396_Rhodotorula_toruloides,R_glutinis_G04146_R_glutinis
ORTHOMCL1299	BMF94_1757_Rhodotorula_taiwanensis,DMC30DRAFT_423561_Rhodotorula_diobovata,RHOBADRAFT_48552_Rhodotorula_graminis,RHTO_02395_Rhodotorula_toruloides,R_glutinis_G04151_R_glutinis
ORTHOMCL1300	BMF94_1758_Rhodotorula_taiwanensis,DMC30DRAFT_410644_Rhodotorula_diobovata,RHOBADRAFT_53914_Rhodotorula_graminis,RHTO_02394_Rhodotorula_toruloides,R_glutinis_G04150_R_glutinis
ORTHOMCL1301	BMF94_1760_Rhodotorula_taiwanensis,DMC30DRAFT_9869_Rhodotorula_diobovata,RHOBADRAFT_53965_Rhodotorula_graminis,RHTO_02344_Rhodotorula_toruloides,R_glutinis_G04208_R_glutinis
ORTHOMCL1302	BMF94_1762_Rhodotorula_taiwanensis,DMC30DRAFT_407904_Rhodotorula_diobovata,RHOBADRAFT_15373_Rhodotorula_graminis,RHTO_02346_Rhodotorula_toruloides,R_glutinis_G04210_R_glutinis
ORTHOMCL1303	BMF94_1763_Rhodotorula_taiwanensis,DMC30DRAFT_372640_Rhodotorula_diobovata,RHOBADRAFT_53969_Rhodotorula_graminis,RHTO_02348_Rhodotorula_toruloides,R_glutinis_G04212_R_glutinis
ORTHOMCL1304	BMF94_1768_Rhodotorula_taiwanensis,DMC30DRAFT_11046_Rhodotorula_diobovata,RHOBADRAFT_53924_Rhodotorula_graminis,RHTO_02402_Rhodotorula_toruloides,R_glutinis_G04159_R_glutinis
ORTHOMCL1305	BMF94_1769_Rhodotorula_taiwanensis,DMC30DRAFT_1473_Rhodotorula_diobovata,RHOBADRAFT_49790_Rhodotorula_graminis,RHTO_06975_Rhodotorula_toruloides,R_glutinis_G04074_R_glutinis
ORTHOMCL1306	BMF94_1770_Rhodotorula_taiwanensis,DMC30DRAFT_412900_Rhodotorula_diobovata,RHOBADRAFT_66503_Rhodotorula_graminis,RHTO_06974_Rhodotorula_toruloides,R_glutinis_G04073_R_glutinis
ORTHOMCL1307	BMF94_1771_Rhodotorula_taiwanensis,DMC30DRAFT_412898_Rhodotorula_diobovata,RHOBADRAFT_15411_Rhodotorula_graminis,RHTO_06972_Rhodotorula_toruloides,R_glutinis_G04075_R_glutinis
ORTHOMCL1308	BMF94_1772_Rhodotorula_taiwanensis,DMC30DRAFT_410169_Rhodotorula_diobovata,RHOBADRAFT_66504_Rhodotorula_graminis,RHTO_06973_Rhodotorula_toruloides,R_glutinis_G04076_R_glutinis
ORTHOMCL1309	BMF94_1773_Rhodotorula_taiwanensis,DMC30DRAFT_412896_Rhodotorula_diobovata,RHOBADRAFT_44437_Rhodotorula_graminis,RHTO_06970_Rhodotorula_toruloides,R_glutinis_G04078_R_glutinis
ORTHOMCL1310	BMF94_1774_Rhodotorula_taiwanensis,DMC30DRAFT_357967_Rhodotorula_diobovata,RHOBADRAFT_44432_Rhodotorula_graminis,RHTO_06969_Rhodotorula_toruloides,R_glutinis_G04072_R_glutinis
ORTHOMCL1311	BMF94_1777_Rhodotorula_taiwanensis,DMC30DRAFT_385980_Rhodotorula_diobovata,RHOBADRAFT_53836_Rhodotorula_graminis,RHTO_06966_Rhodotorula_toruloides,R_glutinis_G04070_R_glutinis
ORTHOMCL1312	BMF94_1779_Rhodotorula_taiwanensis,DMC30DRAFT_1527_Rhodotorula_diobovata,RHOBADRAFT_36871_Rhodotorula_graminis,RHTO_06963_Rhodotorula_toruloides,R_glutinis_G04068_R_glutinis
ORTHOMCL1313	BMF94_1781_Rhodotorula_taiwanensis,DMC30DRAFT_345403_Rhodotorula_diobovata,RHOBADRAFT_27355_Rhodotorula_graminis,RHTO_06960_Rhodotorula_toruloides,R_glutinis_G04065_R_glutinis
ORTHOMCL1314	BMF94_1782_Rhodotorula_taiwanensis,DMC30DRAFT_345199_Rhodotorula_diobovata,RHOBADRAFT_14950_Rhodotorula_graminis,RHTO_06955_Rhodotorula_toruloides,R_glutinis_G04064_R_glutinis
ORTHOMCL1315	BMF94_1783_Rhodotorula_taiwanensis,DMC30DRAFT_1772_Rhodotorula_diobovata,RHOBADRAFT_53822_Rhodotorula_graminis,RHTO_06954_Rhodotorula_toruloides,R_glutinis_G04056_R_glutinis
ORTHOMCL1316	BMF94_1784_Rhodotorula_taiwanensis,DMC30DRAFT_1962_Rhodotorula_diobovata,RHOBADRAFT_53823_Rhodotorula_graminis,RHTO_06953_Rhodotorula_toruloides,R_glutinis_G04057_R_glutinis
ORTHOMCL1317	BMF94_1785_Rhodotorula_taiwanensis,DMC30DRAFT_370643_Rhodotorula_diobovata,RHOBADRAFT_44417_Rhodotorula_graminis,RHTO_06951_Rhodotorula_toruloides,R_glutinis_G04060_R_glutinis
ORTHOMCL1318	BMF94_1786_Rhodotorula_taiwanensis,DMC30DRAFT_289764_Rhodotorula_diobovata,RHOBADRAFT_53701_Rhodotorula_graminis,RHTO_06756_Rhodotorula_toruloides,R_glutinis_G03928_R_glutinis
ORTHOMCL1319	BMF94_1791_Rhodotorula_taiwanensis,DMC30DRAFT_448742_Rhodotorula_diobovata,RHOBADRAFT_53933_Rhodotorula_graminis,RHTO_02443_Rhodotorula_toruloides,R_glutinis_G04170_R_glutinis
ORTHOMCL1320	BMF94_1792_Rhodotorula_taiwanensis,DMC30DRAFT_448743_Rhodotorula_diobovata,RHOBADRAFT_44545_Rhodotorula_graminis,RHTO_02442_Rhodotorula_toruloides,R_glutinis_G04171_R_glutinis
ORTHOMCL1321	BMF94_1793_Rhodotorula_taiwanensis,DMC30DRAFT_7779_Rhodotorula_diobovata,RHOBADRAFT_44510_Rhodotorula_graminis,RHTO_02440_Rhodotorula_toruloides,R_glutinis_G04140_R_glutinis
ORTHOMCL1322	BMF94_1794_Rhodotorula_taiwanensis,DMC30DRAFT_345160_Rhodotorula_diobovata,RHOBADRAFT_53906_Rhodotorula_graminis,RHTO_02439_Rhodotorula_toruloides,R_glutinis_G04141_R_glutinis
ORTHOMCL1323	BMF94_1797_Rhodotorula_taiwanensis,DMC30DRAFT_418739_Rhodotorula_diobovata,RHOBADRAFT_31871_Rhodotorula_graminis,RHTO_02446_Rhodotorula_toruloides,R_glutinis_G04169_R_glutinis
ORTHOMCL1324	BMF94_1798_Rhodotorula_taiwanensis,DMC30DRAFT_370914_Rhodotorula_diobovata,RHOBADRAFT_44505_Rhodotorula_graminis,RHTO_02447_Rhodotorula_toruloides,R_glutinis_G04135_R_glutinis
ORTHOMCL1325	BMF94_1799_Rhodotorula_taiwanensis,DMC30DRAFT_7998_Rhodotorula_diobovata,RHOBADRAFT_66525_Rhodotorula_graminis,RHTO_02448_Rhodotorula_toruloides,R_glutinis_G04136_R_glutinis
ORTHOMCL1326	BMF94_1804_Rhodotorula_taiwanensis,DMC30DRAFT_386415_Rhodotorula_diobovata,RHOBADRAFT_44503_Rhodotorula_graminis,RHTO_02454_Rhodotorula_toruloides,R_glutinis_G04132_R_glutinis
ORTHOMCL1327	BMF94_1807_Rhodotorula_taiwanensis,DMC30DRAFT_358238_Rhodotorula_diobovata,RHOBADRAFT_36958_Rhodotorula_graminis,RHTO_02459_Rhodotorula_toruloides,R_glutinis_G04124_R_glutinis
ORTHOMCL1328	BMF94_1808_Rhodotorula_taiwanensis,DMC30DRAFT_413045_Rhodotorula_diobovata,RHOBADRAFT_31859_Rhodotorula_graminis,RHTO_02463_Rhodotorula_toruloides,R_glutinis_G04122_R_glutinis
ORTHOMCL1329	BMF94_1812_Rhodotorula_taiwanensis,DMC30DRAFT_7467_Rhodotorula_diobovata,RHOBADRAFT_53893_Rhodotorula_graminis,RHTO_02468_Rhodotorula_toruloides,R_glutinis_G04126_R_glutinis
ORTHOMCL1330	BMF94_1813_Rhodotorula_taiwanensis,DMC30DRAFT_443204_Rhodotorula_diobovata,RHOBADRAFT_53780_Rhodotorula_graminis,RHTO_06888_Rhodotorula_toruloides,R_glutinis_G04014_R_glutinis
ORTHOMCL1331	BMF94_1814_Rhodotorula_taiwanensis,DMC30DRAFT_358063_Rhodotorula_diobovata,RHOBADRAFT_36778_Rhodotorula_graminis,RHTO_06887_Rhodotorula_toruloides,R_glutinis_G04015_R_glutinis
ORTHOMCL1332	BMF94_1816_Rhodotorula_taiwanensis,DMC30DRAFT_2331_Rhodotorula_diobovata,RHOBADRAFT_66497_Rhodotorula_graminis,RHTO_06884_Rhodotorula_toruloides,R_glutinis_G04047_R_glutinis
ORTHOMCL1333	BMF94_1817_Rhodotorula_taiwanensis,DMC30DRAFT_386055_Rhodotorula_diobovata,RHOBADRAFT_53814_Rhodotorula_graminis,RHTO_06883_Rhodotorula_toruloides,R_glutinis_G04048_R_glutinis
ORTHOMCL1334	BMF94_1820_Rhodotorula_taiwanensis,DMC30DRAFT_338671_Rhodotorula_diobovata,RHOBADRAFT_53590_Rhodotorula_graminis,RHTO_06836_Rhodotorula_toruloides,R_glutinis_G03801_R_glutinis
ORTHOMCL1335	BMF94_1821_Rhodotorula_taiwanensis,DMC30DRAFT_169418_Rhodotorula_diobovata,RHOBADRAFT_53591_Rhodotorula_graminis,RHTO_06835_Rhodotorula_toruloides,R_glutinis_G03802_R_glutinis
ORTHOMCL1336	BMF94_1822_Rhodotorula_taiwanensis,DMC30DRAFT_415396_Rhodotorula_diobovata,RHOBADRAFT_53592_Rhodotorula_graminis,RHTO_06931_Rhodotorula_toruloides,R_glutinis_G03803_R_glutinis
ORTHOMCL1337	BMF94_1833_Rhodotorula_taiwanensis,DMC30DRAFT_7806_Rhodotorula_diobovata,RHOBADRAFT_48547_Rhodotorula_graminis,RHTO_02424_Rhodotorula_toruloides,R_glutinis_G04138_R_glutinis
ORTHOMCL1338	BMF94_1837_Rhodotorula_taiwanensis,DMC30DRAFT_342921_Rhodotorula_diobovata,RHOBADRAFT_14821_Rhodotorula_graminis,RHTO_06892_Rhodotorula_toruloides,R_glutinis_G04019_R_glutinis
ORTHOMCL1339	BMF94_1840_Rhodotorula_taiwanensis,DMC30DRAFT_412029_Rhodotorula_diobovata,RHOBADRAFT_66460_Rhodotorula_graminis,RHTO_06802_Rhodotorula_toruloides,R_glutinis_G03824_R_glutinis
ORTHOMCL1340	BMF94_1842_Rhodotorula_taiwanensis,DMC30DRAFT_400385_Rhodotorula_diobovata,RHOBADRAFT_66468_Rhodotorula_graminis,RHTO_06800_Rhodotorula_toruloides,R_glutinis_G03859_R_glutinis
ORTHOMCL1341	BMF94_1843_Rhodotorula_taiwanensis,DMC30DRAFT_412035_Rhodotorula_diobovata,RHOBADRAFT_27095_Rhodotorula_graminis,RHTO_06799_Rhodotorula_toruloides,R_glutinis_G03857_R_glutinis
ORTHOMCL1342	BMF94_1844_Rhodotorula_taiwanensis,DMC30DRAFT_345250_Rhodotorula_diobovata,RHOBADRAFT_15125_Rhodotorula_graminis,RHTO_02433_Rhodotorula_toruloides,R_glutinis_G04145_R_glutinis
ORTHOMCL1343	BMF94_1846_Rhodotorula_taiwanensis,DMC30DRAFT_415390_Rhodotorula_diobovata,RHOBADRAFT_53603_Rhodotorula_graminis,RHTO_06912_Rhodotorula_toruloides,R_glutinis_G03814_R_glutinis
ORTHOMCL1344	BMF94_1847_Rhodotorula_taiwanensis,DMC30DRAFT_415392_Rhodotorula_diobovata,RHOBADRAFT_15118_Rhodotorula_graminis,RHTO_06910_Rhodotorula_toruloides,R_glutinis_G03816_R_glutinis
ORTHOMCL1345	BMF94_1848_Rhodotorula_taiwanensis,DMC30DRAFT_374715_Rhodotorula_diobovata,RHOBADRAFT_44154_Rhodotorula_graminis,RHTO_06911_Rhodotorula_toruloides,R_glutinis_G03815_R_glutinis
ORTHOMCL1346	BMF94_1849_Rhodotorula_taiwanensis,DMC30DRAFT_169381_Rhodotorula_diobovata,RHOBADRAFT_53605_Rhodotorula_graminis,RHTO_06909_Rhodotorula_toruloides,R_glutinis_G03817_R_glutinis
ORTHOMCL1347	BMF94_1851_Rhodotorula_taiwanensis,DMC30DRAFT_445552_Rhodotorula_diobovata,RHOBADRAFT_53606_Rhodotorula_graminis,RHTO_06908_Rhodotorula_toruloides,R_glutinis_G03818_R_glutinis
ORTHOMCL1348	BMF94_1853_Rhodotorula_taiwanensis,DMC30DRAFT_355746_Rhodotorula_diobovata,RHOBADRAFT_53607_Rhodotorula_graminis,RHTO_06907_Rhodotorula_toruloides,R_glutinis_G03819_R_glutinis
ORTHOMCL1349	BMF94_1856_Rhodotorula_taiwanensis,DMC30DRAFT_370646_Rhodotorula_diobovata,RHOBADRAFT_53819_Rhodotorula_graminis,RHTO_06958_Rhodotorula_toruloides,R_glutinis_G04053_R_glutinis
ORTHOMCL1350	BMF94_1857_Rhodotorula_taiwanensis,DMC30DRAFT_420413_Rhodotorula_diobovata,RHOBADRAFT_53820_Rhodotorula_graminis,RHTO_06959_Rhodotorula_toruloides,R_glutinis_G04054_R_glutinis
ORTHOMCL1351	BMF94_1858_Rhodotorula_taiwanensis,DMC30DRAFT_410175_Rhodotorula_diobovata,RHOBADRAFT_27350_Rhodotorula_graminis,RHTO_06947_Rhodotorula_toruloides,R_glutinis_G04055_R_glutinis
ORTHOMCL1352	BMF94_1860_Rhodotorula_taiwanensis,DMC30DRAFT_420411_Rhodotorula_diobovata,RHOBADRAFT_53828_Rhodotorula_graminis,RHTO_06948_Rhodotorula_toruloides,R_glutinis_G04063_R_glutinis
ORTHOMCL1353	BMF94_1861_Rhodotorula_taiwanensis,DMC30DRAFT_1975_Rhodotorula_diobovata,RHOBADRAFT_49783_Rhodotorula_graminis,RHTO_06950_Rhodotorula_toruloides,R_glutinis_G04061_R_glutinis
ORTHOMCL1354	BMF94_1862_Rhodotorula_taiwanensis,DMC30DRAFT_417638_Rhodotorula_diobovata,RHOBADRAFT_36690_Rhodotorula_graminis,RHTO_06757_Rhodotorula_toruloides,R_glutinis_G03929_R_glutinis
ORTHOMCL1355	BMF94_1865_Rhodotorula_taiwanensis,DMC30DRAFT_353551_Rhodotorula_diobovata,RHOBADRAFT_46223_Rhodotorula_graminis,RHTO_06406_Rhodotorula_toruloides,R_glutinis_G05445_R_glutinis
ORTHOMCL1356	BMF94_1867_Rhodotorula_taiwanensis,DMC30DRAFT_365153_Rhodotorula_diobovata,RHOBADRAFT_55363_Rhodotorula_graminis,RHTO_05498_Rhodotorula_toruloides,R_glutinis_G05471_R_glutinis
ORTHOMCL1357	BMF94_1872_Rhodotorula_taiwanensis,DMC30DRAFT_441915_Rhodotorula_diobovata,RHOBADRAFT_17263_Rhodotorula_graminis,RHTO_06410_Rhodotorula_toruloides,R_glutinis_G05468_R_glutinis
ORTHOMCL1358	BMF94_1875_Rhodotorula_taiwanensis,DMC30DRAFT_290814_Rhodotorula_diobovata,RHOBADRAFT_55358_Rhodotorula_graminis,RHTO_06408_Rhodotorula_toruloides,R_glutinis_G05460_R_glutinis
ORTHOMCL1359	BMF94_1879_Rhodotorula_taiwanensis,DMC30DRAFT_262794_Rhodotorula_diobovata,RHOBADRAFT_38784_Rhodotorula_graminis,RHTO_05445_Rhodotorula_toruloides,R_glutinis_G05486_R_glutinis
ORTHOMCL1360	BMF94_1882_Rhodotorula_taiwanensis,DMC30DRAFT_378295_Rhodotorula_diobovata,RHOBADRAFT_66321_Rhodotorula_graminis,RHTO_05441_Rhodotorula_toruloides,R_glutinis_G03416_R_glutinis
ORTHOMCL1361	BMF94_1885_Rhodotorula_taiwanensis,DMC30DRAFT_262176_Rhodotorula_diobovata,RHOBADRAFT_46277_Rhodotorula_graminis,RHTO_05460_Rhodotorula_toruloides,R_glutinis_G05497_R_glutinis
ORTHOMCL1362	BMF94_1888_Rhodotorula_taiwanensis,DMC30DRAFT_196587_Rhodotorula_diobovata,RHOBADRAFT_46105_Rhodotorula_graminis,RHTO_05473_Rhodotorula_toruloides,R_glutinis_G05364_R_glutinis
ORTHOMCL1363	BMF94_1889_Rhodotorula_taiwanensis,DMC30DRAFT_196676_Rhodotorula_diobovata,RHOBADRAFT_55253_Rhodotorula_graminis,RHTO_05474_Rhodotorula_toruloides,R_glutinis_G05363_R_glutinis
ORTHOMCL1364	BMF94_1890_Rhodotorula_taiwanensis,DMC30DRAFT_394584_Rhodotorula_diobovata,RHOBADRAFT_55251_Rhodotorula_graminis,RHTO_05472_Rhodotorula_toruloides,R_glutinis_G05361_R_glutinis
ORTHOMCL1365	BMF94_1891_Rhodotorula_taiwanensis,DMC30DRAFT_350417_Rhodotorula_diobovata,RHOBADRAFT_55252_Rhodotorula_graminis,RHTO_05471_Rhodotorula_toruloides,R_glutinis_G05362_R_glutinis
ORTHOMCL1366	BMF94_1892_Rhodotorula_taiwanensis,DMC30DRAFT_377632_Rhodotorula_diobovata,RHOBADRAFT_66828_Rhodotorula_graminis,RHTO_05458_Rhodotorula_toruloides,R_glutinis_G05495_R_glutinis
ORTHOMCL1367	BMF94_1893_Rhodotorula_taiwanensis,DMC30DRAFT_398030_Rhodotorula_diobovata,RHOBADRAFT_38795_Rhodotorula_graminis,RHTO_05456_Rhodotorula_toruloides,R_glutinis_G05494_R_glutinis
ORTHOMCL1368	BMF94_1897_Rhodotorula_taiwanensis,DMC30DRAFT_352541_Rhodotorula_diobovata,RHOBADRAFT_48819_Rhodotorula_graminis,RHTO_05452_Rhodotorula_toruloides,R_glutinis_G05492_R_glutinis
ORTHOMCL1369	BMF94_1900_Rhodotorula_taiwanensis,DMC30DRAFT_417083_Rhodotorula_diobovata,RHOBADRAFT_55377_Rhodotorula_graminis,RHTO_05450_Rhodotorula_toruloides,R_glutinis_G05491_R_glutinis
ORTHOMCL1370	BMF94_1901_Rhodotorula_taiwanensis,DMC30DRAFT_365170_Rhodotorula_diobovata,RHOBADRAFT_55376_Rhodotorula_graminis,RHTO_05449_Rhodotorula_toruloides,R_glutinis_G05490_R_glutinis
ORTHOMCL1371	BMF94_1903_Rhodotorula_taiwanensis,DMC30DRAFT_417097_Rhodotorula_diobovata,RHOBADRAFT_65489_Rhodotorula_graminis,RHTO_05447_Rhodotorula_toruloides,R_glutinis_G05487_R_glutinis
ORTHOMCL1372	BMF94_1908_Rhodotorula_taiwanensis,DMC30DRAFT_350401_Rhodotorula_diobovata,RHOBADRAFT_29220_Rhodotorula_graminis,RHTO_05467_Rhodotorula_toruloides,R_glutinis_G05358_R_glutinis
ORTHOMCL1373	BMF94_1911_Rhodotorula_taiwanensis,DMC30DRAFT_196441_Rhodotorula_diobovata,RHOBADRAFT_55248_Rhodotorula_graminis,RHTO_05466_Rhodotorula_toruloides,R_glutinis_G05357_R_glutinis
ORTHOMCL1374	BMF94_1912_Rhodotorula_taiwanensis,DMC30DRAFT_196388_Rhodotorula_diobovata,RHOBADRAFT_5964_Rhodotorula_graminis,RHTO_05465_Rhodotorula_toruloides,R_glutinis_G05356_R_glutinis
ORTHOMCL1375	BMF94_1914_Rhodotorula_taiwanensis,DMC30DRAFT_415914_Rhodotorula_diobovata,RHOBADRAFT_55246_Rhodotorula_graminis,RHTO_06448_Rhodotorula_toruloides,R_glutinis_G05354_R_glutinis
ORTHOMCL1376	BMF94_1915_Rhodotorula_taiwanensis,DMC30DRAFT_435868_Rhodotorula_diobovata,RHOBADRAFT_46094_Rhodotorula_graminis,RHTO_06449_Rhodotorula_toruloides,R_glutinis_G05353_R_glutinis
ORTHOMCL1377	BMF94_1916_Rhodotorula_taiwanensis,DMC30DRAFT_398050_Rhodotorula_diobovata,RHOBADRAFT_55330_Rhodotorula_graminis,RHTO_06445_Rhodotorula_toruloides,R_glutinis_G05433_R_glutinis
ORTHOMCL1378	BMF94_1917_Rhodotorula_taiwanensis,DMC30DRAFT_196679_Rhodotorula_diobovata,RHOBADRAFT_46106_Rhodotorula_graminis,RHTO_06443_Rhodotorula_toruloides,R_glutinis_G05365_R_glutinis
ORTHOMCL1379	BMF94_1918_Rhodotorula_taiwanensis,DMC30DRAFT_350389_Rhodotorula_diobovata,RHOBADRAFT_65460_Rhodotorula_graminis,RHTO_06442_Rhodotorula_toruloides,R_glutinis_G05366_R_glutinis
ORTHOMCL1380	BMF94_1919_Rhodotorula_taiwanensis,DMC30DRAFT_196589_Rhodotorula_diobovata,RHOBADRAFT_55256_Rhodotorula_graminis,RHTO_06441_Rhodotorula_toruloides,R_glutinis_G05367_R_glutinis
ORTHOMCL1381	BMF94_1922_Rhodotorula_taiwanensis,DMC30DRAFT_415930_Rhodotorula_diobovata,RHOBADRAFT_55259_Rhodotorula_graminis,RHTO_06438_Rhodotorula_toruloides,R_glutinis_G05369_R_glutinis
ORTHOMCL1382	BMF94_1923_Rhodotorula_taiwanensis,DMC30DRAFT_415931_Rhodotorula_diobovata,RHOBADRAFT_55260_Rhodotorula_graminis,RHTO_06437_Rhodotorula_toruloides,R_glutinis_G05370_R_glutinis
ORTHOMCL1383	BMF94_1925_Rhodotorula_taiwanensis,DMC30DRAFT_394609_Rhodotorula_diobovata,RHOBADRAFT_55261_Rhodotorula_graminis,RHTO_06432_Rhodotorula_toruloides,R_glutinis_G05372_R_glutinis
ORTHOMCL1384	BMF94_1926_Rhodotorula_taiwanensis,DMC30DRAFT_120566_Rhodotorula_diobovata,RHOBADRAFT_55297_Rhodotorula_graminis,RHTO_05531_Rhodotorula_toruloides,R_glutinis_G05410_R_glutinis
ORTHOMCL1385	BMF94_1927_Rhodotorula_taiwanensis,DMC30DRAFT_120463_Rhodotorula_diobovata,RHOBADRAFT_46154_Rhodotorula_graminis,RHTO_05530_Rhodotorula_toruloides,R_glutinis_G05409_R_glutinis
ORTHOMCL1386	BMF94_1928_Rhodotorula_taiwanensis,DMC30DRAFT_449755_Rhodotorula_diobovata,RHOBADRAFT_46153_Rhodotorula_graminis,RHTO_05529_Rhodotorula_toruloides,R_glutinis_G05408_R_glutinis
ORTHOMCL1387	BMF94_1929_Rhodotorula_taiwanensis,DMC30DRAFT_120583_Rhodotorula_diobovata,RHOBADRAFT_46150_Rhodotorula_graminis,RHTO_05528_Rhodotorula_toruloides,R_glutinis_G05405_R_glutinis
ORTHOMCL1388	BMF94_1932_Rhodotorula_taiwanensis,DMC30DRAFT_419812_Rhodotorula_diobovata,RHOBADRAFT_55292_Rhodotorula_graminis,RHTO_05525_Rhodotorula_toruloides,R_glutinis_G05404_R_glutinis
ORTHOMCL1389	BMF94_1933_Rhodotorula_taiwanensis,DMC30DRAFT_419814_Rhodotorula_diobovata,RHOBADRAFT_55290_Rhodotorula_graminis,RHTO_05500_Rhodotorula_toruloides,R_glutinis_G05401_R_glutinis
ORTHOMCL1390	BMF94_1934_Rhodotorula_taiwanensis,DMC30DRAFT_120478_Rhodotorula_diobovata,RHOBADRAFT_38714_Rhodotorula_graminis,RHTO_05499_Rhodotorula_toruloides,R_glutinis_G05402_R_glutinis
ORTHOMCL1391	BMF94_1936_Rhodotorula_taiwanensis,DMC30DRAFT_350484_Rhodotorula_diobovata,RHOBADRAFT_17299_Rhodotorula_graminis,RHTO_06411_Rhodotorula_toruloides,R_glutinis_G05384_R_glutinis
ORTHOMCL1392	BMF94_1937_Rhodotorula_taiwanensis,DMC30DRAFT_446064_Rhodotorula_diobovata,RHOBADRAFT_55263_Rhodotorula_graminis,RHTO_06412_Rhodotorula_toruloides,R_glutinis_G05374_R_glutinis
ORTHOMCL1393	BMF94_1939_Rhodotorula_taiwanensis,DMC30DRAFT_198103_Rhodotorula_diobovata,RHOBADRAFT_55287_Rhodotorula_graminis,RHTO_05506_Rhodotorula_toruloides,R_glutinis_G05398_R_glutinis
ORTHOMCL1394	BMF94_1940_Rhodotorula_taiwanensis,DMC30DRAFT_435996_Rhodotorula_diobovata,RHOBADRAFT_55284_Rhodotorula_graminis,RHTO_05508_Rhodotorula_toruloides,R_glutinis_G05394_R_glutinis
ORTHOMCL1395	BMF94_1941_Rhodotorula_taiwanensis,DMC30DRAFT_394681_Rhodotorula_diobovata,RHOBADRAFT_55286_Rhodotorula_graminis,RHTO_05510_Rhodotorula_toruloides,R_glutinis_G05396_R_glutinis
ORTHOMCL1396	BMF94_1944_Rhodotorula_taiwanensis,DMC30DRAFT_409028_Rhodotorula_diobovata,RHOBADRAFT_29366_Rhodotorula_graminis,RHTO_04341_Rhodotorula_toruloides,R_glutinis_G05507_R_glutinis
ORTHOMCL1397	BMF94_1946_Rhodotorula_taiwanensis,DMC30DRAFT_352855_Rhodotorula_diobovata,RHOBADRAFT_38804_Rhodotorula_graminis,RHTO_04339_Rhodotorula_toruloides,R_glutinis_G05505_R_glutinis
ORTHOMCL1398	BMF94_1947_Rhodotorula_taiwanensis,DMC30DRAFT_440437_Rhodotorula_diobovata,RHOBADRAFT_2872_Rhodotorula_graminis,RHTO_04338_Rhodotorula_toruloides,R_glutinis_G05504_R_glutinis
ORTHOMCL1400	BMF94_1949_Rhodotorula_taiwanensis,DMC30DRAFT_365510_Rhodotorula_diobovata,RHOBADRAFT_55388_Rhodotorula_graminis,RHTO_04335_Rhodotorula_toruloides,R_glutinis_G05502_R_glutinis
ORTHOMCL1401	BMF94_1950_Rhodotorula_taiwanensis,DMC30DRAFT_417296_Rhodotorula_diobovata,RHOBADRAFT_55387_Rhodotorula_graminis,RHTO_04334_Rhodotorula_toruloides,R_glutinis_G05501_R_glutinis
ORTHOMCL1402	BMF94_1959_Rhodotorula_taiwanensis,DMC30DRAFT_411324_Rhodotorula_diobovata,RHOBADRAFT_38705_Rhodotorula_graminis,RHTO_05514_Rhodotorula_toruloides,R_glutinis_G05392_R_glutinis
ORTHOMCL1403	BMF94_1961_Rhodotorula_taiwanensis,DMC30DRAFT_411323_Rhodotorula_diobovata,RHOBADRAFT_55281_Rhodotorula_graminis,RHTO_05515_Rhodotorula_toruloides,R_glutinis_G05391_R_glutinis
ORTHOMCL1404	BMF94_1962_Rhodotorula_taiwanensis,DMC30DRAFT_415950_Rhodotorula_diobovata,RHOBADRAFT_29257_Rhodotorula_graminis,RHTO_05516_Rhodotorula_toruloides,R_glutinis_G05390_R_glutinis
ORTHOMCL1405	BMF94_1964_Rhodotorula_taiwanensis,DMC30DRAFT_350460_Rhodotorula_diobovata,RHOBADRAFT_55278_Rhodotorula_graminis,RHTO_05519_Rhodotorula_toruloides,R_glutinis_G05388_R_glutinis
ORTHOMCL1406	BMF94_1965_Rhodotorula_taiwanensis,DMC30DRAFT_350398_Rhodotorula_diobovata,RHOBADRAFT_38700_Rhodotorula_graminis,RHTO_05520_Rhodotorula_toruloides,R_glutinis_G05387_R_glutinis
ORTHOMCL1407	BMF94_1966_Rhodotorula_taiwanensis,DMC30DRAFT_350426_Rhodotorula_diobovata,RHOBADRAFT_17417_Rhodotorula_graminis,RHTO_05521_Rhodotorula_toruloides,R_glutinis_G05386_R_glutinis
ORTHOMCL1408	BMF94_1967_Rhodotorula_taiwanensis,DMC30DRAFT_415946_Rhodotorula_diobovata,RHOBADRAFT_55276_Rhodotorula_graminis,RHTO_05522_Rhodotorula_toruloides,R_glutinis_G05385_R_glutinis
ORTHOMCL1409	BMF94_1972_Rhodotorula_taiwanensis,DMC30DRAFT_418266_Rhodotorula_diobovata,RHOBADRAFT_32163_Rhodotorula_graminis,RHTO_04328_Rhodotorula_toruloides,R_glutinis_G05515_R_glutinis
ORTHOMCL1410	BMF94_1974_Rhodotorula_taiwanensis,DMC30DRAFT_450181_Rhodotorula_diobovata,RHOBADRAFT_65476_Rhodotorula_graminis,RHTO_04325_Rhodotorula_toruloides,R_glutinis_G05519_R_glutinis
ORTHOMCL1411	BMF94_1975_Rhodotorula_taiwanensis,DMC30DRAFT_357837_Rhodotorula_diobovata,RHOBADRAFT_65478_Rhodotorula_graminis,RHTO_04326_Rhodotorula_toruloides,R_glutinis_G05520_R_glutinis
ORTHOMCL1412	BMF94_1977_Rhodotorula_taiwanensis,DMC30DRAFT_352830_Rhodotorula_diobovata,RHOBADRAFT_3370_Rhodotorula_graminis,RHTO_04324_Rhodotorula_toruloides,R_glutinis_G05523_R_glutinis
ORTHOMCL1413	BMF94_1980_Rhodotorula_taiwanensis,DMC30DRAFT_271613_Rhodotorula_diobovata,RHOBADRAFT_46200_Rhodotorula_graminis,RHTO_04320_Rhodotorula_toruloides,R_glutinis_G05428_R_glutinis
ORTHOMCL1414	BMF94_1981_Rhodotorula_taiwanensis,DMC30DRAFT_440455_Rhodotorula_diobovata,RHOBADRAFT_65481_Rhodotorula_graminis,RHTO_04321_Rhodotorula_toruloides,R_glutinis_G05429_R_glutinis
ORTHOMCL1415	BMF94_1982_Rhodotorula_taiwanensis,DMC30DRAFT_271654_Rhodotorula_diobovata,RHOBADRAFT_55327_Rhodotorula_graminis,RHTO_04319_Rhodotorula_toruloides,R_glutinis_G05430_R_glutinis
ORTHOMCL1416	BMF94_1988_Rhodotorula_taiwanensis,DMC30DRAFT_418014_Rhodotorula_diobovata,RHOBADRAFT_45787_Rhodotorula_graminis,RHTO_07549_Rhodotorula_toruloides,R_glutinis_G05082_R_glutinis
ORTHOMCL1417	BMF94_1994_Rhodotorula_taiwanensis,DMC30DRAFT_352854_Rhodotorula_diobovata,RHOBADRAFT_38815_Rhodotorula_graminis,RHTO_04355_Rhodotorula_toruloides,R_glutinis_G05512_R_glutinis
ORTHOMCL1418	BMF94_1995_Rhodotorula_taiwanensis,DMC30DRAFT_352808_Rhodotorula_diobovata,RHOBADRAFT_38809_Rhodotorula_graminis,RHTO_04356_Rhodotorula_toruloides,R_glutinis_G05511_R_glutinis
ORTHOMCL1419	BMF94_1996_Rhodotorula_taiwanensis,DMC30DRAFT_53948_Rhodotorula_diobovata,RHOBADRAFT_46165_Rhodotorula_graminis,RHTO_04357_Rhodotorula_toruloides,R_glutinis_G05419_R_glutinis
ORTHOMCL1420	BMF94_1998_Rhodotorula_taiwanensis,DMC30DRAFT_54227_Rhodotorula_diobovata,RHOBADRAFT_55305_Rhodotorula_graminis,RHTO_04361_Rhodotorula_toruloides,R_glutinis_G05421_R_glutinis
ORTHOMCL1421	BMF94_2003_Rhodotorula_taiwanensis,DMC30DRAFT_450137_Rhodotorula_diobovata,RHOBADRAFT_65468_Rhodotorula_graminis,RHTO_04363_Rhodotorula_toruloides,R_glutinis_G05424_R_glutinis
ORTHOMCL1422	BMF94_2007_Rhodotorula_taiwanensis,DMC30DRAFT_370378_Rhodotorula_diobovata,RHOBADRAFT_29275_Rhodotorula_graminis,RHTO_04370_Rhodotorula_toruloides,R_glutinis_G05414_R_glutinis
ORTHOMCL1423	BMF94_2008_Rhodotorula_taiwanensis,DMC30DRAFT_450109_Rhodotorula_diobovata,RHOBADRAFT_55300_Rhodotorula_graminis,RHTO_04369_Rhodotorula_toruloides,R_glutinis_G05415_R_glutinis
ORTHOMCL1424	BMF94_2010_Rhodotorula_taiwanensis,DMC30DRAFT_394611_Rhodotorula_diobovata,RHOBADRAFT_48805_Rhodotorula_graminis,RHTO_06431_Rhodotorula_toruloides,R_glutinis_G05373_R_glutinis
ORTHOMCL1425	BMF94_2011_Rhodotorula_taiwanensis,DMC30DRAFT_363125_Rhodotorula_diobovata,RHOBADRAFT_38691_Rhodotorula_graminis,RHTO_06420_Rhodotorula_toruloides,R_glutinis_G05383_R_glutinis
ORTHOMCL1426	BMF94_2013_Rhodotorula_taiwanensis,DMC30DRAFT_197106_Rhodotorula_diobovata,RHOBADRAFT_55272_Rhodotorula_graminis,RHTO_06422_Rhodotorula_toruloides,R_glutinis_G05381_R_glutinis
ORTHOMCL1427	BMF94_2014_Rhodotorula_taiwanensis,DMC30DRAFT_446068_Rhodotorula_diobovata,RHOBADRAFT_1415_Rhodotorula_graminis,RHTO_06423_Rhodotorula_toruloides,R_glutinis_G05380_R_glutinis
ORTHOMCL1428	BMF94_2015_Rhodotorula_taiwanensis,DMC30DRAFT_394627_Rhodotorula_diobovata,RHOBADRAFT_55271_Rhodotorula_graminis,RHTO_06424_Rhodotorula_toruloides,R_glutinis_G05379_R_glutinis
ORTHOMCL1429	BMF94_2017_Rhodotorula_taiwanensis,DMC30DRAFT_350442_Rhodotorula_diobovata,RHOBADRAFT_17337_Rhodotorula_graminis,RHTO_06426_Rhodotorula_toruloides,R_glutinis_G05377_R_glutinis
ORTHOMCL1430	BMF94_2018_Rhodotorula_taiwanensis,DMC30DRAFT_197257_Rhodotorula_diobovata,RHOBADRAFT_32158_Rhodotorula_graminis,RHTO_06416_Rhodotorula_toruloides,R_glutinis_G05376_R_glutinis
ORTHOMCL1431	BMF94_2024_Rhodotorula_taiwanensis,DMC30DRAFT_375676_Rhodotorula_diobovata,RHOBADRAFT_29266_Rhodotorula_graminis,RHTO_05502_Rhodotorula_toruloides,R_glutinis_G05399_R_glutinis
ORTHOMCL1432	BMF94_2028_Rhodotorula_taiwanensis,DMC30DRAFT_355487_Rhodotorula_diobovata,RHOBADRAFT_55318_Rhodotorula_graminis,RHTO_04329_Rhodotorula_toruloides,R_glutinis_G05514_R_glutinis
ORTHOMCL1433	BMF94_2031_Rhodotorula_taiwanensis,DMC30DRAFT_53769_Rhodotorula_diobovata,RHOBADRAFT_65471_Rhodotorula_graminis,RHTO_04315_Rhodotorula_toruloides,R_glutinis_G05526_R_glutinis
ORTHOMCL1434	BMF94_2032_Rhodotorula_taiwanensis,DMC30DRAFT_53629_Rhodotorula_diobovata,RHOBADRAFT_66817_Rhodotorula_graminis,RHTO_04316_Rhodotorula_toruloides,R_glutinis_G05527_R_glutinis
ORTHOMCL1435	BMF94_2034_Rhodotorula_taiwanensis,DMC30DRAFT_418826_Rhodotorula_diobovata,RHOBADRAFT_55312_Rhodotorula_graminis,RHTO_04314_Rhodotorula_toruloides,R_glutinis_G05525_R_glutinis
ORTHOMCL1436	BMF94_2037_Rhodotorula_taiwanensis,DMC30DRAFT_421968_Rhodotorula_diobovata,RHOBADRAFT_29370_Rhodotorula_graminis,RHTO_04309_Rhodotorula_toruloides,R_glutinis_G05510_R_glutinis
ORTHOMCL1437	BMF94_2038_Rhodotorula_taiwanensis,DMC30DRAFT_271281_Rhodotorula_diobovata,RHOBADRAFT_55394_Rhodotorula_graminis,RHTO_04308_Rhodotorula_toruloides,R_glutinis_G05509_R_glutinis
ORTHOMCL1438	BMF94_2040_Rhodotorula_taiwanensis,DMC30DRAFT_367689_Rhodotorula_diobovata,RHOBADRAFT_55238_Rhodotorula_graminis,RHTO_04306_Rhodotorula_toruloides,R_glutinis_G05346_R_glutinis
ORTHOMCL1439	BMF94_2041_Rhodotorula_taiwanensis,DMC30DRAFT_39735_Rhodotorula_diobovata,RHOBADRAFT_29206_Rhodotorula_graminis,RHTO_04305_Rhodotorula_toruloides,R_glutinis_G05347_R_glutinis
ORTHOMCL1440	BMF94_2042_Rhodotorula_taiwanensis,DMC30DRAFT_419848_Rhodotorula_diobovata,RHOBADRAFT_38635_Rhodotorula_graminis,RHTO_04266_Rhodotorula_toruloides,R_glutinis_G05316_R_glutinis
ORTHOMCL1441	BMF94_2043_Rhodotorula_taiwanensis,DMC30DRAFT_449793_Rhodotorula_diobovata,RHOBADRAFT_65455_Rhodotorula_graminis,RHTO_04258_Rhodotorula_toruloides,R_glutinis_G05314_R_glutinis
ORTHOMCL1442	BMF94_2044_Rhodotorula_taiwanensis,DMC30DRAFT_406007_Rhodotorula_diobovata,RHOBADRAFT_46054_Rhodotorula_graminis,RHTO_04265_Rhodotorula_toruloides,R_glutinis_G05315_R_glutinis
ORTHOMCL1443	BMF94_2046_Rhodotorula_taiwanensis,DMC30DRAFT_402568_Rhodotorula_diobovata,RHOBADRAFT_53522_Rhodotorula_graminis,RHTO_00680_Rhodotorula_toruloides,R_glutinis_G03730_R_glutinis
ORTHOMCL1444	BMF94_2050_Rhodotorula_taiwanensis,DMC30DRAFT_121703_Rhodotorula_diobovata,RHOBADRAFT_26761_Rhodotorula_graminis,RHTO_00794_Rhodotorula_toruloides,R_glutinis_G03621_R_glutinis
ORTHOMCL1445	BMF94_2052_Rhodotorula_taiwanensis,DMC30DRAFT_446996_Rhodotorula_diobovata,RHOBADRAFT_53491_Rhodotorula_graminis,RHTO_00727_Rhodotorula_toruloides,R_glutinis_G03698_R_glutinis
ORTHOMCL1446	BMF94_2054_Rhodotorula_taiwanensis,DMC30DRAFT_249589_Rhodotorula_diobovata,RHOBADRAFT_44031_Rhodotorula_graminis,RHTO_00731_Rhodotorula_toruloides,R_glutinis_G03702_R_glutinis
ORTHOMCL1447	BMF94_2057_Rhodotorula_taiwanensis,DMC30DRAFT_411689_Rhodotorula_diobovata,RHOBADRAFT_65032_Rhodotorula_graminis,RHTO_00749_Rhodotorula_toruloides,R_glutinis_G03704_R_glutinis
ORTHOMCL1448	BMF94_2058_Rhodotorula_taiwanensis,DMC30DRAFT_194399_Rhodotorula_diobovata,RHOBADRAFT_51690_Rhodotorula_graminis,RHTO_07073_Rhodotorula_toruloides,R_glutinis_G01730_R_glutinis
ORTHOMCL1449	BMF94_2059_Rhodotorula_taiwanensis,DMC30DRAFT_387589_Rhodotorula_diobovata,RHOBADRAFT_51747_Rhodotorula_graminis,RHTO_07158_Rhodotorula_toruloides,R_glutinis_G01793_R_glutinis
ORTHOMCL1450	BMF94_2060_Rhodotorula_taiwanensis,DMC30DRAFT_191433_Rhodotorula_diobovata,RHOBADRAFT_41960_Rhodotorula_graminis,RHTO_07162_Rhodotorula_toruloides,R_glutinis_G01794_R_glutinis
ORTHOMCL1451	BMF94_2061_Rhodotorula_taiwanensis,DMC30DRAFT_416914_Rhodotorula_diobovata,RHOBADRAFT_26874_Rhodotorula_graminis,RHTO_00748_Rhodotorula_toruloides,R_glutinis_G03705_R_glutinis
ORTHOMCL1452	BMF94_2063_Rhodotorula_taiwanensis,DMC30DRAFT_416925_Rhodotorula_diobovata,RHOBADRAFT_44038_Rhodotorula_graminis,RHTO_00745_Rhodotorula_toruloides,R_glutinis_G03707_R_glutinis
ORTHOMCL1453	BMF94_2064_Rhodotorula_taiwanensis,DMC30DRAFT_416924_Rhodotorula_diobovata,RHOBADRAFT_53500_Rhodotorula_graminis,RHTO_00744_Rhodotorula_toruloides,R_glutinis_G03708_R_glutinis
ORTHOMCL1454	BMF94_2066_Rhodotorula_taiwanensis,DMC30DRAFT_250814_Rhodotorula_diobovata,RHOBADRAFT_53504_Rhodotorula_graminis,RHTO_00737_Rhodotorula_toruloides,R_glutinis_G03712_R_glutinis
ORTHOMCL1455	BMF94_2067_Rhodotorula_taiwanensis,DMC30DRAFT_250815_Rhodotorula_diobovata,RHOBADRAFT_53505_Rhodotorula_graminis,RHTO_00736_Rhodotorula_toruloides,R_glutinis_G03713_R_glutinis
ORTHOMCL1456	BMF94_2069_Rhodotorula_taiwanensis,DMC30DRAFT_352243_Rhodotorula_diobovata,RHOBADRAFT_14324_Rhodotorula_graminis,RHTO_00734_Rhodotorula_toruloides,R_glutinis_G03715_R_glutinis
ORTHOMCL1457	BMF94_2070_Rhodotorula_taiwanensis,DMC30DRAFT_352217_Rhodotorula_diobovata,RHOBADRAFT_65033_Rhodotorula_graminis,RHTO_00733_Rhodotorula_toruloides,R_glutinis_G03716_R_glutinis
ORTHOMCL1458	BMF94_2071_Rhodotorula_taiwanensis,DMC30DRAFT_348546_Rhodotorula_diobovata,RHOBADRAFT_36237_Rhodotorula_graminis,RHTO_05804_Rhodotorula_toruloides,R_glutinis_G03576_R_glutinis
ORTHOMCL1459	BMF94_2073_Rhodotorula_taiwanensis,DMC30DRAFT_445059_Rhodotorula_diobovata,RHOBADRAFT_53368_Rhodotorula_graminis,RHTO_05805_Rhodotorula_toruloides,R_glutinis_G03574_R_glutinis
ORTHOMCL1460	BMF94_2074_Rhodotorula_taiwanensis,DMC30DRAFT_414883_Rhodotorula_diobovata,RHOBADRAFT_53367_Rhodotorula_graminis,RHTO_05806_Rhodotorula_toruloides,R_glutinis_G03573_R_glutinis
ORTHOMCL1461	BMF94_2075_Rhodotorula_taiwanensis,DMC30DRAFT_249508_Rhodotorula_diobovata,RHOBADRAFT_48460_Rhodotorula_graminis,RHTO_00726_Rhodotorula_toruloides,R_glutinis_G03697_R_glutinis
ORTHOMCL1462	BMF94_2076_Rhodotorula_taiwanensis,DMC30DRAFT_416903_Rhodotorula_diobovata,RHOBADRAFT_53489_Rhodotorula_graminis,RHTO_00715_Rhodotorula_toruloides,R_glutinis_G03696_R_glutinis
ORTHOMCL1463	BMF94_2077_Rhodotorula_taiwanensis,DMC30DRAFT_352220_Rhodotorula_diobovata,RHOBADRAFT_36373_Rhodotorula_graminis,RHTO_00717_Rhodotorula_toruloides,R_glutinis_G03695_R_glutinis
ORTHOMCL1464	BMF94_2078_Rhodotorula_taiwanensis,DMC30DRAFT_411556_Rhodotorula_diobovata,RHOBADRAFT_36365_Rhodotorula_graminis,RHTO_00719_Rhodotorula_toruloides,R_glutinis_G03689_R_glutinis
ORTHOMCL1465	BMF94_2081_Rhodotorula_taiwanensis,DMC30DRAFT_416563_Rhodotorula_diobovata,RHOBADRAFT_44021_Rhodotorula_graminis,RHTO_00723_Rhodotorula_toruloides,R_glutinis_G03692_R_glutinis
ORTHOMCL1466	BMF94_2082_Rhodotorula_taiwanensis,DMC30DRAFT_416562_Rhodotorula_diobovata,RHOBADRAFT_65029_Rhodotorula_graminis,RHTO_00724_Rhodotorula_toruloides,R_glutinis_G03691_R_glutinis
ORTHOMCL1467	BMF94_2083_Rhodotorula_taiwanensis,DMC30DRAFT_364277_Rhodotorula_diobovata,RHOBADRAFT_36372_Rhodotorula_graminis,RHTO_00722_Rhodotorula_toruloides,R_glutinis_G03693_R_glutinis
ORTHOMCL1468	BMF94_2084_Rhodotorula_taiwanensis,DMC30DRAFT_249335_Rhodotorula_diobovata,RHOBADRAFT_53473_Rhodotorula_graminis,RHTO_00714_Rhodotorula_toruloides,R_glutinis_G03680_R_glutinis
ORTHOMCL1469	BMF94_2085_Rhodotorula_taiwanensis,DMC30DRAFT_416897_Rhodotorula_diobovata,RHOBADRAFT_9740_Rhodotorula_graminis,RHTO_00713_Rhodotorula_toruloides,R_glutinis_G03684_R_glutinis
ORTHOMCL1470	BMF94_2088_Rhodotorula_taiwanensis,DMC30DRAFT_230142_Rhodotorula_diobovata,RHOBADRAFT_53463_Rhodotorula_graminis,RHTO_00688_Rhodotorula_toruloides,R_glutinis_G03671_R_glutinis
ORTHOMCL1471	BMF94_2090_Rhodotorula_taiwanensis,DMC30DRAFT_230113_Rhodotorula_diobovata,RHOBADRAFT_31751_Rhodotorula_graminis,RHTO_00690_Rhodotorula_toruloides,R_glutinis_G03672_R_glutinis
ORTHOMCL1472	BMF94_2092_Rhodotorula_taiwanensis,DMC30DRAFT_249364_Rhodotorula_diobovata,RHOBADRAFT_53475_Rhodotorula_graminis,RHTO_00711_Rhodotorula_toruloides,R_glutinis_G03682_R_glutinis
ORTHOMCL1473	BMF94_2093_Rhodotorula_taiwanensis,DMC30DRAFT_397528_Rhodotorula_diobovata,RHOBADRAFT_48454_Rhodotorula_graminis,RHTO_00710_Rhodotorula_toruloides,R_glutinis_G03681_R_glutinis
ORTHOMCL1474	BMF94_2095_Rhodotorula_taiwanensis,DMC30DRAFT_351587_Rhodotorula_diobovata,RHOBADRAFT_44015_Rhodotorula_graminis,RHTO_00708_Rhodotorula_toruloides,R_glutinis_G03688_R_glutinis
ORTHOMCL1475	BMF94_2098_Rhodotorula_taiwanensis,DMC30DRAFT_230405_Rhodotorula_diobovata,RHOBADRAFT_53479_Rhodotorula_graminis,RHTO_00706_Rhodotorula_toruloides,R_glutinis_G03687_R_glutinis
ORTHOMCL1476	BMF94_2099_Rhodotorula_taiwanensis,DMC30DRAFT_230404_Rhodotorula_diobovata,RHOBADRAFT_53478_Rhodotorula_graminis,RHTO_00704_Rhodotorula_toruloides,R_glutinis_G03686_R_glutinis
ORTHOMCL1477	BMF94_2105_Rhodotorula_taiwanensis,DMC30DRAFT_230231_Rhodotorula_diobovata,RHOBADRAFT_14310_Rhodotorula_graminis,RHTO_00698_Rhodotorula_toruloides,R_glutinis_G03676_R_glutinis
ORTHOMCL1478	BMF94_2107_Rhodotorula_taiwanensis,DMC30DRAFT_446653_Rhodotorula_diobovata,RHOBADRAFT_53467_Rhodotorula_graminis,RHTO_00694_Rhodotorula_toruloides,R_glutinis_G03674_R_glutinis
ORTHOMCL1479	BMF94_2109_Rhodotorula_taiwanensis,DMC30DRAFT_391556_Rhodotorula_diobovata,RHOBADRAFT_36223_Rhodotorula_graminis,RHTO_05822_Rhodotorula_toruloides,R_glutinis_G03561_R_glutinis
ORTHOMCL1480	BMF94_2110_Rhodotorula_taiwanensis,DMC30DRAFT_348475_Rhodotorula_diobovata,RHOBADRAFT_14353_Rhodotorula_graminis,RHTO_05821_Rhodotorula_toruloides,R_glutinis_G03562_R_glutinis
ORTHOMCL1481	BMF94_2111_Rhodotorula_taiwanensis,DMC30DRAFT_445046_Rhodotorula_diobovata,RHOBADRAFT_53355_Rhodotorula_graminis,RHTO_05820_Rhodotorula_toruloides,R_glutinis_G03563_R_glutinis
ORTHOMCL1482	BMF94_2113_Rhodotorula_taiwanensis,DMC30DRAFT_431219_Rhodotorula_diobovata,RHOBADRAFT_66407_Rhodotorula_graminis,RHTO_05818_Rhodotorula_toruloides,R_glutinis_G03564_R_glutinis
ORTHOMCL1483	BMF94_2114_Rhodotorula_taiwanensis,DMC30DRAFT_421122_Rhodotorula_diobovata,RHOBADRAFT_26697_Rhodotorula_graminis,RHTO_05817_Rhodotorula_toruloides,R_glutinis_G03565_R_glutinis
ORTHOMCL1484	BMF94_2115_Rhodotorula_taiwanensis,DMC30DRAFT_445052_Rhodotorula_diobovata,RHOBADRAFT_64995_Rhodotorula_graminis,RHTO_05814_Rhodotorula_toruloides,R_glutinis_G03567_R_glutinis
ORTHOMCL1485	BMF94_2117_Rhodotorula_taiwanensis,DMC30DRAFT_445053_Rhodotorula_diobovata,RHOBADRAFT_48422_Rhodotorula_graminis,RHTO_05813_Rhodotorula_toruloides,R_glutinis_G03568_R_glutinis
ORTHOMCL1486	BMF94_2118_Rhodotorula_taiwanensis,DMC30DRAFT_42437_Rhodotorula_diobovata,RHOBADRAFT_53521_Rhodotorula_graminis,RHTO_00681_Rhodotorula_toruloides,R_glutinis_G03729_R_glutinis
ORTHOMCL1487	BMF94_2119_Rhodotorula_taiwanensis,DMC30DRAFT_42252_Rhodotorula_diobovata,RHOBADRAFT_26896_Rhodotorula_graminis,RHTO_00682_Rhodotorula_toruloides,R_glutinis_G03726_R_glutinis
ORTHOMCL1488	BMF94_2121_Rhodotorula_taiwanensis,DMC30DRAFT_418640_Rhodotorula_diobovata,RHOBADRAFT_44061_Rhodotorula_graminis,RHTO_00684_Rhodotorula_toruloides,R_glutinis_G03727_R_glutinis
ORTHOMCL1489	BMF94_2122_Rhodotorula_taiwanensis,DMC30DRAFT_355173_Rhodotorula_diobovata,RHOBADRAFT_44062_Rhodotorula_graminis,RHTO_00685_Rhodotorula_toruloides,R_glutinis_G03728_R_glutinis
ORTHOMCL1490	BMF94_2123_Rhodotorula_taiwanensis,DMC30DRAFT_414878_Rhodotorula_diobovata,RHOBADRAFT_53362_Rhodotorula_graminis,RHTO_05812_Rhodotorula_toruloides,R_glutinis_G03569_R_glutinis
ORTHOMCL1491	BMF94_2127_Rhodotorula_taiwanensis,DMC30DRAFT_445057_Rhodotorula_diobovata,RHOBADRAFT_53365_Rhodotorula_graminis,RHTO_05808_Rhodotorula_toruloides,R_glutinis_G03571_R_glutinis
ORTHOMCL1492	BMF94_2128_Rhodotorula_taiwanensis,DMC30DRAFT_414882_Rhodotorula_diobovata,RHOBADRAFT_64996_Rhodotorula_graminis,RHTO_05807_Rhodotorula_toruloides,R_glutinis_G03572_R_glutinis
ORTHOMCL1493	BMF94_2129_Rhodotorula_taiwanensis,DMC30DRAFT_414824_Rhodotorula_diobovata,RHOBADRAFT_43940_Rhodotorula_graminis,RHTO_00795_Rhodotorula_toruloides,R_glutinis_G03620_R_glutinis
ORTHOMCL1494	BMF94_2131_Rhodotorula_taiwanensis,DMC30DRAFT_422129_Rhodotorula_diobovata,RHOBADRAFT_65013_Rhodotorula_graminis,RHTO_00789_Rhodotorula_toruloides,R_glutinis_G03613_R_glutinis
ORTHOMCL1495	BMF94_2132_Rhodotorula_taiwanensis,DMC30DRAFT_421120_Rhodotorula_diobovata,RHOBADRAFT_48436_Rhodotorula_graminis,RHTO_00787_Rhodotorula_toruloides,R_glutinis_G03616_R_glutinis
ORTHOMCL1496	BMF94_2135_Rhodotorula_taiwanensis,DMC30DRAFT_386534_Rhodotorula_diobovata,RHOBADRAFT_52318_Rhodotorula_graminis,RHTO_00163_Rhodotorula_toruloides,R_glutinis_G02427_R_glutinis
ORTHOMCL1497	BMF94_2137_Rhodotorula_taiwanensis,DMC30DRAFT_123277_Rhodotorula_diobovata,RHOBADRAFT_53458_Rhodotorula_graminis,RHTO_00783_Rhodotorula_toruloides,R_glutinis_G03654_R_glutinis
ORTHOMCL1498	BMF94_2138_Rhodotorula_taiwanensis,DMC30DRAFT_348467_Rhodotorula_diobovata,RHOBADRAFT_14548_Rhodotorula_graminis,RHTO_00781_Rhodotorula_toruloides,R_glutinis_G03653_R_glutinis
ORTHOMCL1499	BMF94_2140_Rhodotorula_taiwanensis,DMC30DRAFT_361254_Rhodotorula_diobovata,RHOBADRAFT_53461_Rhodotorula_graminis,RHTO_00778_Rhodotorula_toruloides,R_glutinis_G03652_R_glutinis
ORTHOMCL1500	BMF94_2142_Rhodotorula_taiwanensis,DMC30DRAFT_305823_Rhodotorula_diobovata,RHOBADRAFT_53387_Rhodotorula_graminis,RHTO_00776_Rhodotorula_toruloides,R_glutinis_G03592_R_glutinis
ORTHOMCL1501	BMF94_2143_Rhodotorula_taiwanensis,DMC30DRAFT_306151_Rhodotorula_diobovata,RHOBADRAFT_53388_Rhodotorula_graminis,RHTO_00775_Rhodotorula_toruloides,R_glutinis_G03593_R_glutinis
ORTHOMCL1502	BMF94_2145_Rhodotorula_taiwanensis,DMC30DRAFT_400553_Rhodotorula_diobovata,RHOBADRAFT_53390_Rhodotorula_graminis,RHTO_00773_Rhodotorula_toruloides,R_glutinis_G03594_R_glutinis
ORTHOMCL1503	BMF94_2146_Rhodotorula_taiwanensis,DMC30DRAFT_348534_Rhodotorula_diobovata,RHOBADRAFT_53422_Rhodotorula_graminis,RHTO_00772_Rhodotorula_toruloides,R_glutinis_G03630_R_glutinis
ORTHOMCL1504	BMF94_2147_Rhodotorula_taiwanensis,DMC30DRAFT_348511_Rhodotorula_diobovata,RHOBADRAFT_26770_Rhodotorula_graminis,RHTO_00771_Rhodotorula_toruloides,R_glutinis_G03629_R_glutinis
ORTHOMCL1505	BMF94_2148_Rhodotorula_taiwanensis,DMC30DRAFT_122244_Rhodotorula_diobovata,RHOBADRAFT_53420_Rhodotorula_graminis,RHTO_00770_Rhodotorula_toruloides,R_glutinis_G03628_R_glutinis
ORTHOMCL1506	BMF94_2149_Rhodotorula_taiwanensis,DMC30DRAFT_348547_Rhodotorula_diobovata,RHOBADRAFT_49690_Rhodotorula_graminis,RHTO_00769_Rhodotorula_toruloides,R_glutinis_G03627_R_glutinis
ORTHOMCL1507	BMF94_2152_Rhodotorula_taiwanensis,DMC30DRAFT_379017_Rhodotorula_diobovata,RHOBADRAFT_53350_Rhodotorula_graminis,RHTO_02332_Rhodotorula_toruloides,R_glutinis_G03557_R_glutinis
ORTHOMCL1508	BMF94_2153_Rhodotorula_taiwanensis,DMC30DRAFT_353986_Rhodotorula_diobovata,RHOBADRAFT_26688_Rhodotorula_graminis,RHTO_02331_Rhodotorula_toruloides,R_glutinis_G03558_R_glutinis
ORTHOMCL1509	BMF94_2154_Rhodotorula_taiwanensis,DMC30DRAFT_354008_Rhodotorula_diobovata,RHOBADRAFT_38525_Rhodotorula_graminis,RHTO_02330_Rhodotorula_toruloides,R_glutinis_G05201_R_glutinis
ORTHOMCL1510	BMF94_2155_Rhodotorula_taiwanensis,DMC30DRAFT_122165_Rhodotorula_diobovata,RHOBADRAFT_53424_Rhodotorula_graminis,RHTO_00791_Rhodotorula_toruloides,R_glutinis_G03632_R_glutinis
ORTHOMCL1511	BMF94_2156_Rhodotorula_taiwanensis,DMC30DRAFT_391458_Rhodotorula_diobovata,RHOBADRAFT_53423_Rhodotorula_graminis,RHTO_00792_Rhodotorula_toruloides,R_glutinis_G03631_R_glutinis
ORTHOMCL1512	BMF94_2157_Rhodotorula_taiwanensis,DMC30DRAFT_124475_Rhodotorula_diobovata,RHOBADRAFT_43963_Rhodotorula_graminis,RHTO_00793_Rhodotorula_toruloides,R_glutinis_G03642_R_glutinis
ORTHOMCL1513	BMF94_2160_Rhodotorula_taiwanensis,DMC30DRAFT_414149_Rhodotorula_diobovata,RHOBADRAFT_31704_Rhodotorula_graminis,RHTO_05862_Rhodotorula_toruloides,R_glutinis_G03524_R_glutinis
ORTHOMCL1514	BMF94_2162_Rhodotorula_taiwanensis,DMC30DRAFT_388603_Rhodotorula_diobovata,RHOBADRAFT_55640_Rhodotorula_graminis,RHTO_01443_Rhodotorula_toruloides,R_glutinis_G05875_R_glutinis
ORTHOMCL1515	BMF94_2163_Rhodotorula_taiwanensis,DMC30DRAFT_346793_Rhodotorula_diobovata,RHOBADRAFT_29677_Rhodotorula_graminis,RHTO_01442_Rhodotorula_toruloides,R_glutinis_G05876_R_glutinis
ORTHOMCL1516	BMF94_2164_Rhodotorula_taiwanensis,DMC30DRAFT_359542_Rhodotorula_diobovata,RHOBADRAFT_55699_Rhodotorula_graminis,RHTO_01475_Rhodotorula_toruloides,R_glutinis_G05932_R_glutinis
ORTHOMCL1517	BMF94_2165_Rhodotorula_taiwanensis,DMC30DRAFT_346763_Rhodotorula_diobovata,RHOBADRAFT_29752_Rhodotorula_graminis,RHTO_01473_Rhodotorula_toruloides,R_glutinis_G05931_R_glutinis
ORTHOMCL1518	BMF94_2166_Rhodotorula_taiwanensis,DMC30DRAFT_348655_Rhodotorula_diobovata,RHOBADRAFT_48881_Rhodotorula_graminis,RHTO_04105_Rhodotorula_toruloides,R_glutinis_G05925_R_glutinis
ORTHOMCL1519	BMF94_2167_Rhodotorula_taiwanensis,DMC30DRAFT_414930_Rhodotorula_diobovata,RHOBADRAFT_55751_Rhodotorula_graminis,RHTO_04108_Rhodotorula_toruloides,R_glutinis_G05988_R_glutinis
ORTHOMCL1520	BMF94_2169_Rhodotorula_taiwanensis,DMC30DRAFT_410942_Rhodotorula_diobovata,RHOBADRAFT_32264_Rhodotorula_graminis,RHTO_04109_Rhodotorula_toruloides,R_glutinis_G05987_R_glutinis
ORTHOMCL1522	BMF94_2171_Rhodotorula_taiwanensis,DMC30DRAFT_130152_Rhodotorula_diobovata,RHOBADRAFT_55749_Rhodotorula_graminis,RHTO_04111_Rhodotorula_toruloides,R_glutinis_G05986_R_glutinis
ORTHOMCL1523	BMF94_2172_Rhodotorula_taiwanensis,DMC30DRAFT_414926_Rhodotorula_diobovata,RHOBADRAFT_46703_Rhodotorula_graminis,RHTO_04113_Rhodotorula_toruloides,R_glutinis_G05984_R_glutinis
ORTHOMCL1524	BMF94_2175_Rhodotorula_taiwanensis,DMC30DRAFT_338292_Rhodotorula_diobovata,RHOBADRAFT_9666_Rhodotorula_graminis,RHTO_04115_Rhodotorula_toruloides,R_glutinis_G05983_R_glutinis
ORTHOMCL1525	BMF94_2176_Rhodotorula_taiwanensis,DMC30DRAFT_30724_Rhodotorula_diobovata,RHOBADRAFT_55739_Rhodotorula_graminis,RHTO_04118_Rhodotorula_toruloides,R_glutinis_G05976_R_glutinis
ORTHOMCL1526	BMF94_2177_Rhodotorula_taiwanensis,DMC30DRAFT_354800_Rhodotorula_diobovata,RHOBADRAFT_39255_Rhodotorula_graminis,RHTO_04120_Rhodotorula_toruloides,R_glutinis_G05978_R_glutinis
ORTHOMCL1527	BMF94_2179_Rhodotorula_taiwanensis,DMC30DRAFT_401994_Rhodotorula_diobovata,RHOBADRAFT_55742_Rhodotorula_graminis,RHTO_04018_Rhodotorula_toruloides,R_glutinis_G05979_R_glutinis
ORTHOMCL1528	BMF94_2180_Rhodotorula_taiwanensis,DMC30DRAFT_414922_Rhodotorula_diobovata,RHOBADRAFT_55745_Rhodotorula_graminis,RHTO_04015_Rhodotorula_toruloides,R_glutinis_G05982_R_glutinis
ORTHOMCL1529	BMF94_2181_Rhodotorula_taiwanensis,DMC30DRAFT_418438_Rhodotorula_diobovata,RHOBADRAFT_55738_Rhodotorula_graminis,RHTO_04013_Rhodotorula_toruloides,R_glutinis_G05975_R_glutinis
ORTHOMCL1530	BMF94_2182_Rhodotorula_taiwanensis,DMC30DRAFT_367439_Rhodotorula_diobovata,RHOBADRAFT_39254_Rhodotorula_graminis,RHTO_04006_Rhodotorula_toruloides,R_glutinis_G05973_R_glutinis
ORTHOMCL1531	BMF94_2183_Rhodotorula_taiwanensis,DMC30DRAFT_354792_Rhodotorula_diobovata,RHOBADRAFT_65589_Rhodotorula_graminis,RHTO_04007_Rhodotorula_toruloides,R_glutinis_G05972_R_glutinis
ORTHOMCL1532	BMF94_2186_Rhodotorula_taiwanensis,DMC30DRAFT_402030_Rhodotorula_diobovata,RHOBADRAFT_39248_Rhodotorula_graminis,RHTO_04010_Rhodotorula_toruloides,R_glutinis_G05970_R_glutinis
ORTHOMCL1533	BMF94_2187_Rhodotorula_taiwanensis,DMC30DRAFT_439588_Rhodotorula_diobovata,RHOBADRAFT_39247_Rhodotorula_graminis,RHTO_04011_Rhodotorula_toruloides,R_glutinis_G05969_R_glutinis
ORTHOMCL1534	BMF94_2188_Rhodotorula_taiwanensis,DMC30DRAFT_413727_Rhodotorula_diobovata,RHOBADRAFT_29811_Rhodotorula_graminis,RHTO_04012_Rhodotorula_toruloides,R_glutinis_G05968_R_glutinis
ORTHOMCL1535	BMF94_2189_Rhodotorula_taiwanensis,DMC30DRAFT_448461_Rhodotorula_diobovata,RHOBADRAFT_48895_Rhodotorula_graminis,RHTO_01527_Rhodotorula_toruloides,R_glutinis_G05967_R_glutinis
ORTHOMCL1536	BMF94_2190_Rhodotorula_taiwanensis,DMC30DRAFT_367453_Rhodotorula_diobovata,RHOBADRAFT_17820_Rhodotorula_graminis,RHTO_01526_Rhodotorula_toruloides,R_glutinis_G05966_R_glutinis
ORTHOMCL1537	BMF94_2191_Rhodotorula_taiwanensis,DMC30DRAFT_257109_Rhodotorula_diobovata,RHOBADRAFT_55719_Rhodotorula_graminis,RHTO_01525_Rhodotorula_toruloides,R_glutinis_G05952_R_glutinis
ORTHOMCL1538	BMF94_2193_Rhodotorula_taiwanensis,DMC30DRAFT_359412_Rhodotorula_diobovata,RHOBADRAFT_55726_Rhodotorula_graminis,RHTO_01523_Rhodotorula_toruloides,R_glutinis_G05962_R_glutinis
ORTHOMCL1539	BMF94_2194_Rhodotorula_taiwanensis,DMC30DRAFT_257305_Rhodotorula_diobovata,RHOBADRAFT_46675_Rhodotorula_graminis,RHTO_01521_Rhodotorula_toruloides,R_glutinis_G05961_R_glutinis
ORTHOMCL1540	BMF94_2195_Rhodotorula_taiwanensis,DMC30DRAFT_412381_Rhodotorula_diobovata,RHOBADRAFT_66917_Rhodotorula_graminis,RHTO_01344_Rhodotorula_toruloides,R_glutinis_G06015_R_glutinis
ORTHOMCL1541	BMF94_2196_Rhodotorula_taiwanensis,DMC30DRAFT_60076_Rhodotorula_diobovata,RHOBADRAFT_55772_Rhodotorula_graminis,RHTO_01347_Rhodotorula_toruloides,R_glutinis_G06014_R_glutinis
ORTHOMCL1542	BMF94_2197_Rhodotorula_taiwanensis,DMC30DRAFT_342523_Rhodotorula_diobovata,RHOBADRAFT_46736_Rhodotorula_graminis,RHTO_01348_Rhodotorula_toruloides,R_glutinis_G06013_R_glutinis
ORTHOMCL1543	BMF94_2198_Rhodotorula_taiwanensis,DMC30DRAFT_355608_Rhodotorula_diobovata,RHOBADRAFT_55771_Rhodotorula_graminis,RHTO_01349_Rhodotorula_toruloides,R_glutinis_G06012_R_glutinis
ORTHOMCL1544	BMF94_2199_Rhodotorula_taiwanensis,DMC30DRAFT_452251_Rhodotorula_diobovata,RHOBADRAFT_55770_Rhodotorula_graminis,RHTO_01350_Rhodotorula_toruloides,R_glutinis_G06011_R_glutinis
ORTHOMCL1545	BMF94_2201_Rhodotorula_taiwanensis,DMC30DRAFT_368239_Rhodotorula_diobovata,RHOBADRAFT_29853_Rhodotorula_graminis,RHTO_01354_Rhodotorula_toruloides,R_glutinis_G06009_R_glutinis
ORTHOMCL1546	BMF94_2202_Rhodotorula_taiwanensis,DMC30DRAFT_381995_Rhodotorula_diobovata,RHOBADRAFT_17959_Rhodotorula_graminis,RHTO_01401_Rhodotorula_toruloides,R_glutinis_G05890_R_glutinis
ORTHOMCL1547	BMF94_2204_Rhodotorula_taiwanensis,DMC30DRAFT_363530_Rhodotorula_diobovata,RHOBADRAFT_39174_Rhodotorula_graminis,RHTO_01398_Rhodotorula_toruloides,R_glutinis_G05923_R_glutinis
ORTHOMCL1548	BMF94_2205_Rhodotorula_taiwanensis,DMC30DRAFT_416140_Rhodotorula_diobovata,RHOBADRAFT_39171_Rhodotorula_graminis,RHTO_01397_Rhodotorula_toruloides,R_glutinis_G05922_R_glutinis
ORTHOMCL1549	BMF94_2209_Rhodotorula_taiwanensis,DMC30DRAFT_416143_Rhodotorula_diobovata,RHOBADRAFT_50250_Rhodotorula_graminis,RHTO_01395_Rhodotorula_toruloides,R_glutinis_G05917_R_glutinis
ORTHOMCL1550	BMF94_2210_Rhodotorula_taiwanensis,DMC30DRAFT_432685_Rhodotorula_diobovata,RHOBADRAFT_39298_Rhodotorula_graminis,RHTO_01333_Rhodotorula_toruloides,R_glutinis_G06019_R_glutinis
ORTHOMCL1551	BMF94_2211_Rhodotorula_taiwanensis,DMC30DRAFT_205682_Rhodotorula_diobovata,RHOBADRAFT_17795_Rhodotorula_graminis,RHTO_01393_Rhodotorula_toruloides,R_glutinis_G05918_R_glutinis
ORTHOMCL1552	BMF94_2212_Rhodotorula_taiwanensis,DMC30DRAFT_446293_Rhodotorula_diobovata,RHOBADRAFT_46722_Rhodotorula_graminis,RHTO_01389_Rhodotorula_toruloides,R_glutinis_G06002_R_glutinis
ORTHOMCL1553	BMF94_2213_Rhodotorula_taiwanensis,DMC30DRAFT_422523_Rhodotorula_diobovata,RHOBADRAFT_55661_Rhodotorula_graminis,RHTO_01390_Rhodotorula_toruloides,R_glutinis_G05892_R_glutinis
ORTHOMCL1554	BMF94_2215_Rhodotorula_taiwanensis,DMC30DRAFT_380608_Rhodotorula_diobovata,RHOBADRAFT_66897_Rhodotorula_graminis,RHTO_01392_Rhodotorula_toruloides,R_glutinis_G05894_R_glutinis
ORTHOMCL1555	BMF94_2216_Rhodotorula_taiwanensis,DMC30DRAFT_416173_Rhodotorula_diobovata,RHOBADRAFT_55761_Rhodotorula_graminis,RHTO_01388_Rhodotorula_toruloides,R_glutinis_G06003_R_glutinis
ORTHOMCL1556	BMF94_2217_Rhodotorula_taiwanensis,DMC30DRAFT_207303_Rhodotorula_diobovata,RHOBADRAFT_39282_Rhodotorula_graminis,RHTO_01387_Rhodotorula_toruloides,R_glutinis_G06004_R_glutinis
ORTHOMCL1557	BMF94_2218_Rhodotorula_taiwanensis,DMC30DRAFT_395309_Rhodotorula_diobovata,RHOBADRAFT_50271_Rhodotorula_graminis,RHTO_01386_Rhodotorula_toruloides,R_glutinis_G06005_R_glutinis
ORTHOMCL1558	BMF94_2222_Rhodotorula_taiwanensis,DMC30DRAFT_436540_Rhodotorula_diobovata,RHOBADRAFT_50273_Rhodotorula_graminis,RHTO_01383_Rhodotorula_toruloides,R_glutinis_G06007_R_glutinis
ORTHOMCL1559	BMF94_2223_Rhodotorula_taiwanensis,DMC30DRAFT_416165_Rhodotorula_diobovata,RHOBADRAFT_39140_Rhodotorula_graminis,RHTO_01377_Rhodotorula_toruloides,R_glutinis_G05897_R_glutinis
ORTHOMCL1560	BMF94_2224_Rhodotorula_taiwanensis,DMC30DRAFT_416164_Rhodotorula_diobovata,RHOBADRAFT_55667_Rhodotorula_graminis,RHTO_01378_Rhodotorula_toruloides,R_glutinis_G05898_R_glutinis
ORTHOMCL1561	BMF94_2225_Rhodotorula_taiwanensis,DMC30DRAFT_206739_Rhodotorula_diobovata,RHOBADRAFT_55668_Rhodotorula_graminis,RHTO_01379_Rhodotorula_toruloides,R_glutinis_G05899_R_glutinis
ORTHOMCL1562	BMF94_2226_Rhodotorula_taiwanensis,DMC30DRAFT_354548_Rhodotorula_diobovata,RHOBADRAFT_29137_Rhodotorula_graminis,RHTO_07531_Rhodotorula_toruloides,R_glutinis_G05261_R_glutinis
ORTHOMCL1563	BMF94_2229_Rhodotorula_taiwanensis,DMC30DRAFT_80803_Rhodotorula_diobovata,RHOBADRAFT_811_Rhodotorula_graminis,RHTO_04051_Rhodotorula_toruloides,R_glutinis_G05815_R_glutinis
ORTHOMCL1564	BMF94_2235_Rhodotorula_taiwanensis,DMC30DRAFT_356646_Rhodotorula_diobovata,RHOBADRAFT_50422_Rhodotorula_graminis,RHTO_04060_Rhodotorula_toruloides,R_glutinis_G05781_R_glutinis
ORTHOMCL1565	BMF94_2236_Rhodotorula_taiwanensis,DMC30DRAFT_369276_Rhodotorula_diobovata,RHOBADRAFT_56573_Rhodotorula_graminis,RHTO_04061_Rhodotorula_toruloides,R_glutinis_G05782_R_glutinis
ORTHOMCL1566	BMF94_2241_Rhodotorula_taiwanensis,DMC30DRAFT_356634_Rhodotorula_diobovata,RHOBADRAFT_67064_Rhodotorula_graminis,RHTO_04054_Rhodotorula_toruloides,R_glutinis_G05791_R_glutinis
ORTHOMCL1567	BMF94_2243_Rhodotorula_taiwanensis,DMC30DRAFT_141572_Rhodotorula_diobovata,RHOBADRAFT_38679_Rhodotorula_graminis,RHTO_04062_Rhodotorula_toruloides,R_glutinis_G05375_R_glutinis
ORTHOMCL1568	BMF94_2244_Rhodotorula_taiwanensis,DMC30DRAFT_357596_Rhodotorula_diobovata,RHOBADRAFT_40316_Rhodotorula_graminis,RHTO_04063_Rhodotorula_toruloides,R_glutinis_G05747_R_glutinis
ORTHOMCL1569	BMF94_2246_Rhodotorula_taiwanensis,DMC30DRAFT_361400_Rhodotorula_diobovata,RHOBADRAFT_30921_Rhodotorula_graminis,RHTO_04067_Rhodotorula_toruloides,R_glutinis_G05750_R_glutinis
ORTHOMCL1570	BMF94_2247_Rhodotorula_taiwanensis,DMC30DRAFT_391715_Rhodotorula_diobovata,RHOBADRAFT_19255_Rhodotorula_graminis,RHTO_04068_Rhodotorula_toruloides,R_glutinis_G05760_R_glutinis
ORTHOMCL1571	BMF94_2248_Rhodotorula_taiwanensis,DMC30DRAFT_431592_Rhodotorula_diobovata,RHOBADRAFT_56543_Rhodotorula_graminis,RHTO_04069_Rhodotorula_toruloides,R_glutinis_G05761_R_glutinis
ORTHOMCL1572	BMF94_2249_Rhodotorula_taiwanensis,DMC30DRAFT_412942_Rhodotorula_diobovata,RHOBADRAFT_44393_Rhodotorula_graminis,RHTO_06981_Rhodotorula_toruloides,R_glutinis_G04038_R_glutinis
ORTHOMCL1573	BMF94_2250_Rhodotorula_taiwanensis,DMC30DRAFT_4536_Rhodotorula_diobovata,RHOBADRAFT_44387_Rhodotorula_graminis,RHTO_06982_Rhodotorula_toruloides,R_glutinis_G04031_R_glutinis
ORTHOMCL1574	BMF94_2251_Rhodotorula_taiwanensis,DMC30DRAFT_4812_Rhodotorula_diobovata,RHOBADRAFT_48529_Rhodotorula_graminis,RHTO_06979_Rhodotorula_toruloides,R_glutinis_G04030_R_glutinis
ORTHOMCL1575	BMF94_2252_Rhodotorula_taiwanensis,DMC30DRAFT_413007_Rhodotorula_diobovata,RHOBADRAFT_15227_Rhodotorula_graminis,RHTO_06978_Rhodotorula_toruloides,R_glutinis_G04028_R_glutinis
ORTHOMCL1576	BMF94_2254_Rhodotorula_taiwanensis,DMC30DRAFT_413009_Rhodotorula_diobovata,RHOBADRAFT_27300_Rhodotorula_graminis,RHTO_06976_Rhodotorula_toruloides,R_glutinis_G04027_R_glutinis
ORTHOMCL1577	BMF94_2255_Rhodotorula_taiwanensis,DMC30DRAFT_414085_Rhodotorula_diobovata,RHOBADRAFT_15397_Rhodotorula_graminis,RHTO_02403_Rhodotorula_toruloides,R_glutinis_G04160_R_glutinis
ORTHOMCL1578	BMF94_2257_Rhodotorula_taiwanensis,DMC30DRAFT_414486_Rhodotorula_diobovata,RHOBADRAFT_55143_Rhodotorula_graminis,RHTO_07637_Rhodotorula_toruloides,R_glutinis_G05242_R_glutinis
ORTHOMCL1579	BMF94_2260_Rhodotorula_taiwanensis,DMC30DRAFT_389393_Rhodotorula_diobovata,RHOBADRAFT_66528_Rhodotorula_graminis,RHTO_02418_Rhodotorula_toruloides,R_glutinis_G04158_R_glutinis
ORTHOMCL1580	BMF94_2262_Rhodotorula_taiwanensis,DMC30DRAFT_414076_Rhodotorula_diobovata,RHOBADRAFT_53917_Rhodotorula_graminis,RHTO_02420_Rhodotorula_toruloides,R_glutinis_G04152_R_glutinis
ORTHOMCL1581	BMF94_2263_Rhodotorula_taiwanensis,DMC30DRAFT_414078_Rhodotorula_diobovata,RHOBADRAFT_44526_Rhodotorula_graminis,RHTO_02421_Rhodotorula_toruloides,R_glutinis_G04154_R_glutinis
ORTHOMCL1582	BMF94_2264_Rhodotorula_taiwanensis,DMC30DRAFT_3755_Rhodotorula_diobovata,RHOBADRAFT_36760_Rhodotorula_graminis,RHTO_07007_Rhodotorula_toruloides,R_glutinis_G04002_R_glutinis
ORTHOMCL1583	BMF94_2265_Rhodotorula_taiwanensis,DMC30DRAFT_3623_Rhodotorula_diobovata,RHOBADRAFT_376_Rhodotorula_graminis,RHTO_07005_Rhodotorula_toruloides,R_glutinis_G03999_R_glutinis
ORTHOMCL1584	BMF94_2267_Rhodotorula_taiwanensis,DMC30DRAFT_419174_Rhodotorula_diobovata,RHOBADRAFT_44204_Rhodotorula_graminis,RHTO_06743_Rhodotorula_toruloides,R_glutinis_G03860_R_glutinis
ORTHOMCL1585	BMF94_2270_Rhodotorula_taiwanensis,DMC30DRAFT_92491_Rhodotorula_diobovata,RHOBADRAFT_53568_Rhodotorula_graminis,RHTO_06742_Rhodotorula_toruloides,R_glutinis_G03784_R_glutinis
ORTHOMCL1586	BMF94_2271_Rhodotorula_taiwanensis,DMC30DRAFT_413_Rhodotorula_diobovata,RHOBADRAFT_1499_Rhodotorula_graminis,RHTO_06751_Rhodotorula_toruloides,R_glutinis_G04090_R_glutinis
ORTHOMCL1587	BMF94_2273_Rhodotorula_taiwanensis,DMC30DRAFT_386196_Rhodotorula_diobovata,RHOBADRAFT_66511_Rhodotorula_graminis,RHTO_07040_Rhodotorula_toruloides,R_glutinis_G04099_R_glutinis
ORTHOMCL1588	BMF94_2276_Rhodotorula_taiwanensis,DMC30DRAFT_378583_Rhodotorula_diobovata,RHOBADRAFT_53662_Rhodotorula_graminis,RHTO_06777_Rhodotorula_toruloides,R_glutinis_G03881_R_glutinis
ORTHOMCL1589	BMF94_2278_Rhodotorula_taiwanensis,DMC30DRAFT_345221_Rhodotorula_diobovata,RHOBADRAFT_36907_Rhodotorula_graminis,RHTO_06767_Rhodotorula_toruloides,R_glutinis_G04087_R_glutinis
ORTHOMCL1590	BMF94_2280_Rhodotorula_taiwanensis,DMC30DRAFT_684_Rhodotorula_diobovata,RHOBADRAFT_53855_Rhodotorula_graminis,RHTO_06765_Rhodotorula_toruloides,R_glutinis_G04088_R_glutinis
ORTHOMCL1591	BMF94_2281_Rhodotorula_taiwanensis,DMC30DRAFT_303893_Rhodotorula_diobovata,RHOBADRAFT_53619_Rhodotorula_graminis,RHTO_06739_Rhodotorula_toruloides,R_glutinis_G03833_R_glutinis
ORTHOMCL1592	BMF94_2282_Rhodotorula_taiwanensis,DMC30DRAFT_9_Rhodotorula_diobovata,RHOBADRAFT_53672_Rhodotorula_graminis,RHTO_06738_Rhodotorula_toruloides,R_glutinis_G03895_R_glutinis
ORTHOMCL1593	BMF94_2286_Rhodotorula_taiwanensis,DMC30DRAFT_355428_Rhodotorula_diobovata,RHOBADRAFT_53713_Rhodotorula_graminis,RHTO_06915_Rhodotorula_toruloides,R_glutinis_G03942_R_glutinis
ORTHOMCL1594	BMF94_2287_Rhodotorula_taiwanensis,DMC30DRAFT_50807_Rhodotorula_diobovata,RHOBADRAFT_53714_Rhodotorula_graminis,RHTO_06916_Rhodotorula_toruloides,R_glutinis_G03943_R_glutinis
ORTHOMCL1595	BMF94_2288_Rhodotorula_taiwanensis,DMC30DRAFT_355402_Rhodotorula_diobovata,RHOBADRAFT_53715_Rhodotorula_graminis,RHTO_06917_Rhodotorula_toruloides,R_glutinis_G03944_R_glutinis
ORTHOMCL1596	BMF94_2289_Rhodotorula_taiwanensis,DMC30DRAFT_342761_Rhodotorula_diobovata,RHOBADRAFT_31799_Rhodotorula_graminis,RHTO_06918_Rhodotorula_toruloides,R_glutinis_G03849_R_glutinis
ORTHOMCL1597	BMF94_2290_Rhodotorula_taiwanensis,DMC30DRAFT_349453_Rhodotorula_diobovata,RHOBADRAFT_44189_Rhodotorula_graminis,RHTO_06919_Rhodotorula_toruloides,R_glutinis_G03848_R_glutinis
ORTHOMCL1598	BMF94_2292_Rhodotorula_taiwanensis,DMC30DRAFT_169575_Rhodotorula_diobovata,RHOBADRAFT_44187_Rhodotorula_graminis,RHTO_06921_Rhodotorula_toruloides,R_glutinis_G03846_R_glutinis
ORTHOMCL1599	BMF94_2293_Rhodotorula_taiwanensis,DMC30DRAFT_415402_Rhodotorula_diobovata,RHOBADRAFT_53627_Rhodotorula_graminis,RHTO_06922_Rhodotorula_toruloides,R_glutinis_G03845_R_glutinis
ORTHOMCL1600	BMF94_2295_Rhodotorula_taiwanensis,DMC30DRAFT_362208_Rhodotorula_diobovata,RHOBADRAFT_36577_Rhodotorula_graminis,RHTO_06924_Rhodotorula_toruloides,R_glutinis_G03844_R_glutinis
ORTHOMCL1601	BMF94_2296_Rhodotorula_taiwanensis,DMC30DRAFT_445557_Rhodotorula_diobovata,RHOBADRAFT_36574_Rhodotorula_graminis,RHTO_06925_Rhodotorula_toruloides,R_glutinis_G03842_R_glutinis
ORTHOMCL1602	BMF94_2297_Rhodotorula_taiwanensis,DMC30DRAFT_304506_Rhodotorula_diobovata,RHOBADRAFT_65059_Rhodotorula_graminis,RHTO_06926_Rhodotorula_toruloides,R_glutinis_G03850_R_glutinis
ORTHOMCL1603	BMF94_2299_Rhodotorula_taiwanensis,DMC30DRAFT_63429_Rhodotorula_diobovata,RHOBADRAFT_53633_Rhodotorula_graminis,RHTO_06938_Rhodotorula_toruloides,R_glutinis_G03852_R_glutinis
ORTHOMCL1604	BMF94_2300_Rhodotorula_taiwanensis,DMC30DRAFT_418983_Rhodotorula_diobovata,RHOBADRAFT_49728_Rhodotorula_graminis,RHTO_06939_Rhodotorula_toruloides,R_glutinis_G03810_R_glutinis
ORTHOMCL1605	BMF94_2301_Rhodotorula_taiwanensis,DMC30DRAFT_452280_Rhodotorula_diobovata,RHOBADRAFT_53599_Rhodotorula_graminis,RHTO_06940_Rhodotorula_toruloides,R_glutinis_G03811_R_glutinis
ORTHOMCL1606	BMF94_2307_Rhodotorula_taiwanensis,DMC30DRAFT_61172_Rhodotorula_diobovata,RHOBADRAFT_15257_Rhodotorula_graminis,RHTO_06945_Rhodotorula_toruloides,R_glutinis_G03971_R_glutinis
ORTHOMCL1607	BMF94_2310_Rhodotorula_taiwanensis,DMC30DRAFT_61083_Rhodotorula_diobovata,RHOBADRAFT_49763_Rhodotorula_graminis,RHTO_06843_Rhodotorula_toruloides,R_glutinis_G03968_R_glutinis
ORTHOMCL1608	BMF94_2311_Rhodotorula_taiwanensis,DMC30DRAFT_426928_Rhodotorula_diobovata,RHOBADRAFT_53731_Rhodotorula_graminis,RHTO_06842_Rhodotorula_toruloides,R_glutinis_G03967_R_glutinis
ORTHOMCL1609	BMF94_2312_Rhodotorula_taiwanensis,DMC30DRAFT_402947_Rhodotorula_diobovata,RHOBADRAFT_53728_Rhodotorula_graminis,RHTO_06841_Rhodotorula_toruloides,R_glutinis_G03964_R_glutinis
ORTHOMCL1610	BMF94_2313_Rhodotorula_taiwanensis,DMC30DRAFT_402944_Rhodotorula_diobovata,RHOBADRAFT_31825_Rhodotorula_graminis,RHTO_06840_Rhodotorula_toruloides,R_glutinis_G03965_R_glutinis
ORTHOMCL1611	BMF94_2316_Rhodotorula_taiwanensis,DMC30DRAFT_410181_Rhodotorula_diobovata,RHOBADRAFT_27339_Rhodotorula_graminis,RHTO_06881_Rhodotorula_toruloides,R_glutinis_G04049_R_glutinis
ORTHOMCL1612	BMF94_2317_Rhodotorula_taiwanensis,DMC30DRAFT_443180_Rhodotorula_diobovata,RHOBADRAFT_66498_Rhodotorula_graminis,RHTO_06880_Rhodotorula_toruloides,R_glutinis_G04050_R_glutinis
ORTHOMCL1613	BMF94_2318_Rhodotorula_taiwanensis,DMC30DRAFT_2250_Rhodotorula_diobovata,RHOBADRAFT_36851_Rhodotorula_graminis,RHTO_06879_Rhodotorula_toruloides,R_glutinis_G04051_R_glutinis
ORTHOMCL1614	BMF94_2320_Rhodotorula_taiwanensis,DMC30DRAFT_349424_Rhodotorula_diobovata,RHOBADRAFT_53682_Rhodotorula_graminis,RHTO_06903_Rhodotorula_toruloides,R_glutinis_G04731_R_glutinis
ORTHOMCL1616	BMF94_2324_Rhodotorula_taiwanensis,DMC30DRAFT_393088_Rhodotorula_diobovata,RHOBADRAFT_66478_Rhodotorula_graminis,RHTO_06898_Rhodotorula_toruloides,R_glutinis_G03917_R_glutinis
ORTHOMCL1617	BMF94_2326_Rhodotorula_taiwanensis,DMC30DRAFT_445530_Rhodotorula_diobovata,RHOBADRAFT_66479_Rhodotorula_graminis,RHTO_06895_Rhodotorula_toruloides,R_glutinis_G03914_R_glutinis
ORTHOMCL1618	BMF94_2327_Rhodotorula_taiwanensis,DMC30DRAFT_3150_Rhodotorula_diobovata,RHOBADRAFT_36786_Rhodotorula_graminis,RHTO_06894_Rhodotorula_toruloides,R_glutinis_G04017_R_glutinis
ORTHOMCL1619	BMF94_2328_Rhodotorula_taiwanensis,DMC30DRAFT_345187_Rhodotorula_diobovata,RHOBADRAFT_44371_Rhodotorula_graminis,RHTO_06893_Rhodotorula_toruloides,R_glutinis_G04018_R_glutinis
ORTHOMCL1620	BMF94_2330_Rhodotorula_taiwanensis,DMC30DRAFT_4705_Rhodotorula_diobovata,RHOBADRAFT_53786_Rhodotorula_graminis,RHTO_06890_Rhodotorula_toruloides,R_glutinis_G04020_R_glutinis
ORTHOMCL1621	BMF94_2331_Rhodotorula_taiwanensis,DMC30DRAFT_417875_Rhodotorula_diobovata,RHOBADRAFT_53613_Rhodotorula_graminis,RHTO_06803_Rhodotorula_toruloides,R_glutinis_G03825_R_glutinis
ORTHOMCL1622	BMF94_2333_Rhodotorula_taiwanensis,DMC30DRAFT_303619_Rhodotorula_diobovata,RHOBADRAFT_53615_Rhodotorula_graminis,RHTO_06805_Rhodotorula_toruloides,R_glutinis_G03827_R_glutinis
ORTHOMCL1623	BMF94_2334_Rhodotorula_taiwanensis,DMC30DRAFT_417874_Rhodotorula_diobovata,RHOBADRAFT_53614_Rhodotorula_graminis,RHTO_06804_Rhodotorula_toruloides,R_glutinis_G03826_R_glutinis
ORTHOMCL1624	BMF94_2336_Rhodotorula_taiwanensis,DMC30DRAFT_443124_Rhodotorula_diobovata,RHOBADRAFT_14991_Rhodotorula_graminis,RHTO_06791_Rhodotorula_toruloides,R_glutinis_G03894_R_glutinis
ORTHOMCL1625	BMF94_2338_Rhodotorula_taiwanensis,DMC30DRAFT_353886_Rhodotorula_diobovata,RHOBADRAFT_15178_Rhodotorula_graminis,RHTO_06787_Rhodotorula_toruloides,R_glutinis_G03821_R_glutinis
ORTHOMCL1626	BMF94_2340_Rhodotorula_taiwanensis,DMC30DRAFT_290470_Rhodotorula_diobovata,RHOBADRAFT_53668_Rhodotorula_graminis,RHTO_06772_Rhodotorula_toruloides,R_glutinis_G03887_R_glutinis
ORTHOMCL1627	BMF94_2341_Rhodotorula_taiwanensis,DMC30DRAFT_405974_Rhodotorula_diobovata,RHOBADRAFT_44236_Rhodotorula_graminis,RHTO_06771_Rhodotorula_toruloides,R_glutinis_G03891_R_glutinis
ORTHOMCL1628	BMF94_2342_Rhodotorula_taiwanensis,DMC30DRAFT_412735_Rhodotorula_diobovata,RHOBADRAFT_53670_Rhodotorula_graminis,RHTO_06794_Rhodotorula_toruloides,R_glutinis_G03892_R_glutinis
ORTHOMCL1629	BMF94_2343_Rhodotorula_taiwanensis,DMC30DRAFT_419835_Rhodotorula_diobovata,RHOBADRAFT_53671_Rhodotorula_graminis,RHTO_06793_Rhodotorula_toruloides,R_glutinis_G03893_R_glutinis
ORTHOMCL1630	BMF94_2345_Rhodotorula_taiwanensis,DMC30DRAFT_290632_Rhodotorula_diobovata,RHOBADRAFT_53667_Rhodotorula_graminis,RHTO_06790_Rhodotorula_toruloides,R_glutinis_G03886_R_glutinis
ORTHOMCL1631	BMF94_2346_Rhodotorula_taiwanensis,DMC30DRAFT_447708_Rhodotorula_diobovata,RHOBADRAFT_65066_Rhodotorula_graminis,RHTO_06789_Rhodotorula_toruloides,R_glutinis_G03885_R_glutinis
ORTHOMCL1632	BMF94_2347_Rhodotorula_taiwanensis,DMC30DRAFT_399699_Rhodotorula_diobovata,RHOBADRAFT_53664_Rhodotorula_graminis,RHTO_06775_Rhodotorula_toruloides,R_glutinis_G03883_R_glutinis
ORTHOMCL1633	BMF94_2349_Rhodotorula_taiwanensis,DMC30DRAFT_386203_Rhodotorula_diobovata,RHOBADRAFT_44463_Rhodotorula_graminis,RHTO_07037_Rhodotorula_toruloides,R_glutinis_G04100_R_glutinis
ORTHOMCL1634	BMF94_2350_Rhodotorula_taiwanensis,DMC30DRAFT_4516_Rhodotorula_diobovata,RHOBADRAFT_53867_Rhodotorula_graminis,RHTO_07036_Rhodotorula_toruloides,R_glutinis_G04102_R_glutinis
ORTHOMCL1635	BMF94_2351_Rhodotorula_taiwanensis,DMC30DRAFT_443254_Rhodotorula_diobovata,RHOBADRAFT_53873_Rhodotorula_graminis,RHTO_07035_Rhodotorula_toruloides,R_glutinis_G04109_R_glutinis
ORTHOMCL1636	BMF94_2352_Rhodotorula_taiwanensis,DMC30DRAFT_5494_Rhodotorula_diobovata,RHOBADRAFT_48542_Rhodotorula_graminis,RHTO_07034_Rhodotorula_toruloides,R_glutinis_G04108_R_glutinis
ORTHOMCL1637	BMF94_2354_Rhodotorula_taiwanensis,DMC30DRAFT_4471_Rhodotorula_diobovata,RHOBADRAFT_53870_Rhodotorula_graminis,RHTO_07031_Rhodotorula_toruloides,R_glutinis_G04105_R_glutinis
ORTHOMCL1638	BMF94_2355_Rhodotorula_taiwanensis,DMC30DRAFT_386222_Rhodotorula_diobovata,RHOBADRAFT_53869_Rhodotorula_graminis,RHTO_07030_Rhodotorula_toruloides,R_glutinis_G04104_R_glutinis
ORTHOMCL1639	BMF94_2356_Rhodotorula_taiwanensis,DMC30DRAFT_4596_Rhodotorula_diobovata,RHOBADRAFT_53868_Rhodotorula_graminis,RHTO_07029_Rhodotorula_toruloides,R_glutinis_G04103_R_glutinis
ORTHOMCL1640	BMF94_2357_Rhodotorula_taiwanensis,DMC30DRAFT_345354_Rhodotorula_diobovata,RHOBADRAFT_14897_Rhodotorula_graminis,RHTO_07022_Rhodotorula_toruloides,R_glutinis_G03985_R_glutinis
ORTHOMCL1641	BMF94_2358_Rhodotorula_taiwanensis,DMC30DRAFT_4907_Rhodotorula_diobovata,RHOBADRAFT_53757_Rhodotorula_graminis,RHTO_07021_Rhodotorula_toruloides,R_glutinis_G03984_R_glutinis
ORTHOMCL1642	BMF94_2359_Rhodotorula_taiwanensis,DMC30DRAFT_443250_Rhodotorula_diobovata,RHOBADRAFT_66517_Rhodotorula_graminis,RHTO_07024_Rhodotorula_toruloides,R_glutinis_G04114_R_glutinis
ORTHOMCL1643	BMF94_2362_Rhodotorula_taiwanensis,DMC30DRAFT_413001_Rhodotorula_diobovata,RHOBADRAFT_66515_Rhodotorula_graminis,RHTO_07027_Rhodotorula_toruloides,R_glutinis_G04111_R_glutinis
ORTHOMCL1644	BMF94_2364_Rhodotorula_taiwanensis,DMC30DRAFT_3590_Rhodotorula_diobovata,RHOBADRAFT_44344_Rhodotorula_graminis,RHTO_07019_Rhodotorula_toruloides,R_glutinis_G03990_R_glutinis
ORTHOMCL1645	BMF94_2365_Rhodotorula_taiwanensis,DMC30DRAFT_3875_Rhodotorula_diobovata,RHOBADRAFT_53759_Rhodotorula_graminis,RHTO_07017_Rhodotorula_toruloides,R_glutinis_G03991_R_glutinis
ORTHOMCL1646	BMF94_2366_Rhodotorula_taiwanensis,DMC30DRAFT_3546_Rhodotorula_diobovata,RHOBADRAFT_14938_Rhodotorula_graminis,RHTO_07015_Rhodotorula_toruloides,R_glutinis_G03993_R_glutinis
ORTHOMCL1647	BMF94_2367_Rhodotorula_taiwanensis,DMC30DRAFT_386171_Rhodotorula_diobovata,RHOBADRAFT_53762_Rhodotorula_graminis,RHTO_07014_Rhodotorula_toruloides,R_glutinis_G03994_R_glutinis
ORTHOMCL1648	BMF94_2368_Rhodotorula_taiwanensis,DMC30DRAFT_3515_Rhodotorula_diobovata,RHOBADRAFT_22009_Rhodotorula_graminis,RHTO_07013_Rhodotorula_toruloides,R_glutinis_G03995_R_glutinis
ORTHOMCL1649	BMF94_2369_Rhodotorula_taiwanensis,DMC30DRAFT_3538_Rhodotorula_diobovata,RHOBADRAFT_53765_Rhodotorula_graminis,RHTO_07011_Rhodotorula_toruloides,R_glutinis_G03997_R_glutinis
ORTHOMCL1650	BMF94_2370_Rhodotorula_taiwanensis,DMC30DRAFT_3562_Rhodotorula_diobovata,RHOBADRAFT_48520_Rhodotorula_graminis,RHTO_07004_Rhodotorula_toruloides,R_glutinis_G03998_R_glutinis
ORTHOMCL1651	BMF94_2371_Rhodotorula_taiwanensis,DMC30DRAFT_62850_Rhodotorula_diobovata,RHOBADRAFT_53596_Rhodotorula_graminis,RHTO_06957_Rhodotorula_toruloides,R_glutinis_G03807_R_glutinis
ORTHOMCL1652	BMF94_2372_Rhodotorula_taiwanensis,DMC30DRAFT_289673_Rhodotorula_diobovata,RHOBADRAFT_53698_Rhodotorula_graminis,RHTO_06814_Rhodotorula_toruloides,R_glutinis_G03926_R_glutinis
ORTHOMCL1653	BMF94_2373_Rhodotorula_taiwanensis,DMC30DRAFT_67129_Rhodotorula_diobovata,RHOBADRAFT_55179_Rhodotorula_graminis,RHTO_07670_Rhodotorula_toruloides,R_glutinis_G05287_R_glutinis
ORTHOMCL1654	BMF94_2374_Rhodotorula_taiwanensis,DMC30DRAFT_448960_Rhodotorula_diobovata,RHOBADRAFT_53597_Rhodotorula_graminis,RHTO_06956_Rhodotorula_toruloides,R_glutinis_G03809_R_glutinis
ORTHOMCL1655	BMF94_2375_Rhodotorula_taiwanensis,DMC30DRAFT_355763_Rhodotorula_diobovata,RHOBADRAFT_15360_Rhodotorula_graminis,RHTO_06848_Rhodotorula_toruloides,R_glutinis_G03789_R_glutinis
ORTHOMCL1656	BMF94_2378_Rhodotorula_taiwanensis,DMC30DRAFT_422555_Rhodotorula_diobovata,RHOBADRAFT_14979_Rhodotorula_graminis,RHTO_06877_Rhodotorula_toruloides,R_glutinis_G03808_R_glutinis
ORTHOMCL1657	BMF94_2380_Rhodotorula_taiwanensis,DMC30DRAFT_418781_Rhodotorula_diobovata,RHOBADRAFT_65055_Rhodotorula_graminis,RHTO_06875_Rhodotorula_toruloides,R_glutinis_G03835_R_glutinis
ORTHOMCL1658	BMF94_2381_Rhodotorula_taiwanensis,DMC30DRAFT_51054_Rhodotorula_diobovata,RHOBADRAFT_27067_Rhodotorula_graminis,RHTO_06870_Rhodotorula_toruloides,R_glutinis_G03840_R_glutinis
ORTHOMCL1659	BMF94_2382_Rhodotorula_taiwanensis,DMC30DRAFT_418785_Rhodotorula_diobovata,RHOBADRAFT_53623_Rhodotorula_graminis,RHTO_06871_Rhodotorula_toruloides,R_glutinis_G03839_R_glutinis
ORTHOMCL1660	BMF94_2383_Rhodotorula_taiwanensis,DMC30DRAFT_51048_Rhodotorula_diobovata,RHOBADRAFT_53622_Rhodotorula_graminis,RHTO_06872_Rhodotorula_toruloides,R_glutinis_G03838_R_glutinis
ORTHOMCL1661	BMF94_2384_Rhodotorula_taiwanensis,DMC30DRAFT_443227_Rhodotorula_diobovata,RHOBADRAFT_44458_Rhodotorula_graminis,RHTO_07043_Rhodotorula_toruloides,R_glutinis_G04097_R_glutinis
ORTHOMCL1662	BMF94_2385_Rhodotorula_taiwanensis,DMC30DRAFT_412994_Rhodotorula_diobovata,RHOBADRAFT_44457_Rhodotorula_graminis,RHTO_07044_Rhodotorula_toruloides,R_glutinis_G04096_R_glutinis
ORTHOMCL1663	BMF94_2386_Rhodotorula_taiwanensis,DMC30DRAFT_410209_Rhodotorula_diobovata,RHOBADRAFT_44456_Rhodotorula_graminis,RHTO_07045_Rhodotorula_toruloides,R_glutinis_G04095_R_glutinis
ORTHOMCL1664	BMF94_2388_Rhodotorula_taiwanensis,DMC30DRAFT_6620_Rhodotorula_diobovata,RHOBADRAFT_44337_Rhodotorula_graminis,RHTO_02485_Rhodotorula_toruloides,R_glutinis_G03988_R_glutinis
ORTHOMCL1665	BMF94_2390_Rhodotorula_taiwanensis,DMC30DRAFT_386339_Rhodotorula_diobovata,RHOBADRAFT_31827_Rhodotorula_graminis,RHTO_02483_Rhodotorula_toruloides,R_glutinis_G03986_R_glutinis
ORTHOMCL1666	BMF94_2391_Rhodotorula_taiwanensis,DMC30DRAFT_6463_Rhodotorula_diobovata,RHOBADRAFT_53749_Rhodotorula_graminis,RHTO_07054_Rhodotorula_toruloides,R_glutinis_G03989_R_glutinis
ORTHOMCL1667	BMF94_2393_Rhodotorula_taiwanensis,DMC30DRAFT_423436_Rhodotorula_diobovata,RHOBADRAFT_53908_Rhodotorula_graminis,RHTO_02437_Rhodotorula_toruloides,R_glutinis_G04143_R_glutinis
ORTHOMCL1668	BMF94_2394_Rhodotorula_taiwanensis,DMC30DRAFT_370893_Rhodotorula_diobovata,RHOBADRAFT_53907_Rhodotorula_graminis,RHTO_02438_Rhodotorula_toruloides,R_glutinis_G04142_R_glutinis
ORTHOMCL1669	BMF94_2395_Rhodotorula_taiwanensis,DMC30DRAFT_386421_Rhodotorula_diobovata,RHOBADRAFT_53909_Rhodotorula_graminis,RHTO_02436_Rhodotorula_toruloides,R_glutinis_G04144_R_glutinis
ORTHOMCL1670	BMF94_2396_Rhodotorula_taiwanensis,DMC30DRAFT_360029_Rhodotorula_diobovata,RHOBADRAFT_53936_Rhodotorula_graminis,RHTO_02429_Rhodotorula_toruloides,R_glutinis_G04174_R_glutinis
ORTHOMCL1671	BMF94_2397_Rhodotorula_taiwanensis,DMC30DRAFT_360032_Rhodotorula_diobovata,RHOBADRAFT_15193_Rhodotorula_graminis,RHTO_02430_Rhodotorula_toruloides,R_glutinis_G04175_R_glutinis
ORTHOMCL1672	BMF94_2399_Rhodotorula_taiwanensis,DMC30DRAFT_5072_Rhodotorula_diobovata,RHOBADRAFT_53788_Rhodotorula_graminis,RHTO_06822_Rhodotorula_toruloides,R_glutinis_G04022_R_glutinis
ORTHOMCL1673	BMF94_2400_Rhodotorula_taiwanensis,DMC30DRAFT_413013_Rhodotorula_diobovata,RHOBADRAFT_27290_Rhodotorula_graminis,RHTO_06823_Rhodotorula_toruloides,R_glutinis_G04023_R_glutinis
ORTHOMCL1674	BMF94_2402_Rhodotorula_taiwanensis,DMC30DRAFT_413011_Rhodotorula_diobovata,RHOBADRAFT_53791_Rhodotorula_graminis,RHTO_06798_Rhodotorula_toruloides,R_glutinis_G04025_R_glutinis
ORTHOMCL1675	BMF94_2403_Rhodotorula_taiwanensis,DMC30DRAFT_5707_Rhodotorula_diobovata,RHOBADRAFT_36805_Rhodotorula_graminis,RHTO_06834_Rhodotorula_toruloides,R_glutinis_G04026_R_glutinis
ORTHOMCL1676	BMF94_2405_Rhodotorula_taiwanensis,DMC30DRAFT_423053_Rhodotorula_diobovata,RHOBADRAFT_53851_Rhodotorula_graminis,RHTO_06832_Rhodotorula_toruloides,R_glutinis_G04084_R_glutinis
ORTHOMCL1677	BMF94_2413_Rhodotorula_taiwanensis,DMC30DRAFT_385897_Rhodotorula_diobovata,RHOBADRAFT_65104_Rhodotorula_graminis,RHTO_06826_Rhodotorula_toruloides,R_glutinis_G04086_R_glutinis
ORTHOMCL1678	BMF94_2414_Rhodotorula_taiwanensis,DMC30DRAFT_370590_Rhodotorula_diobovata,RHOBADRAFT_44441_Rhodotorula_graminis,RHTO_06796_Rhodotorula_toruloides,R_glutinis_G04082_R_glutinis
ORTHOMCL1679	BMF94_2415_Rhodotorula_taiwanensis,DMC30DRAFT_345236_Rhodotorula_diobovata,RHOBADRAFT_2653_Rhodotorula_graminis,RHTO_06770_Rhodotorula_toruloides,R_glutinis_G04081_R_glutinis
ORTHOMCL1680	BMF94_2416_Rhodotorula_taiwanensis,DMC30DRAFT_385926_Rhodotorula_diobovata,RHOBADRAFT_66506_Rhodotorula_graminis,RHTO_06769_Rhodotorula_toruloides,R_glutinis_G04080_R_glutinis
ORTHOMCL1681	BMF94_2417_Rhodotorula_taiwanensis,DMC30DRAFT_370589_Rhodotorula_diobovata,RHOBADRAFT_27387_Rhodotorula_graminis,RHTO_06780_Rhodotorula_toruloides,R_glutinis_G04083_R_glutinis
ORTHOMCL1682	BMF94_2418_Rhodotorula_taiwanensis,DMC30DRAFT_412736_Rhodotorula_diobovata,RHOBADRAFT_53655_Rhodotorula_graminis,RHTO_06782_Rhodotorula_toruloides,R_glutinis_G03875_R_glutinis
ORTHOMCL1683	BMF94_2419_Rhodotorula_taiwanensis,DMC30DRAFT_121623_Rhodotorula_diobovata,RHOBADRAFT_53656_Rhodotorula_graminis,RHTO_06783_Rhodotorula_toruloides,R_glutinis_G03876_R_glutinis
ORTHOMCL1684	BMF94_2420_Rhodotorula_taiwanensis,DMC30DRAFT_419840_Rhodotorula_diobovata,RHOBADRAFT_53657_Rhodotorula_graminis,RHTO_06784_Rhodotorula_toruloides,R_glutinis_G03877_R_glutinis
ORTHOMCL1685	BMF94_2422_Rhodotorula_taiwanensis,DMC30DRAFT_400378_Rhodotorula_diobovata,RHOBADRAFT_53637_Rhodotorula_graminis,RHTO_06935_Rhodotorula_toruloides,R_glutinis_G03854_R_glutinis
ORTHOMCL1686	BMF94_2423_Rhodotorula_taiwanensis,DMC30DRAFT_400380_Rhodotorula_diobovata,RHOBADRAFT_53638_Rhodotorula_graminis,RHTO_06934_Rhodotorula_toruloides,R_glutinis_G03855_R_glutinis
ORTHOMCL1687	BMF94_2424_Rhodotorula_taiwanensis,DMC30DRAFT_304328_Rhodotorula_diobovata,RHOBADRAFT_36596_Rhodotorula_graminis,RHTO_06932_Rhodotorula_toruloides,R_glutinis_G03858_R_glutinis
ORTHOMCL1688	BMF94_2425_Rhodotorula_taiwanensis,DMC30DRAFT_353863_Rhodotorula_diobovata,RHOBADRAFT_36593_Rhodotorula_graminis,RHTO_06933_Rhodotorula_toruloides,R_glutinis_G03856_R_glutinis
ORTHOMCL1689	BMF94_2426_Rhodotorula_taiwanensis,DMC30DRAFT_421310_Rhodotorula_diobovata,RHOBADRAFT_66457_Rhodotorula_graminis,RHTO_06850_Rhodotorula_toruloides,R_glutinis_G03799_R_glutinis
ORTHOMCL1690	BMF94_2427_Rhodotorula_taiwanensis,DMC30DRAFT_393064_Rhodotorula_diobovata,RHOBADRAFT_36677_Rhodotorula_graminis,RHTO_06817_Rhodotorula_toruloides,R_glutinis_G03925_R_glutinis
ORTHOMCL1691	BMF94_2428_Rhodotorula_taiwanensis,DMC30DRAFT_393066_Rhodotorula_diobovata,RHOBADRAFT_66481_Rhodotorula_graminis,RHTO_06818_Rhodotorula_toruloides,R_glutinis_G03924_R_glutinis
ORTHOMCL1692	BMF94_2429_Rhodotorula_taiwanensis,DMC30DRAFT_434122_Rhodotorula_diobovata,RHOBADRAFT_53693_Rhodotorula_graminis,RHTO_06819_Rhodotorula_toruloides,R_glutinis_G03922_R_glutinis
ORTHOMCL1693	BMF94_2430_Rhodotorula_taiwanensis,DMC30DRAFT_393070_Rhodotorula_diobovata,RHOBADRAFT_66480_Rhodotorula_graminis,RHTO_06820_Rhodotorula_toruloides,R_glutinis_G03923_R_glutinis
ORTHOMCL1694	BMF94_2431_Rhodotorula_taiwanensis,DMC30DRAFT_3309_Rhodotorula_diobovata,RHOBADRAFT_36783_Rhodotorula_graminis,RHTO_06821_Rhodotorula_toruloides,R_glutinis_G04016_R_glutinis
ORTHOMCL1695	BMF94_2432_Rhodotorula_taiwanensis,DMC30DRAFT_362137_Rhodotorula_diobovata,RHOBADRAFT_27008_Rhodotorula_graminis,RHTO_06852_Rhodotorula_toruloides,R_glutinis_G03798_R_glutinis
ORTHOMCL1696	BMF94_2433_Rhodotorula_taiwanensis,DMC30DRAFT_393041_Rhodotorula_diobovata,RHOBADRAFT_65048_Rhodotorula_graminis,RHTO_06853_Rhodotorula_toruloides,R_glutinis_G03797_R_glutinis
ORTHOMCL1697	BMF94_2434_Rhodotorula_taiwanensis,DMC30DRAFT_411118_Rhodotorula_diobovata,RHOBADRAFT_44131_Rhodotorula_graminis,RHTO_06854_Rhodotorula_toruloides,R_glutinis_G03796_R_glutinis
ORTHOMCL1698	BMF94_2436_Rhodotorula_taiwanensis,DMC30DRAFT_393030_Rhodotorula_diobovata,RHOBADRAFT_53582_Rhodotorula_graminis,RHTO_06856_Rhodotorula_toruloides,R_glutinis_G03794_R_glutinis
ORTHOMCL1699	BMF94_2437_Rhodotorula_taiwanensis,DMC30DRAFT_374654_Rhodotorula_diobovata,RHOBADRAFT_44128_Rhodotorula_graminis,RHTO_06857_Rhodotorula_toruloides,R_glutinis_G03793_R_glutinis
ORTHOMCL1700	BMF94_2441_Rhodotorula_taiwanensis,DMC30DRAFT_434024_Rhodotorula_diobovata,RHOBADRAFT_53577_Rhodotorula_graminis,RHTO_06863_Rhodotorula_toruloides,R_glutinis_G03790_R_glutinis
ORTHOMCL1701	BMF94_2446_Rhodotorula_taiwanensis,DMC30DRAFT_355409_Rhodotorula_diobovata,RHOBADRAFT_44292_Rhodotorula_graminis,RHTO_06868_Rhodotorula_toruloides,R_glutinis_G03946_R_glutinis
ORTHOMCL1702	BMF94_2447_Rhodotorula_taiwanensis,DMC30DRAFT_50938_Rhodotorula_diobovata,RHOBADRAFT_53716_Rhodotorula_graminis,RHTO_06867_Rhodotorula_toruloides,R_glutinis_G03947_R_glutinis
ORTHOMCL1703	BMF94_2448_Rhodotorula_taiwanensis,DMC30DRAFT_402952_Rhodotorula_diobovata,RHOBADRAFT_27218_Rhodotorula_graminis,RHTO_06866_Rhodotorula_toruloides,R_glutinis_G03960_R_glutinis
ORTHOMCL1704	BMF94_2452_Rhodotorula_taiwanensis,DMC30DRAFT_79373_Rhodotorula_diobovata,RHOBADRAFT_65623_Rhodotorula_graminis,RHTO_07708_Rhodotorula_toruloides,R_glutinis_G06148_R_glutinis
ORTHOMCL1705	BMF94_2453_Rhodotorula_taiwanensis,DMC30DRAFT_414553_Rhodotorula_diobovata,RHOBADRAFT_46856_Rhodotorula_graminis,RHTO_07707_Rhodotorula_toruloides,R_glutinis_G06149_R_glutinis
ORTHOMCL1706	BMF94_2454_Rhodotorula_taiwanensis,DMC30DRAFT_355511_Rhodotorula_diobovata,RHOBADRAFT_46885_Rhodotorula_graminis,RHTO_07747_Rhodotorula_toruloides,R_glutinis_G06157_R_glutinis
ORTHOMCL1707	BMF94_2455_Rhodotorula_taiwanensis,DMC30DRAFT_54553_Rhodotorula_diobovata,RHOBADRAFT_46884_Rhodotorula_graminis,RHTO_07746_Rhodotorula_toruloides,R_glutinis_G06156_R_glutinis
ORTHOMCL1708	BMF94_2460_Rhodotorula_taiwanensis,DMC30DRAFT_373335_Rhodotorula_diobovata,RHOBADRAFT_18117_Rhodotorula_graminis,RHTO_07700_Rhodotorula_toruloides,R_glutinis_G06145_R_glutinis
ORTHOMCL1709	BMF94_2461_Rhodotorula_taiwanensis,DMC30DRAFT_360746_Rhodotorula_diobovata,RHOBADRAFT_55870_Rhodotorula_graminis,RHTO_07701_Rhodotorula_toruloides,R_glutinis_G06123_R_glutinis
ORTHOMCL1710	BMF94_2462_Rhodotorula_taiwanensis,DMC30DRAFT_79252_Rhodotorula_diobovata,RHOBADRAFT_39434_Rhodotorula_graminis,RHTO_07703_Rhodotorula_toruloides,R_glutinis_G06125_R_glutinis
ORTHOMCL1711	BMF94_2463_Rhodotorula_taiwanensis,DMC30DRAFT_410807_Rhodotorula_diobovata,RHOBADRAFT_46861_Rhodotorula_graminis,RHTO_07704_Rhodotorula_toruloides,R_glutinis_G06144_R_glutinis
ORTHOMCL1712	BMF94_2468_Rhodotorula_taiwanensis,DMC30DRAFT_410803_Rhodotorula_diobovata,RHOBADRAFT_55883_Rhodotorula_graminis,RHTO_07696_Rhodotorula_toruloides,R_glutinis_G06138_R_glutinis
ORTHOMCL1713	BMF94_2469_Rhodotorula_taiwanensis,DMC30DRAFT_78467_Rhodotorula_diobovata,RHOBADRAFT_55878_Rhodotorula_graminis,RHTO_07692_Rhodotorula_toruloides,R_glutinis_G06143_R_glutinis
ORTHOMCL1714	BMF94_2470_Rhodotorula_taiwanensis,DMC30DRAFT_419993_Rhodotorula_diobovata,RHOBADRAFT_55838_Rhodotorula_graminis,RHTO_03955_Rhodotorula_toruloides,R_glutinis_G06082_R_glutinis
ORTHOMCL1715	BMF94_2471_Rhodotorula_taiwanensis,DMC30DRAFT_133246_Rhodotorula_diobovata,RHOBADRAFT_66932_Rhodotorula_graminis,RHTO_03952_Rhodotorula_toruloides,R_glutinis_G06083_R_glutinis
ORTHOMCL1716	BMF94_2472_Rhodotorula_taiwanensis,DMC30DRAFT_409977_Rhodotorula_diobovata,RHOBADRAFT_46813_Rhodotorula_graminis,RHTO_03946_Rhodotorula_toruloides,R_glutinis_G06084_R_glutinis
ORTHOMCL1717	BMF94_2475_Rhodotorula_taiwanensis,DMC30DRAFT_150539_Rhodotorula_diobovata,RHOBADRAFT_46819_Rhodotorula_graminis,RHTO_03945_Rhodotorula_toruloides,R_glutinis_G06091_R_glutinis
ORTHOMCL1718	BMF94_2478_Rhodotorula_taiwanensis,DMC30DRAFT_348010_Rhodotorula_diobovata,RHOBADRAFT_9642_Rhodotorula_graminis,RHTO_03978_Rhodotorula_toruloides,R_glutinis_G06095_R_glutinis
ORTHOMCL1719	BMF94_2481_Rhodotorula_taiwanensis,DMC30DRAFT_411297_Rhodotorula_diobovata,RHOBADRAFT_35355_Rhodotorula_graminis,RHTO_02862_Rhodotorula_toruloides,R_glutinis_G02989_R_glutinis
ORTHOMCL1720	BMF94_2484_Rhodotorula_taiwanensis,DMC30DRAFT_414505_Rhodotorula_diobovata,RHOBADRAFT_55850_Rhodotorula_graminis,RHTO_03972_Rhodotorula_toruloides,R_glutinis_G06100_R_glutinis
ORTHOMCL1721	BMF94_2486_Rhodotorula_taiwanensis,DMC30DRAFT_414504_Rhodotorula_diobovata,RHOBADRAFT_18305_Rhodotorula_graminis,RHTO_03971_Rhodotorula_toruloides,R_glutinis_G06099_R_glutinis
ORTHOMCL1722	BMF94_2487_Rhodotorula_taiwanensis,DMC30DRAFT_77267_Rhodotorula_diobovata,RHOBADRAFT_46818_Rhodotorula_graminis,RHTO_03966_Rhodotorula_toruloides,R_glutinis_G06090_R_glutinis
ORTHOMCL1723	BMF94_2489_Rhodotorula_taiwanensis,DMC30DRAFT_236378_Rhodotorula_diobovata,RHOBADRAFT_52737_Rhodotorula_graminis,RHTO_02672_Rhodotorula_toruloides,R_glutinis_G03065_R_glutinis
ORTHOMCL1724	BMF94_2491_Rhodotorula_taiwanensis,DMC30DRAFT_396913_Rhodotorula_diobovata,RHOBADRAFT_52742_Rhodotorula_graminis,RHTO_02675_Rhodotorula_toruloides,R_glutinis_G03069_R_glutinis
ORTHOMCL1725	BMF94_2492_Rhodotorula_taiwanensis,DMC30DRAFT_236744_Rhodotorula_diobovata,RHOBADRAFT_35455_Rhodotorula_graminis,RHTO_02676_Rhodotorula_toruloides,R_glutinis_G03074_R_glutinis
ORTHOMCL1726	BMF94_2493_Rhodotorula_taiwanensis,DMC30DRAFT_236743_Rhodotorula_diobovata,RHOBADRAFT_25888_Rhodotorula_graminis,RHTO_02683_Rhodotorula_toruloides,R_glutinis_G03073_R_glutinis
ORTHOMCL1727	BMF94_2494_Rhodotorula_taiwanensis,DMC30DRAFT_416691_Rhodotorula_diobovata,RHOBADRAFT_25885_Rhodotorula_graminis,RHTO_02684_Rhodotorula_toruloides,R_glutinis_G03072_R_glutinis
ORTHOMCL1728	BMF94_2497_Rhodotorula_taiwanensis,DMC30DRAFT_411605_Rhodotorula_diobovata,RHOBADRAFT_25871_Rhodotorula_graminis,RHTO_02687_Rhodotorula_toruloides,R_glutinis_G03067_R_glutinis
ORTHOMCL1729	BMF94_2500_Rhodotorula_taiwanensis,DMC30DRAFT_380648_Rhodotorula_diobovata,RHOBADRAFT_13841_Rhodotorula_graminis,RHTO_02697_Rhodotorula_toruloides,R_glutinis_G03062_R_glutinis
ORTHOMCL1730	BMF94_2501_Rhodotorula_taiwanensis,DMC30DRAFT_446787_Rhodotorula_diobovata,RHOBADRAFT_52741_Rhodotorula_graminis,RHTO_02688_Rhodotorula_toruloides,R_glutinis_G03068_R_glutinis
ORTHOMCL1731	BMF94_2503_Rhodotorula_taiwanensis,DMC30DRAFT_410617_Rhodotorula_diobovata,RHOBADRAFT_25968_Rhodotorula_graminis,RHTO_02828_Rhodotorula_toruloides,R_glutinis_G03156_R_glutinis
ORTHOMCL1732	BMF94_2504_Rhodotorula_taiwanensis,DMC30DRAFT_296561_Rhodotorula_diobovata,RHOBADRAFT_43157_Rhodotorula_graminis,RHTO_02827_Rhodotorula_toruloides,R_glutinis_G03113_R_glutinis
ORTHOMCL1733	BMF94_2506_Rhodotorula_taiwanensis,DMC30DRAFT_414017_Rhodotorula_diobovata,RHOBADRAFT_52801_Rhodotorula_graminis,RHTO_02825_Rhodotorula_toruloides,R_glutinis_G03157_R_glutinis
ORTHOMCL1734	BMF94_2508_Rhodotorula_taiwanensis,DMC30DRAFT_354293_Rhodotorula_diobovata,RHOBADRAFT_64840_Rhodotorula_graminis,RHTO_02789_Rhodotorula_toruloides,R_glutinis_G03188_R_glutinis
ORTHOMCL1735	BMF94_2509_Rhodotorula_taiwanensis,DMC30DRAFT_422258_Rhodotorula_diobovata,RHOBADRAFT_66271_Rhodotorula_graminis,RHTO_02909_Rhodotorula_toruloides,R_glutinis_G03101_R_glutinis
ORTHOMCL1736	BMF94_2511_Rhodotorula_taiwanensis,DMC30DRAFT_418114_Rhodotorula_diobovata,RHOBADRAFT_35500_Rhodotorula_graminis,RHTO_02911_Rhodotorula_toruloides,R_glutinis_G03099_R_glutinis
ORTHOMCL1737	BMF94_2514_Rhodotorula_taiwanensis,DMC30DRAFT_448146_Rhodotorula_diobovata,RHOBADRAFT_52781_Rhodotorula_graminis,RHTO_02916_Rhodotorula_toruloides,R_glutinis_G03096_R_glutinis
ORTHOMCL1738	BMF94_2515_Rhodotorula_taiwanensis,DMC30DRAFT_418110_Rhodotorula_diobovata,RHOBADRAFT_52782_Rhodotorula_graminis,RHTO_02917_Rhodotorula_toruloides,R_glutinis_G03095_R_glutinis
ORTHOMCL1739	BMF94_2516_Rhodotorula_taiwanensis,DMC30DRAFT_15224_Rhodotorula_diobovata,RHOBADRAFT_52783_Rhodotorula_graminis,RHTO_02918_Rhodotorula_toruloides,R_glutinis_G03094_R_glutinis
ORTHOMCL1740	BMF94_2517_Rhodotorula_taiwanensis,DMC30DRAFT_15163_Rhodotorula_diobovata,RHOBADRAFT_43178_Rhodotorula_graminis,RHTO_02919_Rhodotorula_toruloides,R_glutinis_G03093_R_glutinis
ORTHOMCL1741	BMF94_2519_Rhodotorula_taiwanensis,DMC30DRAFT_407372_Rhodotorula_diobovata,RHOBADRAFT_52785_Rhodotorula_graminis,RHTO_02921_Rhodotorula_toruloides,R_glutinis_G03089_R_glutinis
ORTHOMCL1742	BMF94_2520_Rhodotorula_taiwanensis,DMC30DRAFT_138210_Rhodotorula_diobovata,RHOBADRAFT_52787_Rhodotorula_graminis,RHTO_02922_Rhodotorula_toruloides,R_glutinis_G03088_R_glutinis
ORTHOMCL1743	BMF94_2522_Rhodotorula_taiwanensis,DMC30DRAFT_406631_Rhodotorula_diobovata,RHOBADRAFT_31584_Rhodotorula_graminis,RHTO_02924_Rhodotorula_toruloides,R_glutinis_G03087_R_glutinis
ORTHOMCL1744	BMF94_2523_Rhodotorula_taiwanensis,DMC30DRAFT_415889_Rhodotorula_diobovata,RHOBADRAFT_66286_Rhodotorula_graminis,RHTO_02926_Rhodotorula_toruloides,R_glutinis_G03125_R_glutinis
ORTHOMCL1745	BMF94_2524_Rhodotorula_taiwanensis,DMC30DRAFT_195192_Rhodotorula_diobovata,RHOBADRAFT_52830_Rhodotorula_graminis,RHTO_02927_Rhodotorula_toruloides,R_glutinis_G03124_R_glutinis
ORTHOMCL1746	BMF94_2525_Rhodotorula_taiwanensis,DMC30DRAFT_195259_Rhodotorula_diobovata,RHOBADRAFT_43231_Rhodotorula_graminis,RHTO_02925_Rhodotorula_toruloides,R_glutinis_G03123_R_glutinis
ORTHOMCL1747	BMF94_2526_Rhodotorula_taiwanensis,DMC30DRAFT_350375_Rhodotorula_diobovata,RHOBADRAFT_52827_Rhodotorula_graminis,RHTO_02930_Rhodotorula_toruloides,R_glutinis_G03128_R_glutinis
ORTHOMCL1748	BMF94_2528_Rhodotorula_taiwanensis,DMC30DRAFT_295253_Rhodotorula_diobovata,RHOBADRAFT_66257_Rhodotorula_graminis,RHTO_02759_Rhodotorula_toruloides,R_glutinis_G03013_R_glutinis
ORTHOMCL1749	BMF94_2529_Rhodotorula_taiwanensis,DMC30DRAFT_444174_Rhodotorula_diobovata,RHOBADRAFT_13625_Rhodotorula_graminis,RHTO_02760_Rhodotorula_toruloides,R_glutinis_G03012_R_glutinis
ORTHOMCL1750	BMF94_2530_Rhodotorula_taiwanensis,DMC30DRAFT_294151_Rhodotorula_diobovata,RHOBADRAFT_52859_Rhodotorula_graminis,RHTO_02766_Rhodotorula_toruloides,R_glutinis_G03197_R_glutinis
ORTHOMCL1751	BMF94_2531_Rhodotorula_taiwanensis,DMC30DRAFT_444143_Rhodotorula_diobovata,RHOBADRAFT_52860_Rhodotorula_graminis,RHTO_02767_Rhodotorula_toruloides,R_glutinis_G03198_R_glutinis
ORTHOMCL1752	BMF94_2533_Rhodotorula_taiwanensis,DMC30DRAFT_413934_Rhodotorula_diobovata,RHOBADRAFT_52862_Rhodotorula_graminis,RHTO_02769_Rhodotorula_toruloides,R_glutinis_G03200_R_glutinis
ORTHOMCL1753	BMF94_2534_Rhodotorula_taiwanensis,DMC30DRAFT_420800_Rhodotorula_diobovata,RHOBADRAFT_52863_Rhodotorula_graminis,RHTO_02770_Rhodotorula_toruloides,R_glutinis_G03199_R_glutinis
ORTHOMCL1754	BMF94_2536_Rhodotorula_taiwanensis,DMC30DRAFT_341061_Rhodotorula_diobovata,RHOBADRAFT_52865_Rhodotorula_graminis,RHTO_02773_Rhodotorula_toruloides,R_glutinis_G03202_R_glutinis
ORTHOMCL1755	BMF94_2538_Rhodotorula_taiwanensis,DMC30DRAFT_294102_Rhodotorula_diobovata,RHOBADRAFT_43277_Rhodotorula_graminis,RHTO_02775_Rhodotorula_toruloides,R_glutinis_G03204_R_glutinis
ORTHOMCL1756	BMF94_2539_Rhodotorula_taiwanensis,DMC30DRAFT_401085_Rhodotorula_diobovata,RHOBADRAFT_48315_Rhodotorula_graminis,RHTO_02776_Rhodotorula_toruloides,R_glutinis_G03191_R_glutinis
ORTHOMCL1757	BMF94_2541_Rhodotorula_taiwanensis,DMC30DRAFT_444157_Rhodotorula_diobovata,RHOBADRAFT_35600_Rhodotorula_graminis,RHTO_02778_Rhodotorula_toruloides,R_glutinis_G03193_R_glutinis
ORTHOMCL1758	BMF94_2543_Rhodotorula_taiwanensis,DMC30DRAFT_410581_Rhodotorula_diobovata,RHOBADRAFT_52867_Rhodotorula_graminis,RHTO_02781_Rhodotorula_toruloides,R_glutinis_G03205_R_glutinis
ORTHOMCL1759	BMF94_2544_Rhodotorula_taiwanensis,DMC30DRAFT_388987_Rhodotorula_diobovata,RHOBADRAFT_52868_Rhodotorula_graminis,RHTO_02782_Rhodotorula_toruloides,R_glutinis_G03206_R_glutinis
ORTHOMCL1760	BMF94_2545_Rhodotorula_taiwanensis,DMC30DRAFT_444155_Rhodotorula_diobovata,RHOBADRAFT_52856_Rhodotorula_graminis,RHTO_02783_Rhodotorula_toruloides,R_glutinis_G03195_R_glutinis
ORTHOMCL1761	BMF94_2546_Rhodotorula_taiwanensis,DMC30DRAFT_401086_Rhodotorula_diobovata,RHOBADRAFT_52852_Rhodotorula_graminis,RHTO_02784_Rhodotorula_toruloides,R_glutinis_G03190_R_glutinis
ORTHOMCL1762	BMF94_2548_Rhodotorula_taiwanensis,DMC30DRAFT_354288_Rhodotorula_diobovata,RHOBADRAFT_43258_Rhodotorula_graminis,RHTO_02788_Rhodotorula_toruloides,R_glutinis_G03187_R_glutinis
ORTHOMCL1763	BMF94_2550_Rhodotorula_taiwanensis,DMC30DRAFT_195127_Rhodotorula_diobovata,RHOBADRAFT_64819_Rhodotorula_graminis,RHTO_02904_Rhodotorula_toruloides,R_glutinis_G03103_R_glutinis
ORTHOMCL1764	BMF94_2552_Rhodotorula_taiwanensis,DMC30DRAFT_195123_Rhodotorula_diobovata,RHOBADRAFT_35567_Rhodotorula_graminis,RHTO_02903_Rhodotorula_toruloides,R_glutinis_G03122_R_glutinis
ORTHOMCL1765	BMF94_2553_Rhodotorula_taiwanensis,DMC30DRAFT_394479_Rhodotorula_diobovata,RHOBADRAFT_52833_Rhodotorula_graminis,RHTO_02902_Rhodotorula_toruloides,R_glutinis_G03121_R_glutinis
ORTHOMCL1766	BMF94_2555_Rhodotorula_taiwanensis,DMC30DRAFT_435783_Rhodotorula_diobovata,RHOBADRAFT_35572_Rhodotorula_graminis,RHTO_02900_Rhodotorula_toruloides,R_glutinis_G03119_R_glutinis
ORTHOMCL1767	BMF94_2556_Rhodotorula_taiwanensis,DMC30DRAFT_195421_Rhodotorula_diobovata,RHOBADRAFT_26019_Rhodotorula_graminis,RHTO_02899_Rhodotorula_toruloides,R_glutinis_G03118_R_glutinis
ORTHOMCL1768	BMF94_2558_Rhodotorula_taiwanensis,DMC30DRAFT_139696_Rhodotorula_diobovata,RHOBADRAFT_35710_Rhodotorula_graminis,RHTO_03058_Rhodotorula_toruloides,R_glutinis_G03299_R_glutinis
ORTHOMCL1769	BMF94_2559_Rhodotorula_taiwanensis,DMC30DRAFT_372428_Rhodotorula_diobovata,RHOBADRAFT_52681_Rhodotorula_graminis,RHTO_02864_Rhodotorula_toruloides,R_glutinis_G03007_R_glutinis
ORTHOMCL1770	BMF94_2560_Rhodotorula_taiwanensis,DMC30DRAFT_415043_Rhodotorula_diobovata,RHOBADRAFT_52956_Rhodotorula_graminis,RHTO_03063_Rhodotorula_toruloides,R_glutinis_G03310_R_glutinis
ORTHOMCL1771	BMF94_2561_Rhodotorula_taiwanensis,DMC30DRAFT_415042_Rhodotorula_diobovata,RHOBADRAFT_26165_Rhodotorula_graminis,RHTO_03064_Rhodotorula_toruloides,R_glutinis_G03311_R_glutinis
ORTHOMCL1772	BMF94_2562_Rhodotorula_taiwanensis,DMC30DRAFT_421191_Rhodotorula_diobovata,RHOBADRAFT_13988_Rhodotorula_graminis,RHTO_03066_Rhodotorula_toruloides,R_glutinis_G03312_R_glutinis
ORTHOMCL1773	BMF94_2567_Rhodotorula_taiwanensis,DMC30DRAFT_139417_Rhodotorula_diobovata,RHOBADRAFT_52955_Rhodotorula_graminis,RHTO_03069_Rhodotorula_toruloides,R_glutinis_G03309_R_glutinis
ORTHOMCL1774	BMF94_2568_Rhodotorula_taiwanensis,DMC30DRAFT_374127_Rhodotorula_diobovata,RHOBADRAFT_35722_Rhodotorula_graminis,RHTO_03075_Rhodotorula_toruloides,R_glutinis_G03313_R_glutinis
ORTHOMCL1775	BMF94_2569_Rhodotorula_taiwanensis,DMC30DRAFT_415029_Rhodotorula_diobovata,RHOBADRAFT_52962_Rhodotorula_graminis,RHTO_03074_Rhodotorula_toruloides,R_glutinis_G03319_R_glutinis
ORTHOMCL1776	BMF94_2570_Rhodotorula_taiwanensis,DMC30DRAFT_410990_Rhodotorula_diobovata,RHOBADRAFT_52963_Rhodotorula_graminis,RHTO_03073_Rhodotorula_toruloides,R_glutinis_G03320_R_glutinis
ORTHOMCL1777	BMF94_2571_Rhodotorula_taiwanensis,DMC30DRAFT_445202_Rhodotorula_diobovata,RHOBADRAFT_64859_Rhodotorula_graminis,RHTO_03072_Rhodotorula_toruloides,R_glutinis_G03321_R_glutinis
ORTHOMCL1778	BMF94_2572_Rhodotorula_taiwanensis,DMC30DRAFT_138985_Rhodotorula_diobovata,RHOBADRAFT_52965_Rhodotorula_graminis,RHTO_03071_Rhodotorula_toruloides,R_glutinis_G03322_R_glutinis
ORTHOMCL1779	BMF94_2573_Rhodotorula_taiwanensis,DMC30DRAFT_391994_Rhodotorula_diobovata,RHOBADRAFT_52966_Rhodotorula_graminis,RHTO_03070_Rhodotorula_toruloides,R_glutinis_G03323_R_glutinis
ORTHOMCL1780	BMF94_2574_Rhodotorula_taiwanensis,DMC30DRAFT_365907_Rhodotorula_diobovata,RHOBADRAFT_64889_Rhodotorula_graminis,RHTO_03206_Rhodotorula_toruloides,R_glutinis_G03438_R_glutinis
ORTHOMCL1781	BMF94_2575_Rhodotorula_taiwanensis,DMC30DRAFT_417508_Rhodotorula_diobovata,RHOBADRAFT_53073_Rhodotorula_graminis,RHTO_03208_Rhodotorula_toruloides,R_glutinis_G03439_R_glutinis
ORTHOMCL1782	BMF94_2576_Rhodotorula_taiwanensis,DMC30DRAFT_417502_Rhodotorula_diobovata,RHOBADRAFT_35870_Rhodotorula_graminis,RHTO_03201_Rhodotorula_toruloides,R_glutinis_G03433_R_glutinis
ORTHOMCL1783	BMF94_2578_Rhodotorula_taiwanensis,DMC30DRAFT_353250_Rhodotorula_diobovata,RHOBADRAFT_53066_Rhodotorula_graminis,RHTO_03196_Rhodotorula_toruloides,R_glutinis_G03432_R_glutinis
ORTHOMCL1784	BMF94_2580_Rhodotorula_taiwanensis,DMC30DRAFT_285091_Rhodotorula_diobovata,RHOBADRAFT_66323_Rhodotorula_graminis,RHTO_03193_Rhodotorula_toruloides,R_glutinis_G03430_R_glutinis
ORTHOMCL1785	BMF94_2581_Rhodotorula_taiwanensis,DMC30DRAFT_417499_Rhodotorula_diobovata,RHOBADRAFT_6919_Rhodotorula_graminis,RHTO_03194_Rhodotorula_toruloides,R_glutinis_G03429_R_glutinis
ORTHOMCL1786	BMF94_2582_Rhodotorula_taiwanensis,DMC30DRAFT_353221_Rhodotorula_diobovata,RHOBADRAFT_35861_Rhodotorula_graminis,RHTO_03195_Rhodotorula_toruloides,R_glutinis_G03428_R_glutinis
ORTHOMCL1787	BMF94_2583_Rhodotorula_taiwanensis,DMC30DRAFT_417492_Rhodotorula_diobovata,RHOBADRAFT_53059_Rhodotorula_graminis,RHTO_03191_Rhodotorula_toruloides,R_glutinis_G03424_R_glutinis
ORTHOMCL1788	BMF94_2585_Rhodotorula_taiwanensis,DMC30DRAFT_284739_Rhodotorula_diobovata,RHOBADRAFT_53058_Rhodotorula_graminis,RHTO_03189_Rhodotorula_toruloides,R_glutinis_G03422_R_glutinis
ORTHOMCL1789	BMF94_2586_Rhodotorula_taiwanensis,DMC30DRAFT_447549_Rhodotorula_diobovata,RHOBADRAFT_43501_Rhodotorula_graminis,RHTO_03188_Rhodotorula_toruloides,R_glutinis_G03421_R_glutinis
ORTHOMCL1790	BMF94_2587_Rhodotorula_taiwanensis,DMC30DRAFT_353228_Rhodotorula_diobovata,RHOBADRAFT_35853_Rhodotorula_graminis,RHTO_03187_Rhodotorula_toruloides,R_glutinis_G03425_R_glutinis
ORTHOMCL1791	BMF94_2588_Rhodotorula_taiwanensis,DMC30DRAFT_284441_Rhodotorula_diobovata,RHOBADRAFT_26299_Rhodotorula_graminis,RHTO_03173_Rhodotorula_toruloides,R_glutinis_G03418_R_glutinis
ORTHOMCL1792	BMF94_2590_Rhodotorula_taiwanensis,DMC30DRAFT_417488_Rhodotorula_diobovata,RHOBADRAFT_43500_Rhodotorula_graminis,RHTO_03175_Rhodotorula_toruloides,R_glutinis_G03420_R_glutinis
ORTHOMCL1793	BMF94_2591_Rhodotorula_taiwanensis,DMC30DRAFT_353268_Rhodotorula_diobovata,RHOBADRAFT_53063_Rhodotorula_graminis,RHTO_03176_Rhodotorula_toruloides,R_glutinis_G03427_R_glutinis
ORTHOMCL1794	BMF94_2593_Rhodotorula_taiwanensis,DMC30DRAFT_449344_Rhodotorula_diobovata,RHOBADRAFT_49602_Rhodotorula_graminis,RHTO_03180_Rhodotorula_toruloides,R_glutinis_G03398_R_glutinis
ORTHOMCL1795	BMF94_2595_Rhodotorula_taiwanensis,DMC30DRAFT_381422_Rhodotorula_diobovata,RHOBADRAFT_35824_Rhodotorula_graminis,RHTO_03182_Rhodotorula_toruloides,R_glutinis_G03399_R_glutinis
ORTHOMCL1796	BMF94_2597_Rhodotorula_taiwanensis,DMC30DRAFT_404676_Rhodotorula_diobovata,RHOBADRAFT_53041_Rhodotorula_graminis,RHTO_03183_Rhodotorula_toruloides,R_glutinis_G03400_R_glutinis
ORTHOMCL1797	BMF94_2598_Rhodotorula_taiwanensis,DMC30DRAFT_428852_Rhodotorula_diobovata,RHOBADRAFT_53042_Rhodotorula_graminis,RHTO_03184_Rhodotorula_toruloides,R_glutinis_G03401_R_glutinis
ORTHOMCL1798	BMF94_2600_Rhodotorula_taiwanensis,DMC30DRAFT_356444_Rhodotorula_diobovata,RHOBADRAFT_66318_Rhodotorula_graminis,RHTO_03186_Rhodotorula_toruloides,R_glutinis_G03404_R_glutinis
ORTHOMCL1799	BMF94_2603_Rhodotorula_taiwanensis,DMC30DRAFT_449355_Rhodotorula_diobovata,RHOBADRAFT_66320_Rhodotorula_graminis,RHTO_03172_Rhodotorula_toruloides,R_glutinis_G03409_R_glutinis
ORTHOMCL1800	BMF94_2604_Rhodotorula_taiwanensis,DMC30DRAFT_449354_Rhodotorula_diobovata,RHOBADRAFT_53046_Rhodotorula_graminis,RHTO_03170_Rhodotorula_toruloides,R_glutinis_G03408_R_glutinis
ORTHOMCL1801	BMF94_2606_Rhodotorula_taiwanensis,DMC30DRAFT_417482_Rhodotorula_diobovata,RHOBADRAFT_43493_Rhodotorula_graminis,RHTO_03166_Rhodotorula_toruloides,R_glutinis_G03413_R_glutinis
ORTHOMCL1802	BMF94_2607_Rhodotorula_taiwanensis,DMC30DRAFT_284100_Rhodotorula_diobovata,RHOBADRAFT_53051_Rhodotorula_graminis,RHTO_03165_Rhodotorula_toruloides,R_glutinis_G03412_R_glutinis
ORTHOMCL1803	BMF94_2608_Rhodotorula_taiwanensis,DMC30DRAFT_284099_Rhodotorula_diobovata,RHOBADRAFT_53050_Rhodotorula_graminis,RHTO_03164_Rhodotorula_toruloides,R_glutinis_G03411_R_glutinis
ORTHOMCL1804	BMF94_2613_Rhodotorula_taiwanensis,DMC30DRAFT_368696_Rhodotorula_diobovata,RHOBADRAFT_31651_Rhodotorula_graminis,RHTO_03162_Rhodotorula_toruloides,R_glutinis_G03396_R_glutinis
ORTHOMCL1805	BMF94_2614_Rhodotorula_taiwanensis,DMC30DRAFT_445240_Rhodotorula_diobovata,RHOBADRAFT_53012_Rhodotorula_graminis,RHTO_03132_Rhodotorula_toruloides,R_glutinis_G03375_R_glutinis
ORTHOMCL1806	BMF94_2615_Rhodotorula_taiwanensis,DMC30DRAFT_427965_Rhodotorula_diobovata,RHOBADRAFT_35817_Rhodotorula_graminis,RHTO_03157_Rhodotorula_toruloides,R_glutinis_G03395_R_glutinis
ORTHOMCL1807	BMF94_2617_Rhodotorula_taiwanensis,DMC30DRAFT_419376_Rhodotorula_diobovata,RHOBADRAFT_35837_Rhodotorula_graminis,RHTO_03160_Rhodotorula_toruloides,R_glutinis_G03406_R_glutinis
ORTHOMCL1808	BMF94_2618_Rhodotorula_taiwanensis,DMC30DRAFT_411897_Rhodotorula_diobovata,RHOBADRAFT_53053_Rhodotorula_graminis,RHTO_03156_Rhodotorula_toruloides,R_glutinis_G03414_R_glutinis
ORTHOMCL1809	BMF94_2620_Rhodotorula_taiwanensis,DMC30DRAFT_73575_Rhodotorula_diobovata,RHOBADRAFT_53035_Rhodotorula_graminis,RHTO_03154_Rhodotorula_toruloides,R_glutinis_G03394_R_glutinis
ORTHOMCL1810	BMF94_2621_Rhodotorula_taiwanensis,DMC30DRAFT_73811_Rhodotorula_diobovata,RHOBADRAFT_26256_Rhodotorula_graminis,RHTO_03152_Rhodotorula_toruloides,R_glutinis_G03392_R_glutinis
ORTHOMCL1811	BMF94_2622_Rhodotorula_taiwanensis,DMC30DRAFT_404050_Rhodotorula_diobovata,RHOBADRAFT_35809_Rhodotorula_graminis,RHTO_03153_Rhodotorula_toruloides,R_glutinis_G03393_R_glutinis
ORTHOMCL1812	BMF94_2626_Rhodotorula_taiwanensis,DMC30DRAFT_404073_Rhodotorula_diobovata,RHOBADRAFT_66314_Rhodotorula_graminis,RHTO_03138_Rhodotorula_toruloides,R_glutinis_G03383_R_glutinis
ORTHOMCL1814	BMF94_2632_Rhodotorula_taiwanensis,DMC30DRAFT_340550_Rhodotorula_diobovata,RHOBADRAFT_52725_Rhodotorula_graminis,RHTO_02734_Rhodotorula_toruloides,R_glutinis_G03052_R_glutinis
ORTHOMCL1815	BMF94_2633_Rhodotorula_taiwanensis,DMC30DRAFT_340272_Rhodotorula_diobovata,RHOBADRAFT_43113_Rhodotorula_graminis,RHTO_02733_Rhodotorula_toruloides,R_glutinis_G03051_R_glutinis
ORTHOMCL1816	BMF94_2634_Rhodotorula_taiwanensis,DMC30DRAFT_237822_Rhodotorula_diobovata,RHOBADRAFT_43112_Rhodotorula_graminis,RHTO_02732_Rhodotorula_toruloides,R_glutinis_G03050_R_glutinis
ORTHOMCL1817	BMF94_2635_Rhodotorula_taiwanensis,DMC30DRAFT_417475_Rhodotorula_diobovata,RHOBADRAFT_52709_Rhodotorula_graminis,RHTO_02731_Rhodotorula_toruloides,R_glutinis_G03035_R_glutinis
ORTHOMCL1818	BMF94_2636_Rhodotorula_taiwanensis,DMC30DRAFT_282985_Rhodotorula_diobovata,RHOBADRAFT_31564_Rhodotorula_graminis,RHTO_02709_Rhodotorula_toruloides,R_glutinis_G03047_R_glutinis
ORTHOMCL1819	BMF94_2638_Rhodotorula_taiwanensis,DMC30DRAFT_353178_Rhodotorula_diobovata,RHOBADRAFT_43078_Rhodotorula_graminis,RHTO_02852_Rhodotorula_toruloides,R_glutinis_G03022_R_glutinis
ORTHOMCL1820	BMF94_2639_Rhodotorula_taiwanensis,DMC30DRAFT_353169_Rhodotorula_diobovata,RHOBADRAFT_43079_Rhodotorula_graminis,RHTO_02853_Rhodotorula_toruloides,R_glutinis_G03023_R_glutinis
ORTHOMCL1821	BMF94_2640_Rhodotorula_taiwanensis,DMC30DRAFT_411889_Rhodotorula_diobovata,RHOBADRAFT_52698_Rhodotorula_graminis,RHTO_02858_Rhodotorula_toruloides,R_glutinis_G03024_R_glutinis
ORTHOMCL1822	BMF94_2641_Rhodotorula_taiwanensis,DMC30DRAFT_378254_Rhodotorula_diobovata,RHOBADRAFT_52699_Rhodotorula_graminis,RHTO_02859_Rhodotorula_toruloides,R_glutinis_G03025_R_glutinis
ORTHOMCL1823	BMF94_2644_Rhodotorula_taiwanensis,DMC30DRAFT_194670_Rhodotorula_diobovata,RHOBADRAFT_43039_Rhodotorula_graminis,RHTO_02861_Rhodotorula_toruloides,R_glutinis_G02990_R_glutinis
ORTHOMCL1824	BMF94_2646_Rhodotorula_taiwanensis,DMC30DRAFT_410663_Rhodotorula_diobovata,RHOBADRAFT_26618_Rhodotorula_graminis,RHTO_02159_Rhodotorula_toruloides,R_glutinis_G03505_R_glutinis
ORTHOMCL1825	BMF94_2648_Rhodotorula_taiwanensis,DMC30DRAFT_444334_Rhodotorula_diobovata,RHOBADRAFT_53294_Rhodotorula_graminis,RHTO_02161_Rhodotorula_toruloides,R_glutinis_G03507_R_glutinis
ORTHOMCL1826	BMF94_2649_Rhodotorula_taiwanensis,DMC30DRAFT_347297_Rhodotorula_diobovata,RHOBADRAFT_36157_Rhodotorula_graminis,RHTO_02162_Rhodotorula_toruloides,R_glutinis_G03508_R_glutinis
ORTHOMCL1827	BMF94_2650_Rhodotorula_taiwanensis,DMC30DRAFT_297808_Rhodotorula_diobovata,RHOBADRAFT_31699_Rhodotorula_graminis,RHTO_02163_Rhodotorula_toruloides,R_glutinis_G02597_R_glutinis
ORTHOMCL1828	BMF94_2651_Rhodotorula_taiwanensis,DMC30DRAFT_417727_Rhodotorula_diobovata,RHOBADRAFT_43779_Rhodotorula_graminis,RHTO_02164_Rhodotorula_toruloides,R_glutinis_G02596_R_glutinis
ORTHOMCL1829	BMF94_2652_Rhodotorula_taiwanensis,DMC30DRAFT_353641_Rhodotorula_diobovata,RHOBADRAFT_43782_Rhodotorula_graminis,RHTO_02167_Rhodotorula_toruloides,R_glutinis_G02594_R_glutinis
ORTHOMCL1830	BMF94_2653_Rhodotorula_taiwanensis,DMC30DRAFT_420207_Rhodotorula_diobovata,RHOBADRAFT_43783_Rhodotorula_graminis,RHTO_02168_Rhodotorula_toruloides,R_glutinis_G02593_R_glutinis
ORTHOMCL1831	BMF94_2656_Rhodotorula_taiwanensis,DMC30DRAFT_442388_Rhodotorula_diobovata,RHOBADRAFT_53287_Rhodotorula_graminis,RHTO_02171_Rhodotorula_toruloides,R_glutinis_G02591_R_glutinis
ORTHOMCL1832	BMF94_2657_Rhodotorula_taiwanensis,DMC30DRAFT_297594_Rhodotorula_diobovata,RHOBADRAFT_66364_Rhodotorula_graminis,RHTO_02172_Rhodotorula_toruloides,R_glutinis_G02590_R_glutinis
ORTHOMCL1833	BMF94_2661_Rhodotorula_taiwanensis,DMC30DRAFT_411841_Rhodotorula_diobovata,RHOBADRAFT_64933_Rhodotorula_graminis,RHTO_02175_Rhodotorula_toruloides,R_glutinis_G02649_R_glutinis
ORTHOMCL1834	BMF94_2662_Rhodotorula_taiwanensis,DMC30DRAFT_448212_Rhodotorula_diobovata,RHOBADRAFT_31424_Rhodotorula_graminis,RHTO_01292_Rhodotorula_toruloides,R_glutinis_G02225_R_glutinis
ORTHOMCL1835	BMF94_2663_Rhodotorula_taiwanensis,DMC30DRAFT_415596_Rhodotorula_diobovata,RHOBADRAFT_36032_Rhodotorula_graminis,RHTO_02200_Rhodotorula_toruloides,R_glutinis_G02677_R_glutinis
ORTHOMCL1836	BMF94_2671_Rhodotorula_taiwanensis,DMC30DRAFT_415572_Rhodotorula_diobovata,RHOBADRAFT_43684_Rhodotorula_graminis,RHTO_02192_Rhodotorula_toruloides,R_glutinis_G02673_R_glutinis
ORTHOMCL1837	BMF94_2673_Rhodotorula_taiwanensis,DMC30DRAFT_349806_Rhodotorula_diobovata,RHOBADRAFT_64926_Rhodotorula_graminis,RHTO_02218_Rhodotorula_toruloides,R_glutinis_G02684_R_glutinis
ORTHOMCL1838	BMF94_2674_Rhodotorula_taiwanensis,DMC30DRAFT_177067_Rhodotorula_diobovata,RHOBADRAFT_53214_Rhodotorula_graminis,RHTO_02177_Rhodotorula_toruloides,R_glutinis_G02665_R_glutinis
ORTHOMCL1839	BMF94_2678_Rhodotorula_taiwanensis,DMC30DRAFT_273680_Rhodotorula_diobovata,RHOBADRAFT_53211_Rhodotorula_graminis,RHTO_02179_Rhodotorula_toruloides,R_glutinis_G02667_R_glutinis
ORTHOMCL1840	BMF94_2679_Rhodotorula_taiwanensis,DMC30DRAFT_273940_Rhodotorula_diobovata,RHOBADRAFT_48386_Rhodotorula_graminis,RHTO_02178_Rhodotorula_toruloides,R_glutinis_G02668_R_glutinis
ORTHOMCL1841	BMF94_2680_Rhodotorula_taiwanensis,DMC30DRAFT_178069_Rhodotorula_diobovata,RHOBADRAFT_53204_Rhodotorula_graminis,RHTO_02202_Rhodotorula_toruloides,R_glutinis_G02676_R_glutinis
ORTHOMCL1842	BMF94_2681_Rhodotorula_taiwanensis,DMC30DRAFT_177896_Rhodotorula_diobovata,RHOBADRAFT_43658_Rhodotorula_graminis,RHTO_02206_Rhodotorula_toruloides,R_glutinis_G02699_R_glutinis
ORTHOMCL1843	BMF94_2686_Rhodotorula_taiwanensis,DMC30DRAFT_415593_Rhodotorula_diobovata,RHOBADRAFT_53187_Rhodotorula_graminis,RHTO_02209_Rhodotorula_toruloides,R_glutinis_G02698_R_glutinis
ORTHOMCL1844	BMF94_2687_Rhodotorula_taiwanensis,DMC30DRAFT_415594_Rhodotorula_diobovata,RHOBADRAFT_53188_Rhodotorula_graminis,RHTO_02210_Rhodotorula_toruloides,R_glutinis_G02697_R_glutinis
ORTHOMCL1845	BMF94_2689_Rhodotorula_taiwanensis,DMC30DRAFT_177749_Rhodotorula_diobovata,RHOBADRAFT_43663_Rhodotorula_graminis,RHTO_02213_Rhodotorula_toruloides,R_glutinis_G02695_R_glutinis
ORTHOMCL1846	BMF94_2692_Rhodotorula_taiwanensis,DMC30DRAFT_177046_Rhodotorula_diobovata,RHOBADRAFT_14767_Rhodotorula_graminis,RHTO_02182_Rhodotorula_toruloides,R_glutinis_G02662_R_glutinis
ORTHOMCL1847	BMF94_2693_Rhodotorula_taiwanensis,DMC30DRAFT_349805_Rhodotorula_diobovata,RHOBADRAFT_43696_Rhodotorula_graminis,RHTO_02183_Rhodotorula_toruloides,R_glutinis_G02661_R_glutinis
ORTHOMCL1848	BMF94_2694_Rhodotorula_taiwanensis,DMC30DRAFT_176979_Rhodotorula_diobovata,RHOBADRAFT_48388_Rhodotorula_graminis,RHTO_02184_Rhodotorula_toruloides,R_glutinis_G02660_R_glutinis
ORTHOMCL1849	BMF94_2696_Rhodotorula_taiwanensis,DMC30DRAFT_393705_Rhodotorula_diobovata,RHOBADRAFT_53209_Rhodotorula_graminis,RHTO_02190_Rhodotorula_toruloides,R_glutinis_G02670_R_glutinis
ORTHOMCL1850	BMF94_2697_Rhodotorula_taiwanensis,DMC30DRAFT_177144_Rhodotorula_diobovata,RHOBADRAFT_53208_Rhodotorula_graminis,RHTO_02196_Rhodotorula_toruloides,R_glutinis_G02671_R_glutinis
ORTHOMCL1851	BMF94_2698_Rhodotorula_taiwanensis,DMC30DRAFT_177326_Rhodotorula_diobovata,RHOBADRAFT_53205_Rhodotorula_graminis,RHTO_02195_Rhodotorula_toruloides,R_glutinis_G02675_R_glutinis
ORTHOMCL1852	BMF94_2708_Rhodotorula_taiwanensis,DMC30DRAFT_177154_Rhodotorula_diobovata,RHOBADRAFT_53199_Rhodotorula_graminis,RHTO_02219_Rhodotorula_toruloides,R_glutinis_G02685_R_glutinis
ORTHOMCL1853	BMF94_2709_Rhodotorula_taiwanensis,DMC30DRAFT_434730_Rhodotorula_diobovata,RHOBADRAFT_53198_Rhodotorula_graminis,RHTO_02220_Rhodotorula_toruloides,R_glutinis_G02686_R_glutinis
ORTHOMCL1854	BMF94_2713_Rhodotorula_taiwanensis,DMC30DRAFT_347736_Rhodotorula_diobovata,RHOBADRAFT_47861_Rhodotorula_graminis,RHTO_04759_Rhodotorula_toruloides,R_glutinis_G00312_R_glutinis
ORTHOMCL1855	BMF94_2714_Rhodotorula_taiwanensis,DMC30DRAFT_177662_Rhodotorula_diobovata,RHOBADRAFT_53193_Rhodotorula_graminis,RHTO_02226_Rhodotorula_toruloides,R_glutinis_G02692_R_glutinis
ORTHOMCL1856	BMF94_2717_Rhodotorula_taiwanensis,DMC30DRAFT_177628_Rhodotorula_diobovata,RHOBADRAFT_53194_Rhodotorula_graminis,RHTO_02227_Rhodotorula_toruloides,R_glutinis_G02691_R_glutinis
ORTHOMCL1857	BMF94_2718_Rhodotorula_taiwanensis,DMC30DRAFT_411198_Rhodotorula_diobovata,RHOBADRAFT_26487_Rhodotorula_graminis,RHTO_02228_Rhodotorula_toruloides,R_glutinis_G02689_R_glutinis
ORTHOMCL1858	BMF94_2719_Rhodotorula_taiwanensis,DMC30DRAFT_178106_Rhodotorula_diobovata,RHOBADRAFT_53201_Rhodotorula_graminis,RHTO_02231_Rhodotorula_toruloides,R_glutinis_G02681_R_glutinis
ORTHOMCL1859	BMF94_2720_Rhodotorula_taiwanensis,DMC30DRAFT_84959_Rhodotorula_diobovata,RHOBADRAFT_53134_Rhodotorula_graminis,RHTO_05690_Rhodotorula_toruloides,R_glutinis_G02764_R_glutinis
ORTHOMCL1860	BMF94_2722_Rhodotorula_taiwanensis,DMC30DRAFT_422711_Rhodotorula_diobovata,RHOBADRAFT_43601_Rhodotorula_graminis,RHTO_05684_Rhodotorula_toruloides,R_glutinis_G02756_R_glutinis
ORTHOMCL1861	BMF94_2723_Rhodotorula_taiwanensis,DMC30DRAFT_419362_Rhodotorula_diobovata,RHOBADRAFT_43600_Rhodotorula_graminis,RHTO_05685_Rhodotorula_toruloides,R_glutinis_G02757_R_glutinis
ORTHOMCL1863	BMF94_2728_Rhodotorula_taiwanensis,DMC30DRAFT_85136_Rhodotorula_diobovata,RHOBADRAFT_48376_Rhodotorula_graminis,RHTO_05706_Rhodotorula_toruloides,R_glutinis_G02760_R_glutinis
ORTHOMCL1864	BMF94_2731_Rhodotorula_taiwanensis,DMC30DRAFT_85159_Rhodotorula_diobovata,RHOBADRAFT_35950_Rhodotorula_graminis,RHTO_05705_Rhodotorula_toruloides,R_glutinis_G02759_R_glutinis
ORTHOMCL1865	BMF94_2732_Rhodotorula_taiwanensis,DMC30DRAFT_449337_Rhodotorula_diobovata,RHOBADRAFT_43599_Rhodotorula_graminis,RHTO_05704_Rhodotorula_toruloides,R_glutinis_G02758_R_glutinis
ORTHOMCL1866	BMF94_2733_Rhodotorula_taiwanensis,DMC30DRAFT_388543_Rhodotorula_diobovata,RHOBADRAFT_50240_Rhodotorula_graminis,RHTO_01444_Rhodotorula_toruloides,R_glutinis_G05873_R_glutinis
ORTHOMCL1867	BMF94_2734_Rhodotorula_taiwanensis,DMC30DRAFT_357292_Rhodotorula_diobovata,RHOBADRAFT_47753_Rhodotorula_graminis,RHTO_04121_Rhodotorula_toruloides,R_glutinis_G05819_R_glutinis
ORTHOMCL1868	BMF94_2735_Rhodotorula_taiwanensis,DMC30DRAFT_382219_Rhodotorula_diobovata,RHOBADRAFT_19304_Rhodotorula_graminis,RHTO_04122_Rhodotorula_toruloides,R_glutinis_G05818_R_glutinis
ORTHOMCL1869	BMF94_2736_Rhodotorula_taiwanensis,DMC30DRAFT_127490_Rhodotorula_diobovata,RHOBADRAFT_19268_Rhodotorula_graminis,RHTO_04123_Rhodotorula_toruloides,R_glutinis_G05823_R_glutinis
ORTHOMCL1870	BMF94_2738_Rhodotorula_taiwanensis,DMC30DRAFT_382205_Rhodotorula_diobovata,RHOBADRAFT_65810_Rhodotorula_graminis,RHTO_04128_Rhodotorula_toruloides,R_glutinis_G05828_R_glutinis
ORTHOMCL1871	BMF94_2741_Rhodotorula_taiwanensis,DMC30DRAFT_30570_Rhodotorula_diobovata,RHOBADRAFT_65760_Rhodotorula_graminis,RHTO_04131_Rhodotorula_toruloides,R_glutinis_G01390_R_glutinis
ORTHOMCL1872	BMF94_2742_Rhodotorula_taiwanensis,DMC30DRAFT_448448_Rhodotorula_diobovata,RHOBADRAFT_56555_Rhodotorula_graminis,RHTO_04132_Rhodotorula_toruloides,R_glutinis_G05764_R_glutinis
ORTHOMCL1873	BMF94_2743_Rhodotorula_taiwanensis,DMC30DRAFT_404586_Rhodotorula_diobovata,RHOBADRAFT_54683_Rhodotorula_graminis,RHTO_04035_Rhodotorula_toruloides,R_glutinis_G04729_R_glutinis
ORTHOMCL1874	BMF94_2744_Rhodotorula_taiwanensis,DMC30DRAFT_449320_Rhodotorula_diobovata,RHOBADRAFT_66709_Rhodotorula_graminis,RHTO_04036_Rhodotorula_toruloides,R_glutinis_G04728_R_glutinis
ORTHOMCL1875	BMF94_2745_Rhodotorula_taiwanensis,DMC30DRAFT_449229_Rhodotorula_diobovata,RHOBADRAFT_56587_Rhodotorula_graminis,RHTO_04040_Rhodotorula_toruloides,R_glutinis_G05796_R_glutinis
ORTHOMCL1876	BMF94_2746_Rhodotorula_taiwanensis,DMC30DRAFT_391644_Rhodotorula_diobovata,RHOBADRAFT_56592_Rhodotorula_graminis,RHTO_04041_Rhodotorula_toruloides,R_glutinis_G05801_R_glutinis
ORTHOMCL1877	BMF94_2747_Rhodotorula_taiwanensis,DMC30DRAFT_391647_Rhodotorula_diobovata,RHOBADRAFT_30960_Rhodotorula_graminis,RHTO_04042_Rhodotorula_toruloides,R_glutinis_G05800_R_glutinis
ORTHOMCL1878	BMF94_2748_Rhodotorula_taiwanensis,DMC30DRAFT_80658_Rhodotorula_diobovata,RHOBADRAFT_56590_Rhodotorula_graminis,RHTO_04038_Rhodotorula_toruloides,R_glutinis_G05799_R_glutinis
ORTHOMCL1879	BMF94_2749_Rhodotorula_taiwanensis,DMC30DRAFT_404322_Rhodotorula_diobovata,RHOBADRAFT_56589_Rhodotorula_graminis,RHTO_04037_Rhodotorula_toruloides,R_glutinis_G05798_R_glutinis
ORTHOMCL1880	BMF94_2752_Rhodotorula_taiwanensis,DMC30DRAFT_348638_Rhodotorula_diobovata,RHOBADRAFT_49074_Rhodotorula_graminis,RHTO_04049_Rhodotorula_toruloides,R_glutinis_G05810_R_glutinis
ORTHOMCL1881	BMF94_2753_Rhodotorula_taiwanensis,DMC30DRAFT_348661_Rhodotorula_diobovata,RHOBADRAFT_65806_Rhodotorula_graminis,RHTO_04048_Rhodotorula_toruloides,R_glutinis_G05807_R_glutinis
ORTHOMCL1882	BMF94_2754_Rhodotorula_taiwanensis,DMC30DRAFT_410935_Rhodotorula_diobovata,RHOBADRAFT_40375_Rhodotorula_graminis,RHTO_04045_Rhodotorula_toruloides,R_glutinis_G05804_R_glutinis
ORTHOMCL1883	BMF94_2755_Rhodotorula_taiwanensis,DMC30DRAFT_129346_Rhodotorula_diobovata,RHOBADRAFT_47737_Rhodotorula_graminis,RHTO_04043_Rhodotorula_toruloides,R_glutinis_G05803_R_glutinis
ORTHOMCL1884	BMF94_2763_Rhodotorula_taiwanensis,DMC30DRAFT_445074_Rhodotorula_diobovata,RHOBADRAFT_56562_Rhodotorula_graminis,RHTO_04027_Rhodotorula_toruloides,R_glutinis_G05771_R_glutinis
ORTHOMCL1885	BMF94_2767_Rhodotorula_taiwanensis,DMC30DRAFT_215729_Rhodotorula_diobovata,RHOBADRAFT_48515_Rhodotorula_graminis,RHTO_06078_Rhodotorula_toruloides,R_glutinis_G03954_R_glutinis
ORTHOMCL1886	BMF94_2770_Rhodotorula_taiwanensis,DMC30DRAFT_413569_Rhodotorula_diobovata,RHOBADRAFT_44298_Rhodotorula_graminis,RHTO_06051_Rhodotorula_toruloides,R_glutinis_G03952_R_glutinis
ORTHOMCL1887	BMF94_2771_Rhodotorula_taiwanensis,DMC30DRAFT_387972_Rhodotorula_diobovata,RHOBADRAFT_44299_Rhodotorula_graminis,RHTO_06052_Rhodotorula_toruloides,R_glutinis_G03953_R_glutinis
ORTHOMCL1888	BMF94_2772_Rhodotorula_taiwanensis,DMC30DRAFT_420671_Rhodotorula_diobovata,RHOBADRAFT_15009_Rhodotorula_graminis,RHTO_06053_Rhodotorula_toruloides,R_glutinis_G03963_R_glutinis
ORTHOMCL1889	BMF94_2773_Rhodotorula_taiwanensis,DMC30DRAFT_359143_Rhodotorula_diobovata,RHOBADRAFT_53727_Rhodotorula_graminis,RHTO_06054_Rhodotorula_toruloides,R_glutinis_G03962_R_glutinis
ORTHOMCL1890	BMF94_2775_Rhodotorula_taiwanensis,DMC30DRAFT_436948_Rhodotorula_diobovata,RHOBADRAFT_53721_Rhodotorula_graminis,RHTO_06093_Rhodotorula_toruloides,R_glutinis_G03955_R_glutinis
ORTHOMCL1891	BMF94_2776_Rhodotorula_taiwanensis,DMC30DRAFT_128825_Rhodotorula_diobovata,RHOBADRAFT_56596_Rhodotorula_graminis,RHTO_04030_Rhodotorula_toruloides,R_glutinis_G05805_R_glutinis
ORTHOMCL1892	BMF94_2777_Rhodotorula_taiwanensis,DMC30DRAFT_129178_Rhodotorula_diobovata,RHOBADRAFT_56597_Rhodotorula_graminis,RHTO_04031_Rhodotorula_toruloides,R_glutinis_G05806_R_glutinis
ORTHOMCL1893	BMF94_2778_Rhodotorula_taiwanensis,DMC30DRAFT_419249_Rhodotorula_diobovata,RHOBADRAFT_19371_Rhodotorula_graminis,RHTO_04026_Rhodotorula_toruloides,R_glutinis_G05814_R_glutinis
ORTHOMCL1894	BMF94_2782_Rhodotorula_taiwanensis,DMC30DRAFT_418211_Rhodotorula_diobovata,RHOBADRAFT_6860_Rhodotorula_graminis,RHTO_05937_Rhodotorula_toruloides,R_glutinis_G06512_R_glutinis
ORTHOMCL1895	BMF94_2783_Rhodotorula_taiwanensis,DMC30DRAFT_381649_Rhodotorula_diobovata,RHOBADRAFT_12067_Rhodotorula_graminis,RHTO_05935_Rhodotorula_toruloides,R_glutinis_G01010_R_glutinis
ORTHOMCL1896	BMF94_2784_Rhodotorula_taiwanensis,DMC30DRAFT_405047_Rhodotorula_diobovata,RHOBADRAFT_51143_Rhodotorula_graminis,RHTO_05934_Rhodotorula_toruloides,R_glutinis_G01011_R_glutinis
ORTHOMCL1897	BMF94_2785_Rhodotorula_taiwanensis,DMC30DRAFT_92764_Rhodotorula_diobovata,RHOBADRAFT_41255_Rhodotorula_graminis,RHTO_05933_Rhodotorula_toruloides,R_glutinis_G01012_R_glutinis
ORTHOMCL1898	BMF94_2788_Rhodotorula_taiwanensis,DMC30DRAFT_93043_Rhodotorula_diobovata,RHOBADRAFT_51145_Rhodotorula_graminis,RHTO_05930_Rhodotorula_toruloides,R_glutinis_G01013_R_glutinis
ORTHOMCL1899	BMF94_2789_Rhodotorula_taiwanensis,DMC30DRAFT_93053_Rhodotorula_diobovata,RHOBADRAFT_51148_Rhodotorula_graminis,RHTO_05929_Rhodotorula_toruloides,R_glutinis_G01015_R_glutinis
ORTHOMCL1900	BMF94_2790_Rhodotorula_taiwanensis,DMC30DRAFT_356702_Rhodotorula_diobovata,RHOBADRAFT_33440_Rhodotorula_graminis,RHTO_05909_Rhodotorula_toruloides,R_glutinis_G01016_R_glutinis
ORTHOMCL1901	BMF94_2792_Rhodotorula_taiwanensis,DMC30DRAFT_281984_Rhodotorula_diobovata,RHOBADRAFT_51178_Rhodotorula_graminis,RHTO_05882_Rhodotorula_toruloides,R_glutinis_G01049_R_glutinis
ORTHOMCL1902	BMF94_2793_Rhodotorula_taiwanensis,DMC30DRAFT_281848_Rhodotorula_diobovata,RHOBADRAFT_51179_Rhodotorula_graminis,RHTO_05883_Rhodotorula_toruloides,R_glutinis_G01050_R_glutinis
ORTHOMCL1903	BMF94_2794_Rhodotorula_taiwanensis,DMC30DRAFT_417802_Rhodotorula_diobovata,RHOBADRAFT_51216_Rhodotorula_graminis,RHTO_05736_Rhodotorula_toruloides,R_glutinis_G01086_R_glutinis
ORTHOMCL1904	BMF94_2795_Rhodotorula_taiwanensis,DMC30DRAFT_300832_Rhodotorula_diobovata,RHOBADRAFT_11723_Rhodotorula_graminis,RHTO_05737_Rhodotorula_toruloides,R_glutinis_G01087_R_glutinis
ORTHOMCL1905	BMF94_2796_Rhodotorula_taiwanensis,DMC30DRAFT_141074_Rhodotorula_diobovata,RHOBADRAFT_41342_Rhodotorula_graminis,RHTO_05738_Rhodotorula_toruloides,R_glutinis_G01091_R_glutinis
ORTHOMCL1906	BMF94_2798_Rhodotorula_taiwanensis,DMC30DRAFT_98105_Rhodotorula_diobovata,RHOBADRAFT_51223_Rhodotorula_graminis,RHTO_05743_Rhodotorula_toruloides,R_glutinis_G01094_R_glutinis
ORTHOMCL1907	BMF94_2799_Rhodotorula_taiwanensis,DMC30DRAFT_405263_Rhodotorula_diobovata,RHOBADRAFT_23882_Rhodotorula_graminis,RHTO_05744_Rhodotorula_toruloides,R_glutinis_G01095_R_glutinis
ORTHOMCL1908	BMF94_2800_Rhodotorula_taiwanensis,DMC30DRAFT_417440_Rhodotorula_diobovata,RHOBADRAFT_51180_Rhodotorula_graminis,RHTO_05884_Rhodotorula_toruloides,R_glutinis_G01051_R_glutinis
ORTHOMCL1909	BMF94_2801_Rhodotorula_taiwanensis,DMC30DRAFT_447498_Rhodotorula_diobovata,RHOBADRAFT_51163_Rhodotorula_graminis,RHTO_05885_Rhodotorula_toruloides,R_glutinis_G01033_R_glutinis
ORTHOMCL1910	BMF94_2802_Rhodotorula_taiwanensis,DMC30DRAFT_447495_Rhodotorula_diobovata,RHOBADRAFT_41274_Rhodotorula_graminis,RHTO_05886_Rhodotorula_toruloides,R_glutinis_G01031_R_glutinis
ORTHOMCL1911	BMF94_2805_Rhodotorula_taiwanensis,DMC30DRAFT_419570_Rhodotorula_diobovata,RHOBADRAFT_51225_Rhodotorula_graminis,RHTO_05723_Rhodotorula_toruloides,R_glutinis_G01098_R_glutinis
ORTHOMCL1912	BMF94_2806_Rhodotorula_taiwanensis,DMC30DRAFT_449543_Rhodotorula_diobovata,RHOBADRAFT_33526_Rhodotorula_graminis,RHTO_05722_Rhodotorula_toruloides,R_glutinis_G01099_R_glutinis
ORTHOMCL1913	BMF94_2808_Rhodotorula_taiwanensis,DMC30DRAFT_411876_Rhodotorula_diobovata,RHOBADRAFT_51188_Rhodotorula_graminis,RHTO_05872_Rhodotorula_toruloides,R_glutinis_G01057_R_glutinis
ORTHOMCL1914	BMF94_2809_Rhodotorula_taiwanensis,DMC30DRAFT_368554_Rhodotorula_diobovata,RHOBADRAFT_51168_Rhodotorula_graminis,RHTO_06604_Rhodotorula_toruloides,R_glutinis_G01039_R_glutinis
ORTHOMCL1915	BMF94_2810_Rhodotorula_taiwanensis,DMC30DRAFT_412455_Rhodotorula_diobovata,RHOBADRAFT_31193_Rhodotorula_graminis,RHTO_06605_Rhodotorula_toruloides,R_glutinis_G01040_R_glutinis
ORTHOMCL1916	BMF94_2811_Rhodotorula_taiwanensis,DMC30DRAFT_70271_Rhodotorula_diobovata,RHOBADRAFT_33470_Rhodotorula_graminis,RHTO_06606_Rhodotorula_toruloides,R_glutinis_G01041_R_glutinis
ORTHOMCL1917	BMF94_2812_Rhodotorula_taiwanensis,DMC30DRAFT_355931_Rhodotorula_diobovata,RHOBADRAFT_33476_Rhodotorula_graminis,RHTO_06607_Rhodotorula_toruloides,R_glutinis_G01043_R_glutinis
ORTHOMCL1918	BMF94_2814_Rhodotorula_taiwanensis,DMC30DRAFT_419077_Rhodotorula_diobovata,RHOBADRAFT_41288_Rhodotorula_graminis,RHTO_06610_Rhodotorula_toruloides,R_glutinis_G01045_R_glutinis
ORTHOMCL1919	BMF94_2815_Rhodotorula_taiwanensis,DMC30DRAFT_403813_Rhodotorula_diobovata,RHOBADRAFT_47955_Rhodotorula_graminis,RHTO_06611_Rhodotorula_toruloides,R_glutinis_G01046_R_glutinis
ORTHOMCL1920	BMF94_2817_Rhodotorula_taiwanensis,DMC30DRAFT_401377_Rhodotorula_diobovata,RHOBADRAFT_65971_Rhodotorula_graminis,RHTO_06614_Rhodotorula_toruloides,R_glutinis_G01074_R_glutinis
ORTHOMCL1921	BMF94_2819_Rhodotorula_taiwanensis,DMC30DRAFT_418238_Rhodotorula_diobovata,RHOBADRAFT_64472_Rhodotorula_graminis,RHTO_06619_Rhodotorula_toruloides,R_glutinis_G01077_R_glutinis
ORTHOMCL1922	BMF94_2820_Rhodotorula_taiwanensis,DMC30DRAFT_401374_Rhodotorula_diobovata,RHOBADRAFT_51210_Rhodotorula_graminis,RHTO_06617_Rhodotorula_toruloides,R_glutinis_G01076_R_glutinis
ORTHOMCL1923	BMF94_2823_Rhodotorula_taiwanensis,DMC30DRAFT_424249_Rhodotorula_diobovata,RHOBADRAFT_23870_Rhodotorula_graminis,RHTO_06621_Rhodotorula_toruloides,R_glutinis_G01075_R_glutinis
ORTHOMCL1924	BMF94_2825_Rhodotorula_taiwanensis,DMC30DRAFT_353160_Rhodotorula_diobovata,RHOBADRAFT_33490_Rhodotorula_graminis,RHTO_05906_Rhodotorula_toruloides,R_glutinis_G01053_R_glutinis
ORTHOMCL1925	BMF94_2827_Rhodotorula_taiwanensis,DMC30DRAFT_281780_Rhodotorula_diobovata,RHOBADRAFT_41301_Rhodotorula_graminis,RHTO_05925_Rhodotorula_toruloides,R_glutinis_G01055_R_glutinis
ORTHOMCL1926	BMF94_2828_Rhodotorula_taiwanensis,DMC30DRAFT_422035_Rhodotorula_diobovata,RHOBADRAFT_41273_Rhodotorula_graminis,RHTO_05926_Rhodotorula_toruloides,R_glutinis_G01030_R_glutinis
ORTHOMCL1927	BMF94_2829_Rhodotorula_taiwanensis,DMC30DRAFT_399054_Rhodotorula_diobovata,RHOBADRAFT_23810_Rhodotorula_graminis,RHTO_05923_Rhodotorula_toruloides,R_glutinis_G01028_R_glutinis
ORTHOMCL1928	BMF94_2832_Rhodotorula_taiwanensis,DMC30DRAFT_417413_Rhodotorula_diobovata,RHOBADRAFT_41310_Rhodotorula_graminis,RHTO_05920_Rhodotorula_toruloides,R_glutinis_G01061_R_glutinis
ORTHOMCL1929	BMF94_2835_Rhodotorula_taiwanensis,DMC30DRAFT_399014_Rhodotorula_diobovata,RHOBADRAFT_51191_Rhodotorula_graminis,RHTO_05893_Rhodotorula_toruloides,R_glutinis_G01060_R_glutinis
ORTHOMCL1930	BMF94_2838_Rhodotorula_taiwanensis,DMC30DRAFT_119140_Rhodotorula_diobovata,RHOBADRAFT_51235_Rhodotorula_graminis,RHTO_05724_Rhodotorula_toruloides,R_glutinis_G01113_R_glutinis
ORTHOMCL1931	BMF94_2839_Rhodotorula_taiwanensis,DMC30DRAFT_412721_Rhodotorula_diobovata,RHOBADRAFT_51236_Rhodotorula_graminis,RHTO_05726_Rhodotorula_toruloides,R_glutinis_G01114_R_glutinis
ORTHOMCL1932	BMF94_2841_Rhodotorula_taiwanensis,DMC30DRAFT_449725_Rhodotorula_diobovata,RHOBADRAFT_41367_Rhodotorula_graminis,RHTO_05728_Rhodotorula_toruloides,R_glutinis_G01117_R_glutinis
ORTHOMCL1933	BMF94_2846_Rhodotorula_taiwanensis,DMC30DRAFT_378197_Rhodotorula_diobovata,RHOBADRAFT_51187_Rhodotorula_graminis,RHTO_05871_Rhodotorula_toruloides,R_glutinis_G01056_R_glutinis
ORTHOMCL1934	BMF94_2847_Rhodotorula_taiwanensis,DMC30DRAFT_378202_Rhodotorula_diobovata,RHOBADRAFT_9228_Rhodotorula_graminis,RHTO_05870_Rhodotorula_toruloides,R_glutinis_G01034_R_glutinis
ORTHOMCL1935	BMF94_2848_Rhodotorula_taiwanensis,DMC30DRAFT_417421_Rhodotorula_diobovata,RHOBADRAFT_64466_Rhodotorula_graminis,RHTO_05869_Rhodotorula_toruloides,R_glutinis_G01035_R_glutinis
ORTHOMCL1936	BMF94_2849_Rhodotorula_taiwanensis,DMC30DRAFT_417423_Rhodotorula_diobovata,RHOBADRAFT_41280_Rhodotorula_graminis,RHTO_05868_Rhodotorula_toruloides,R_glutinis_G01036_R_glutinis
ORTHOMCL1937	BMF94_2850_Rhodotorula_taiwanensis,DMC30DRAFT_417424_Rhodotorula_diobovata,RHOBADRAFT_41281_Rhodotorula_graminis,RHTO_05867_Rhodotorula_toruloides,R_glutinis_G01037_R_glutinis
ORTHOMCL1938	BMF94_2851_Rhodotorula_taiwanensis,DMC30DRAFT_378191_Rhodotorula_diobovata,RHOBADRAFT_47958_Rhodotorula_graminis,RHTO_05892_Rhodotorula_toruloides,R_glutinis_G01059_R_glutinis
ORTHOMCL1939	BMF94_2854_Rhodotorula_taiwanensis,DMC30DRAFT_353752_Rhodotorula_diobovata,RHOBADRAFT_51201_Rhodotorula_graminis,RHTO_05889_Rhodotorula_toruloides,R_glutinis_G01067_R_glutinis
ORTHOMCL1940	BMF94_2855_Rhodotorula_taiwanensis,DMC30DRAFT_417795_Rhodotorula_diobovata,RHOBADRAFT_41316_Rhodotorula_graminis,RHTO_05902_Rhodotorula_toruloides,R_glutinis_G01066_R_glutinis
ORTHOMCL1941	BMF94_2856_Rhodotorula_taiwanensis,DMC30DRAFT_447843_Rhodotorula_diobovata,RHOBADRAFT_51198_Rhodotorula_graminis,RHTO_05897_Rhodotorula_toruloides,R_glutinis_G01064_R_glutinis
ORTHOMCL1942	BMF94_2858_Rhodotorula_taiwanensis,DMC30DRAFT_355914_Rhodotorula_diobovata,RHOBADRAFT_65962_Rhodotorula_graminis,RHTO_05896_Rhodotorula_toruloides,R_glutinis_G01022_R_glutinis
ORTHOMCL1943	BMF94_2859_Rhodotorula_taiwanensis,DMC30DRAFT_380898_Rhodotorula_diobovata,RHOBADRAFT_65963_Rhodotorula_graminis,RHTO_05895_Rhodotorula_toruloides,R_glutinis_G01023_R_glutinis
ORTHOMCL1944	BMF94_2864_Rhodotorula_taiwanensis,DMC30DRAFT_406823_Rhodotorula_diobovata,RHOBADRAFT_65960_Rhodotorula_graminis,RHTO_05912_Rhodotorula_toruloides,R_glutinis_G01020_R_glutinis
ORTHOMCL1945	BMF94_2865_Rhodotorula_taiwanensis,DMC30DRAFT_382558_Rhodotorula_diobovata,RHOBADRAFT_33445_Rhodotorula_graminis,RHTO_05913_Rhodotorula_toruloides,R_glutinis_G01021_R_glutinis
ORTHOMCL1946	BMF94_2867_Rhodotorula_taiwanensis,DMC30DRAFT_289408_Rhodotorula_diobovata,RHOBADRAFT_65976_Rhodotorula_graminis,RHTO_05751_Rhodotorula_toruloides,R_glutinis_G01124_R_glutinis
ORTHOMCL1947	BMF94_2868_Rhodotorula_taiwanensis,DMC30DRAFT_399603_Rhodotorula_diobovata,RHOBADRAFT_64476_Rhodotorula_graminis,RHTO_05750_Rhodotorula_toruloides,R_glutinis_G01123_R_glutinis
ORTHOMCL1948	BMF94_2869_Rhodotorula_taiwanensis,DMC30DRAFT_353444_Rhodotorula_diobovata,RHOBADRAFT_51242_Rhodotorula_graminis,RHTO_05749_Rhodotorula_toruloides,R_glutinis_G01122_R_glutinis
ORTHOMCL1949	BMF94_2870_Rhodotorula_taiwanensis,DMC30DRAFT_353454_Rhodotorula_diobovata,RHOBADRAFT_64475_Rhodotorula_graminis,RHTO_05746_Rhodotorula_toruloides,R_glutinis_G01121_R_glutinis
ORTHOMCL1950	BMF94_2871_Rhodotorula_taiwanensis,DMC30DRAFT_98279_Rhodotorula_diobovata,RHOBADRAFT_51230_Rhodotorula_graminis,RHTO_05717_Rhodotorula_toruloides,R_glutinis_G01104_R_glutinis
ORTHOMCL1951	BMF94_2872_Rhodotorula_taiwanensis,DMC30DRAFT_412148_Rhodotorula_diobovata,RHOBADRAFT_51215_Rhodotorula_graminis,RHTO_06628_Rhodotorula_toruloides,R_glutinis_G01084_R_glutinis
ORTHOMCL1952	BMF94_2873_Rhodotorula_taiwanensis,DMC30DRAFT_19122_Rhodotorula_diobovata,RHOBADRAFT_51214_Rhodotorula_graminis,RHTO_06626_Rhodotorula_toruloides,R_glutinis_G01083_R_glutinis
ORTHOMCL1953	BMF94_2876_Rhodotorula_taiwanensis,DMC30DRAFT_418231_Rhodotorula_diobovata,RHOBADRAFT_51212_Rhodotorula_graminis,RHTO_06624_Rhodotorula_toruloides,R_glutinis_G01082_R_glutinis
ORTHOMCL1954	BMF94_2878_Rhodotorula_taiwanensis,DMC30DRAFT_19762_Rhodotorula_diobovata,RHOBADRAFT_33504_Rhodotorula_graminis,RHTO_05873_Rhodotorula_toruloides,R_glutinis_G01068_R_glutinis
ORTHOMCL1955	BMF94_2879_Rhodotorula_taiwanensis,DMC30DRAFT_379521_Rhodotorula_diobovata,RHOBADRAFT_51203_Rhodotorula_graminis,RHTO_05874_Rhodotorula_toruloides,R_glutinis_G01069_R_glutinis
ORTHOMCL1956	BMF94_2881_Rhodotorula_taiwanensis,DMC30DRAFT_418243_Rhodotorula_diobovata,RHOBADRAFT_65970_Rhodotorula_graminis,RHTO_05876_Rhodotorula_toruloides,R_glutinis_G01071_R_glutinis
ORTHOMCL1957	BMF94_2882_Rhodotorula_taiwanensis,DMC30DRAFT_401385_Rhodotorula_diobovata,RHOBADRAFT_23864_Rhodotorula_graminis,RHTO_05877_Rhodotorula_toruloides,R_glutinis_G01072_R_glutinis
ORTHOMCL1958	BMF94_2883_Rhodotorula_taiwanensis,DMC30DRAFT_418241_Rhodotorula_diobovata,RHOBADRAFT_51206_Rhodotorula_graminis,RHTO_05878_Rhodotorula_toruloides,R_glutinis_G01073_R_glutinis
ORTHOMCL1959	BMF94_2885_Rhodotorula_taiwanensis,DMC30DRAFT_288920_Rhodotorula_diobovata,RHOBADRAFT_41378_Rhodotorula_graminis,RHTO_05755_Rhodotorula_toruloides,R_glutinis_G01129_R_glutinis
ORTHOMCL1960	BMF94_2886_Rhodotorula_taiwanensis,DMC30DRAFT_447663_Rhodotorula_diobovata,RHOBADRAFT_41379_Rhodotorula_graminis,RHTO_05756_Rhodotorula_toruloides,R_glutinis_G01130_R_glutinis
ORTHOMCL1961	BMF94_2887_Rhodotorula_taiwanensis,DMC30DRAFT_288922_Rhodotorula_diobovata,RHOBADRAFT_51248_Rhodotorula_graminis,RHTO_05757_Rhodotorula_toruloides,R_glutinis_G01131_R_glutinis
ORTHOMCL1962	BMF94_2889_Rhodotorula_taiwanensis,DMC30DRAFT_417612_Rhodotorula_diobovata,RHOBADRAFT_33539_Rhodotorula_graminis,RHTO_05759_Rhodotorula_toruloides,R_glutinis_G01133_R_glutinis
ORTHOMCL1963	BMF94_2890_Rhodotorula_taiwanensis,DMC30DRAFT_399569_Rhodotorula_diobovata,RHOBADRAFT_11654_Rhodotorula_graminis,RHTO_05760_Rhodotorula_toruloides,R_glutinis_G01134_R_glutinis
ORTHOMCL1964	BMF94_2892_Rhodotorula_taiwanensis,DMC30DRAFT_417615_Rhodotorula_diobovata,RHOBADRAFT_11408_Rhodotorula_graminis,RHTO_05765_Rhodotorula_toruloides,R_glutinis_G01136_R_glutinis
ORTHOMCL1965	BMF94_2893_Rhodotorula_taiwanensis,DMC30DRAFT_353465_Rhodotorula_diobovata,RHOBADRAFT_49238_Rhodotorula_graminis,RHTO_05766_Rhodotorula_toruloides,R_glutinis_G01137_R_glutinis
ORTHOMCL1966	BMF94_2894_Rhodotorula_taiwanensis,DMC30DRAFT_289143_Rhodotorula_diobovata,RHOBADRAFT_51254_Rhodotorula_graminis,RHTO_05767_Rhodotorula_toruloides,R_glutinis_G01138_R_glutinis
ORTHOMCL1967	BMF94_2895_Rhodotorula_taiwanensis,DMC30DRAFT_399585_Rhodotorula_diobovata,RHOBADRAFT_51255_Rhodotorula_graminis,RHTO_05768_Rhodotorula_toruloides,R_glutinis_G01139_R_glutinis
ORTHOMCL1968	BMF94_2896_Rhodotorula_taiwanensis,DMC30DRAFT_289324_Rhodotorula_diobovata,RHOBADRAFT_23904_Rhodotorula_graminis,RHTO_05769_Rhodotorula_toruloides,R_glutinis_G01140_R_glutinis
ORTHOMCL1969	BMF94_2897_Rhodotorula_taiwanensis,DMC30DRAFT_417621_Rhodotorula_diobovata,RHOBADRAFT_51257_Rhodotorula_graminis,RHTO_05770_Rhodotorula_toruloides,R_glutinis_G01141_R_glutinis
ORTHOMCL1970	BMF94_2899_Rhodotorula_taiwanensis,DMC30DRAFT_411942_Rhodotorula_diobovata,RHOBADRAFT_51258_Rhodotorula_graminis,RHTO_05772_Rhodotorula_toruloides,R_glutinis_G01143_R_glutinis
ORTHOMCL1971	BMF94_2900_Rhodotorula_taiwanensis,DMC30DRAFT_288853_Rhodotorula_diobovata,RHOBADRAFT_51259_Rhodotorula_graminis,RHTO_05773_Rhodotorula_toruloides,R_glutinis_G01144_R_glutinis
ORTHOMCL1972	BMF94_2901_Rhodotorula_taiwanensis,DMC30DRAFT_378512_Rhodotorula_diobovata,RHOBADRAFT_51260_Rhodotorula_graminis,RHTO_05774_Rhodotorula_toruloides,R_glutinis_G01145_R_glutinis
ORTHOMCL1973	BMF94_2902_Rhodotorula_taiwanensis,DMC30DRAFT_171147_Rhodotorula_diobovata,RHOBADRAFT_51308_Rhodotorula_graminis,RHTO_05775_Rhodotorula_toruloides,R_glutinis_G01194_R_glutinis
ORTHOMCL1974	BMF94_2904_Rhodotorula_taiwanensis,DMC30DRAFT_349553_Rhodotorula_diobovata,RHOBADRAFT_51307_Rhodotorula_graminis,RHTO_05776_Rhodotorula_toruloides,R_glutinis_G01193_R_glutinis
ORTHOMCL1975	BMF94_2905_Rhodotorula_taiwanensis,DMC30DRAFT_374814_Rhodotorula_diobovata,RHOBADRAFT_33616_Rhodotorula_graminis,RHTO_05777_Rhodotorula_toruloides,R_glutinis_G01192_R_glutinis
ORTHOMCL1976	BMF94_2906_Rhodotorula_taiwanensis,DMC30DRAFT_171245_Rhodotorula_diobovata,RHOBADRAFT_23967_Rhodotorula_graminis,RHTO_05778_Rhodotorula_toruloides,R_glutinis_G01191_R_glutinis
ORTHOMCL1977	BMF94_2909_Rhodotorula_taiwanensis,DMC30DRAFT_349543_Rhodotorula_diobovata,RHOBADRAFT_1454_Rhodotorula_graminis,RHTO_05783_Rhodotorula_toruloides,R_glutinis_G01213_R_glutinis
ORTHOMCL1978	BMF94_2910_Rhodotorula_taiwanensis,DMC30DRAFT_393313_Rhodotorula_diobovata,RHOBADRAFT_23995_Rhodotorula_graminis,RHTO_05784_Rhodotorula_toruloides,R_glutinis_G01214_R_glutinis
ORTHOMCL1979	BMF94_2912_Rhodotorula_taiwanensis,DMC30DRAFT_171390_Rhodotorula_diobovata,RHOBADRAFT_51328_Rhodotorula_graminis,RHTO_05785_Rhodotorula_toruloides,R_glutinis_G01216_R_glutinis
ORTHOMCL1980	BMF94_2913_Rhodotorula_taiwanensis,DMC30DRAFT_451085_Rhodotorula_diobovata,RHOBADRAFT_33646_Rhodotorula_graminis,RHTO_05786_Rhodotorula_toruloides,R_glutinis_G01217_R_glutinis
ORTHOMCL1981	BMF94_2915_Rhodotorula_taiwanensis,DMC30DRAFT_393295_Rhodotorula_diobovata,RHOBADRAFT_65988_Rhodotorula_graminis,RHTO_05789_Rhodotorula_toruloides,R_glutinis_G01196_R_glutinis
ORTHOMCL1982	BMF94_2916_Rhodotorula_taiwanensis,DMC30DRAFT_445596_Rhodotorula_diobovata,RHOBADRAFT_51310_Rhodotorula_graminis,RHTO_05790_Rhodotorula_toruloides,R_glutinis_G01197_R_glutinis
ORTHOMCL1983	BMF94_2919_Rhodotorula_taiwanensis,DMC30DRAFT_333984_Rhodotorula_diobovata,RHOBADRAFT_51313_Rhodotorula_graminis,RHTO_03618_Rhodotorula_toruloides,R_glutinis_G01199_R_glutinis
ORTHOMCL1984	BMF94_2920_Rhodotorula_taiwanensis,DMC30DRAFT_445592_Rhodotorula_diobovata,RHOBADRAFT_64494_Rhodotorula_graminis,RHTO_03617_Rhodotorula_toruloides,R_glutinis_G01200_R_glutinis
ORTHOMCL1985	BMF94_2922_Rhodotorula_taiwanensis,DMC30DRAFT_349579_Rhodotorula_diobovata,RHOBADRAFT_65990_Rhodotorula_graminis,RHTO_03615_Rhodotorula_toruloides,R_glutinis_G01202_R_glutinis
ORTHOMCL1986	BMF94_2923_Rhodotorula_taiwanensis,DMC30DRAFT_421340_Rhodotorula_diobovata,RHOBADRAFT_11922_Rhodotorula_graminis,RHTO_03614_Rhodotorula_toruloides,R_glutinis_G01165_R_glutinis
ORTHOMCL1987	BMF94_2924_Rhodotorula_taiwanensis,DMC30DRAFT_374796_Rhodotorula_diobovata,RHOBADRAFT_51281_Rhodotorula_graminis,RHTO_03613_Rhodotorula_toruloides,R_glutinis_G01164_R_glutinis
ORTHOMCL1988	BMF94_2925_Rhodotorula_taiwanensis,DMC30DRAFT_170746_Rhodotorula_diobovata,RHOBADRAFT_51279_Rhodotorula_graminis,RHTO_03610_Rhodotorula_toruloides,R_glutinis_G01162_R_glutinis
ORTHOMCL1989	BMF94_2927_Rhodotorula_taiwanensis,DMC30DRAFT_349536_Rhodotorula_diobovata,RHOBADRAFT_51277_Rhodotorula_graminis,RHTO_03608_Rhodotorula_toruloides,R_glutinis_G01161_R_glutinis
ORTHOMCL1990	BMF94_2928_Rhodotorula_taiwanensis,DMC30DRAFT_170764_Rhodotorula_diobovata,RHOBADRAFT_41413_Rhodotorula_graminis,RHTO_03607_Rhodotorula_toruloides,R_glutinis_G01160_R_glutinis
ORTHOMCL1991	BMF94_2929_Rhodotorula_taiwanensis,DMC30DRAFT_170062_Rhodotorula_diobovata,RHOBADRAFT_41412_Rhodotorula_graminis,RHTO_03606_Rhodotorula_toruloides,R_glutinis_G01159_R_glutinis
ORTHOMCL1992	BMF94_2930_Rhodotorula_taiwanensis,DMC30DRAFT_393193_Rhodotorula_diobovata,RHOBADRAFT_64484_Rhodotorula_graminis,RHTO_03604_Rhodotorula_toruloides,R_glutinis_G01157_R_glutinis
ORTHOMCL1994	BMF94_2933_Rhodotorula_taiwanensis,DMC30DRAFT_374781_Rhodotorula_diobovata,RHOBADRAFT_12042_Rhodotorula_graminis,RHTO_03603_Rhodotorula_toruloides,R_glutinis_G01171_R_glutinis
ORTHOMCL1995	BMF94_2934_Rhodotorula_taiwanensis,DMC30DRAFT_349566_Rhodotorula_diobovata,RHOBADRAFT_41423_Rhodotorula_graminis,RHTO_03601_Rhodotorula_toruloides,R_glutinis_G01169_R_glutinis
ORTHOMCL1996	BMF94_2936_Rhodotorula_taiwanensis,DMC30DRAFT_393218_Rhodotorula_diobovata,RHOBADRAFT_47968_Rhodotorula_graminis,RHTO_03599_Rhodotorula_toruloides,R_glutinis_G01168_R_glutinis
ORTHOMCL1997	BMF94_2937_Rhodotorula_taiwanensis,DMC30DRAFT_170494_Rhodotorula_diobovata,RHOBADRAFT_51283_Rhodotorula_graminis,RHTO_03598_Rhodotorula_toruloides,R_glutinis_G01167_R_glutinis
ORTHOMCL1998	BMF94_2938_Rhodotorula_taiwanensis,DMC30DRAFT_374768_Rhodotorula_diobovata,RHOBADRAFT_51317_Rhodotorula_graminis,RHTO_03596_Rhodotorula_toruloides,R_glutinis_G01204_R_glutinis
ORTHOMCL1999	BMF94_2939_Rhodotorula_taiwanensis,DMC30DRAFT_415419_Rhodotorula_diobovata,RHOBADRAFT_41461_Rhodotorula_graminis,RHTO_03595_Rhodotorula_toruloides,R_glutinis_G01205_R_glutinis
ORTHOMCL2000	BMF94_2940_Rhodotorula_taiwanensis,DMC30DRAFT_393208_Rhodotorula_diobovata,RHOBADRAFT_33630_Rhodotorula_graminis,RHTO_03594_Rhodotorula_toruloides,R_glutinis_G01206_R_glutinis
ORTHOMCL2001	BMF94_2941_Rhodotorula_taiwanensis,DMC30DRAFT_411145_Rhodotorula_diobovata,RHOBADRAFT_41463_Rhodotorula_graminis,RHTO_03593_Rhodotorula_toruloides,R_glutinis_G01207_R_glutinis
ORTHOMCL2002	BMF94_2944_Rhodotorula_taiwanensis,DMC30DRAFT_170348_Rhodotorula_diobovata,RHOBADRAFT_5088_Rhodotorula_graminis,RHTO_03591_Rhodotorula_toruloides,R_glutinis_G01209_R_glutinis
ORTHOMCL2003	BMF94_2945_Rhodotorula_taiwanensis,DMC30DRAFT_393201_Rhodotorula_diobovata,RHOBADRAFT_41466_Rhodotorula_graminis,RHTO_03590_Rhodotorula_toruloides,R_glutinis_G01210_R_glutinis
ORTHOMCL2004	BMF94_2946_Rhodotorula_taiwanensis,DMC30DRAFT_393200_Rhodotorula_diobovata,RHOBADRAFT_33635_Rhodotorula_graminis,RHTO_03589_Rhodotorula_toruloides,R_glutinis_G01211_R_glutinis
ORTHOMCL2005	BMF94_2947_Rhodotorula_taiwanensis,DMC30DRAFT_445565_Rhodotorula_diobovata,RHOBADRAFT_51295_Rhodotorula_graminis,RHTO_03587_Rhodotorula_toruloides,R_glutinis_G01177_R_glutinis
ORTHOMCL2006	BMF94_2948_Rhodotorula_taiwanensis,DMC30DRAFT_426039_Rhodotorula_diobovata,RHOBADRAFT_51294_Rhodotorula_graminis,RHTO_03586_Rhodotorula_toruloides,R_glutinis_G01176_R_glutinis
ORTHOMCL2007	BMF94_2949_Rhodotorula_taiwanensis,DMC30DRAFT_46866_Rhodotorula_diobovata,RHOBADRAFT_31214_Rhodotorula_graminis,RHTO_03585_Rhodotorula_toruloides,R_glutinis_G01179_R_glutinis
ORTHOMCL2008	BMF94_2950_Rhodotorula_taiwanensis,DMC30DRAFT_355248_Rhodotorula_diobovata,RHOBADRAFT_33594_Rhodotorula_graminis,RHTO_03584_Rhodotorula_toruloides,R_glutinis_G01174_R_glutinis
ORTHOMCL2009	BMF94_2951_Rhodotorula_taiwanensis,DMC30DRAFT_418674_Rhodotorula_diobovata,RHOBADRAFT_51293_Rhodotorula_graminis,RHTO_03583_Rhodotorula_toruloides,R_glutinis_G01175_R_glutinis
ORTHOMCL2010	BMF94_2953_Rhodotorula_taiwanensis,DMC30DRAFT_380229_Rhodotorula_diobovata,RHOBADRAFT_11940_Rhodotorula_graminis,RHTO_03581_Rhodotorula_toruloides,R_glutinis_G01180_R_glutinis
ORTHOMCL2011	BMF94_2954_Rhodotorula_taiwanensis,DMC30DRAFT_418680_Rhodotorula_diobovata,RHOBADRAFT_51297_Rhodotorula_graminis,RHTO_03580_Rhodotorula_toruloides,R_glutinis_G01181_R_glutinis
ORTHOMCL2012	BMF94_2955_Rhodotorula_taiwanensis,DMC30DRAFT_412298_Rhodotorula_diobovata,RHOBADRAFT_65986_Rhodotorula_graminis,RHTO_03579_Rhodotorula_toruloides,R_glutinis_G01182_R_glutinis
ORTHOMCL2013	BMF94_2956_Rhodotorula_taiwanensis,DMC30DRAFT_402669_Rhodotorula_diobovata,RHOBADRAFT_33607_Rhodotorula_graminis,RHTO_03578_Rhodotorula_toruloides,R_glutinis_G01183_R_glutinis
ORTHOMCL2014	BMF94_2957_Rhodotorula_taiwanensis,DMC30DRAFT_46979_Rhodotorula_diobovata,RHOBADRAFT_51301_Rhodotorula_graminis,RHTO_03576_Rhodotorula_toruloides,R_glutinis_G01185_R_glutinis
ORTHOMCL2015	BMF94_2958_Rhodotorula_taiwanensis,DMC30DRAFT_46994_Rhodotorula_diobovata,RHOBADRAFT_33611_Rhodotorula_graminis,RHTO_03575_Rhodotorula_toruloides,R_glutinis_G01186_R_glutinis
ORTHOMCL2016	BMF94_2959_Rhodotorula_taiwanensis,DMC30DRAFT_47016_Rhodotorula_diobovata,RHOBADRAFT_41444_Rhodotorula_graminis,RHTO_03573_Rhodotorula_toruloides,R_glutinis_G01188_R_glutinis
ORTHOMCL2017	BMF94_2960_Rhodotorula_taiwanensis,DMC30DRAFT_380245_Rhodotorula_diobovata,RHOBADRAFT_51304_Rhodotorula_graminis,RHTO_03572_Rhodotorula_toruloides,R_glutinis_G01190_R_glutinis
ORTHOMCL2018	BMF94_2961_Rhodotorula_taiwanensis,DMC30DRAFT_367885_Rhodotorula_diobovata,RHOBADRAFT_51271_Rhodotorula_graminis,RHTO_03571_Rhodotorula_toruloides,R_glutinis_G01156_R_glutinis
ORTHOMCL2019	BMF94_2963_Rhodotorula_taiwanensis,DMC30DRAFT_411941_Rhodotorula_diobovata,RHOBADRAFT_47963_Rhodotorula_graminis,RHTO_03568_Rhodotorula_toruloides,R_glutinis_G01146_R_glutinis
ORTHOMCL2020	BMF94_2964_Rhodotorula_taiwanensis,DMC30DRAFT_431395_Rhodotorula_diobovata,RHOBADRAFT_51262_Rhodotorula_graminis,RHTO_03567_Rhodotorula_toruloides,R_glutinis_G01147_R_glutinis
ORTHOMCL2021	BMF94_2966_Rhodotorula_taiwanensis,DMC30DRAFT_127301_Rhodotorula_diobovata,RHOBADRAFT_51263_Rhodotorula_graminis,RHTO_03566_Rhodotorula_toruloides,R_glutinis_G01148_R_glutinis
ORTHOMCL2022	BMF94_2967_Rhodotorula_taiwanensis,DMC30DRAFT_449843_Rhodotorula_diobovata,RHOBADRAFT_23912_Rhodotorula_graminis,RHTO_03563_Rhodotorula_toruloides,R_glutinis_G01150_R_glutinis
ORTHOMCL2023	BMF94_2968_Rhodotorula_taiwanensis,DMC30DRAFT_355231_Rhodotorula_diobovata,RHOBADRAFT_47966_Rhodotorula_graminis,RHTO_03562_Rhodotorula_toruloides,R_glutinis_G01155_R_glutinis
ORTHOMCL2024	BMF94_2972_Rhodotorula_taiwanensis,DMC30DRAFT_280078_Rhodotorula_diobovata,RHOBADRAFT_11059_Rhodotorula_graminis,RHTO_05054_Rhodotorula_toruloides,R_glutinis_G00069_R_glutinis
ORTHOMCL2025	BMF94_2973_Rhodotorula_taiwanensis,DMC30DRAFT_372287_Rhodotorula_diobovata,RHOBADRAFT_32553_Rhodotorula_graminis,RHTO_05055_Rhodotorula_toruloides,R_glutinis_G00062_R_glutinis
ORTHOMCL2026	BMF94_2974_Rhodotorula_taiwanensis,DMC30DRAFT_277970_Rhodotorula_diobovata,RHOBADRAFT_32520_Rhodotorula_graminis,RHTO_05039_Rhodotorula_toruloides,R_glutinis_G00037_R_glutinis
ORTHOMCL2027	BMF94_2975_Rhodotorula_taiwanensis,DMC30DRAFT_346970_Rhodotorula_diobovata,RHOBADRAFT_32644_Rhodotorula_graminis,RHTO_05040_Rhodotorula_toruloides,R_glutinis_G00131_R_glutinis
ORTHOMCL2028	BMF94_2976_Rhodotorula_taiwanensis,DMC30DRAFT_278625_Rhodotorula_diobovata,RHOBADRAFT_50557_Rhodotorula_graminis,RHTO_05041_Rhodotorula_toruloides,R_glutinis_G00132_R_glutinis
ORTHOMCL2029	BMF94_2977_Rhodotorula_taiwanensis,DMC30DRAFT_444082_Rhodotorula_diobovata,RHOBADRAFT_47826_Rhodotorula_graminis,RHTO_05042_Rhodotorula_toruloides,R_glutinis_G00134_R_glutinis
ORTHOMCL2030	BMF94_2979_Rhodotorula_taiwanensis,DMC30DRAFT_104871_Rhodotorula_diobovata,RHOBADRAFT_56391_Rhodotorula_graminis,RHTO_06074_Rhodotorula_toruloides,R_glutinis_G01376_R_glutinis
ORTHOMCL2031	BMF94_2980_Rhodotorula_taiwanensis,DMC30DRAFT_104867_Rhodotorula_diobovata,RHOBADRAFT_2736_Rhodotorula_graminis,RHTO_06073_Rhodotorula_toruloides,R_glutinis_G01377_R_glutinis
ORTHOMCL2032	BMF94_2981_Rhodotorula_taiwanensis,DMC30DRAFT_369603_Rhodotorula_diobovata,RHOBADRAFT_30696_Rhodotorula_graminis,RHTO_06072_Rhodotorula_toruloides,R_glutinis_G01378_R_glutinis
ORTHOMCL2033	BMF94_2982_Rhodotorula_taiwanensis,DMC30DRAFT_104731_Rhodotorula_diobovata,RHOBADRAFT_56394_Rhodotorula_graminis,RHTO_06071_Rhodotorula_toruloides,R_glutinis_G01379_R_glutinis
ORTHOMCL2034	BMF94_2983_Rhodotorula_taiwanensis,DMC30DRAFT_52898_Rhodotorula_diobovata,RHOBADRAFT_56403_Rhodotorula_graminis,RHTO_06056_Rhodotorula_toruloides,R_glutinis_G01392_R_glutinis
ORTHOMCL2035	BMF94_2984_Rhodotorula_taiwanensis,DMC30DRAFT_412350_Rhodotorula_diobovata,RHOBADRAFT_6323_Rhodotorula_graminis,RHTO_06057_Rhodotorula_toruloides,R_glutinis_G01391_R_glutinis
ORTHOMCL2036	BMF94_2987_Rhodotorula_taiwanensis,DMC30DRAFT_415320_Rhodotorula_diobovata,RHOBADRAFT_47446_Rhodotorula_graminis,RHTO_06107_Rhodotorula_toruloides,R_glutinis_G01348_R_glutinis
ORTHOMCL2037	BMF94_2988_Rhodotorula_taiwanensis,DMC30DRAFT_411103_Rhodotorula_diobovata,RHOBADRAFT_56362_Rhodotorula_graminis,RHTO_06108_Rhodotorula_toruloides,R_glutinis_G01347_R_glutinis
ORTHOMCL2038	BMF94_2995_Rhodotorula_taiwanensis,DMC30DRAFT_90325_Rhodotorula_diobovata,RHOBADRAFT_24281_Rhodotorula_graminis,RHTO_06224_Rhodotorula_toruloides,R_glutinis_G01583_R_glutinis
ORTHOMCL2039	BMF94_2996_Rhodotorula_taiwanensis,DMC30DRAFT_419440_Rhodotorula_diobovata,RHOBADRAFT_51547_Rhodotorula_graminis,RHTO_06225_Rhodotorula_toruloides,R_glutinis_G01584_R_glutinis
ORTHOMCL2040	BMF94_2998_Rhodotorula_taiwanensis,DMC30DRAFT_369228_Rhodotorula_diobovata,RHOBADRAFT_64540_Rhodotorula_graminis,RHTO_06227_Rhodotorula_toruloides,R_glutinis_G01585_R_glutinis
ORTHOMCL2041	BMF94_2999_Rhodotorula_taiwanensis,DMC30DRAFT_419437_Rhodotorula_diobovata,RHOBADRAFT_51549_Rhodotorula_graminis,RHTO_06228_Rhodotorula_toruloides,R_glutinis_G01586_R_glutinis
ORTHOMCL2042	BMF94_3001_Rhodotorula_taiwanensis,DMC30DRAFT_404862_Rhodotorula_diobovata,RHOBADRAFT_6647_Rhodotorula_graminis,RHTO_06230_Rhodotorula_toruloides,R_glutinis_G01608_R_glutinis
ORTHOMCL2043	BMF94_3002_Rhodotorula_taiwanensis,DMC30DRAFT_90132_Rhodotorula_diobovata,RHOBADRAFT_33944_Rhodotorula_graminis,RHTO_06231_Rhodotorula_toruloides,R_glutinis_G01607_R_glutinis
ORTHOMCL2044	BMF94_3003_Rhodotorula_taiwanensis,DMC30DRAFT_422742_Rhodotorula_diobovata,RHOBADRAFT_11749_Rhodotorula_graminis,RHTO_06232_Rhodotorula_toruloides,R_glutinis_G01606_R_glutinis
ORTHOMCL2045	BMF94_3007_Rhodotorula_taiwanensis,DMC30DRAFT_374574_Rhodotorula_diobovata,RHOBADRAFT_49017_Rhodotorula_graminis,RHTO_06038_Rhodotorula_toruloides,R_glutinis_G01341_R_glutinis
ORTHOMCL2046	BMF94_3008_Rhodotorula_taiwanensis,DMC30DRAFT_362043_Rhodotorula_diobovata,RHOBADRAFT_40054_Rhodotorula_graminis,RHTO_06035_Rhodotorula_toruloides,R_glutinis_G01342_R_glutinis
ORTHOMCL2047	BMF94_3010_Rhodotorula_taiwanensis,DMC30DRAFT_161034_Rhodotorula_diobovata,RHOBADRAFT_56380_Rhodotorula_graminis,RHTO_06031_Rhodotorula_toruloides,R_glutinis_G01364_R_glutinis
ORTHOMCL2048	BMF94_3014_Rhodotorula_taiwanensis,DMC30DRAFT_392994_Rhodotorula_diobovata,RHOBADRAFT_67028_Rhodotorula_graminis,RHTO_06026_Rhodotorula_toruloides,R_glutinis_G01369_R_glutinis
ORTHOMCL2049	BMF94_3015_Rhodotorula_taiwanensis,DMC30DRAFT_161264_Rhodotorula_diobovata,RHOBADRAFT_19019_Rhodotorula_graminis,RHTO_06025_Rhodotorula_toruloides,R_glutinis_G01370_R_glutinis
ORTHOMCL2050	BMF94_3016_Rhodotorula_taiwanensis,DMC30DRAFT_392837_Rhodotorula_diobovata,RHOBADRAFT_56348_Rhodotorula_graminis,RHTO_06009_Rhodotorula_toruloides,R_glutinis_G01331_R_glutinis
ORTHOMCL2051	BMF94_3019_Rhodotorula_taiwanensis,DMC30DRAFT_416103_Rhodotorula_diobovata,RHOBADRAFT_51032_Rhodotorula_graminis,RHTO_05583_Rhodotorula_toruloides,R_glutinis_G00646_R_glutinis
ORTHOMCL2052	BMF94_3024_Rhodotorula_taiwanensis,DMC30DRAFT_204629_Rhodotorula_diobovata,RHOBADRAFT_31156_Rhodotorula_graminis,RHTO_05562_Rhodotorula_toruloides,R_glutinis_G00638_R_glutinis
ORTHOMCL2053	BMF94_3026_Rhodotorula_taiwanensis,DMC30DRAFT_376002_Rhodotorula_diobovata,RHOBADRAFT_31155_Rhodotorula_graminis,RHTO_05560_Rhodotorula_toruloides,R_glutinis_G00636_R_glutinis
ORTHOMCL2054	BMF94_3029_Rhodotorula_taiwanensis,DMC30DRAFT_13079_Rhodotorula_diobovata,RHOBADRAFT_47932_Rhodotorula_graminis,RHTO_04507_Rhodotorula_toruloides,R_glutinis_G00696_R_glutinis
ORTHOMCL2055	BMF94_3033_Rhodotorula_taiwanensis,DMC30DRAFT_355626_Rhodotorula_diobovata,RHOBADRAFT_41189_Rhodotorula_graminis,RHTO_04488_Rhodotorula_toruloides,R_glutinis_G00708_R_glutinis
ORTHOMCL2056	BMF94_3034_Rhodotorula_taiwanensis,DMC30DRAFT_60621_Rhodotorula_diobovata,RHOBADRAFT_51088_Rhodotorula_graminis,RHTO_04489_Rhodotorula_toruloides,R_glutinis_G00707_R_glutinis
ORTHOMCL2057	BMF94_3035_Rhodotorula_taiwanensis,DMC30DRAFT_355624_Rhodotorula_diobovata,RHOBADRAFT_51087_Rhodotorula_graminis,RHTO_04480_Rhodotorula_toruloides,R_glutinis_G00706_R_glutinis
ORTHOMCL2058	BMF94_3036_Rhodotorula_taiwanensis,DMC30DRAFT_132989_Rhodotorula_diobovata,RHOBADRAFT_41194_Rhodotorula_graminis,RHTO_04479_Rhodotorula_toruloides,R_glutinis_G00712_R_glutinis
ORTHOMCL2059	BMF94_3037_Rhodotorula_taiwanensis,DMC30DRAFT_452629_Rhodotorula_diobovata,RHOBADRAFT_47936_Rhodotorula_graminis,RHTO_04478_Rhodotorula_toruloides,R_glutinis_G00713_R_glutinis
ORTHOMCL2061	BMF94_3041_Rhodotorula_taiwanensis,DMC30DRAFT_184268_Rhodotorula_diobovata,RHOBADRAFT_51113_Rhodotorula_graminis,RHTO_05619_Rhodotorula_toruloides,R_glutinis_G00739_R_glutinis
ORTHOMCL2062	BMF94_3042_Rhodotorula_taiwanensis,DMC30DRAFT_422931_Rhodotorula_diobovata,RHOBADRAFT_64446_Rhodotorula_graminis,RHTO_05617_Rhodotorula_toruloides,R_glutinis_G00738_R_glutinis
ORTHOMCL2063	BMF94_3043_Rhodotorula_taiwanensis,DMC30DRAFT_132957_Rhodotorula_diobovata,RHOBADRAFT_51091_Rhodotorula_graminis,RHTO_04482_Rhodotorula_toruloides,R_glutinis_G00715_R_glutinis
ORTHOMCL2064	BMF94_3045_Rhodotorula_taiwanensis,DMC30DRAFT_137443_Rhodotorula_diobovata,RHOBADRAFT_33384_Rhodotorula_graminis,RHTO_04490_Rhodotorula_toruloides,R_glutinis_G00718_R_glutinis
ORTHOMCL2065	BMF94_3046_Rhodotorula_taiwanensis,DMC30DRAFT_137446_Rhodotorula_diobovata,RHOBADRAFT_51098_Rhodotorula_graminis,RHTO_04492_Rhodotorula_toruloides,R_glutinis_G00720_R_glutinis
ORTHOMCL2066	BMF94_3047_Rhodotorula_taiwanensis,DMC30DRAFT_449964_Rhodotorula_diobovata,RHOBADRAFT_33388_Rhodotorula_graminis,RHTO_04491_Rhodotorula_toruloides,R_glutinis_G00719_R_glutinis
ORTHOMCL2067	BMF94_3048_Rhodotorula_taiwanensis,DMC30DRAFT_350179_Rhodotorula_diobovata,RHOBADRAFT_51104_Rhodotorula_graminis,RHTO_04493_Rhodotorula_toruloides,R_glutinis_G00725_R_glutinis
ORTHOMCL2068	BMF94_3049_Rhodotorula_taiwanensis,DMC30DRAFT_411263_Rhodotorula_diobovata,RHOBADRAFT_51103_Rhodotorula_graminis,RHTO_04494_Rhodotorula_toruloides,R_glutinis_G00724_R_glutinis
ORTHOMCL2069	BMF94_3050_Rhodotorula_taiwanensis,DMC30DRAFT_420221_Rhodotorula_diobovata,RHOBADRAFT_51006_Rhodotorula_graminis,RHTO_04495_Rhodotorula_toruloides,R_glutinis_G00617_R_glutinis
ORTHOMCL2070	BMF94_3051_Rhodotorula_taiwanensis,DMC30DRAFT_153498_Rhodotorula_diobovata,RHOBADRAFT_51007_Rhodotorula_graminis,RHTO_04496_Rhodotorula_toruloides,R_glutinis_G00618_R_glutinis
ORTHOMCL2071	BMF94_3053_Rhodotorula_taiwanensis,DMC30DRAFT_402537_Rhodotorula_diobovata,RHOBADRAFT_51069_Rhodotorula_graminis,RHTO_05567_Rhodotorula_toruloides,R_glutinis_G00690_R_glutinis
ORTHOMCL2072	BMF94_3054_Rhodotorula_taiwanensis,DMC30DRAFT_345130_Rhodotorula_diobovata,RHOBADRAFT_23685_Rhodotorula_graminis,RHTO_05566_Rhodotorula_toruloides,R_glutinis_G00691_R_glutinis
ORTHOMCL2073	BMF94_3055_Rhodotorula_taiwanensis,DMC30DRAFT_402540_Rhodotorula_diobovata,RHOBADRAFT_41170_Rhodotorula_graminis,RHTO_05565_Rhodotorula_toruloides,R_glutinis_G00692_R_glutinis
ORTHOMCL2074	BMF94_3059_Rhodotorula_taiwanensis,DMC30DRAFT_24376_Rhodotorula_diobovata,RHOBADRAFT_45988_Rhodotorula_graminis,RHTO_07544_Rhodotorula_toruloides,R_glutinis_G05258_R_glutinis
ORTHOMCL2075	BMF94_3060_Rhodotorula_taiwanensis,DMC30DRAFT_411380_Rhodotorula_diobovata,RHOBADRAFT_51047_Rhodotorula_graminis,RHTO_05588_Rhodotorula_toruloides,R_glutinis_G00660_R_glutinis
ORTHOMCL2076	BMF94_3061_Rhodotorula_taiwanensis,DMC30DRAFT_203361_Rhodotorula_diobovata,RHOBADRAFT_51078_Rhodotorula_graminis,RHTO_05587_Rhodotorula_toruloides,R_glutinis_G00697_R_glutinis
ORTHOMCL2077	BMF94_3062_Rhodotorula_taiwanensis,DMC30DRAFT_13479_Rhodotorula_diobovata,RHOBADRAFT_33307_Rhodotorula_graminis,RHTO_04540_Rhodotorula_toruloides,R_glutinis_G00674_R_glutinis
ORTHOMCL2078	BMF94_3063_Rhodotorula_taiwanensis,DMC30DRAFT_13348_Rhodotorula_diobovata,RHOBADRAFT_51053_Rhodotorula_graminis,RHTO_04541_Rhodotorula_toruloides,R_glutinis_G00673_R_glutinis
ORTHOMCL2079	BMF94_3064_Rhodotorula_taiwanensis,DMC30DRAFT_366819_Rhodotorula_diobovata,RHOBADRAFT_65948_Rhodotorula_graminis,RHTO_04513_Rhodotorula_toruloides,R_glutinis_G00671_R_glutinis
ORTHOMCL2080	BMF94_3066_Rhodotorula_taiwanensis,DMC30DRAFT_13175_Rhodotorula_diobovata,RHOBADRAFT_51048_Rhodotorula_graminis,RHTO_04509_Rhodotorula_toruloides,R_glutinis_G00661_R_glutinis
ORTHOMCL2081	BMF94_3069_Rhodotorula_taiwanensis,DMC30DRAFT_400877_Rhodotorula_diobovata,RHOBADRAFT_51050_Rhodotorula_graminis,RHTO_04516_Rhodotorula_toruloides,R_glutinis_G00669_R_glutinis
ORTHOMCL2082	BMF94_3071_Rhodotorula_taiwanensis,DMC30DRAFT_418048_Rhodotorula_diobovata,RHOBADRAFT_51049_Rhodotorula_graminis,RHTO_04542_Rhodotorula_toruloides,R_glutinis_G00667_R_glutinis
ORTHOMCL2083	BMF94_3072_Rhodotorula_taiwanensis,DMC30DRAFT_415786_Rhodotorula_diobovata,RHOBADRAFT_10414_Rhodotorula_graminis,RHTO_04543_Rhodotorula_toruloides,R_glutinis_G00749_R_glutinis
ORTHOMCL2084	BMF94_3073_Rhodotorula_taiwanensis,DMC30DRAFT_185606_Rhodotorula_diobovata,RHOBADRAFT_41233_Rhodotorula_graminis,RHTO_04544_Rhodotorula_toruloides,R_glutinis_G00750_R_glutinis
ORTHOMCL2085	BMF94_3075_Rhodotorula_taiwanensis,DMC30DRAFT_415794_Rhodotorula_diobovata,RHOBADRAFT_64454_Rhodotorula_graminis,RHTO_04546_Rhodotorula_toruloides,R_glutinis_G00757_R_glutinis
ORTHOMCL2086	BMF94_3080_Rhodotorula_taiwanensis,DMC30DRAFT_186270_Rhodotorula_diobovata,RHOBADRAFT_51132_Rhodotorula_graminis,RHTO_04547_Rhodotorula_toruloides,R_glutinis_G00758_R_glutinis
ORTHOMCL2087	BMF94_3081_Rhodotorula_taiwanensis,DMC30DRAFT_445938_Rhodotorula_diobovata,RHOBADRAFT_51133_Rhodotorula_graminis,RHTO_04548_Rhodotorula_toruloides,R_glutinis_G00759_R_glutinis
ORTHOMCL2088	BMF94_3083_Rhodotorula_taiwanensis,DMC30DRAFT_394289_Rhodotorula_diobovata,RHOBADRAFT_23775_Rhodotorula_graminis,RHTO_04549_Rhodotorula_toruloides,R_glutinis_G00753_R_glutinis
ORTHOMCL2089	BMF94_3084_Rhodotorula_taiwanensis,DMC30DRAFT_185668_Rhodotorula_diobovata,RHOBADRAFT_41234_Rhodotorula_graminis,RHTO_04551_Rhodotorula_toruloides,R_glutinis_G00751_R_glutinis
ORTHOMCL2090	BMF94_3085_Rhodotorula_taiwanensis,DMC30DRAFT_186187_Rhodotorula_diobovata,RHOBADRAFT_51129_Rhodotorula_graminis,RHTO_04554_Rhodotorula_toruloides,R_glutinis_G00754_R_glutinis
ORTHOMCL2091	BMF94_3086_Rhodotorula_taiwanensis,DMC30DRAFT_186287_Rhodotorula_diobovata,RHOBADRAFT_51134_Rhodotorula_graminis,RHTO_04555_Rhodotorula_toruloides,R_glutinis_G00760_R_glutinis
ORTHOMCL2092	BMF94_3087_Rhodotorula_taiwanensis,DMC30DRAFT_415767_Rhodotorula_diobovata,RHOBADRAFT_51111_Rhodotorula_graminis,RHTO_04556_Rhodotorula_toruloides,R_glutinis_G00735_R_glutinis
ORTHOMCL2093	BMF94_3089_Rhodotorula_taiwanensis,DMC30DRAFT_415800_Rhodotorula_diobovata,RHOBADRAFT_41246_Rhodotorula_graminis,RHTO_04559_Rhodotorula_toruloides,R_glutinis_G00763_R_glutinis
ORTHOMCL2094	BMF94_3090_Rhodotorula_taiwanensis,DMC30DRAFT_445943_Rhodotorula_diobovata,RHOBADRAFT_51138_Rhodotorula_graminis,RHTO_04560_Rhodotorula_toruloides,R_glutinis_G00764_R_glutinis
ORTHOMCL2095	BMF94_3093_Rhodotorula_taiwanensis,DMC30DRAFT_375405_Rhodotorula_diobovata,RHOBADRAFT_51141_Rhodotorula_graminis,RHTO_04563_Rhodotorula_toruloides,R_glutinis_G00767_R_glutinis
ORTHOMCL2096	BMF94_3096_Rhodotorula_taiwanensis,DMC30DRAFT_419924_Rhodotorula_diobovata,RHOBADRAFT_66756_Rhodotorula_graminis,RHTO_06665_Rhodotorula_toruloides,R_glutinis_G05033_R_glutinis
ORTHOMCL2097	BMF94_3097_Rhodotorula_taiwanensis,DMC30DRAFT_128157_Rhodotorula_diobovata,RHOBADRAFT_48766_Rhodotorula_graminis,RHTO_06664_Rhodotorula_toruloides,R_glutinis_G05034_R_glutinis
ORTHOMCL2098	BMF94_3099_Rhodotorula_taiwanensis,DMC30DRAFT_351123_Rhodotorula_diobovata,RHOBADRAFT_54927_Rhodotorula_graminis,RHTO_07971_Rhodotorula_toruloides,R_glutinis_G04994_R_glutinis
ORTHOMCL2099	BMF94_3103_Rhodotorula_taiwanensis,DMC30DRAFT_348813_Rhodotorula_diobovata,RHOBADRAFT_65377_Rhodotorula_graminis,RHTO_08089_Rhodotorula_toruloides,R_glutinis_G04921_R_glutinis
ORTHOMCL2100	BMF94_3104_Rhodotorula_taiwanensis,DMC30DRAFT_445161_Rhodotorula_diobovata,RHOBADRAFT_54856_Rhodotorula_graminis,RHTO_08090_Rhodotorula_toruloides,R_glutinis_G04922_R_glutinis
ORTHOMCL2101	BMF94_3105_Rhodotorula_taiwanensis,DMC30DRAFT_212800_Rhodotorula_diobovata,RHOBADRAFT_54928_Rhodotorula_graminis,RHTO_07959_Rhodotorula_toruloides,R_glutinis_G04996_R_glutinis
ORTHOMCL2102	BMF94_3106_Rhodotorula_taiwanensis,DMC30DRAFT_414648_Rhodotorula_diobovata,RHOBADRAFT_54973_Rhodotorula_graminis,RHTO_07960_Rhodotorula_toruloides,R_glutinis_G05045_R_glutinis
ORTHOMCL2103	BMF94_3107_Rhodotorula_taiwanensis,DMC30DRAFT_355805_Rhodotorula_diobovata,RHOBADRAFT_55962_Rhodotorula_graminis,RHTO_01080_Rhodotorula_toruloides,R_glutinis_G06223_R_glutinis
ORTHOMCL2104	BMF94_3108_Rhodotorula_taiwanensis,DMC30DRAFT_412362_Rhodotorula_diobovata,RHOBADRAFT_46984_Rhodotorula_graminis,RHTO_01077_Rhodotorula_toruloides,R_glutinis_G06247_R_glutinis
ORTHOMCL2105	BMF94_3110_Rhodotorula_taiwanensis,DMC30DRAFT_403216_Rhodotorula_diobovata,RHOBADRAFT_39605_Rhodotorula_graminis,RHTO_01079_Rhodotorula_toruloides,R_glutinis_G06250_R_glutinis
ORTHOMCL2106	BMF94_3111_Rhodotorula_taiwanensis,DMC30DRAFT_412364_Rhodotorula_diobovata,RHOBADRAFT_46986_Rhodotorula_graminis,RHTO_01078_Rhodotorula_toruloides,R_glutinis_G06249_R_glutinis
ORTHOMCL2107	BMF94_3112_Rhodotorula_taiwanensis,DMC30DRAFT_355562_Rhodotorula_diobovata,RHOBADRAFT_55988_Rhodotorula_graminis,RHTO_01075_Rhodotorula_toruloides,R_glutinis_G06258_R_glutinis
ORTHOMCL2108	BMF94_3113_Rhodotorula_taiwanensis,DMC30DRAFT_58700_Rhodotorula_diobovata,RHOBADRAFT_46994_Rhodotorula_graminis,RHTO_01074_Rhodotorula_toruloides,R_glutinis_G06256_R_glutinis
ORTHOMCL2109	BMF94_3116_Rhodotorula_taiwanensis,DMC30DRAFT_403238_Rhodotorula_diobovata,RHOBADRAFT_33740_Rhodotorula_graminis,RHTO_01070_Rhodotorula_toruloides,R_glutinis_G01318_R_glutinis
ORTHOMCL2110	BMF94_3117_Rhodotorula_taiwanensis,DMC30DRAFT_355553_Rhodotorula_diobovata,RHOBADRAFT_51419_Rhodotorula_graminis,RHTO_01068_Rhodotorula_toruloides,R_glutinis_G01319_R_glutinis
ORTHOMCL2111	BMF94_3120_Rhodotorula_taiwanensis,DMC30DRAFT_418865_Rhodotorula_diobovata,RHOBADRAFT_33747_Rhodotorula_graminis,RHTO_01066_Rhodotorula_toruloides,R_glutinis_G01322_R_glutinis
ORTHOMCL2112	BMF94_3121_Rhodotorula_taiwanensis,DMC30DRAFT_64653_Rhodotorula_diobovata,RHOBADRAFT_55967_Rhodotorula_graminis,RHTO_01067_Rhodotorula_toruloides,R_glutinis_G06230_R_glutinis
ORTHOMCL2113	BMF94_3123_Rhodotorula_taiwanensis,DMC30DRAFT_355821_Rhodotorula_diobovata,RHOBADRAFT_39581_Rhodotorula_graminis,RHTO_01062_Rhodotorula_toruloides,R_glutinis_G06232_R_glutinis
ORTHOMCL2114	BMF94_3126_Rhodotorula_taiwanensis,DMC30DRAFT_403612_Rhodotorula_diobovata,RHOBADRAFT_55978_Rhodotorula_graminis,RHTO_01026_Rhodotorula_toruloides,R_glutinis_G06244_R_glutinis
ORTHOMCL2115	BMF94_3129_Rhodotorula_taiwanensis,DMC30DRAFT_355809_Rhodotorula_diobovata,RHOBADRAFT_46967_Rhodotorula_graminis,RHTO_01083_Rhodotorula_toruloides,R_glutinis_G06229_R_glutinis
ORTHOMCL2116	BMF94_3132_Rhodotorula_taiwanensis,DMC30DRAFT_449192_Rhodotorula_diobovata,RHOBADRAFT_47992_Rhodotorula_graminis,RHTO_01088_Rhodotorula_toruloides,R_glutinis_G01316_R_glutinis
ORTHOMCL2117	BMF94_3133_Rhodotorula_taiwanensis,DMC30DRAFT_76706_Rhodotorula_diobovata,RHOBADRAFT_8597_Rhodotorula_graminis,RHTO_01087_Rhodotorula_toruloides,R_glutinis_G01315_R_glutinis
ORTHOMCL2118	BMF94_3135_Rhodotorula_taiwanensis,DMC30DRAFT_356154_Rhodotorula_diobovata,RHOBADRAFT_64510_Rhodotorula_graminis,RHTO_01093_Rhodotorula_toruloides,R_glutinis_G01312_R_glutinis
ORTHOMCL2119	BMF94_3136_Rhodotorula_taiwanensis,DMC30DRAFT_356171_Rhodotorula_diobovata,RHOBADRAFT_51412_Rhodotorula_graminis,RHTO_07388_Rhodotorula_toruloides,R_glutinis_G01311_R_glutinis
ORTHOMCL2120	BMF94_3137_Rhodotorula_taiwanensis,DMC30DRAFT_395527_Rhodotorula_diobovata,RHOBADRAFT_33692_Rhodotorula_graminis,RHTO_03466_Rhodotorula_toruloides,R_glutinis_G01286_R_glutinis
ORTHOMCL2121	BMF94_3138_Rhodotorula_taiwanensis,DMC30DRAFT_395525_Rhodotorula_diobovata,RHOBADRAFT_51384_Rhodotorula_graminis,RHTO_03465_Rhodotorula_toruloides,R_glutinis_G01285_R_glutinis
ORTHOMCL2122	BMF94_3139_Rhodotorula_taiwanensis,DMC30DRAFT_395523_Rhodotorula_diobovata,RHOBADRAFT_51385_Rhodotorula_graminis,RHTO_03464_Rhodotorula_toruloides,R_glutinis_G01284_R_glutinis
ORTHOMCL2123	BMF94_3140_Rhodotorula_taiwanensis,DMC30DRAFT_210945_Rhodotorula_diobovata,RHOBADRAFT_33695_Rhodotorula_graminis,RHTO_03463_Rhodotorula_toruloides,R_glutinis_G01283_R_glutinis
ORTHOMCL2124	BMF94_3145_Rhodotorula_taiwanensis,DMC30DRAFT_251966_Rhodotorula_diobovata,RHOBADRAFT_30250_Rhodotorula_graminis,RHTO_00987_Rhodotorula_toruloides,R_glutinis_G06349_R_glutinis
ORTHOMCL2125	BMF94_3147_Rhodotorula_taiwanensis,DMC30DRAFT_439181_Rhodotorula_diobovata,RHOBADRAFT_56048_Rhodotorula_graminis,RHTO_00985_Rhodotorula_toruloides,R_glutinis_G06345_R_glutinis
ORTHOMCL2126	BMF94_3148_Rhodotorula_taiwanensis,DMC30DRAFT_397613_Rhodotorula_diobovata,RHOBADRAFT_56054_Rhodotorula_graminis,RHTO_00947_Rhodotorula_toruloides,R_glutinis_G06356_R_glutinis
ORTHOMCL2127	BMF94_3152_Rhodotorula_taiwanensis,DMC30DRAFT_397645_Rhodotorula_diobovata,RHOBADRAFT_56043_Rhodotorula_graminis,RHTO_00970_Rhodotorula_toruloides,R_glutinis_G06340_R_glutinis
ORTHOMCL2128	BMF94_3153_Rhodotorula_taiwanensis,DMC30DRAFT_397644_Rhodotorula_diobovata,RHOBADRAFT_65655_Rhodotorula_graminis,RHTO_00971_Rhodotorula_toruloides,R_glutinis_G06339_R_glutinis
ORTHOMCL2129	BMF94_3154_Rhodotorula_taiwanensis,DMC30DRAFT_447036_Rhodotorula_diobovata,RHOBADRAFT_56045_Rhodotorula_graminis,RHTO_00980_Rhodotorula_toruloides,R_glutinis_G06342_R_glutinis
ORTHOMCL2130	BMF94_3155_Rhodotorula_taiwanensis,DMC30DRAFT_364942_Rhodotorula_diobovata,RHOBADRAFT_56044_Rhodotorula_graminis,RHTO_00979_Rhodotorula_toruloides,R_glutinis_G06341_R_glutinis
ORTHOMCL2131	BMF94_3156_Rhodotorula_taiwanensis,DMC30DRAFT_397640_Rhodotorula_diobovata,RHOBADRAFT_30236_Rhodotorula_graminis,RHTO_00975_Rhodotorula_toruloides,R_glutinis_G06336_R_glutinis
ORTHOMCL2132	BMF94_3157_Rhodotorula_taiwanensis,DMC30DRAFT_352258_Rhodotorula_diobovata,RHOBADRAFT_65654_Rhodotorula_graminis,RHTO_00974_Rhodotorula_toruloides,R_glutinis_G06335_R_glutinis
ORTHOMCL2133	BMF94_3158_Rhodotorula_taiwanensis,DMC30DRAFT_416241_Rhodotorula_diobovata,RHOBADRAFT_24058_Rhodotorula_graminis,RHTO_07387_Rhodotorula_toruloides,R_glutinis_G01281_R_glutinis
ORTHOMCL2134	BMF94_3159_Rhodotorula_taiwanensis,DMC30DRAFT_210709_Rhodotorula_diobovata,RHOBADRAFT_33702_Rhodotorula_graminis,RHTO_03483_Rhodotorula_toruloides,R_glutinis_G01280_R_glutinis
ORTHOMCL2135	BMF94_3160_Rhodotorula_taiwanensis,DMC30DRAFT_210393_Rhodotorula_diobovata,RHOBADRAFT_51390_Rhodotorula_graminis,RHTO_03482_Rhodotorula_toruloides,R_glutinis_G01279_R_glutinis
ORTHOMCL2136	BMF94_3161_Rhodotorula_taiwanensis,DMC30DRAFT_395502_Rhodotorula_diobovata,RHOBADRAFT_51392_Rhodotorula_graminis,RHTO_03480_Rhodotorula_toruloides,R_glutinis_G01277_R_glutinis
ORTHOMCL2137	BMF94_3162_Rhodotorula_taiwanensis,DMC30DRAFT_446353_Rhodotorula_diobovata,RHOBADRAFT_51391_Rhodotorula_graminis,RHTO_03481_Rhodotorula_toruloides,R_glutinis_G01278_R_glutinis
ORTHOMCL2138	BMF94_3164_Rhodotorula_taiwanensis,DMC30DRAFT_351005_Rhodotorula_diobovata,RHOBADRAFT_51394_Rhodotorula_graminis,RHTO_03476_Rhodotorula_toruloides,R_glutinis_G01276_R_glutinis
ORTHOMCL2139	BMF94_3166_Rhodotorula_taiwanensis,DMC30DRAFT_416233_Rhodotorula_diobovata,RHOBADRAFT_24071_Rhodotorula_graminis,RHTO_03473_Rhodotorula_toruloides,R_glutinis_G01274_R_glutinis
ORTHOMCL2140	BMF94_3167_Rhodotorula_taiwanensis,DMC30DRAFT_416232_Rhodotorula_diobovata,RHOBADRAFT_64505_Rhodotorula_graminis,RHTO_03472_Rhodotorula_toruloides,R_glutinis_G01273_R_glutinis
ORTHOMCL2141	BMF94_3168_Rhodotorula_taiwanensis,DMC30DRAFT_210373_Rhodotorula_diobovata,RHOBADRAFT_51396_Rhodotorula_graminis,RHTO_03471_Rhodotorula_toruloides,R_glutinis_G01272_R_glutinis
ORTHOMCL2142	BMF94_3169_Rhodotorula_taiwanensis,DMC30DRAFT_210346_Rhodotorula_diobovata,RHOBADRAFT_64506_Rhodotorula_graminis,RHTO_03470_Rhodotorula_toruloides,R_glutinis_G01271_R_glutinis
ORTHOMCL2143	BMF94_3171_Rhodotorula_taiwanensis,DMC30DRAFT_351054_Rhodotorula_diobovata,RHOBADRAFT_41555_Rhodotorula_graminis,RHTO_03468_Rhodotorula_toruloides,R_glutinis_G01293_R_glutinis
ORTHOMCL2144	BMF94_3173_Rhodotorula_taiwanensis,DMC30DRAFT_446342_Rhodotorula_diobovata,RHOBADRAFT_5402_Rhodotorula_graminis,RHTO_03484_Rhodotorula_toruloides,R_glutinis_G01295_R_glutinis
ORTHOMCL2145	BMF94_3176_Rhodotorula_taiwanensis,DMC30DRAFT_419204_Rhodotorula_diobovata,RHOBADRAFT_24085_Rhodotorula_graminis,RHTO_03488_Rhodotorula_toruloides,R_glutinis_G01306_R_glutinis
ORTHOMCL2146	BMF94_3177_Rhodotorula_taiwanensis,DMC30DRAFT_76462_Rhodotorula_diobovata,RHOBADRAFT_11861_Rhodotorula_graminis,RHTO_03489_Rhodotorula_toruloides,R_glutinis_G01305_R_glutinis
ORTHOMCL2147	BMF94_3178_Rhodotorula_taiwanensis,DMC30DRAFT_368782_Rhodotorula_diobovata,RHOBADRAFT_31241_Rhodotorula_graminis,RHTO_03490_Rhodotorula_toruloides,R_glutinis_G01304_R_glutinis
ORTHOMCL2148	BMF94_3181_Rhodotorula_taiwanensis,DMC30DRAFT_209650_Rhodotorula_diobovata,RHOBADRAFT_51404_Rhodotorula_graminis,RHTO_03494_Rhodotorula_toruloides,R_glutinis_G01301_R_glutinis
ORTHOMCL2149	BMF94_3182_Rhodotorula_taiwanensis,DMC30DRAFT_395467_Rhodotorula_diobovata,RHOBADRAFT_7577_Rhodotorula_graminis,RHTO_03493_Rhodotorula_toruloides,R_glutinis_G01300_R_glutinis
ORTHOMCL2150	BMF94_3183_Rhodotorula_taiwanensis,DMC30DRAFT_351058_Rhodotorula_diobovata,RHOBADRAFT_51403_Rhodotorula_graminis,RHTO_03492_Rhodotorula_toruloides,R_glutinis_G01299_R_glutinis
ORTHOMCL2151	BMF94_3184_Rhodotorula_taiwanensis,DMC30DRAFT_416222_Rhodotorula_diobovata,RHOBADRAFT_51402_Rhodotorula_graminis,RHTO_03496_Rhodotorula_toruloides,R_glutinis_G01298_R_glutinis
ORTHOMCL2152	BMF94_3185_Rhodotorula_taiwanensis,DMC30DRAFT_419216_Rhodotorula_diobovata,RHOBADRAFT_51410_Rhodotorula_graminis,RHTO_03498_Rhodotorula_toruloides,R_glutinis_G01309_R_glutinis
ORTHOMCL2153	BMF94_3186_Rhodotorula_taiwanensis,DMC30DRAFT_356178_Rhodotorula_diobovata,RHOBADRAFT_3212_Rhodotorula_graminis,RHTO_03499_Rhodotorula_toruloides,R_glutinis_G01310_R_glutinis
ORTHOMCL2154	BMF94_3187_Rhodotorula_taiwanensis,DMC30DRAFT_449358_Rhodotorula_diobovata,RHOBADRAFT_51340_Rhodotorula_graminis,RHTO_03500_Rhodotorula_toruloides,R_glutinis_G01229_R_glutinis
ORTHOMCL2155	BMF94_3188_Rhodotorula_taiwanensis,DMC30DRAFT_404705_Rhodotorula_diobovata,RHOBADRAFT_51339_Rhodotorula_graminis,RHTO_03501_Rhodotorula_toruloides,R_glutinis_G01228_R_glutinis
ORTHOMCL2156	BMF94_3189_Rhodotorula_taiwanensis,DMC30DRAFT_381441_Rhodotorula_diobovata,RHOBADRAFT_41486_Rhodotorula_graminis,RHTO_03502_Rhodotorula_toruloides,R_glutinis_G01227_R_glutinis
ORTHOMCL2157	BMF94_3190_Rhodotorula_taiwanensis,DMC30DRAFT_381442_Rhodotorula_diobovata,RHOBADRAFT_41485_Rhodotorula_graminis,RHTO_03504_Rhodotorula_toruloides,R_glutinis_G01226_R_glutinis
ORTHOMCL2158	BMF94_3191_Rhodotorula_taiwanensis,DMC30DRAFT_88751_Rhodotorula_diobovata,RHOBADRAFT_51336_Rhodotorula_graminis,RHTO_03505_Rhodotorula_toruloides,R_glutinis_G01225_R_glutinis
ORTHOMCL2159	BMF94_3192_Rhodotorula_taiwanensis,DMC30DRAFT_88610_Rhodotorula_diobovata,RHOBADRAFT_12115_Rhodotorula_graminis,RHTO_03506_Rhodotorula_toruloides,R_glutinis_G01224_R_glutinis
ORTHOMCL2160	BMF94_3193_Rhodotorula_taiwanensis,DMC30DRAFT_356493_Rhodotorula_diobovata,RHOBADRAFT_51349_Rhodotorula_graminis,RHTO_03542_Rhodotorula_toruloides,R_glutinis_G01240_R_glutinis
ORTHOMCL2161	BMF94_3194_Rhodotorula_taiwanensis,DMC30DRAFT_88836_Rhodotorula_diobovata,RHOBADRAFT_31231_Rhodotorula_graminis,RHTO_03541_Rhodotorula_toruloides,R_glutinis_G01241_R_glutinis
ORTHOMCL2162	BMF94_3196_Rhodotorula_taiwanensis,DMC30DRAFT_419388_Rhodotorula_diobovata,RHOBADRAFT_51352_Rhodotorula_graminis,RHTO_03508_Rhodotorula_toruloides,R_glutinis_G01243_R_glutinis
ORTHOMCL2163	BMF94_3197_Rhodotorula_taiwanensis,DMC30DRAFT_381462_Rhodotorula_diobovata,RHOBADRAFT_51353_Rhodotorula_graminis,RHTO_03509_Rhodotorula_toruloides,R_glutinis_G01244_R_glutinis
ORTHOMCL2164	BMF94_3198_Rhodotorula_taiwanensis,DMC30DRAFT_369144_Rhodotorula_diobovata,RHOBADRAFT_51354_Rhodotorula_graminis,RHTO_03510_Rhodotorula_toruloides,R_glutinis_G01245_R_glutinis
ORTHOMCL2165	BMF94_3199_Rhodotorula_taiwanensis,DMC30DRAFT_88946_Rhodotorula_diobovata,RHOBADRAFT_51355_Rhodotorula_graminis,RHTO_03511_Rhodotorula_toruloides,R_glutinis_G01246_R_glutinis
ORTHOMCL2166	BMF94_3200_Rhodotorula_taiwanensis,DMC30DRAFT_88985_Rhodotorula_diobovata,RHOBADRAFT_41505_Rhodotorula_graminis,RHTO_03512_Rhodotorula_toruloides,R_glutinis_G01247_R_glutinis
ORTHOMCL2167	BMF94_3201_Rhodotorula_taiwanensis,DMC30DRAFT_409775_Rhodotorula_diobovata,RHOBADRAFT_51357_Rhodotorula_graminis,RHTO_03513_Rhodotorula_toruloides,R_glutinis_G01248_R_glutinis
ORTHOMCL2168	BMF94_3205_Rhodotorula_taiwanensis,DMC30DRAFT_420056_Rhodotorula_diobovata,RHOBADRAFT_41507_Rhodotorula_graminis,RHTO_03515_Rhodotorula_toruloides,R_glutinis_G01249_R_glutinis
ORTHOMCL2169	BMF94_3207_Rhodotorula_taiwanensis,DMC30DRAFT_422935_Rhodotorula_diobovata,RHOBADRAFT_51360_Rhodotorula_graminis,RHTO_03517_Rhodotorula_toruloides,R_glutinis_G01251_R_glutinis
ORTHOMCL2170	BMF94_3208_Rhodotorula_taiwanensis,DMC30DRAFT_432154_Rhodotorula_diobovata,RHOBADRAFT_51361_Rhodotorula_graminis,RHTO_03518_Rhodotorula_toruloides,R_glutinis_G01252_R_glutinis
ORTHOMCL2171	BMF94_3209_Rhodotorula_taiwanensis,DMC30DRAFT_420051_Rhodotorula_diobovata,RHOBADRAFT_51362_Rhodotorula_graminis,RHTO_03519_Rhodotorula_toruloides,R_glutinis_G01253_R_glutinis
ORTHOMCL2172	BMF94_3211_Rhodotorula_taiwanensis,DMC30DRAFT_363760_Rhodotorula_diobovata,RHOBADRAFT_33679_Rhodotorula_graminis,RHTO_03521_Rhodotorula_toruloides,R_glutinis_G01254_R_glutinis
ORTHOMCL2173	BMF94_3213_Rhodotorula_taiwanensis,DMC30DRAFT_376235_Rhodotorula_diobovata,RHOBADRAFT_51370_Rhodotorula_graminis,RHTO_03524_Rhodotorula_toruloides,R_glutinis_G01259_R_glutinis
ORTHOMCL2174	BMF94_3214_Rhodotorula_taiwanensis,DMC30DRAFT_416258_Rhodotorula_diobovata,RHOBADRAFT_51371_Rhodotorula_graminis,RHTO_03526_Rhodotorula_toruloides,R_glutinis_G01260_R_glutinis
ORTHOMCL2175	BMF94_3216_Rhodotorula_taiwanensis,DMC30DRAFT_416255_Rhodotorula_diobovata,RHOBADRAFT_33687_Rhodotorula_graminis,RHTO_03529_Rhodotorula_toruloides,R_glutinis_G01263_R_glutinis
ORTHOMCL2176	BMF94_3219_Rhodotorula_taiwanensis,DMC30DRAFT_351019_Rhodotorula_diobovata,RHOBADRAFT_51377_Rhodotorula_graminis,RHTO_03532_Rhodotorula_toruloides,R_glutinis_G01265_R_glutinis
ORTHOMCL2177	BMF94_3224_Rhodotorula_taiwanensis,DMC30DRAFT_446368_Rhodotorula_diobovata,RHOBADRAFT_51378_Rhodotorula_graminis,RHTO_03536_Rhodotorula_toruloides,R_glutinis_G01267_R_glutinis
ORTHOMCL2178	BMF94_3225_Rhodotorula_taiwanensis,DMC30DRAFT_395535_Rhodotorula_diobovata,RHOBADRAFT_51380_Rhodotorula_graminis,RHTO_03537_Rhodotorula_toruloides,R_glutinis_G01291_R_glutinis
ORTHOMCL2179	BMF94_3226_Rhodotorula_taiwanensis,DMC30DRAFT_363735_Rhodotorula_diobovata,RHOBADRAFT_33689_Rhodotorula_graminis,RHTO_03539_Rhodotorula_toruloides,R_glutinis_G01289_R_glutinis
ORTHOMCL2180	BMF94_3230_Rhodotorula_taiwanensis,DMC30DRAFT_303506_Rhodotorula_diobovata,RHOBADRAFT_51343_Rhodotorula_graminis,RHTO_03546_Rhodotorula_toruloides,R_glutinis_G01232_R_glutinis
ORTHOMCL2181	BMF94_3231_Rhodotorula_taiwanensis,DMC30DRAFT_353816_Rhodotorula_diobovata,RHOBADRAFT_51344_Rhodotorula_graminis,RHTO_03547_Rhodotorula_toruloides,R_glutinis_G01233_R_glutinis
ORTHOMCL2182	BMF94_3232_Rhodotorula_taiwanensis,DMC30DRAFT_447909_Rhodotorula_diobovata,RHOBADRAFT_47980_Rhodotorula_graminis,RHTO_03548_Rhodotorula_toruloides,R_glutinis_G01234_R_glutinis
ORTHOMCL2184	BMF94_3240_Rhodotorula_taiwanensis,DMC30DRAFT_35612_Rhodotorula_diobovata,RHOBADRAFT_56024_Rhodotorula_graminis,RHTO_01031_Rhodotorula_toruloides,R_glutinis_G06306_R_glutinis
ORTHOMCL2185	BMF94_3241_Rhodotorula_taiwanensis,DMC30DRAFT_35603_Rhodotorula_diobovata,RHOBADRAFT_18444_Rhodotorula_graminis,RHTO_01030_Rhodotorula_toruloides,R_glutinis_G06305_R_glutinis
ORTHOMCL2186	BMF94_3242_Rhodotorula_taiwanensis,DMC30DRAFT_35520_Rhodotorula_diobovata,RHOBADRAFT_56028_Rhodotorula_graminis,RHTO_01029_Rhodotorula_toruloides,R_glutinis_G06314_R_glutinis
ORTHOMCL2187	BMF94_3245_Rhodotorula_taiwanensis,DMC30DRAFT_403636_Rhodotorula_diobovata,RHOBADRAFT_46972_Rhodotorula_graminis,RHTO_01048_Rhodotorula_toruloides,R_glutinis_G06233_R_glutinis
ORTHOMCL2188	BMF94_3247_Rhodotorula_taiwanensis,DMC30DRAFT_403627_Rhodotorula_diobovata,RHOBADRAFT_30158_Rhodotorula_graminis,RHTO_01050_Rhodotorula_toruloides,R_glutinis_G06235_R_glutinis
ORTHOMCL2189	BMF94_3248_Rhodotorula_taiwanensis,DMC30DRAFT_403622_Rhodotorula_diobovata,RHOBADRAFT_55973_Rhodotorula_graminis,RHTO_01051_Rhodotorula_toruloides,R_glutinis_G06236_R_glutinis
ORTHOMCL2190	BMF94_3250_Rhodotorula_taiwanensis,DMC30DRAFT_424476_Rhodotorula_diobovata,RHOBADRAFT_56026_Rhodotorula_graminis,RHTO_01056_Rhodotorula_toruloides,R_glutinis_G06310_R_glutinis
ORTHOMCL2191	BMF94_3251_Rhodotorula_taiwanensis,DMC30DRAFT_412161_Rhodotorula_diobovata,RHOBADRAFT_56027_Rhodotorula_graminis,RHTO_01057_Rhodotorula_toruloides,R_glutinis_G06311_R_glutinis
ORTHOMCL2192	BMF94_3253_Rhodotorula_taiwanensis,DMC30DRAFT_414566_Rhodotorula_diobovata,RHOBADRAFT_47052_Rhodotorula_graminis,RHTO_01058_Rhodotorula_toruloides,R_glutinis_G06313_R_glutinis
ORTHOMCL2193	BMF94_3257_Rhodotorula_taiwanensis,DMC30DRAFT_418479_Rhodotorula_diobovata,RHOBADRAFT_56021_Rhodotorula_graminis,RHTO_01039_Rhodotorula_toruloides,R_glutinis_G06303_R_glutinis
ORTHOMCL2194	BMF94_3258_Rhodotorula_taiwanensis,DMC30DRAFT_418480_Rhodotorula_diobovata,RHOBADRAFT_39637_Rhodotorula_graminis,RHTO_01038_Rhodotorula_toruloides,R_glutinis_G06302_R_glutinis
ORTHOMCL2195	BMF94_3259_Rhodotorula_taiwanensis,DMC30DRAFT_342508_Rhodotorula_diobovata,RHOBADRAFT_56019_Rhodotorula_graminis,RHTO_01037_Rhodotorula_toruloides,R_glutinis_G06301_R_glutinis
ORTHOMCL2196	BMF94_3260_Rhodotorula_taiwanensis,DMC30DRAFT_379900_Rhodotorula_diobovata,RHOBADRAFT_56018_Rhodotorula_graminis,RHTO_01036_Rhodotorula_toruloides,R_glutinis_G06300_R_glutinis
ORTHOMCL2197	BMF94_3261_Rhodotorula_taiwanensis,DMC30DRAFT_418483_Rhodotorula_diobovata,RHOBADRAFT_66955_Rhodotorula_graminis,RHTO_01035_Rhodotorula_toruloides,R_glutinis_G06299_R_glutinis
ORTHOMCL2198	BMF94_3262_Rhodotorula_taiwanensis,DMC30DRAFT_342156_Rhodotorula_diobovata,RHOBADRAFT_56015_Rhodotorula_graminis,RHTO_01034_Rhodotorula_toruloides,R_glutinis_G06298_R_glutinis
ORTHOMCL2199	BMF94_3263_Rhodotorula_taiwanensis,DMC30DRAFT_402132_Rhodotorula_diobovata,RHOBADRAFT_56014_Rhodotorula_graminis,RHTO_01033_Rhodotorula_toruloides,R_glutinis_G06297_R_glutinis
ORTHOMCL2200	BMF94_3264_Rhodotorula_taiwanensis,DMC30DRAFT_418485_Rhodotorula_diobovata,RHOBADRAFT_65646_Rhodotorula_graminis,RHTO_01032_Rhodotorula_toruloides,R_glutinis_G06290_R_glutinis
ORTHOMCL2201	BMF94_3265_Rhodotorula_taiwanensis,DMC30DRAFT_103195_Rhodotorula_diobovata,RHOBADRAFT_56008_Rhodotorula_graminis,RHTO_01021_Rhodotorula_toruloides,R_glutinis_G06287_R_glutinis
ORTHOMCL2202	BMF94_3266_Rhodotorula_taiwanensis,DMC30DRAFT_103207_Rhodotorula_diobovata,RHOBADRAFT_56007_Rhodotorula_graminis,RHTO_01020_Rhodotorula_toruloides,R_glutinis_G06286_R_glutinis
ORTHOMCL2203	BMF94_3267_Rhodotorula_taiwanensis,DMC30DRAFT_419628_Rhodotorula_diobovata,RHOBADRAFT_65645_Rhodotorula_graminis,RHTO_01017_Rhodotorula_toruloides,R_glutinis_G06284_R_glutinis
ORTHOMCL2204	BMF94_3269_Rhodotorula_taiwanensis,DMC30DRAFT_420274_Rhodotorula_diobovata,RHOBADRAFT_47020_Rhodotorula_graminis,RHTO_01015_Rhodotorula_toruloides,R_glutinis_G06281_R_glutinis
ORTHOMCL2205	BMF94_3272_Rhodotorula_taiwanensis,DMC30DRAFT_401562_Rhodotorula_diobovata,RHOBADRAFT_39057_Rhodotorula_graminis,RHTO_06506_Rhodotorula_toruloides,R_glutinis_G05612_R_glutinis
ORTHOMCL2206	BMF94_3275_Rhodotorula_taiwanensis,DMC30DRAFT_352286_Rhodotorula_diobovata,RHOBADRAFT_39615_Rhodotorula_graminis,RHTO_01001_Rhodotorula_toruloides,R_glutinis_G06260_R_glutinis
ORTHOMCL2207	BMF94_3276_Rhodotorula_taiwanensis,DMC30DRAFT_356910_Rhodotorula_diobovata,RHOBADRAFT_9142_Rhodotorula_graminis,RHTO_01002_Rhodotorula_toruloides,R_glutinis_G06272_R_glutinis
ORTHOMCL2208	BMF94_3277_Rhodotorula_taiwanensis,DMC30DRAFT_348080_Rhodotorula_diobovata,RHOBADRAFT_55960_Rhodotorula_graminis,RHTO_01003_Rhodotorula_toruloides,R_glutinis_G06220_R_glutinis
ORTHOMCL2209	BMF94_3278_Rhodotorula_taiwanensis,DMC30DRAFT_418489_Rhodotorula_diobovata,RHOBADRAFT_56001_Rhodotorula_graminis,RHTO_01007_Rhodotorula_toruloides,R_glutinis_G06274_R_glutinis
ORTHOMCL2210	BMF94_3282_Rhodotorula_taiwanensis,DMC30DRAFT_367534_Rhodotorula_diobovata,RHOBADRAFT_56003_Rhodotorula_graminis,RHTO_01010_Rhodotorula_toruloides,R_glutinis_G06277_R_glutinis
ORTHOMCL2211	BMF94_3283_Rhodotorula_taiwanensis,DMC30DRAFT_36223_Rhodotorula_diobovata,RHOBADRAFT_56004_Rhodotorula_graminis,RHTO_01011_Rhodotorula_toruloides,R_glutinis_G06278_R_glutinis
ORTHOMCL2212	BMF94_3285_Rhodotorula_taiwanensis,DMC30DRAFT_36261_Rhodotorula_diobovata,RHOBADRAFT_47018_Rhodotorula_graminis,RHTO_01013_Rhodotorula_toruloides,R_glutinis_G06280_R_glutinis
ORTHOMCL2213	BMF94_3287_Rhodotorula_taiwanensis,DMC30DRAFT_416956_Rhodotorula_diobovata,RHOBADRAFT_55991_Rhodotorula_graminis,RHTO_01000_Rhodotorula_toruloides,R_glutinis_G06261_R_glutinis
ORTHOMCL2214	BMF94_3288_Rhodotorula_taiwanensis,DMC30DRAFT_405459_Rhodotorula_diobovata,RHOBADRAFT_56029_Rhodotorula_graminis,RHTO_00999_Rhodotorula_toruloides,R_glutinis_G06316_R_glutinis
ORTHOMCL2215	BMF94_3296_Rhodotorula_taiwanensis,DMC30DRAFT_397686_Rhodotorula_diobovata,RHOBADRAFT_18418_Rhodotorula_graminis,RHTO_00995_Rhodotorula_toruloides,R_glutinis_G06264_R_glutinis
ORTHOMCL2216	BMF94_3297_Rhodotorula_taiwanensis,DMC30DRAFT_103370_Rhodotorula_diobovata,RHOBADRAFT_55998_Rhodotorula_graminis,RHTO_00994_Rhodotorula_toruloides,R_glutinis_G06269_R_glutinis
ORTHOMCL2217	BMF94_3298_Rhodotorula_taiwanensis,DMC30DRAFT_405454_Rhodotorula_diobovata,RHOBADRAFT_39622_Rhodotorula_graminis,RHTO_00993_Rhodotorula_toruloides,R_glutinis_G06268_R_glutinis
ORTHOMCL2218	BMF94_3299_Rhodotorula_taiwanensis,DMC30DRAFT_357177_Rhodotorula_diobovata,RHOBADRAFT_54998_Rhodotorula_graminis,RHTO_07469_Rhodotorula_toruloides,R_glutinis_G05085_R_glutinis
ORTHOMCL2219	BMF94_3300_Rhodotorula_taiwanensis,DMC30DRAFT_419830_Rhodotorula_diobovata,RHOBADRAFT_45789_Rhodotorula_graminis,RHTO_07468_Rhodotorula_toruloides,R_glutinis_G05084_R_glutinis
ORTHOMCL2220	BMF94_3302_Rhodotorula_taiwanensis,DMC30DRAFT_252393_Rhodotorula_diobovata,RHOBADRAFT_56013_Rhodotorula_graminis,RHTO_00991_Rhodotorula_toruloides,R_glutinis_G06295_R_glutinis
ORTHOMCL2221	BMF94_3304_Rhodotorula_taiwanensis,DMC30DRAFT_352268_Rhodotorula_diobovata,RHOBADRAFT_56049_Rhodotorula_graminis,RHTO_00989_Rhodotorula_toruloides,R_glutinis_G06346_R_glutinis
ORTHOMCL2222	BMF94_3305_Rhodotorula_taiwanensis,DMC30DRAFT_417845_Rhodotorula_diobovata,RHOBADRAFT_56037_Rhodotorula_graminis,RHTO_00968_Rhodotorula_toruloides,R_glutinis_G06331_R_glutinis
ORTHOMCL2223	BMF94_3308_Rhodotorula_taiwanensis,DMC30DRAFT_302895_Rhodotorula_diobovata,RHOBADRAFT_48955_Rhodotorula_graminis,RHTO_00955_Rhodotorula_toruloides,R_glutinis_G06320_R_glutinis
ORTHOMCL2224	BMF94_3310_Rhodotorula_taiwanensis,DMC30DRAFT_417841_Rhodotorula_diobovata,RHOBADRAFT_39651_Rhodotorula_graminis,RHTO_00957_Rhodotorula_toruloides,R_glutinis_G06321_R_glutinis
ORTHOMCL2225	BMF94_3311_Rhodotorula_taiwanensis,DMC30DRAFT_366451_Rhodotorula_diobovata,RHOBADRAFT_39688_Rhodotorula_graminis,RHTO_00935_Rhodotorula_toruloides,R_glutinis_G06359_R_glutinis
ORTHOMCL2226	BMF94_3312_Rhodotorula_taiwanensis,DMC30DRAFT_366450_Rhodotorula_diobovata,RHOBADRAFT_56061_Rhodotorula_graminis,RHTO_00936_Rhodotorula_toruloides,R_glutinis_G06358_R_glutinis
ORTHOMCL2227	BMF94_3313_Rhodotorula_taiwanensis,DMC30DRAFT_390742_Rhodotorula_diobovata,RHOBADRAFT_56083_Rhodotorula_graminis,RHTO_00890_Rhodotorula_toruloides,R_glutinis_G06384_R_glutinis
ORTHOMCL2228	BMF94_3314_Rhodotorula_taiwanensis,DMC30DRAFT_444772_Rhodotorula_diobovata,RHOBADRAFT_47116_Rhodotorula_graminis,RHTO_00891_Rhodotorula_toruloides,R_glutinis_G06383_R_glutinis
ORTHOMCL2229	BMF94_3315_Rhodotorula_taiwanensis,DMC30DRAFT_390747_Rhodotorula_diobovata,RHOBADRAFT_56084_Rhodotorula_graminis,RHTO_00892_Rhodotorula_toruloides,R_glutinis_G06382_R_glutinis
ORTHOMCL2230	BMF94_3316_Rhodotorula_taiwanensis,DMC30DRAFT_360802_Rhodotorula_diobovata,RHOBADRAFT_56085_Rhodotorula_graminis,RHTO_00893_Rhodotorula_toruloides,R_glutinis_G06381_R_glutinis
ORTHOMCL2231	BMF94_3320_Rhodotorula_taiwanensis,DMC30DRAFT_390752_Rhodotorula_diobovata,RHOBADRAFT_30282_Rhodotorula_graminis,RHTO_00894_Rhodotorula_toruloides,R_glutinis_G06380_R_glutinis
ORTHOMCL2232	BMF94_3321_Rhodotorula_taiwanensis,DMC30DRAFT_348037_Rhodotorula_diobovata,RHOBADRAFT_56088_Rhodotorula_graminis,RHTO_00896_Rhodotorula_toruloides,R_glutinis_G06378_R_glutinis
ORTHOMCL2233	BMF94_3322_Rhodotorula_taiwanensis,DMC30DRAFT_414592_Rhodotorula_diobovata,RHOBADRAFT_47122_Rhodotorula_graminis,RHTO_00897_Rhodotorula_toruloides,R_glutinis_G06377_R_glutinis
ORTHOMCL2234	BMF94_3324_Rhodotorula_taiwanensis,DMC30DRAFT_348068_Rhodotorula_diobovata,RHOBADRAFT_66967_Rhodotorula_graminis,RHTO_00878_Rhodotorula_toruloides,R_glutinis_G06391_R_glutinis
ORTHOMCL2235	BMF94_3325_Rhodotorula_taiwanensis,DMC30DRAFT_86991_Rhodotorula_diobovata,RHOBADRAFT_56093_Rhodotorula_graminis,RHTO_00879_Rhodotorula_toruloides,R_glutinis_G06390_R_glutinis
ORTHOMCL2236	BMF94_3326_Rhodotorula_taiwanensis,DMC30DRAFT_87649_Rhodotorula_diobovata,RHOBADRAFT_56104_Rhodotorula_graminis,RHTO_00880_Rhodotorula_toruloides,R_glutinis_G06402_R_glutinis
ORTHOMCL2237	BMF94_3327_Rhodotorula_taiwanensis,DMC30DRAFT_424512_Rhodotorula_diobovata,RHOBADRAFT_47056_Rhodotorula_graminis,RHTO_00881_Rhodotorula_toruloides,R_glutinis_G06318_R_glutinis
ORTHOMCL2238	BMF94_3329_Rhodotorula_taiwanensis,DMC30DRAFT_418273_Rhodotorula_diobovata,RHOBADRAFT_56030_Rhodotorula_graminis,RHTO_00883_Rhodotorula_toruloides,R_glutinis_G06317_R_glutinis
ORTHOMCL2239	BMF94_3331_Rhodotorula_taiwanensis,DMC30DRAFT_400284_Rhodotorula_diobovata,RHOBADRAFT_56081_Rhodotorula_graminis,RHTO_00942_Rhodotorula_toruloides,R_glutinis_G06385_R_glutinis
ORTHOMCL2240	BMF94_3332_Rhodotorula_taiwanensis,DMC30DRAFT_251393_Rhodotorula_diobovata,RHOBADRAFT_56058_Rhodotorula_graminis,RHTO_00941_Rhodotorula_toruloides,R_glutinis_G06353_R_glutinis
ORTHOMCL2241	BMF94_3336_Rhodotorula_taiwanensis,DMC30DRAFT_414572_Rhodotorula_diobovata,RHOBADRAFT_32347_Rhodotorula_graminis,RHTO_00921_Rhodotorula_toruloides,R_glutinis_G06363_R_glutinis
ORTHOMCL2242	BMF94_3340_Rhodotorula_taiwanensis,DMC30DRAFT_414576_Rhodotorula_diobovata,RHOBADRAFT_56069_Rhodotorula_graminis,RHTO_00915_Rhodotorula_toruloides,R_glutinis_G06368_R_glutinis
ORTHOMCL2243	BMF94_3342_Rhodotorula_taiwanensis,DMC30DRAFT_390764_Rhodotorula_diobovata,RHOBADRAFT_56090_Rhodotorula_graminis,RHTO_00899_Rhodotorula_toruloides,R_glutinis_G06375_R_glutinis
ORTHOMCL2244	BMF94_3343_Rhodotorula_taiwanensis,DMC30DRAFT_86940_Rhodotorula_diobovata,RHOBADRAFT_56089_Rhodotorula_graminis,RHTO_00898_Rhodotorula_toruloides,R_glutinis_G06376_R_glutinis
ORTHOMCL2245	BMF94_3345_Rhodotorula_taiwanensis,DMC30DRAFT_414571_Rhodotorula_diobovata,RHOBADRAFT_47095_Rhodotorula_graminis,RHTO_00924_Rhodotorula_toruloides,R_glutinis_G06362_R_glutinis
ORTHOMCL2247	BMF94_3352_Rhodotorula_taiwanensis,DMC30DRAFT_414577_Rhodotorula_diobovata,RHOBADRAFT_56070_Rhodotorula_graminis,RHTO_00909_Rhodotorula_toruloides,R_glutinis_G06369_R_glutinis
ORTHOMCL2248	BMF94_3354_Rhodotorula_taiwanensis,DMC30DRAFT_86314_Rhodotorula_diobovata,RHOBADRAFT_56071_Rhodotorula_graminis,RHTO_00908_Rhodotorula_toruloides,R_glutinis_G06370_R_glutinis
ORTHOMCL2249	BMF94_3355_Rhodotorula_taiwanensis,DMC30DRAFT_86391_Rhodotorula_diobovata,RHOBADRAFT_30273_Rhodotorula_graminis,RHTO_00907_Rhodotorula_toruloides,R_glutinis_G06372_R_glutinis
ORTHOMCL2250	BMF94_3356_Rhodotorula_taiwanensis,DMC30DRAFT_86614_Rhodotorula_diobovata,RHOBADRAFT_39698_Rhodotorula_graminis,RHTO_00906_Rhodotorula_toruloides,R_glutinis_G06371_R_glutinis
ORTHOMCL2251	BMF94_3360_Rhodotorula_taiwanensis,DMC30DRAFT_414607_Rhodotorula_diobovata,RHOBADRAFT_39718_Rhodotorula_graminis,RHTO_00864_Rhodotorula_toruloides,R_glutinis_G06395_R_glutinis
ORTHOMCL2252	BMF94_3362_Rhodotorula_taiwanensis,DMC30DRAFT_444791_Rhodotorula_diobovata,RHOBADRAFT_47129_Rhodotorula_graminis,RHTO_00866_Rhodotorula_toruloides,R_glutinis_G06392_R_glutinis
ORTHOMCL2253	BMF94_3363_Rhodotorula_taiwanensis,DMC30DRAFT_414619_Rhodotorula_diobovata,RHOBADRAFT_18487_Rhodotorula_graminis,RHTO_00867_Rhodotorula_toruloides,R_glutinis_G06404_R_glutinis
ORTHOMCL2254	BMF94_3364_Rhodotorula_taiwanensis,DMC30DRAFT_390800_Rhodotorula_diobovata,RHOBADRAFT_56100_Rhodotorula_graminis,RHTO_00874_Rhodotorula_toruloides,R_glutinis_G06398_R_glutinis
ORTHOMCL2255	BMF94_3365_Rhodotorula_taiwanensis,DMC30DRAFT_87484_Rhodotorula_diobovata,RHOBADRAFT_56099_Rhodotorula_graminis,RHTO_05590_Rhodotorula_toruloides,R_glutinis_G06397_R_glutinis
ORTHOMCL2256	BMF94_3371_Rhodotorula_taiwanensis,DMC30DRAFT_373350_Rhodotorula_diobovata,RHOBADRAFT_47094_Rhodotorula_graminis,RHTO_00923_Rhodotorula_toruloides,R_glutinis_G06361_R_glutinis
ORTHOMCL2257	BMF94_3373_Rhodotorula_taiwanensis,DMC30DRAFT_390803_Rhodotorula_diobovata,RHOBADRAFT_56102_Rhodotorula_graminis,RHTO_00863_Rhodotorula_toruloides,R_glutinis_G06400_R_glutinis
ORTHOMCL2258	BMF94_3375_Rhodotorula_taiwanensis,DMC30DRAFT_87731_Rhodotorula_diobovata,RHOBADRAFT_56109_Rhodotorula_graminis,RHTO_00860_Rhodotorula_toruloides,R_glutinis_G06406_R_glutinis
ORTHOMCL2259	BMF94_3376_Rhodotorula_taiwanensis,DMC30DRAFT_87750_Rhodotorula_diobovata,RHOBADRAFT_47145_Rhodotorula_graminis,RHTO_00861_Rhodotorula_toruloides,R_glutinis_G06405_R_glutinis
ORTHOMCL2260	BMF94_3379_Rhodotorula_taiwanensis,DMC30DRAFT_410400_Rhodotorula_diobovata,RHOBADRAFT_51763_Rhodotorula_graminis,RHTO_07164_Rhodotorula_toruloides,R_glutinis_G01808_R_glutinis
ORTHOMCL2261	BMF94_3380_Rhodotorula_taiwanensis,DMC30DRAFT_387581_Rhodotorula_diobovata,RHOBADRAFT_9863_Rhodotorula_graminis,RHTO_07166_Rhodotorula_toruloides,R_glutinis_G01807_R_glutinis
ORTHOMCL2262	BMF94_3381_Rhodotorula_taiwanensis,DMC30DRAFT_387580_Rhodotorula_diobovata,RHOBADRAFT_12594_Rhodotorula_graminis,RHTO_07167_Rhodotorula_toruloides,R_glutinis_G01806_R_glutinis
ORTHOMCL2263	BMF94_3383_Rhodotorula_taiwanensis,DMC30DRAFT_413458_Rhodotorula_diobovata,RHOBADRAFT_51739_Rhodotorula_graminis,RHTO_07145_Rhodotorula_toruloides,R_glutinis_G01780_R_glutinis
ORTHOMCL2264	BMF94_3385_Rhodotorula_taiwanensis,DMC30DRAFT_346068_Rhodotorula_diobovata,RHOBADRAFT_31333_Rhodotorula_graminis,RHTO_07147_Rhodotorula_toruloides,R_glutinis_G01782_R_glutinis
ORTHOMCL2265	BMF94_3386_Rhodotorula_taiwanensis,DMC30DRAFT_190128_Rhodotorula_diobovata,RHOBADRAFT_51766_Rhodotorula_graminis,RHTO_07148_Rhodotorula_toruloides,R_glutinis_G01811_R_glutinis
ORTHOMCL2266	BMF94_3387_Rhodotorula_taiwanensis,DMC30DRAFT_191536_Rhodotorula_diobovata,RHOBADRAFT_48072_Rhodotorula_graminis,RHTO_07149_Rhodotorula_toruloides,R_glutinis_G01792_R_glutinis
ORTHOMCL2267	BMF94_3391_Rhodotorula_taiwanensis,DMC30DRAFT_191572_Rhodotorula_diobovata,RHOBADRAFT_51744_Rhodotorula_graminis,RHTO_07154_Rhodotorula_toruloides,R_glutinis_G01788_R_glutinis
ORTHOMCL2268	BMF94_3396_Rhodotorula_taiwanensis,DMC30DRAFT_401405_Rhodotorula_diobovata,RHOBADRAFT_51150_Rhodotorula_graminis,RHTO_07120_Rhodotorula_toruloides,R_glutinis_G01018_R_glutinis
ORTHOMCL2269	BMF94_3400_Rhodotorula_taiwanensis,DMC30DRAFT_194219_Rhodotorula_diobovata,RHOBADRAFT_34120_Rhodotorula_graminis,RHTO_07081_Rhodotorula_toruloides,R_glutinis_G01735_R_glutinis
ORTHOMCL2270	BMF94_3405_Rhodotorula_taiwanensis,DMC30DRAFT_193951_Rhodotorula_diobovata,RHOBADRAFT_51703_Rhodotorula_graminis,RHTO_07079_Rhodotorula_toruloides,R_glutinis_G01741_R_glutinis
ORTHOMCL2272	BMF94_3409_Rhodotorula_taiwanensis,DMC30DRAFT_191689_Rhodotorula_diobovata,RHOBADRAFT_51735_Rhodotorula_graminis,RHTO_07117_Rhodotorula_toruloides,R_glutinis_G01776_R_glutinis
ORTHOMCL2273	BMF94_3412_Rhodotorula_taiwanensis,DMC30DRAFT_358946_Rhodotorula_diobovata,RHOBADRAFT_51736_Rhodotorula_graminis,RHTO_07118_Rhodotorula_toruloides,R_glutinis_G01777_R_glutinis
ORTHOMCL2274	BMF94_3413_Rhodotorula_taiwanensis,DMC30DRAFT_387497_Rhodotorula_diobovata,RHOBADRAFT_64589_Rhodotorula_graminis,RHTO_07119_Rhodotorula_toruloides,R_glutinis_G01796_R_glutinis
ORTHOMCL2275	BMF94_3414_Rhodotorula_taiwanensis,DMC30DRAFT_189879_Rhodotorula_diobovata,RHOBADRAFT_41963_Rhodotorula_graminis,RHTO_07121_Rhodotorula_toruloides,R_glutinis_G01797_R_glutinis
ORTHOMCL2276	BMF94_3415_Rhodotorula_taiwanensis,DMC30DRAFT_413456_Rhodotorula_diobovata,RHOBADRAFT_51737_Rhodotorula_graminis,RHTO_07143_Rhodotorula_toruloides,R_glutinis_G01778_R_glutinis
ORTHOMCL2277	BMF94_3416_Rhodotorula_taiwanensis,DMC30DRAFT_420631_Rhodotorula_diobovata,RHOBADRAFT_41947_Rhodotorula_graminis,RHTO_07144_Rhodotorula_toruloides,R_glutinis_G01779_R_glutinis
ORTHOMCL2278	BMF94_3418_Rhodotorula_taiwanensis,DMC30DRAFT_191662_Rhodotorula_diobovata,RHOBADRAFT_49331_Rhodotorula_graminis,RHTO_07115_Rhodotorula_toruloides,R_glutinis_G01775_R_glutinis
ORTHOMCL2279	BMF94_3419_Rhodotorula_taiwanensis,DMC30DRAFT_403935_Rhodotorula_diobovata,RHOBADRAFT_42226_Rhodotorula_graminis,RHTO_07331_Rhodotorula_toruloides,R_glutinis_G02045_R_glutinis
ORTHOMCL2280	BMF94_3420_Rhodotorula_taiwanensis,DMC30DRAFT_238198_Rhodotorula_diobovata,RHOBADRAFT_51988_Rhodotorula_graminis,RHTO_07330_Rhodotorula_toruloides,R_glutinis_G02054_R_glutinis
ORTHOMCL2281	BMF94_3424_Rhodotorula_taiwanensis,DMC30DRAFT_346475_Rhodotorula_diobovata,RHOBADRAFT_31389_Rhodotorula_graminis,RHTO_07328_Rhodotorula_toruloides,R_glutinis_G02053_R_glutinis
ORTHOMCL2282	BMF94_3425_Rhodotorula_taiwanensis,DMC30DRAFT_388146_Rhodotorula_diobovata,RHOBADRAFT_12842_Rhodotorula_graminis,RHTO_07326_Rhodotorula_toruloides,R_glutinis_G02051_R_glutinis
ORTHOMCL2283	BMF94_3427_Rhodotorula_taiwanensis,DMC30DRAFT_238122_Rhodotorula_diobovata,RHOBADRAFT_51983_Rhodotorula_graminis,RHTO_07324_Rhodotorula_toruloides,R_glutinis_G02050_R_glutinis
ORTHOMCL2284	BMF94_3428_Rhodotorula_taiwanensis,DMC30DRAFT_410465_Rhodotorula_diobovata,RHOBADRAFT_51981_Rhodotorula_graminis,RHTO_07322_Rhodotorula_toruloides,R_glutinis_G02048_R_glutinis
ORTHOMCL2285	BMF94_3432_Rhodotorula_taiwanensis,DMC30DRAFT_346467_Rhodotorula_diobovata,RHOBADRAFT_64603_Rhodotorula_graminis,RHTO_07319_Rhodotorula_toruloides,R_glutinis_G01889_R_glutinis
ORTHOMCL2286	BMF94_3435_Rhodotorula_taiwanensis,DMC30DRAFT_359329_Rhodotorula_diobovata,RHOBADRAFT_8859_Rhodotorula_graminis,RHTO_07315_Rhodotorula_toruloides,R_glutinis_G01887_R_glutinis
ORTHOMCL2287	BMF94_3436_Rhodotorula_taiwanensis,DMC30DRAFT_371907_Rhodotorula_diobovata,RHOBADRAFT_51840_Rhodotorula_graminis,RHTO_07312_Rhodotorula_toruloides,R_glutinis_G01894_R_glutinis
ORTHOMCL2288	BMF94_3437_Rhodotorula_taiwanensis,DMC30DRAFT_359295_Rhodotorula_diobovata,RHOBADRAFT_51841_Rhodotorula_graminis,RHTO_07311_Rhodotorula_toruloides,R_glutinis_G01895_R_glutinis
ORTHOMCL2289	BMF94_3438_Rhodotorula_taiwanensis,DMC30DRAFT_443884_Rhodotorula_diobovata,RHOBADRAFT_34302_Rhodotorula_graminis,RHTO_07310_Rhodotorula_toruloides,R_glutinis_G01896_R_glutinis
ORTHOMCL2290	BMF94_3439_Rhodotorula_taiwanensis,DMC30DRAFT_413663_Rhodotorula_diobovata,RHOBADRAFT_51843_Rhodotorula_graminis,RHTO_07309_Rhodotorula_toruloides,R_glutinis_G01897_R_glutinis
ORTHOMCL2291	BMF94_3440_Rhodotorula_taiwanensis,DMC30DRAFT_413664_Rhodotorula_diobovata,RHOBADRAFT_51844_Rhodotorula_graminis,RHTO_07308_Rhodotorula_toruloides,R_glutinis_G01898_R_glutinis
ORTHOMCL2292	BMF94_3441_Rhodotorula_taiwanensis,DMC30DRAFT_443894_Rhodotorula_diobovata,RHOBADRAFT_64605_Rhodotorula_graminis,RHTO_07306_Rhodotorula_toruloides,R_glutinis_G01903_R_glutinis
ORTHOMCL2293	BMF94_3442_Rhodotorula_taiwanensis,DMC30DRAFT_413671_Rhodotorula_diobovata,RHOBADRAFT_51850_Rhodotorula_graminis,RHTO_07304_Rhodotorula_toruloides,R_glutinis_G01902_R_glutinis
ORTHOMCL2294	BMF94_3443_Rhodotorula_taiwanensis,DMC30DRAFT_388240_Rhodotorula_diobovata,RHOBADRAFT_12394_Rhodotorula_graminis,RHTO_07303_Rhodotorula_toruloides,R_glutinis_G01901_R_glutinis
ORTHOMCL2295	BMF94_3445_Rhodotorula_taiwanensis,DMC30DRAFT_238947_Rhodotorula_diobovata,RHOBADRAFT_51848_Rhodotorula_graminis,RHTO_07298_Rhodotorula_toruloides,R_glutinis_G01900_R_glutinis
ORTHOMCL2296	BMF94_3446_Rhodotorula_taiwanensis,DMC30DRAFT_346572_Rhodotorula_diobovata,RHOBADRAFT_34305_Rhodotorula_graminis,RHTO_07297_Rhodotorula_toruloides,R_glutinis_G01899_R_glutinis
ORTHOMCL2297	BMF94_3450_Rhodotorula_taiwanensis,DMC30DRAFT_238639_Rhodotorula_diobovata,RHOBADRAFT_42261_Rhodotorula_graminis,RHTO_07294_Rhodotorula_toruloides,R_glutinis_G02070_R_glutinis
ORTHOMCL2298	BMF94_3452_Rhodotorula_taiwanensis,DMC30DRAFT_413655_Rhodotorula_diobovata,RHOBADRAFT_42263_Rhodotorula_graminis,RHTO_07289_Rhodotorula_toruloides,R_glutinis_G02072_R_glutinis
ORTHOMCL2299	BMF94_3453_Rhodotorula_taiwanensis,DMC30DRAFT_346507_Rhodotorula_diobovata,RHOBADRAFT_34515_Rhodotorula_graminis,RHTO_07288_Rhodotorula_toruloides,R_glutinis_G02073_R_glutinis
ORTHOMCL2300	BMF94_3455_Rhodotorula_taiwanensis,DMC30DRAFT_388279_Rhodotorula_diobovata,RHOBADRAFT_3746_Rhodotorula_graminis,RHTO_07286_Rhodotorula_toruloides,R_glutinis_G02074_R_glutinis
ORTHOMCL2301	BMF94_3456_Rhodotorula_taiwanensis,DMC30DRAFT_388276_Rhodotorula_diobovata,RHOBADRAFT_52015_Rhodotorula_graminis,RHTO_07285_Rhodotorula_toruloides,R_glutinis_G02075_R_glutinis
ORTHOMCL2302	BMF94_3457_Rhodotorula_taiwanensis,DMC30DRAFT_388274_Rhodotorula_diobovata,RHOBADRAFT_48125_Rhodotorula_graminis,RHTO_07284_Rhodotorula_toruloides,R_glutinis_G02076_R_glutinis
ORTHOMCL2303	BMF94_3458_Rhodotorula_taiwanensis,DMC30DRAFT_238692_Rhodotorula_diobovata,RHOBADRAFT_52008_Rhodotorula_graminis,RHTO_07283_Rhodotorula_toruloides,R_glutinis_G02069_R_glutinis
ORTHOMCL2304	BMF94_3460_Rhodotorula_taiwanensis,DMC30DRAFT_443872_Rhodotorula_diobovata,RHOBADRAFT_34512_Rhodotorula_graminis,RHTO_07282_Rhodotorula_toruloides,R_glutinis_G02068_R_glutinis
ORTHOMCL2305	BMF94_3461_Rhodotorula_taiwanensis,DMC30DRAFT_359268_Rhodotorula_diobovata,RHOBADRAFT_52006_Rhodotorula_graminis,RHTO_07281_Rhodotorula_toruloides,R_glutinis_G02067_R_glutinis
ORTHOMCL2306	BMF94_3462_Rhodotorula_taiwanensis,DMC30DRAFT_388188_Rhodotorula_diobovata,RHOBADRAFT_64644_Rhodotorula_graminis,RHTO_07280_Rhodotorula_toruloides,R_glutinis_G02066_R_glutinis
ORTHOMCL2307	BMF94_3464_Rhodotorula_taiwanensis,DMC30DRAFT_443868_Rhodotorula_diobovata,RHOBADRAFT_52003_Rhodotorula_graminis,RHTO_07278_Rhodotorula_toruloides,R_glutinis_G02064_R_glutinis
ORTHOMCL2308	BMF94_3467_Rhodotorula_taiwanensis,DMC30DRAFT_346587_Rhodotorula_diobovata,RHOBADRAFT_51995_Rhodotorula_graminis,RHTO_07274_Rhodotorula_toruloides,R_glutinis_G02055_R_glutinis
ORTHOMCL2309	BMF94_3468_Rhodotorula_taiwanensis,DMC30DRAFT_371865_Rhodotorula_diobovata,RHOBADRAFT_51996_Rhodotorula_graminis,RHTO_07273_Rhodotorula_toruloides,R_glutinis_G02056_R_glutinis
ORTHOMCL2310	BMF94_3470_Rhodotorula_taiwanensis,DMC30DRAFT_238294_Rhodotorula_diobovata,RHOBADRAFT_34500_Rhodotorula_graminis,RHTO_07269_Rhodotorula_toruloides,R_glutinis_G02061_R_glutinis
ORTHOMCL2311	BMF94_3471_Rhodotorula_taiwanensis,DMC30DRAFT_388161_Rhodotorula_diobovata,RHOBADRAFT_52001_Rhodotorula_graminis,RHTO_07267_Rhodotorula_toruloides,R_glutinis_G02062_R_glutinis
ORTHOMCL2312	BMF94_3472_Rhodotorula_taiwanensis,DMC30DRAFT_450467_Rhodotorula_diobovata,RHOBADRAFT_42066_Rhodotorula_graminis,RHTO_07265_Rhodotorula_toruloides,R_glutinis_G01891_R_glutinis
ORTHOMCL2313	BMF94_3475_Rhodotorula_taiwanensis,DMC30DRAFT_239307_Rhodotorula_diobovata,RHOBADRAFT_51822_Rhodotorula_graminis,RHTO_07263_Rhodotorula_toruloides,R_glutinis_G01875_R_glutinis
ORTHOMCL2314	BMF94_3477_Rhodotorula_taiwanensis,DMC30DRAFT_410486_Rhodotorula_diobovata,RHOBADRAFT_12331_Rhodotorula_graminis,RHTO_07257_Rhodotorula_toruloides,R_glutinis_G01873_R_glutinis
ORTHOMCL2315	BMF94_3478_Rhodotorula_taiwanensis,DMC30DRAFT_346476_Rhodotorula_diobovata,RHOBADRAFT_64597_Rhodotorula_graminis,RHTO_07258_Rhodotorula_toruloides,R_glutinis_G01872_R_glutinis
ORTHOMCL2316	BMF94_3479_Rhodotorula_taiwanensis,DMC30DRAFT_239441_Rhodotorula_diobovata,RHOBADRAFT_42050_Rhodotorula_graminis,RHTO_07255_Rhodotorula_toruloides,R_glutinis_G01879_R_glutinis
ORTHOMCL2317	BMF94_3481_Rhodotorula_taiwanensis,DMC30DRAFT_239436_Rhodotorula_diobovata,RHOBADRAFT_42049_Rhodotorula_graminis,RHTO_07260_Rhodotorula_toruloides,R_glutinis_G01878_R_glutinis
[truncated: 2,157 more rows]

## Sheet: multi_genefamily
ORTHOMCL id	GENE id
ORTHOMCL0	BMF94_1239_Rhodotorula_taiwanensis,BMF94_1240_Rhodotorula_taiwanensis,BMF94_1250_Rhodotorula_taiwanensis,BMF94_1293_Rhodotorula_taiwanensis,BMF94_1298_Rhodotorula_taiwanensis,BMF94_1299_Rhodotorula_taiwanensis,BMF94_1336_Rhodotorula_taiwanensis,DMC30DRAFT_224128_Rhodotorula_diobovata,DMC30DRAFT_305507_Rhodotorula_diobovata,DMC30DRAFT_305546_Rhodotorula_diobovata,DMC30DRAFT_418126_Rhodotorula_diob…
ORTHOMCL1	BMF94_0286_Rhodotorula_taiwanensis,BMF94_0555_Rhodotorula_taiwanensis,BMF94_4134_Rhodotorula_taiwanensis,BMF94_4913_Rhodotorula_taiwanensis,DMC30DRAFT_380883_Rhodotorula_diobovata,DMC30DRAFT_51300_Rhodotorula_diobovata,RHOBADRAFT_45172_Rhodotorula_graminis,RHOBADRAFT_46319_Rhodotorula_graminis,RHOBADRAFT_54526_Rhodotorula_graminis,RHTO_03812_Rhodotorula_toruloides,RHTO_03855_Rhodotorula_toruloide…
ORTHOMCL3	BMF94_0461_Rhodotorula_taiwanensis,BMF94_0534_Rhodotorula_taiwanensis,BMF94_0602_Rhodotorula_taiwanensis,DMC30DRAFT_395729_Rhodotorula_diobovata,DMC30DRAFT_410858_Rhodotorula_diobovata,RHOBADRAFT_54592_Rhodotorula_graminis,RHOBADRAFT_54600_Rhodotorula_graminis,RHTO_01590_Rhodotorula_toruloides,RHTO_01627_Rhodotorula_toruloides,R_glutinis_G04610_R_glutinis,R_glutinis_G04620_R_glutinis
ORTHOMCL4	BMF94_0986_Rhodotorula_taiwanensis,BMF94_0987_Rhodotorula_taiwanensis,BMF94_2206_Rhodotorula_taiwanensis,DMC30DRAFT_411398_Rhodotorula_diobovata,RHOBADRAFT_39164_Rhodotorula_graminis,RHOBADRAFT_46607_Rhodotorula_graminis,RHOBADRAFT_65566_Rhodotorula_graminis,RHTO_01356_Rhodotorula_toruloides,R_glutinis_G05895_R_glutinis,R_glutinis_G05896_R_glutinis,R_glutinis_G05916_R_glutinis
ORTHOMCL5	BMF94_1176_Rhodotorula_taiwanensis,BMF94_1271_Rhodotorula_taiwanensis,BMF94_1272_Rhodotorula_taiwanensis,BMF94_3459_Rhodotorula_taiwanensis,DMC30DRAFT_238402_Rhodotorula_diobovata,DMC30DRAFT_413635_Rhodotorula_diobovata,DMC30DRAFT_72346_Rhodotorula_diobovata,RHOBADRAFT_42237_Rhodotorula_graminis,RHOBADRAFT_51989_Rhodotorula_graminis,RHTO_01177_Rhodotorula_toruloides,R_glutinis_G02063_R_glutinis
ORTHOMCL6	BMF94_1690_Rhodotorula_taiwanensis,BMF94_4798_Rhodotorula_taiwanensis,DMC30DRAFT_396289_Rhodotorula_diobovata,RHOBADRAFT_44682_Rhodotorula_graminis,RHOBADRAFT_65193_Rhodotorula_graminis,RHOBADRAFT_65196_Rhodotorula_graminis,RHTO_01981_Rhodotorula_toruloides,RHTO_04184_Rhodotorula_toruloides,RHTO_04613_Rhodotorula_toruloides,R_glutinis_G00848_R_glutinis,R_glutinis_G00945_R_glutinis
ORTHOMCL8	BMF94_4997_Rhodotorula_taiwanensis,BMF94_4998_Rhodotorula_taiwanensis,BMF94_5813_Rhodotorula_taiwanensis,DMC30DRAFT_420211_Rhodotorula_diobovata,DMC30DRAFT_448657_Rhodotorula_diobovata,RHOBADRAFT_53510_Rhodotorula_graminis,RHOBADRAFT_53531_Rhodotorula_graminis,RHTO_05581_Rhodotorula_toruloides,RHTO_05582_Rhodotorula_toruloides,R_glutinis_G03719_R_glutinis,R_glutinis_G03739_R_glutinis
ORTHOMCL10	BMF94_2006_Rhodotorula_taiwanensis,DMC30DRAFT_357791_Rhodotorula_diobovata,DMC30DRAFT_400159_Rhodotorula_diobovata,DMC30DRAFT_405893_Rhodotorula_diobovata,DMC30DRAFT_407436_Rhodotorula_diobovata,RHOBADRAFT_29278_Rhodotorula_graminis,RHOBADRAFT_38717_Rhodotorula_graminis,RHTO_04372_Rhodotorula_toruloides,R_glutinis_G05412_R_glutinis,R_glutinis_G05417_R_glutinis
ORTHOMCL11	BMF94_3559_Rhodotorula_taiwanensis,BMF94_6989_Rhodotorula_taiwanensis,DMC30DRAFT_349491_Rhodotorula_diobovata,DMC30DRAFT_421512_Rhodotorula_diobovata,RHOBADRAFT_24011_Rhodotorula_graminis,RHOBADRAFT_54195_Rhodotorula_graminis,RHTO_02063_Rhodotorula_toruloides,RHTO_03557_Rhodotorula_toruloides,R_glutinis_G00789_R_glutinis,R_glutinis_G01221_R_glutinis
ORTHOMCL12	BMF94_5483_Rhodotorula_taiwanensis,BMF94_6615_Rhodotorula_taiwanensis,DMC30DRAFT_414400_Rhodotorula_diobovata,DMC30DRAFT_57044_Rhodotorula_diobovata,RHOBADRAFT_50713_Rhodotorula_graminis,RHOBADRAFT_50714_Rhodotorula_graminis,RHTO_04633_Rhodotorula_toruloides,RHTO_04634_Rhodotorula_toruloides,R_glutinis_G00299_R_glutinis,R_glutinis_G00304_R_glutinis
ORTHOMCL13	BMF94_5645_Rhodotorula_taiwanensis,BMF94_5782_Rhodotorula_taiwanensis,DMC30DRAFT_416824_Rhodotorula_diobovata,DMC30DRAFT_446236_Rhodotorula_diobovata,RHOBADRAFT_10512_Rhodotorula_graminis,RHOBADRAFT_33249_Rhodotorula_graminis,RHTO_04703_Rhodotorula_toruloides,RHTO_05549_Rhodotorula_toruloides,R_glutinis_G00454_R_glutinis,R_glutinis_G00624_R_glutinis
ORTHOMCL14	BMF94_6049_Rhodotorula_taiwanensis,DMC30DRAFT_420280_Rhodotorula_diobovata,DMC30DRAFT_420283_Rhodotorula_diobovata,DMC30DRAFT_73259_Rhodotorula_diobovata,DMC30DRAFT_73439_Rhodotorula_diobovata,RHOBADRAFT_30103_Rhodotorula_graminis,RHTO_07789_Rhodotorula_toruloides,RHTO_07801_Rhodotorula_toruloides,R_glutinis_G06182_R_glutinis,R_glutinis_G06197_R_glutinis
ORTHOMCL15	BMF94_6814_Rhodotorula_taiwanensis,DMC30DRAFT_415887_Rhodotorula_diobovata,DMC30DRAFT_420118_Rhodotorula_diobovata,RHOBADRAFT_43188_Rhodotorula_graminis,RHOBADRAFT_43237_Rhodotorula_graminis,RHTO_02937_Rhodotorula_toruloides,RHTO_02953_Rhodotorula_toruloides,R_glutinis_G03166_R_glutinis,R_glutinis_G03169_R_glutinis,R_glutinis_G03170_R_glutinis
ORTHOMCL16	BMF94_6830_Rhodotorula_taiwanensis,DMC30DRAFT_420325_Rhodotorula_diobovata,DMC30DRAFT_434206_Rhodotorula_diobovata,DMC30DRAFT_449149_Rhodotorula_diobovata,DMC30DRAFT_79581_Rhodotorula_diobovata,RHOBADRAFT_43455_Rhodotorula_graminis,RHTO_03135_Rhodotorula_toruloides,RHTO_03136_Rhodotorula_toruloides,R_glutinis_G03379_R_glutinis,R_glutinis_G03381_R_glutinis
ORTHOMCL17	BMF94_0011_Rhodotorula_taiwanensis,BMF94_4296_Rhodotorula_taiwanensis,DMC30DRAFT_147627_Rhodotorula_diobovata,DMC30DRAFT_432807_Rhodotorula_diobovata,RHOBADRAFT_25613_Rhodotorula_graminis,RHOBADRAFT_25615_Rhodotorula_graminis,RHTO_00224_Rhodotorula_toruloides,RHTO_00226_Rhodotorula_toruloides,R_glutinis_G02853_R_glutinis
ORTHOMCL18	BMF94_0333_Rhodotorula_taiwanensis,BMF94_0334_Rhodotorula_taiwanensis,DMC30DRAFT_183798_Rhodotorula_diobovata,DMC30DRAFT_375324_Rhodotorula_diobovata,RHOBADRAFT_53112_Rhodotorula_graminis,RHOBADRAFT_53113_Rhodotorula_graminis,RHTO_03289_Rhodotorula_toruloides,RHTO_03290_Rhodotorula_toruloides,R_glutinis_G03487_R_glutinis
ORTHOMCL19	BMF94_0406_Rhodotorula_taiwanensis,DMC30DRAFT_404313_Rhodotorula_diobovata,DMC30DRAFT_406020_Rhodotorula_diobovata,DMC30DRAFT_406043_Rhodotorula_diobovata,DMC30DRAFT_406935_Rhodotorula_diobovata,RHOBADRAFT_65299_Rhodotorula_graminis,RHOBADRAFT_65301_Rhodotorula_graminis,RHTO_03771_Rhodotorula_toruloides,R_glutinis_G04434_R_glutinis
ORTHOMCL20	BMF94_0412_Rhodotorula_taiwanensis,DMC30DRAFT_356207_Rhodotorula_diobovata,DMC30DRAFT_419853_Rhodotorula_diobovata,DMC30DRAFT_431280_Rhodotorula_diobovata,DMC30DRAFT_433028_Rhodotorula_diobovata,RHOBADRAFT_37656_Rhodotorula_graminis,RHOBADRAFT_48659_Rhodotorula_graminis,RHTO_03769_Rhodotorula_toruloides,R_glutinis_G04433_R_glutinis
ORTHOMCL21	BMF94_1332_Rhodotorula_taiwanensis,BMF94_1333_Rhodotorula_taiwanensis,BMF94_3980_Rhodotorula_taiwanensis,DMC30DRAFT_175_Rhodotorula_diobovata,RHOBADRAFT_53669_Rhodotorula_graminis,RHTO_00046_Rhodotorula_toruloides,RHTO_01477_Rhodotorula_toruloides,RHTO_01478_Rhodotorula_toruloides,R_glutinis_G03890_R_glutinis
ORTHOMCL22	BMF94_1505_Rhodotorula_taiwanensis,DMC30DRAFT_354128_Rhodotorula_diobovata,DMC30DRAFT_419665_Rhodotorula_diobovata,RHOBADRAFT_29086_Rhodotorula_graminis,RHOBADRAFT_55088_Rhodotorula_graminis,RHTO_07560_Rhodotorula_toruloides,RHTO_07598_Rhodotorula_toruloides,R_glutinis_G05184_R_glutinis,R_glutinis_G05210_R_glutinis
ORTHOMCL23	BMF94_2803_Rhodotorula_taiwanensis,BMF94_2837_Rhodotorula_taiwanensis,DMC30DRAFT_281542_Rhodotorula_diobovata,DMC30DRAFT_281693_Rhodotorula_diobovata,RHOBADRAFT_51161_Rhodotorula_graminis,RHOBADRAFT_51162_Rhodotorula_graminis,RHTO_05887_Rhodotorula_toruloides,RHTO_05904_Rhodotorula_toruloides,R_glutinis_G01032_R_glutinis
ORTHOMCL24	BMF94_2917_Rhodotorula_taiwanensis,BMF94_2918_Rhodotorula_taiwanensis,DMC30DRAFT_349492_Rhodotorula_diobovata,DMC30DRAFT_415439_Rhodotorula_diobovata,RHOBADRAFT_51311_Rhodotorula_graminis,RHOBADRAFT_51312_Rhodotorula_graminis,RHTO_05791_Rhodotorula_toruloides,RHTO_05792_Rhodotorula_toruloides,R_glutinis_G01198_R_glutinis
ORTHOMCL25	BMF94_3118_Rhodotorula_taiwanensis,BMF94_3119_Rhodotorula_taiwanensis,DMC30DRAFT_380544_Rhodotorula_diobovata,RHOBADRAFT_51420_Rhodotorula_graminis,RHOBADRAFT_51421_Rhodotorula_graminis,RHTO_01064_Rhodotorula_toruloides,RHTO_01065_Rhodotorula_toruloides,R_glutinis_G01320_R_glutinis,R_glutinis_G01321_R_glutinis
ORTHOMCL26	BMF94_3317_Rhodotorula_taiwanensis,BMF94_3318_Rhodotorula_taiwanensis,DMC30DRAFT_415310_Rhodotorula_diobovata,DMC30DRAFT_419481_Rhodotorula_diobovata,RHOBADRAFT_47436_Rhodotorula_graminis,RHOBADRAFT_53652_Rhodotorula_graminis,RHTO_06080_Rhodotorula_toruloides,R_glutinis_G01339_R_glutinis,R_glutinis_G03870_R_glutinis
ORTHOMCL27	BMF94_3434_Rhodotorula_taiwanensis,BMF94_4439_Rhodotorula_taiwanensis,DMC30DRAFT_359326_Rhodotorula_diobovata,DMC30DRAFT_436317_Rhodotorula_diobovata,RHOBADRAFT_35086_Rhodotorula_graminis,RHTO_00456_Rhodotorula_toruloides,RHTO_07316_Rhodotorula_toruloides,R_glutinis_G01888_R_glutinis,R_glutinis_G02576_R_glutinis
ORTHOMCL28	BMF94_4651_Rhodotorula_taiwanensis,BMF94_4652_Rhodotorula_taiwanensis,DMC30DRAFT_389983_Rhodotorula_diobovata,DMC30DRAFT_45081_Rhodotorula_diobovata,RHOBADRAFT_54775_Rhodotorula_graminis,RHOBADRAFT_66721_Rhodotorula_graminis,RHTO_08069_Rhodotorula_toruloides,RHTO_08070_Rhodotorula_toruloides,R_glutinis_G04838_R_glutinis
ORTHOMCL29	BMF94_4723_Rhodotorula_taiwanensis,DMC30DRAFT_125254_Rhodotorula_diobovata,DMC30DRAFT_404996_Rhodotorula_diobovata,DMC30DRAFT_406015_Rhodotorula_diobovata,DMC30DRAFT_452723_Rhodotorula_diobovata,RHOBADRAFT_55205_Rhodotorula_graminis,RHTO_04259_Rhodotorula_toruloides,R_glutinis_G05313_R_glutinis,R_glutinis_G05321_R_glutinis
ORTHOMCL30	BMF94_5154_Rhodotorula_taiwanensis,DMC30DRAFT_366649_Rhodotorula_diobovata,DMC30DRAFT_370264_Rhodotorula_diobovata,DMC30DRAFT_372773_Rhodotorula_diobovata,DMC30DRAFT_382654_Rhodotorula_diobovata,RHOBADRAFT_64991_Rhodotorula_graminis,RHOBADRAFT_65010_Rhodotorula_graminis,RHTO_00857_Rhodotorula_toruloides,R_glutinis_G03556_R_glutinis
ORTHOMCL31	BMF94_5883_Rhodotorula_taiwanensis,BMF94_5884_Rhodotorula_taiwanensis,DMC30DRAFT_304857_Rhodotorula_diobovata,DMC30DRAFT_448172_Rhodotorula_diobovata,RHOBADRAFT_31279_Rhodotorula_graminis,RHOBADRAFT_41688_Rhodotorula_graminis,RHTO_06269_Rhodotorula_toruloides,R_glutinis_G01546_R_glutinis,R_glutinis_G01571_R_glutinis
ORTHOMCL32	BMF94_6288_Rhodotorula_taiwanensis,BMF94_6290_Rhodotorula_taiwanensis,DMC30DRAFT_387903_Rhodotorula_diobovata,DMC30DRAFT_436892_Rhodotorula_diobovata,RHOBADRAFT_39800_Rhodotorula_graminis,RHOBADRAFT_6031_Rhodotorula_graminis,RHTO_03324_Rhodotorula_toruloides,RHTO_03325_Rhodotorula_toruloides,R_glutinis_G06605_R_glutinis
ORTHOMCL33	BMF94_6619_Rhodotorula_taiwanensis,BMF94_6620_Rhodotorula_taiwanensis,DMC30DRAFT_404171_Rhodotorula_diobovata,DMC30DRAFT_419198_Rhodotorula_diobovata,RHOBADRAFT_10812_Rhodotorula_graminis,RHOBADRAFT_65886_Rhodotorula_graminis,RHTO_01943_Rhodotorula_toruloides,RHTO_01944_Rhodotorula_toruloides,R_glutinis_G00339_R_glutinis
ORTHOMCL36	BMF94_0103_Rhodotorula_taiwanensis,BMF94_0111_Rhodotorula_taiwanensis,DMC30DRAFT_334570_Rhodotorula_diobovata,RHOBADRAFT_25227_Rhodotorula_graminis,RHOBADRAFT_52235_Rhodotorula_graminis,RHTO_00076_Rhodotorula_toruloides,RHTO_00077_Rhodotorula_toruloides,R_glutinis_G02330_R_glutinis
ORTHOMCL37	BMF94_0164_Rhodotorula_taiwanensis,DMC30DRAFT_347166_Rhodotorula_diobovata,DMC30DRAFT_389197_Rhodotorula_diobovata,RHOBADRAFT_13982_Rhodotorula_graminis,RHOBADRAFT_52798_Rhodotorula_graminis,RHTO_02819_Rhodotorula_toruloides,RHTO_02821_Rhodotorula_toruloides,R_glutinis_G03160_R_glutinis
ORTHOMCL38	BMF94_0233_Rhodotorula_taiwanensis,BMF94_0234_Rhodotorula_taiwanensis,DMC30DRAFT_422353_Rhodotorula_diobovata,RHOBADRAFT_35757_Rhodotorula_graminis,RHOBADRAFT_52985_Rhodotorula_graminis,RHTO_03117_Rhodotorula_toruloides,RHTO_03118_Rhodotorula_toruloides,R_glutinis_G03339_R_glutinis
ORTHOMCL39	BMF94_0421_Rhodotorula_taiwanensis,DMC30DRAFT_397211_Rhodotorula_diobovata,DMC30DRAFT_427715_Rhodotorula_diobovata,RHOBADRAFT_47907_Rhodotorula_graminis,RHOBADRAFT_51155_Rhodotorula_graminis,RHTO_02583_Rhodotorula_toruloides,R_glutinis_G00597_R_glutinis,R_glutinis_G01024_R_glutinis
ORTHOMCL40	BMF94_0579_Rhodotorula_taiwanensis,BMF94_0580_Rhodotorula_taiwanensis,DMC30DRAFT_293777_Rhodotorula_diobovata,DMC30DRAFT_353606_Rhodotorula_diobovata,RHOBADRAFT_54494_Rhodotorula_graminis,RHTO_01674_Rhodotorula_toruloides,RHTO_01675_Rhodotorula_toruloides,R_glutinis_G04540_R_glutinis
ORTHOMCL41	BMF94_1264_Rhodotorula_taiwanensis,DMC30DRAFT_137820_Rhodotorula_diobovata,DMC30DRAFT_420050_Rhodotorula_diobovata,RHOBADRAFT_56628_Rhodotorula_graminis,RHOBADRAFT_56630_Rhodotorula_graminis,RHTO_06647_Rhodotorula_toruloides,R_glutinis_G05063_R_glutinis,R_glutinis_G06723_R_glutinis
ORTHOMCL43	BMF94_1657_Rhodotorula_taiwanensis,DMC30DRAFT_433889_Rhodotorula_diobovata,DMC30DRAFT_443545_Rhodotorula_diobovata,RHOBADRAFT_54246_Rhodotorula_graminis,RHTO_05199_Rhodotorula_toruloides,RHTO_05204_Rhodotorula_toruloides,R_glutinis_G04262_R_glutinis,R_glutinis_G04263_R_glutinis
ORTHOMCL44	BMF94_1881_Rhodotorula_taiwanensis,DMC30DRAFT_261511_Rhodotorula_diobovata,DMC30DRAFT_417101_Rhodotorula_diobovata,RHOBADRAFT_46263_Rhodotorula_graminis,RHOBADRAFT_55371_Rhodotorula_graminis,RHTO_05442_Rhodotorula_toruloides,RHTO_05485_Rhodotorula_toruloides,R_glutinis_G05482_R_glutinis
ORTHOMCL45	BMF94_2009_Rhodotorula_taiwanensis,DMC30DRAFT_420192_Rhodotorula_diobovata,DMC30DRAFT_420195_Rhodotorula_diobovata,RHOBADRAFT_46158_Rhodotorula_graminis,RHOBADRAFT_46161_Rhodotorula_graminis,RHTO_04368_Rhodotorula_toruloides,R_glutinis_G05413_R_glutinis,R_glutinis_G05416_R_glutinis
ORTHOMCL46	BMF94_2184_Rhodotorula_taiwanensis,BMF94_2185_Rhodotorula_taiwanensis,DMC30DRAFT_354819_Rhodotorula_diobovata,RHOBADRAFT_46685_Rhodotorula_graminis,RHOBADRAFT_55735_Rhodotorula_graminis,RHTO_04008_Rhodotorula_toruloides,RHTO_04009_Rhodotorula_toruloides,R_glutinis_G05971_R_glutinis
ORTHOMCL47	BMF94_2411_Rhodotorula_taiwanensis,BMF94_2412_Rhodotorula_taiwanensis,DMC30DRAFT_345314_Rhodotorula_diobovata,DMC30DRAFT_412888_Rhodotorula_diobovata,RHOBADRAFT_44445_Rhodotorula_graminis,RHTO_06827_Rhodotorula_toruloides,RHTO_06828_Rhodotorula_toruloides,R_glutinis_G04085_R_glutinis
ORTHOMCL48	BMF94_2695_Rhodotorula_taiwanensis,DMC30DRAFT_176917_Rhodotorula_diobovata,DMC30DRAFT_375024_Rhodotorula_diobovata,RHOBADRAFT_53219_Rhodotorula_graminis,RHOBADRAFT_53220_Rhodotorula_graminis,RHTO_02188_Rhodotorula_toruloides,RHTO_02189_Rhodotorula_toruloides,R_glutinis_G02659_R_glutinis
ORTHOMCL49	BMF94_2830_Rhodotorula_taiwanensis,DMC30DRAFT_280827_Rhodotorula_diobovata,DMC30DRAFT_441237_Rhodotorula_diobovata,RHOBADRAFT_51196_Rhodotorula_graminis,RHTO_05919_Rhodotorula_toruloides,RHTO_05922_Rhodotorula_toruloides,R_glutinis_G01062_R_glutinis,R_glutinis_G02814_R_glutinis
ORTHOMCL50	BMF94_3018_Rhodotorula_taiwanensis,BMF94_5805_Rhodotorula_taiwanensis,DMC30DRAFT_13396_Rhodotorula_diobovata,DMC30DRAFT_41583_Rhodotorula_diobovata,RHOBADRAFT_51055_Rhodotorula_graminis,RHTO_04538_Rhodotorula_toruloides,RHTO_04539_Rhodotorula_toruloides,R_glutinis_G00675_R_glutinis
ORTHOMCL51	BMF94_3020_Rhodotorula_taiwanensis,DMC30DRAFT_375947_Rhodotorula_diobovata,DMC30DRAFT_451288_Rhodotorula_diobovata,RHOBADRAFT_33298_Rhodotorula_graminis,RHOBADRAFT_51046_Rhodotorula_graminis,RHTO_05580_Rhodotorula_toruloides,RHTO_05584_Rhodotorula_toruloides,R_glutinis_G00659_R_glutinis
ORTHOMCL52	BMF94_3027_Rhodotorula_taiwanensis,DMC30DRAFT_118526_Rhodotorula_diobovata,DMC30DRAFT_451293_Rhodotorula_diobovata,RHOBADRAFT_10834_Rhodotorula_graminis,RHOBADRAFT_4648_Rhodotorula_graminis,RHTO_05559_Rhodotorula_toruloides,R_glutinis_G00633_R_glutinis,R_glutinis_G00635_R_glutinis
ORTHOMCL53	BMF94_3722_Rhodotorula_taiwanensis,DMC30DRAFT_235927_Rhodotorula_diobovata,DMC30DRAFT_355840_Rhodotorula_diobovata,DMC30DRAFT_427546_Rhodotorula_diobovata,DMC30DRAFT_446630_Rhodotorula_diobovata,RHOBADRAFT_5494_Rhodotorula_graminis,RHTO_04190_Rhodotorula_toruloides,R_glutinis_G00953_R_glutinis
ORTHOMCL54	BMF94_4044_Rhodotorula_taiwanensis,BMF94_4045_Rhodotorula_taiwanensis,DMC30DRAFT_418369_Rhodotorula_diobovata,DMC30DRAFT_418370_Rhodotorula_diobovata,RHOBADRAFT_67002_Rhodotorula_graminis,RHTO_03680_Rhodotorula_toruloides,RHTO_03681_Rhodotorula_toruloides,R_glutinis_G06429_R_glutinis
ORTHOMCL55	BMF94_4217_Rhodotorula_taiwanensis,BMF94_4222_Rhodotorula_taiwanensis,DMC30DRAFT_412254_Rhodotorula_diobovata,DMC30DRAFT_421267_Rhodotorula_diobovata,RHOBADRAFT_48845_Rhodotorula_graminis,RHOBADRAFT_48848_Rhodotorula_graminis,RHTO_01744_Rhodotorula_toruloides,R_glutinis_G05688_R_glutinis
ORTHOMCL56	BMF94_4253_Rhodotorula_taiwanensis,DMC30DRAFT_350692_Rhodotorula_diobovata,DMC30DRAFT_416084_Rhodotorula_diobovata,RHOBADRAFT_42755_Rhodotorula_graminis,RHTO_00243_Rhodotorula_toruloides,RHTO_00250_Rhodotorula_toruloides,R_glutinis_G02557_R_glutinis,R_glutinis_G02560_R_glutinis
ORTHOMCL57	BMF94_4284_Rhodotorula_taiwanensis,DMC30DRAFT_148636_Rhodotorula_diobovata,DMC30DRAFT_349037_Rhodotorula_diobovata,RHOBADRAFT_52565_Rhodotorula_graminis,RHOBADRAFT_52566_Rhodotorula_graminis,RHTO_00394_Rhodotorula_toruloides,RHTO_00395_Rhodotorula_toruloides,R_glutinis_G02873_R_glutinis
ORTHOMCL58	BMF94_5395_Rhodotorula_taiwanensis,BMF94_5396_Rhodotorula_taiwanensis,DMC30DRAFT_405837_Rhodotorula_diobovata,DMC30DRAFT_443958_Rhodotorula_diobovata,RHOBADRAFT_47156_Rhodotorula_graminis,RHTO_03392_Rhodotorula_toruloides,RHTO_03393_Rhodotorula_toruloides,R_glutinis_G06533_R_glutinis
ORTHOMCL59	BMF94_6121_Rhodotorula_taiwanensis,DMC30DRAFT_418644_Rhodotorula_diobovata,DMC30DRAFT_425746_Rhodotorula_diobovata,RHOBADRAFT_53523_Rhodotorula_graminis,RHTO_00807_Rhodotorula_toruloides,RHTO_00812_Rhodotorula_toruloides,R_glutinis_G03725_R_glutinis,R_glutinis_G03731_R_glutinis
ORTHOMCL60	BMF94_6152_Rhodotorula_taiwanensis,BMF94_6931_Rhodotorula_taiwanensis,DMC30DRAFT_239918_Rhodotorula_diobovata,DMC30DRAFT_411823_Rhodotorula_diobovata,RHOBADRAFT_24832_Rhodotorula_graminis,RHTO_01101_Rhodotorula_toruloides,R_glutinis_G02002_R_glutinis,R_glutinis_G05847_R_glutinis
ORTHOMCL61	BMF94_6430_Rhodotorula_taiwanensis,DMC30DRAFT_355890_Rhodotorula_diobovata,DMC30DRAFT_357463_Rhodotorula_diobovata,RHOBADRAFT_54417_Rhodotorula_graminis,RHOBADRAFT_54426_Rhodotorula_graminis,RHTO_03800_Rhodotorula_toruloides,R_glutinis_G04448_R_glutinis,R_glutinis_G04458_R_glutinis
ORTHOMCL62	BMF94_6848_Rhodotorula_taiwanensis,DMC30DRAFT_399439_Rhodotorula_diobovata,DMC30DRAFT_425138_Rhodotorula_diobovata,RHOBADRAFT_43321_Rhodotorula_graminis,RHOBADRAFT_43360_Rhodotorula_graminis,RHTO_03033_Rhodotorula_toruloides,R_glutinis_G03246_R_glutinis,R_glutinis_G03281_R_glutinis
ORTHOMCL63	BMF94_7056_Rhodotorula_taiwanensis,DMC30DRAFT_372940_Rhodotorula_diobovata,DMC30DRAFT_377948_Rhodotorula_diobovata,DMC30DRAFT_378797_Rhodotorula_diobovata,RHOBADRAFT_34415_Rhodotorula_graminis,RHTO_05324_Rhodotorula_toruloides,R_glutinis_G01984_R_glutinis,R_glutinis_G01994_R_glutinis
[truncated: 191 more rows]
