# Supplementary material for: Genomics and lipidomics analysis of the biotechnologically important oleaginous red yeast Rhodotorula glutinis ZHK provides new insights into its lipid and carotenoid metabolism
Source: BMC Genomics. 2020 Nov 26;21:834. doi: 10.1186/s12864-020-07244-z (PMC7690147; doi:10.1186/s12864-020-07244-z)
Supplement: Supplementary file 9 — Additional file 9. Ka/Ks results of single-copy orthologous genes. [file 12864_2020_7244_MOESM9_ESM.xlsx]

## Sheet: R_glutinis_NG.path (2)
KEGG_A_class	KEGG_B_class	Pathway	R_glutinis_NG (1189)	All (1609)	Pvalue	Qvalue	Pathway ID	Genes	K_IDs
Genetic Information Processing	Translation	Ribosome biogenesis in eukaryotes	51	56	0.00106106	0.126266	ko03008	R_glutinis_G00460;R_glutinis_G00649;R_glutinis_G00847;R_glutinis_G00874;R_glutinis_G00944;R_glutinis_G01168;R_glutinis_G01196;R_glutinis_G01249;R_glutinis_G01642;R_glutinis_G01819;R_glutinis_G01845;R_glutinis_G01894;R_glutinis_G01895;R_glutinis_G01937;R_glutinis_G01962;R_glutinis_G01993;R_glutinis_G02040;R_glutinis_G02077;R_glutinis_G02101;R_glutinis_G02332;R_glutinis_G02492;R_glutinis_G02493;R_g…	K18532+K14569+K03538+K14548+K14565+K14568+K14560+K14758+K14555+K11883+K07936+K14571+K14538+K14536+K14549+K06943+K14546+K14570+K14573+K11128+K14285+K11130+K14575+K11131+K07562+K14544+K14558+K14564+K14567+K14570+K14572+K14554+K07179+K03097+K03097+K14556+K14574+K14553+K14521+K01164+K14290+K14563+K03539+K03264+K11129+K03115+K12619+K14561+K14552+K14550+K07178
Metabolism	Amino acid metabolism	Arginine biosynthesis	16	16	0.00769989	0.458143	ko00220	R_glutinis_G00425;R_glutinis_G00769;R_glutinis_G00771;R_glutinis_G01479;R_glutinis_G02866;R_glutinis_G02910;R_glutinis_G02942;R_glutinis_G03736;R_glutinis_G04006;R_glutinis_G04306;R_glutinis_G04394;R_glutinis_G05390;R_glutinis_G05894;R_glutinis_G05927;R_glutinis_G06011;R_glutinis_G06166	K00262+K01940+K00620+K00611+K14454+K01755+K01915+K01915+K00818+K01476+K00618+K01427+K12659+K00814+K01941+K15371
Genetic Information Processing	Translation	Aminoacyl-tRNA biosynthesis	28	31	0.0217339	0.527143	ko00970	R_glutinis_G00131;R_glutinis_G00241;R_glutinis_G00552;R_glutinis_G00575;R_glutinis_G00889;R_glutinis_G01342;R_glutinis_G01398;R_glutinis_G01405;R_glutinis_G01407;R_glutinis_G01550;R_glutinis_G01619;R_glutinis_G01660;R_glutinis_G01694;R_glutinis_G02406;R_glutinis_G02617;R_glutinis_G03078;R_glutinis_G03393;R_glutinis_G03427;R_glutinis_G03618;R_glutinis_G03621;R_glutinis_G04758;R_glutinis_G04875;R_g…	K02433+K01889+K01866+K01873+K01893+K04567+K01872+K01874+K01866+K01890+K01886+K01889+K01870+K01868+K01893+K01887+K01867+K01870+K01876+K01881+K01869+K01885+K01867+K01872+K01883+K01875+K22503+K01885
Metabolism	Lipid metabolism	Steroid biosynthesis	12	12	0.0261325	0.527143	ko00100	R_glutinis_G00503;R_glutinis_G00801;R_glutinis_G00961;R_glutinis_G03047;R_glutinis_G03595;R_glutinis_G03697;R_glutinis_G04297;R_glutinis_G04358;R_glutinis_G04588;R_glutinis_G05257;R_glutinis_G05685;R_glutinis_G05690	K00801+K00222+K01852+K09829+K00559+K00637+K07748+K00227+K05917+K00223+K07748+K00511
Metabolism	Carbohydrate metabolism	Pyruvate metabolism	27	30	0.0269713	0.527143	ko00620	R_glutinis_G00517;R_glutinis_G00562;R_glutinis_G00832;R_glutinis_G01121;R_glutinis_G01458;R_glutinis_G01574;R_glutinis_G01623;R_glutinis_G01644;R_glutinis_G01679;R_glutinis_G01771;R_glutinis_G01839;R_glutinis_G01882;R_glutinis_G02383;R_glutinis_G02556;R_glutinis_G02585;R_glutinis_G03332;R_glutinis_G03552;R_glutinis_G04030;R_glutinis_G04445;R_glutinis_G04644;R_glutinis_G04898;R_glutinis_G05098;R_g…	K00101+K01958+K11262+K01679+K01759+K00102+K00925+K00102+K00128+K01067+K00027+K00162+K14085+K00101+K00626+K01649+K00128+K01655+K00029+K00873+K01895+K01610+K00049+K00026+K00161+K00382+K01638
Genetic Information Processing	Folding, sorting and degradation	Protein processing in endoplasmic reticulum	51	60	0.0277257	0.527143	ko04141	R_glutinis_G00049;R_glutinis_G00268;R_glutinis_G00344;R_glutinis_G00418;R_glutinis_G00486;R_glutinis_G00691;R_glutinis_G00919;R_glutinis_G01104;R_glutinis_G01157;R_glutinis_G01227;R_glutinis_G01241;R_glutinis_G01379;R_glutinis_G01395;R_glutinis_G01626;R_glutinis_G01711;R_glutinis_G02421;R_glutinis_G02488;R_glutinis_G02584;R_glutinis_G02629;R_glutinis_G02630;R_glutinis_G02783;R_glutinis_G02841;R_g…	K09487+K13525+K03868+K01230+K03283+K10082+K04555+K09523+K07342+K09540+K14015+K09518+K10839+K10956+K12669+K03094+K04523+K06689+K07151+K09584+K09490+K10088+K01230+K08054+K14016+K13719+K14002+K14018+K14018+K06689+K14006+K04079+K11718+K12668+K05546+K07953+K13989+K12666+K16196+K08852+K03347+K10597+K10084+K04554+K09481+K09580+K10575+K09486+K14003+K03283+K01228
Metabolism	Global and overview maps	Biosynthesis of amino acids	82	100	0.0335326	0.527143	ko01230	R_glutinis_G00008;R_glutinis_G00482;R_glutinis_G00502;R_glutinis_G00562;R_glutinis_G00674;R_glutinis_G00769;R_glutinis_G00771;R_glutinis_G00776;R_glutinis_G00825;R_glutinis_G00854;R_glutinis_G00882;R_glutinis_G01134;R_glutinis_G01182;R_glutinis_G01214;R_glutinis_G01325;R_glutinis_G01384;R_glutinis_G01390;R_glutinis_G01424;R_glutinis_G01479;R_glutinis_G01537;R_glutinis_G01564;R_glutinis_G01686;R_g…	K00264+K13501+K00948+K01958+K00293+K01940+K00620+K00147+K00872+K01620+K00053+K00826+K00290+K01736+K01754+K01738+K00600+K01738+K00611+K01807+K00817+K00286+K00052+K01705+K00030+K00030+K00134+K01697+K00927+K01689+K01663+K00058+K01626+K01681+K14454+K14152+K14152+K00850+K01755+K01814+K01915+K00931+K01657+K01624+K01649+K01626+K00615+K00789+K01915+K05824+K04486+K00818+K00826+K01655+K00616+K01702+K00838+…
Genetic Information Processing	Folding, sorting and degradation	RNA degradation	38	44	0.0354382	0.527143	ko03018	R_glutinis_G00016;R_glutinis_G00114;R_glutinis_G00473;R_glutinis_G00827;R_glutinis_G01056;R_glutinis_G01376;R_glutinis_G01450;R_glutinis_G01487;R_glutinis_G01852;R_glutinis_G01865;R_glutinis_G01983;R_glutinis_G02103;R_glutinis_G02413;R_glutinis_G02641;R_glutinis_G02647;R_glutinis_G02801;R_glutinis_G02895;R_glutinis_G03398;R_glutinis_G03585;R_glutinis_G03603;R_glutinis_G03693;R_glutinis_G04076;R_g…	K12620+K12617+K12623+K03679+K12599+K12587+K10643+K12584+K12586+K12581+K12622+K12602+K01689+K12606+K12591+K12571+K00850+K03678+K04043+K12603+K12614+K04077+K12580+K12585+K12624+K13126+K03514+K12613+K12604+K12625+K12598+K12590+K12589+K12608+K12605+K12592+K12619+K11600
Genetic Information Processing	Folding, sorting and degradation	Ubiquitin mediated proteolysis	40	47	0.0484754	0.614462	ko04120	R_glutinis_G00024;R_glutinis_G00174;R_glutinis_G00344;R_glutinis_G00545;R_glutinis_G00919;R_glutinis_G00946;R_glutinis_G00976;R_glutinis_G01165;R_glutinis_G01243;R_glutinis_G01572;R_glutinis_G01706;R_glutinis_G02033;R_glutinis_G02323;R_glutinis_G02372;R_glutinis_G02416;R_glutinis_G02421;R_glutinis_G02584;R_glutinis_G02677;R_glutinis_G02862;R_glutinis_G03059;R_glutinis_G03139;R_glutinis_G03429;R_g…	K03178+K03362+K03868+K03351+K04555+K10599+K10590+K03349+K10581+K03364+K10259+K03360+K03869+K03353+K10577+K03094+K06689+K03361+K10686+K10591+K10591+K03361+K06689+K10582+K03363+K10573+K10598+K03355+K10609+K03347+K10610+K10597+K06688+K04554+K10580+K03872+K10685+K04649+K10575+K03348
Metabolism	Energy metabolism	Oxidative phosphorylation	47	56	0.0516355	0.614462	ko00190	R_glutinis_G00228;R_glutinis_G00250;R_glutinis_G00787;R_glutinis_G00934;R_glutinis_G00939;R_glutinis_G01042;R_glutinis_G01381;R_glutinis_G01391;R_glutinis_G01733;R_glutinis_G01928;R_glutinis_G01952;R_glutinis_G01974;R_glutinis_G02080;R_glutinis_G02213;R_glutinis_G02325;R_glutinis_G02459;R_glutinis_G02544;R_glutinis_G02754;R_glutinis_G02792;R_glutinis_G02977;R_glutinis_G03130;R_glutinis_G03196;R_g…	K03948+K03949+K03940+K02148+K00413+K02136+K00235+K02134+K03885+K03952+K03941+K11353+K02151+K03936+K00416+K01507+K02140+K02132+K00236+K00418+K02154+K02145+K02133+K00417+K00237+K02259+K03965+K02149+K02258+K03934+K03661+K02259+K02153+K02155+K02147+K02146+K03938+K02263+K00411+K01535+K02144+K02150+K03946+K03885+K03955+K03942+K03950
Metabolism	Amino acid metabolism	Histidine metabolism	14	15	0.0665086	0.701104	ko00340	R_glutinis_G01016;R_glutinis_G01564;R_glutinis_G01679;R_glutinis_G02383;R_glutinis_G02446;R_glutinis_G02730;R_glutinis_G02884;R_glutinis_G02885;R_glutinis_G02924;R_glutinis_G03552;R_glutinis_G03844;R_glutinis_G05358;R_glutinis_G05510;R_glutinis_G06721	K19787+K00817+K00128+K14085+K01663+K00129+K14152+K14152+K01814+K00128+K04486+K20246+K20247+K00765
Metabolism	Global and overview maps	2-Oxocarboxylic acid metabolism	26	30	0.0749693	0.701104	ko01210	R_glutinis_G00771;R_glutinis_G00882;R_glutinis_G01134;R_glutinis_G01818;R_glutinis_G02007;R_glutinis_G02221;R_glutinis_G02222;R_glutinis_G02798;R_glutinis_G02866;R_glutinis_G03332;R_glutinis_G03786;R_glutinis_G04006;R_glutinis_G04027;R_glutinis_G04030;R_glutinis_G04099;R_glutinis_G04108;R_glutinis_G04394;R_glutinis_G04899;R_glutinis_G04944;R_glutinis_G05445;R_glutinis_G05526;R_glutinis_G05830;R_g…	K00620+K00053+K00826+K00052+K01705+K00030+K00030+K01681+K14454+K01649+K05824+K00818+K00826+K01655+K01702+K00838+K00618+K17450+K00928+K01647+K00031+K01687+K12659+K00814+K00838+K01653
Metabolism	Energy metabolism	Methane metabolism	13	14	0.0851488	0.701104	ko00680	R_glutinis_G00405;R_glutinis_G01151;R_glutinis_G01353;R_glutinis_G01390;R_glutinis_G01623;R_glutinis_G02413;R_glutinis_G02447;R_glutinis_G02895;R_glutinis_G03280;R_glutinis_G04277;R_glutinis_G04898;R_glutinis_G05723;R_glutinis_G05987	K00863+K00121+K00122+K00600+K00925+K01689+K00058+K00850+K01624+K00830+K01895+K03841+K01070
Metabolism	Lipid metabolism	Ether lipid metabolism	8	8	0.0883745	0.701104	ko00565	R_glutinis_G00391;R_glutinis_G00741;R_glutinis_G01140;R_glutinis_G02000;R_glutinis_G02450;R_glutinis_G03109;R_glutinis_G04466;R_glutinis_G04708	K01062+K01115+K01115+K13519+K00993+K16794+K16342+K00993
Environmental Information Processing	Membrane transport	ABC transporters	8	8	0.0883745	0.701104	ko02010	R_glutinis_G00096;R_glutinis_G01632;R_glutinis_G03705;R_glutinis_G04100;R_glutinis_G04151;R_glutinis_G05925;R_glutinis_G06075;R_glutinis_G06202	K05657+K15628+K05658+K08712+K05663+K15628+K05661+K05658
Metabolism	Carbohydrate metabolism	Citrate cycle (TCA cycle)	20	23	0.111268	0.794038	ko00020	R_glutinis_G00562;R_glutinis_G01121;R_glutinis_G01381;R_glutinis_G01882;R_glutinis_G01945;R_glutinis_G02131;R_glutinis_G02221;R_glutinis_G02222;R_glutinis_G02792;R_glutinis_G02798;R_glutinis_G03503;R_glutinis_G03692;R_glutinis_G05098;R_glutinis_G05424;R_glutinis_G05445;R_glutinis_G05526;R_glutinis_G05558;R_glutinis_G05597;R_glutinis_G06048;R_glutinis_G06713	K01958+K01679+K00235+K00162+K01900+K01899+K00030+K00030+K00236+K01681+K00658+K00237+K01610+K00026+K01647+K00031+K00161+K00382+K01648+K00164
Metabolism	Lipid metabolism	alpha-Linolenic acid metabolism	7	7	0.119777	0.794038	ko00592	R_glutinis_G01777;R_glutinis_G02538;R_glutinis_G03108;R_glutinis_G04437;R_glutinis_G04466;R_glutinis_G06044;R_glutinis_G06471	K07513+K07513+K07513+K00232+K16342+K00232+K00232
Genetic Information Processing	Folding, sorting and degradation	Proteasome	27	32	0.120107	0.794038	ko03050	R_glutinis_G00783;R_glutinis_G01034;R_glutinis_G01117;R_glutinis_G01583;R_glutinis_G01824;R_glutinis_G01825;R_glutinis_G02563;R_glutinis_G02667;R_glutinis_G02668;R_glutinis_G03171;R_glutinis_G03345;R_glutinis_G03689;R_glutinis_G03785;R_glutinis_G03798;R_glutinis_G03803;R_glutinis_G03917;R_glutinis_G04154;R_glutinis_G04252;R_glutinis_G04665;R_glutinis_G05120;R_glutinis_G05144;R_glutinis_G05595;R_g…	K10881+K03029+K03035+K03066+K02738+K03031+K02737+K03036+K03037+K03061+K03064+K03033+K02725+K03063+K02726+K02729+K02734+K02727+K03032+K02732+K06691+K03038+K03065+K11599+K03028+K02726+K03039
Metabolism	Energy metabolism	Nitrogen metabolism	11	12	0.137939	0.863933	ko00910	R_glutinis_G00008;R_glutinis_G00071;R_glutinis_G00425;R_glutinis_G02349;R_glutinis_G02942;R_glutinis_G03736;R_glutinis_G04147;R_glutinis_G04148;R_glutinis_G04149;R_glutinis_G05324;R_glutinis_G06166	K00264+K01673+K00262+K01455+K01915+K01915+K10534+K17877+K02575+K00459+K15371
Metabolism	Amino acid metabolism	Valine, leucine and isoleucine degradation	25	30	0.164169	0.945088	ko00280	R_glutinis_G00105;R_glutinis_G00128;R_glutinis_G01134;R_glutinis_G01451;R_glutinis_G01679;R_glutinis_G01777;R_glutinis_G02123;R_glutinis_G02295;R_glutinis_G02383;R_glutinis_G02481;R_glutinis_G02538;R_glutinis_G02585;R_glutinis_G02618;R_glutinis_G02922;R_glutinis_G03108;R_glutinis_G03117;R_glutinis_G03119;R_glutinis_G03325;R_glutinis_G03552;R_glutinis_G03895;R_glutinis_G04027;R_glutinis_G04117;R_g…	K00253+K00166+K00826+K01027+K00128+K07513+K05607+K01640+K14085+K13524+K07513+K00626+K01641+K00140+K07513+K05605+K01907+K00167+K00128+K00249+K00826+K00253+K01968+K07511+K00382
Genetic Information Processing	Transcription	Spliceosome	64	81	0.172553	0.945088	ko03040	R_glutinis_G00295;R_glutinis_G00473;R_glutinis_G00486;R_glutinis_G00946;R_glutinis_G01069;R_glutinis_G01150;R_glutinis_G01350;R_glutinis_G01380;R_glutinis_G01408;R_glutinis_G01519;R_glutinis_G01560;R_glutinis_G01628;R_glutinis_G01691;R_glutinis_G01714;R_glutinis_G01901;R_glutinis_G01983;R_glutinis_G02018;R_glutinis_G02043;R_glutinis_G02086;R_glutinis_G02231;R_glutinis_G02399;R_glutinis_G02552;R_g…	K12863+K12623+K03283+K10599+K12882+K12828+K12836+K09567+K12842+K12883+K12860+K12848+K12843+K12819+K11092+K12622+K12861+K12873+K12857+K12864+K12815+K12858+K12840+K12849+K12811+K12821+K12869+K12824+K12854+K12833+K12830+K12871+K13025+K12827+K12868+K12733+K12831+K12877+K11984+K12662+K12879+K11098+K12812+K12876+K12816+K12862+K12825+K12820+K12624+K12837+K11093+K12817+K12867+K12829+K11086+K12818+K12625+…
Metabolism	Amino acid metabolism	Alanine, aspartate and glutamate metabolism	24	29	0.190649	0.945088	ko00250	R_glutinis_G00008;R_glutinis_G00425;R_glutinis_G00769;R_glutinis_G00790;R_glutinis_G01555;R_glutinis_G01943;R_glutinis_G02352;R_glutinis_G02358;R_glutinis_G02481;R_glutinis_G02600;R_glutinis_G02866;R_glutinis_G02910;R_glutinis_G02942;R_glutinis_G03013;R_glutinis_G03087;R_glutinis_G03527;R_glutinis_G03736;R_glutinis_G03981;R_glutinis_G04277;R_glutinis_G04793;R_glutinis_G05217;R_glutinis_G05927;R_g…	K00264+K00262+K01940+K00135+K01956+K00294+K01756+K01756+K13524+K01939+K14454+K01755+K01915+K01953+K00764+K00820+K01915+K13566+K00830+K01424+K00823+K00814+K15371+K01580
Metabolism	Lipid metabolism	Fatty acid degradation	17	20	0.19172	0.945088	ko00071	R_glutinis_G00119;R_glutinis_G01151;R_glutinis_G01371;R_glutinis_G01679;R_glutinis_G01777;R_glutinis_G02337;R_glutinis_G02383;R_glutinis_G02538;R_glutinis_G02585;R_glutinis_G03108;R_glutinis_G03552;R_glutinis_G03895;R_glutinis_G03967;R_glutinis_G04437;R_glutinis_G04840;R_glutinis_G06044;R_glutinis_G06471	K01897+K00121+K00252+K00128+K07513+K01897+K14085+K07513+K00626+K07513+K00128+K00249+K13239+K00232+K07511+K00232+K00232
Genetic Information Processing	Transcription	RNA polymerase	17	20	0.19172	0.945088	ko03020	R_glutinis_G00256;R_glutinis_G00655;R_glutinis_G01031;R_glutinis_G01099;R_glutinis_G02869;R_glutinis_G03766;R_glutinis_G04246;R_glutinis_G04884;R_glutinis_G04941;R_glutinis_G05002;R_glutinis_G05309;R_glutinis_G05599;R_glutinis_G05640;R_glutinis_G06242;R_glutinis_G06391;R_glutinis_G06449;R_glutinis_G06598	K03002+K03016+K03014+K03018+K02999+K03008+K03011+K03006+K03000+K03013+K03019+K03023+K03017+K03022+K03010+K03021+K03005
Cellular Processes	Transport and catabolism	Peroxisome	37	46	0.198548	0.945088	ko04146	R_glutinis_G00119;R_glutinis_G00182;R_glutinis_G00200;R_glutinis_G00242;R_glutinis_G00319;R_glutinis_G00846;R_glutinis_G01162;R_glutinis_G01171;R_glutinis_G01323;R_glutinis_G01566;R_glutinis_G01632;R_glutinis_G01777;R_glutinis_G01989;R_glutinis_G02079;R_glutinis_G02151;R_glutinis_G02295;R_glutinis_G02337;R_glutinis_G02479;R_glutinis_G02538;R_glutinis_G02745;R_glutinis_G02827;R_glutinis_G03060;R_g…	K01897+K03426+K08726+K06664+K13338+K01796+K08764+K13352+K12663+K13237+K15628+K07513+K13346+K00106+K13354+K01640+K01897+K04564+K07513+K13341+K13337+K13345+K07513+K04564+K13239+K00830+K13335+K00232+K13339+K00306+K00031+K00624+K03781+K15628+K00232+K00232+K13339
Metabolism	Glycan biosynthesis and metabolism	N-Glycan biosynthesis	20	24	0.207948	0.951764	ko00510	R_glutinis_G00418;R_glutinis_G01202;R_glutinis_G01310;R_glutinis_G01517;R_glutinis_G01711;R_glutinis_G01727;R_glutinis_G02433;R_glutinis_G02629;R_glutinis_G02864;R_glutinis_G03067;R_glutinis_G03217;R_glutinis_G03696;R_glutinis_G04042;R_glutinis_G04053;R_glutinis_G04141;R_glutinis_G04470;R_glutinis_G04959;R_glutinis_G05178;R_glutinis_G05386;R_glutinis_G06764	K01230+K07252+K07441+K07432+K12669+K00721+K03846+K07151+K01230+K03843+K00737+K00729+K12668+K05546+K03849+K12666+K03842+K03848+K01001+K01228
Metabolism	Lipid metabolism	Arachidonic acid metabolism	5	5	0.219874	0.966426	ko00590	R_glutinis_G00200;R_glutinis_G02854;R_glutinis_G04466;R_glutinis_G05265;R_glutinis_G06125	K08726+K00432+K16342+K01254+K18592
Metabolism	Carbohydrate metabolism	Propanoate metabolism	16	19	0.227394	0.966426	ko00640	R_glutinis_G00128;R_glutinis_G00134;R_glutinis_G00832;R_glutinis_G01623;R_glutinis_G01945;R_glutinis_G02131;R_glutinis_G02481;R_glutinis_G02585;R_glutinis_G02922;R_glutinis_G03117;R_glutinis_G03325;R_glutinis_G03895;R_glutinis_G04840;R_glutinis_G04898;R_glutinis_G05217;R_glutinis_G05597	K00166+K01720+K11262+K00925+K01900+K01899+K13524+K00626+K00140+K05605+K00167+K00249+K07511+K01895+K00823+K00382
Metabolism	Carbohydrate metabolism	Butanoate metabolism	12	14	0.249339	0.973002	ko00650	R_glutinis_G00790;R_glutinis_G01451;R_glutinis_G02295;R_glutinis_G02481;R_glutinis_G02585;R_glutinis_G02618;R_glutinis_G03119;R_glutinis_G04840;R_glutinis_G05217;R_glutinis_G05387;R_glutinis_G06117;R_glutinis_G06455	K00135+K01027+K01640+K13524+K00626+K01641+K01907+K07511+K00823+K00074+K01653+K01580
Metabolism	Global and overview maps	Carbon metabolism	66	85	0.250829	0.973002	ko01200	R_glutinis_G00405;R_glutinis_G00502;R_glutinis_G00562;R_glutinis_G00967;R_glutinis_G01121;R_glutinis_G01139;R_glutinis_G01151;R_glutinis_G01325;R_glutinis_G01353;R_glutinis_G01378;R_glutinis_G01381;R_glutinis_G01384;R_glutinis_G01390;R_glutinis_G01424;R_glutinis_G01537;R_glutinis_G01623;R_glutinis_G01839;R_glutinis_G01882;R_glutinis_G01945;R_glutinis_G02131;R_glutinis_G02221;R_glutinis_G02222;R_g…	K00863+K00948+K01958+K00297+K01679+K01637+K00121+K01754+K00122+K00844+K00235+K01738+K00600+K01738+K01807+K00925+K00027+K00162+K01900+K01899+K00030+K00030+K00134+K00927+K01455+K01689+K00058+K00626+K00236+K01681+K14454+K00850+K00140+K05605+K00033+K01624+K00297+K00615+K00658+K00237+K00844+K00281+K00249+K00616+K00830+K01783+K00029+K00605+K00873+K07511+K01895+K01057+K01610+K00026+K01647+K00031+K00161+…
Metabolism	Global and overview maps	Biosynthesis of antibiotics	152	200	0.263899	0.973002	ko01130	R_glutinis_G00008;R_glutinis_G00111;R_glutinis_G00128;R_glutinis_G00143;R_glutinis_G00176;R_glutinis_G00209;R_glutinis_G00391;R_glutinis_G00415;R_glutinis_G00460;R_glutinis_G00477;R_glutinis_G00482;R_glutinis_G00502;R_glutinis_G00503;R_glutinis_G00641;R_glutinis_G00674;R_glutinis_G00769;R_glutinis_G00771;R_glutinis_G00776;R_glutinis_G00785;R_glutinis_G00801;R_glutinis_G00832;R_glutinis_G00854;R_g…	K00264+K00602+K00166+K01581+K17644+K00641+K01062+K00804+K18532+K01809+K13501+K00948+K00801+K00645+K00293+K01940+K00620+K00147+K00938+K00222+K11262+K01620+K00053+K17497+K01852+K01679+K00826+K00121+K00290+K01736+K01754+K01597+K00252+K00844+K00235+K01738+K00600+K01738+K00611+K01807+K00817+K00128+K00286+K00958+K07513+K05906+K00162+K01900+K01705+K01899+K00030+K00030+K00134+K01697+K00927+K01756+K01756+…
Metabolism	Global and overview maps	Metabolic pathways	481	643	0.268281	0.973002	ko01100	R_glutinis_G00008;R_glutinis_G00037;R_glutinis_G00066;R_glutinis_G00067;R_glutinis_G00079;R_glutinis_G00105;R_glutinis_G00111;R_glutinis_G00119;R_glutinis_G00125;R_glutinis_G00128;R_glutinis_G00131;R_glutinis_G00143;R_glutinis_G00182;R_glutinis_G00184;R_glutinis_G00190;R_glutinis_G00200;R_glutinis_G00209;R_glutinis_G00228;R_glutinis_G00250;R_glutinis_G00256;R_glutinis_G00278;R_glutinis_G00296;R_g…	K00264+K01196+K00995+K00700+K00295+K00253+K00602+K01897+K01934+K00166+K02433+K01581+K03426+K05288+K14265+K08726+K00641+K03948+K03949+K03002+K12373+K02328+K10775+K01937+K00679+K00949+K01062+K00863+K00804+K01230+K00262+K18532+K01809+K13501+K00948+K00801+K00988+K00101+K00077+K01958+K05285+K10251+K00645+K03016+K00293+K02858+K01115+K14654+K01940+K00620+K00147+K00938+K03940+K00135+K00222+K00872+K11262+…
Metabolism	Nucleotide metabolism	Purine metabolism	59	76	0.269824	0.973002	ko00230	R_glutinis_G00111;R_glutinis_G00256;R_glutinis_G00296;R_glutinis_G00460;R_glutinis_G00502;R_glutinis_G00505;R_glutinis_G00536;R_glutinis_G00655;R_glutinis_G00842;R_glutinis_G01020;R_glutinis_G01028;R_glutinis_G01031;R_glutinis_G01061;R_glutinis_G01099;R_glutinis_G01318;R_glutinis_G01538;R_glutinis_G01689;R_glutinis_G01873;R_glutinis_G02079;R_glutinis_G02347;R_glutinis_G02352;R_glutinis_G02358;R_g…	K00602+K03002+K02328+K18532+K00948+K00988+K01515+K03016+K02320+K00088+K02321+K03014+K00856+K03018+K10808+K01768+K00958+K01522+K00106+K01951+K01756+K01756+K01487+K07127+K01939+K11808+K00940+K02999+K00764+K00940+K01490+K02684+K03008+K01952+K00759+K03011+K00860+K00873+K03006+K03000+K01477+K03013+K03019+K01427+K10807+K10808+K03023+K03017+K02325+K02324+K01514+K11788+K03022+K03010+K03021+K03005+K00365+…
Cellular Processes	Transport and catabolism	Mitophagy - yeast	21	26	0.289859	0.998227	ko04139	R_glutinis_G00086;R_glutinis_G00311;R_glutinis_G01645;R_glutinis_G01899;R_glutinis_G02458;R_glutinis_G02759;R_glutinis_G02812;R_glutinis_G02982;R_glutinis_G03219;R_glutinis_G03342;R_glutinis_G03530;R_glutinis_G03601;R_glutinis_G03721;R_glutinis_G03754;R_glutinis_G04233;R_glutinis_G04725;R_glutinis_G04753;R_glutinis_G04761;R_glutinis_G06143;R_glutinis_G06194;R_glutinis_G06606	K17764+K17774+K08269+K11229+K11644+K17065+K11644+K17065+K08955+K17800+K07203+K08330+K02332+K00889+K11227+K19708+K03097+K03097+K17775+K03115+K04441
Metabolism	Glycan biosynthesis and metabolism	Other glycan degradation	4	4	0.297804	0.998227	ko00511	R_glutinis_G00278;R_glutinis_G01213;R_glutinis_G02915;R_glutinis_G03284	K12373+K01227+K01191+K01192
Metabolism	Global and overview maps	Fatty acid metabolism	20	25	0.329747	0.998227	ko01212	R_glutinis_G00119;R_glutinis_G00638;R_glutinis_G00641;R_glutinis_G00832;R_glutinis_G01777;R_glutinis_G02337;R_glutinis_G02538;R_glutinis_G02585;R_glutinis_G03108;R_glutinis_G03728;R_glutinis_G03895;R_glutinis_G04360;R_glutinis_G04391;R_glutinis_G04437;R_glutinis_G04840;R_glutinis_G05832;R_glutinis_G06044;R_glutinis_G06049;R_glutinis_G06471;R_glutinis_G06577	K01897+K10251+K00645+K11262+K07513+K01897+K07513+K00626+K07513+K07512+K00249+K00667+K10258+K00232+K07511+K01074+K00232+K00507+K00232+K00059
Cellular Processes	Transport and catabolism	Phagosome	29	37	0.339516	0.998227	ko04145	R_glutinis_G00050;R_glutinis_G00433;R_glutinis_G00499;R_glutinis_G00934;R_glutinis_G01153;R_glutinis_G01157;R_glutinis_G01183;R_glutinis_G01626;R_glutinis_G01988;R_glutinis_G02073;R_glutinis_G02080;R_glutinis_G02900;R_glutinis_G03130;R_glutinis_G03196;R_glutinis_G04135;R_glutinis_G04318;R_glutinis_G04404;R_glutinis_G04690;R_glutinis_G04974;R_glutinis_G05131;R_glutinis_G05298;R_glutinis_G05314;R_g…	K07375+K07889+K08492+K02148+K05692+K07342+K04392+K10956+K21421+K10413+K02151+K08054+K02154+K02145+K02149+K10415+K00914+K03661+K07897+K02153+K02155+K02147+K02146+K02144+K02150+K09481+K07374+K08517+K07889
Metabolism	Metabolism of other amino acids	beta-Alanine metabolism	13	16	0.365173	0.998227	ko00410	R_glutinis_G01679;R_glutinis_G01760;R_glutinis_G02383;R_glutinis_G02481;R_glutinis_G02730;R_glutinis_G02922;R_glutinis_G03117;R_glutinis_G03552;R_glutinis_G03895;R_glutinis_G04840;R_glutinis_G05217;R_glutinis_G06455;R_glutinis_G06500	K00128+K01464+K14085+K13524+K00129+K00140+K05605+K00128+K00249+K07511+K00823+K01580+K00276
Cellular Processes	Transport and catabolism	Endocytosis	49	64	0.370372	0.998227	ko04144	R_glutinis_G00117;R_glutinis_G00161;R_glutinis_G00261;R_glutinis_G00404;R_glutinis_G00417;R_glutinis_G00433;R_glutinis_G00486;R_glutinis_G00717;R_glutinis_G00741;R_glutinis_G00970;R_glutinis_G00984;R_glutinis_G01074;R_glutinis_G01140;R_glutinis_G01161;R_glutinis_G01521;R_glutinis_G01585;R_glutinis_G01697;R_glutinis_G01980;R_glutinis_G02003;R_glutinis_G02124;R_glutinis_G02173;R_glutinis_G02197;R_g…	K17919+K12486+K12492+K12471+K19366+K07889+K03283+K12189+K01115+K11827+K04705+K04646+K01115+K12199+K18466+K05755+K10396+K12197+K07904+K11824+K05756+K12196+K12188+K19476+K05757+K10591+K10591+K11826+K12481+K12193+K17917+K00889+K18442+K07901+K18467+K07897+K12479+K12200+K05758+K05747+K10365+K04513+K12471+K07889+K12190+K12198+K18468+K05754+K03283
Metabolism	Metabolism of other amino acids	Phosphonate and phosphinate metabolism	3	3	0.403265	0.998227	ko00440	R_glutinis_G02450;R_glutinis_G04708;R_glutinis_G06584	K00993+K00993+K00968
Metabolism	Glycan biosynthesis and metabolism	Mannose type O-glycan biosyntheis	3	3	0.403265	0.998227	ko00515	R_glutinis_G01779;R_glutinis_G02619;R_glutinis_G04276	K00728+K00728+K00728
Metabolism	Metabolism of cofactors and vitamins	Lipoic acid metabolism	3	3	0.403265	0.998227	ko00785	R_glutinis_G01156;R_glutinis_G01829;R_glutinis_G04799	K03644+K03800+K03801
Metabolism	Amino acid metabolism	Valine, leucine and isoleucine biosynthesis	9	11	0.420991	0.998227	ko00290	R_glutinis_G00882;R_glutinis_G01134;R_glutinis_G01325;R_glutinis_G01818;R_glutinis_G03332;R_glutinis_G04027;R_glutinis_G04099;R_glutinis_G05830;R_glutinis_G06117	K00053+K00826+K01754+K00052+K01649+K00826+K01702+K01687+K01653
Metabolism	Amino acid metabolism	Arginine and proline metabolism	17	22	0.46827	0.998227	ko00330	R_glutinis_G00143;R_glutinis_G00776;R_glutinis_G01679;R_glutinis_G01686;R_glutinis_G01943;R_glutinis_G02383;R_glutinis_G02818;R_glutinis_G02866;R_glutinis_G02999;R_glutinis_G03552;R_glutinis_G03558;R_glutinis_G03563;R_glutinis_G04230;R_glutinis_G04306;R_glutinis_G04831;R_glutinis_G04900;R_glutinis_G05398	K01581+K00147+K00128+K00286+K00294+K14085+K01259+K14454+K00931+K00128+K11142+K18123+K00819+K01476+K03365+K00318+K01611
Metabolism	Carbohydrate metabolism	Pentose phosphate pathway	14	18	0.474675	0.998227	ko00030	R_glutinis_G00502;R_glutinis_G01537;R_glutinis_G01624;R_glutinis_G02895;R_glutinis_G03187;R_glutinis_G03280;R_glutinis_G03471;R_glutinis_G04064;R_glutinis_G04411;R_glutinis_G05008;R_glutinis_G05158;R_glutinis_G05723;R_glutinis_G06689;R_glutinis_G06769	K00948+K01807+K01621+K00850+K00033+K01624+K00615+K00616+K01783+K01057+K00852+K03841+K01835+K00036
Metabolism	Global and overview maps	Biosynthesis of secondary metabolites	204	275	0.486097	0.998227	ko01110	R_glutinis_G00008;R_glutinis_G00037;R_glutinis_G00067;R_glutinis_G00111;R_glutinis_G00128;R_glutinis_G00129;R_glutinis_G00143;R_glutinis_G00209;R_glutinis_G00322;R_glutinis_G00391;R_glutinis_G00415;R_glutinis_G00460;R_glutinis_G00477;R_glutinis_G00482;R_glutinis_G00502;R_glutinis_G00503;R_glutinis_G00533;R_glutinis_G00638;R_glutinis_G00674;R_glutinis_G00700;R_glutinis_G00741;R_glutinis_G00769;R_g…	K00264+K01196+K00700+K00602+K00166+K11778+K01581+K00641+K10775+K01062+K00804+K18532+K01809+K13501+K00948+K00801+K00077+K10251+K00293+K02858+K01115+K01940+K00620+K00147+K00938+K00222+K00872+K11262+K01620+K00053+K15745+K17841+K17497+K01852+K00794+K00088+K00606+K01679+K00826+K01637+K01115+K00121+K00290+K01736+K00228+K01599+K01754+K01597+K00844+K00235+K01738+K00600+K01738+K00611+K01807+K00817+K01698+…
Metabolism	Carbohydrate metabolism	Ascorbate and aldarate metabolism	5	6	0.507738	0.998227	ko00053	R_glutinis_G01679;R_glutinis_G02383;R_glutinis_G03552;R_glutinis_G03704;R_glutinis_G06641	K00128+K14085+K00128+K00012+K00103
Metabolism	Metabolism of cofactors and vitamins	Ubiquinone and other terpenoid-quinone biosynthesis	5	6	0.507738	0.998227	ko00130	R_glutinis_G03024;R_glutinis_G03668;R_glutinis_G03849;R_glutinis_G04108;R_glutinis_G06038	K06125+K00568+K06127+K00838+K00838
Metabolism	Metabolism of other amino acids	Taurine and hypotaurine metabolism	5	6	0.507738	0.998227	ko00430	R_glutinis_G01623;R_glutinis_G03932;R_glutinis_G06125;R_glutinis_G06166;R_glutinis_G06455	K00925+K00681+K18592+K15371+K01580
Metabolism	Metabolism of other amino acids	Selenocompound metabolism	5	6	0.507738	0.998227	ko00450	R_glutinis_G01405;R_glutinis_G01689;R_glutinis_G05829;R_glutinis_G05848;R_glutinis_G06130	K01874+K00958+K00384+K01758+K00549
Metabolism	Amino acid metabolism	Lysine degradation	16	21	0.519525	0.998227	ko00310	R_glutinis_G00674;R_glutinis_G00790;R_glutinis_G00879;R_glutinis_G01182;R_glutinis_G01371;R_glutinis_G01374;R_glutinis_G01679;R_glutinis_G02383;R_glutinis_G02585;R_glutinis_G03503;R_glutinis_G03552;R_glutinis_G04840;R_glutinis_G04931;R_glutinis_G05226;R_glutinis_G06597;R_glutinis_G06713	K00293+K00135+K00474+K00290+K00252+K06101+K00128+K14085+K00626+K00658+K00128+K07511+K11427+K00306+K11423+K00164
Metabolism	Amino acid metabolism	Phenylalanine, tyrosine and tryptophan biosynthesis	16	21	0.519525	0.998227	ko00400	R_glutinis_G00482;R_glutinis_G01214;R_glutinis_G01564;R_glutinis_G02631;R_glutinis_G02866;R_glutinis_G03041;R_glutinis_G03394;R_glutinis_G04108;R_glutinis_G05431;R_glutinis_G05708;R_glutinis_G06038;R_glutinis_G06046;R_glutinis_G06176;R_glutinis_G06311;R_glutinis_G06521;R_glutinis_G06601	K13501+K01736+K00817+K01626+K14454+K01657+K01626+K00838+K00211+K09484+K00838+K01850+K00766+K13830+K01626+K03786
Metabolism	Biosynthesis of other secondary metabolites	Carbapenem biosynthesis	2	2	0.545954	0.998227	ko00332	R_glutinis_G00776;R_glutinis_G02999	K00147+K00931
Metabolism	Carbohydrate metabolism	C5-Branched dibasic acid metabolism	2	2	0.545954	0.998227	ko00660	R_glutinis_G01818;R_glutinis_G06117	K00052+K01653
Metabolism	Xenobiotics biodegradation and metabolism	Atrazine degradation	2	2	0.545954	0.998227	ko00791	R_glutinis_G05390;R_glutinis_G06011	K01427+K01941
Metabolism	Metabolism of terpenoids and polyketides	Carotenoid biosynthesis	2	2	0.545954	0.998227	ko00906	R_glutinis_G00921;R_glutinis_G00924	K15745+K17841
Metabolism	Metabolism of terpenoids and polyketides	Sesquiterpenoid and triterpenoid biosynthesis	2	2	0.545954	0.998227	ko00909	R_glutinis_G00503;R_glutinis_G05690	K00801+K00511
Metabolism	Amino acid metabolism	Lysine biosynthesis	10	13	0.547147	0.998227	ko00300	R_glutinis_G00674;R_glutinis_G01182;R_glutinis_G02007;R_glutinis_G03786;R_glutinis_G04030;R_glutinis_G04108;R_glutinis_G04899;R_glutinis_G04944;R_glutinis_G05851;R_glutinis_G06038	K00293+K00290+K01705+K05824+K01655+K00838+K17450+K00928+K00143+K00838
Metabolism	Lipid metabolism	Sphingolipid metabolism	10	13	0.547147	0.998227	ko00600	R_glutinis_G01334;R_glutinis_G02431;R_glutinis_G03132;R_glutinis_G03141;R_glutinis_G03188;R_glutinis_G04026;R_glutinis_G04688;R_glutinis_G05756;R_glutinis_G05874;R_glutinis_G06768	K01634+K12351+K04713+K00720+K04709+K00654+K04709+K04712+K00654+K04708
Metabolism	Metabolism of cofactors and vitamins	Riboflavin metabolism	7	9	0.569704	0.998227	ko00740	R_glutinis_G00700;R_glutinis_G00750;R_glutinis_G00994;R_glutinis_G01672;R_glutinis_G02036;R_glutinis_G04239;R_glutinis_G06028	K02858+K14654+K00794+K01078+K14394+K01078+K00861
Metabolism	Carbohydrate metabolism	Glycolysis / Gluconeogenesis	23	31	0.578938	0.998227	ko00010	R_glutinis_G01151;R_glutinis_G01378;R_glutinis_G01679;R_glutinis_G01882;R_glutinis_G02225;R_glutinis_G02313;R_glutinis_G02365;R_glutinis_G02383;R_glutinis_G02413;R_glutinis_G02730;R_glutinis_G02895;R_glutinis_G03280;R_glutinis_G03552;R_glutinis_G03840;R_glutinis_G04644;R_glutinis_G04898;R_glutinis_G05098;R_glutinis_G05558;R_glutinis_G05597;R_glutinis_G05723;R_glutinis_G06017;R_glutinis_G06689;R_g…	K00121+K00844+K00128+K00162+K00134+K00927+K01568+K14085+K01689+K00129+K00850+K01624+K00128+K00844+K00873+K01895+K01610+K00161+K00382+K03841+K01803+K01835+K00002
Genetic Information Processing	Folding, sorting and degradation	Protein export	12	16	0.590307	0.998227	ko03060	R_glutinis_G00343;R_glutinis_G01157;R_glutinis_G01227;R_glutinis_G01553;R_glutinis_G01626;R_glutinis_G01707;R_glutinis_G02685;R_glutinis_G02783;R_glutinis_G04811;R_glutinis_G05998;R_glutinis_G06621;R_glutinis_G06629	K09648+K07342+K09540+K03105+K10956+K03106+K13431+K09490+K03107+K09481+K12948+K03217
Metabolism	Metabolism of other amino acids	Glutathione metabolism	20	27	0.591865	0.998227	ko00480	R_glutinis_G00143;R_glutinis_G00734;R_glutinis_G01071;R_glutinis_G01318;R_glutinis_G01351;R_glutinis_G02232;R_glutinis_G02580;R_glutinis_G02854;R_glutinis_G03187;R_glutinis_G03298;R_glutinis_G03558;R_glutinis_G03846;R_glutinis_G03932;R_glutinis_G04352;R_glutinis_G05433;R_glutinis_G05511;R_glutinis_G05526;R_glutinis_G05970;R_glutinis_G06125;R_glutinis_G06769	K01581+K00799+K00799+K10808+K11204+K07232+K00799+K00432+K00033+K00799+K11142+K15428+K00681+K00799+K10807+K10808+K00031+K01469+K18592+K00036
Metabolism	Lipid metabolism	Glycerophospholipid metabolism	28	38	0.596361	0.998227	ko00564	R_glutinis_G00066;R_glutinis_G00336;R_glutinis_G00741;R_glutinis_G01140;R_glutinis_G01959;R_glutinis_G02000;R_glutinis_G02260;R_glutinis_G02450;R_glutinis_G02590;R_glutinis_G02753;R_glutinis_G02902;R_glutinis_G03055;R_glutinis_G03299;R_glutinis_G03801;R_glutinis_G04078;R_glutinis_G04446;R_glutinis_G04466;R_glutinis_G04586;R_glutinis_G04700;R_glutinis_G04708;R_glutinis_G04826;R_glutinis_G04887;R_g…	K00995+K13511+K01115+K01115+K00866+K13519+K18694+K00993+K08744+K18693+K17103+K00999+K13507+K06128+K16368+K00551+K16342+K00981+K01613+K00993+K01613+K00006+K13507+K06130+K14676+K16369+K01613+K00968
Genetic Information Processing	Replication and repair	Nucleotide excision repair	28	38	0.596361	0.998227	ko03420	R_glutinis_G00296;R_glutinis_G00344;R_glutinis_G00452;R_glutinis_G00929;R_glutinis_G01244;R_glutinis_G01356;R_glutinis_G01395;R_glutinis_G01535;R_glutinis_G01559;R_glutinis_G01868;R_glutinis_G01954;R_glutinis_G02757;R_glutinis_G02944;R_glutinis_G03274;R_glutinis_G03353;R_glutinis_G04518;R_glutinis_G04572;R_glutinis_G04947;R_glutinis_G04961;R_glutinis_G05185;R_glutinis_G05280;R_glutinis_G05402;R_g…	K02328+K03868+K10843+K10740+K10755+K10849+K10839+K03141+K06634+K10756+K10847+K04802+K10747+K10755+K10739+K03142+K03144+K10754+K10609+K10610+K10844+K10747+K10842+K02325+K10848+K02324+K03143+K03505
Metabolism	Lipid metabolism	Synthesis and degradation of ketone bodies	4	5	0.609524	0.998227	ko00072	R_glutinis_G01451;R_glutinis_G02295;R_glutinis_G02585;R_glutinis_G02618	K01027+K01640+K00626+K01641
Metabolism	Lipid metabolism	Fatty acid biosynthesis	6	8	0.651011	0.998227	ko00061	R_glutinis_G00119;R_glutinis_G00641;R_glutinis_G00832;R_glutinis_G02337;R_glutinis_G04360;R_glutinis_G06577	K01897+K00645+K11262+K01897+K00667+K00059
Genetic Information Processing	Replication and repair	Base excision repair	16	22	0.656208	0.998227	ko03410	R_glutinis_G00296;R_glutinis_G01518;R_glutinis_G02757;R_glutinis_G02944;R_glutinis_G03007;R_glutinis_G03122;R_glutinis_G03195;R_glutinis_G03269;R_glutinis_G04533;R_glutinis_G04562;R_glutinis_G05117;R_glutinis_G05150;R_glutinis_G05402;R_glutinis_G05796;R_glutinis_G05870;R_glutinis_G06720	K02328+K03575+K04802+K10747+K10563+K03660+K10773+K10771+K10771+K01247+K04799+K03648+K10747+K02325+K02324+K03505
Metabolism	Metabolism of cofactors and vitamins	Pantothenate and CoA biosynthesis	13	18	0.679301	0.998227	ko00770	R_glutinis_G00533;R_glutinis_G00882;R_glutinis_G01040;R_glutinis_G01134;R_glutinis_G01280;R_glutinis_G01760;R_glutinis_G02860;R_glutinis_G04027;R_glutinis_G04770;R_glutinis_G05352;R_glutinis_G05830;R_glutinis_G06117;R_glutinis_G06306	K00077+K00053+K00606+K00826+K09680+K01464+K01922+K00826+K02201+K00859+K01687+K01653+K00077
Genetic Information Processing	Translation	mRNA surveillance pathway	28	39	0.694233	0.998227	ko03015	R_glutinis_G00466;R_glutinis_G00497;R_glutinis_G00554;R_glutinis_G00652;R_glutinis_G01069;R_glutinis_G01519;R_glutinis_G01944;R_glutinis_G02388;R_glutinis_G02492;R_glutinis_G02644;R_glutinis_G02653;R_glutinis_G03016;R_glutinis_G03054;R_glutinis_G03197;R_glutinis_G03205;R_glutinis_G03258;R_glutinis_G03480;R_glutinis_G03659;R_glutinis_G04043;R_glutinis_G04169;R_glutinis_G04305;R_glutinis_G04467;R_g…	K03456+K14376+K14397+K06965+K12882+K12883+K15541+K14407+K14285+K04354+K06100+K11584+K15542+K00565+K14396+K13025+K12877+K06269+K14416+K12812+K12876+K14327+K14404+K13126+K14401+K14962+K14399+K14402
Cellular Processes	Cell growth and death	Cell cycle - yeast	49	68	0.694589	0.998227	ko04111	R_glutinis_G00344;R_glutinis_G00466;R_glutinis_G00545;R_glutinis_G00692;R_glutinis_G00696;R_glutinis_G00936;R_glutinis_G01165;R_glutinis_G01265;R_glutinis_G01572;R_glutinis_G01579;R_glutinis_G01706;R_glutinis_G01853;R_glutinis_G01960;R_glutinis_G02033;R_glutinis_G02372;R_glutinis_G02375;R_glutinis_G02421;R_glutinis_G02504;R_glutinis_G02602;R_glutinis_G02644;R_glutinis_G02662;R_glutinis_G02677;R_g…	K03868+K03456+K03351+K02604+K06674+K06628+K03349+K02606+K03364+K06679+K10259+K02214+K06678+K03360+K03353+K02537+K03094+K02516+K02365+K04354+K08866+K03361+K06671+K02603+K02210+K06653+K02219+K03361+K04563+K02541+K06636+K02180+K06666+K03363+K03355+K02216+K02220+K03347+K06672+K06676+K02178+K06662+K02212+K02540+K06682+K02220+K06639+K03348+K06685
Metabolism	Amino acid metabolism	Tyrosine metabolism	10	14	0.709054	0.998227	ko00350	R_glutinis_G00790;R_glutinis_G01151;R_glutinis_G01564;R_glutinis_G02730;R_glutinis_G02866;R_glutinis_G03063;R_glutinis_G03287;R_glutinis_G04108;R_glutinis_G06038;R_glutinis_G06500	K00135+K00121+K00817+K00129+K14454+K01593+K01557+K00838+K00838+K00276
Metabolism	Metabolism of cofactors and vitamins	One carbon pool by folate	10	14	0.709054	0.998227	ko00670	R_glutinis_G00079;R_glutinis_G00111;R_glutinis_G00125;R_glutinis_G00967;R_glutinis_G01390;R_glutinis_G02625;R_glutinis_G03238;R_glutinis_G03329;R_glutinis_G04565;R_glutinis_G05100	K00295+K00602+K01934+K00297+K00600+K00287+K00288+K00297+K00605+K00560
Metabolism	Metabolism of cofactors and vitamins	Nicotinate and nicotinamide metabolism	10	14	0.709054	0.998227	ko00760	R_glutinis_G00182;R_glutinis_G00288;R_glutinis_G00790;R_glutinis_G01000;R_glutinis_G01921;R_glutinis_G03640;R_glutinis_G03968;R_glutinis_G04055;R_glutinis_G04392;R_glutinis_G06680	K03426+K01240+K00135+K01950+K19785+K11121+K00763+K00858+K11121+K18551
Metabolism	Lipid metabolism	Biosynthesis of unsaturated fatty acids	10	14	0.709054	0.998227	ko01040	R_glutinis_G00638;R_glutinis_G01777;R_glutinis_G02538;R_glutinis_G03108;R_glutinis_G04391;R_glutinis_G04437;R_glutinis_G06044;R_glutinis_G06049;R_glutinis_G06471;R_glutinis_G06577	K10251+K07513+K07513+K07513+K10258+K00232+K00232+K00507+K00232+K00059
Genetic Information Processing	Folding, sorting and degradation	SNARE interactions in vesicular transport	10	14	0.709054	0.998227	ko04130	R_glutinis_G00499;R_glutinis_G02292;R_glutinis_G02554;R_glutinis_G02770;R_glutinis_G02805;R_glutinis_G03123;R_glutinis_G03701;R_glutinis_G04491;R_glutinis_G05938;R_glutinis_G06372	K08492+K08493+K08493+K08502+K08495+K08486+K08498+K08489+K08515+K08517
Genetic Information Processing	Replication and repair	DNA replication	25	35	0.709319	0.998227	ko03030	R_glutinis_G00296;R_glutinis_G00842;R_glutinis_G00929;R_glutinis_G01028;R_glutinis_G01244;R_glutinis_G01460;R_glutinis_G01868;R_glutinis_G02757;R_glutinis_G02944;R_glutinis_G03168;R_glutinis_G03274;R_glutinis_G03297;R_glutinis_G03353;R_glutinis_G03537;R_glutinis_G03672;R_glutinis_G04049;R_glutinis_G04542;R_glutinis_G04947;R_glutinis_G05117;R_glutinis_G05402;R_glutinis_G05586;R_glutinis_G05796;R_g…	K02328+K02320+K10740+K02321+K10755+K10744+K10756+K04802+K10747+K02210+K10755+K03469+K10739+K02541+K02684+K10742+K10743+K10754+K04799+K10747+K02212+K02325+K02324+K02540+K03505
Cellular Processes	Transport and catabolism	Autophagy - other eukaryotes	12	17	0.731408	0.998227	ko04136	R_glutinis_G00001;R_glutinis_G01645;R_glutinis_G02509;R_glutinis_G03161;R_glutinis_G03530;R_glutinis_G03601;R_glutinis_G04238;R_glutinis_G04404;R_glutinis_G04594;R_glutinis_G05384;R_glutinis_G06301;R_glutinis_G06302	K08266+K08269+K08333+K17606+K07203+K08330+K17908+K00914+K08343+K17907+K08336+K07204
Metabolism	Lipid metabolism	Fatty acid elongation	5	7	0.733469	0.998227	ko00062	R_glutinis_G00638;R_glutinis_G03728;R_glutinis_G04391;R_glutinis_G04840;R_glutinis_G05832	K10251+K07512+K10258+K07511+K01074
Metabolism	Glycan biosynthesis and metabolism	Other types of O-glycan biosynthesis	5	7	0.733469	0.998227	ko00514	R_glutinis_G01779;R_glutinis_G02619;R_glutinis_G03421;R_glutinis_G04276;R_glutinis_G06650	K00728+K00728+K10967+K00728+K10967
Metabolism	Metabolism of cofactors and vitamins	Vitamin B6 metabolism	5	7	0.733469	0.998227	ko00750	R_glutinis_G01722;R_glutinis_G02495;R_glutinis_G05428;R_glutinis_G05429;R_glutinis_G06074	K13248+K00275+K08681+K06215+K01733
Metabolism	Biosynthesis of other secondary metabolites	Caffeine metabolism	1	1	0.738968	0.998227	ko00232	R_glutinis_G02079	K00106
Metabolism	Glycan biosynthesis and metabolism	Glycosaminoglycan degradation	1	1	0.738968	0.998227	ko00531	R_glutinis_G00278	K12373
Metabolism	Lipid metabolism	Linoleic acid metabolism	1	1	0.738968	0.998227	ko00591	R_glutinis_G04466	K16342
Genetic Information Processing	Transcription	Basal transcription factors	19	27	0.745735	0.998227	ko03022	R_glutinis_G00452;R_glutinis_G01064;R_glutinis_G01067;R_glutinis_G01392;R_glutinis_G01535;R_glutinis_G01559;R_glutinis_G01914;R_glutinis_G02335;R_glutinis_G03660;R_glutinis_G04095;R_glutinis_G04518;R_glutinis_G04572;R_glutinis_G04660;R_glutinis_G04894;R_glutinis_G05280;R_glutinis_G05560;R_glutinis_G05964;R_glutinis_G06530;R_glutinis_G06585	K10843+K03125+K03133+K03122+K03141+K06634+K03138+K03128+K03136+K03127+K03142+K03144+K03124+K03120+K10844+K10842+K03139+K03143+K03137
Metabolism	Metabolism of cofactors and vitamins	Folate biosynthesis	7	10	0.750054	0.998227	ko00790	R_glutinis_G02078;R_glutinis_G02296;R_glutinis_G02625;R_glutinis_G02962;R_glutinis_G05733;R_glutinis_G06385;R_glutinis_G06656	K15631+K20967+K00287+K01113+K13950+K13939+K20457
Metabolism	Glycan biosynthesis and metabolism	Various types of N-glycan biosynthesis	14	20	0.750937	0.998227	ko00513	R_glutinis_G00278;R_glutinis_G00418;R_glutinis_G01310;R_glutinis_G01517;R_glutinis_G01711;R_glutinis_G02433;R_glutinis_G02629;R_glutinis_G02864;R_glutinis_G03067;R_glutinis_G04042;R_glutinis_G04470;R_glutinis_G04959;R_glutinis_G05294;R_glutinis_G05443	K12373+K01230+K07441+K07432+K12669+K03846+K07151+K01230+K03843+K12668+K12666+K03842+K05535+K05533
Metabolism	Lipid metabolism	Glycerolipid metabolism	16	23	0.768271	0.998227	ko00561	R_glutinis_G00338;R_glutinis_G00405;R_glutinis_G01679;R_glutinis_G02000;R_glutinis_G02383;R_glutinis_G02501;R_glutinis_G02753;R_glutinis_G03299;R_glutinis_G03552;R_glutinis_G03745;R_glutinis_G04090;R_glutinis_G05275;R_glutinis_G05525;R_glutinis_G06055;R_glutinis_G06268;R_glutinis_G06736	K00679+K00863+K00128+K13519+K14085+K17900+K18693+K13507+K00128+K18097+K01046+K00864+K13507+K01054+K01046+K00002
Metabolism	Nucleotide metabolism	Pyrimidine metabolism	43	61	0.780794	0.998227	ko00240	R_glutinis_G00256;R_glutinis_G00288;R_glutinis_G00296;R_glutinis_G00337;R_glutinis_G00550;R_glutinis_G00655;R_glutinis_G00837;R_glutinis_G00842;R_glutinis_G01028;R_glutinis_G01031;R_glutinis_G01099;R_glutinis_G01318;R_glutinis_G01555;R_glutinis_G01760;R_glutinis_G02835;R_glutinis_G02869;R_glutinis_G03083;R_glutinis_G03493;R_glutinis_G03513;R_glutinis_G03672;R_glutinis_G03766;R_glutinis_G03848;R_g…	K03002+K01240+K02328+K01937+K16330+K03016+K00876+K02320+K02321+K03014+K03018+K10808+K01956+K01464+K00940+K02999+K00943+K00940+K01591+K02684+K03008+K16066+K03011+K00254+K03365+K03006+K03000+K03013+K00560+K03019+K10807+K10808+K03023+K03017+K02325+K02324+K00761+K03022+K03010+K03021+K00762+K03005+K03505
Genetic Information Processing	Translation	Ribosome	52	74	0.807267	0.998227	ko03010	R_glutinis_G00003;R_glutinis_G00045;R_glutinis_G00104;R_glutinis_G00159;R_glutinis_G00409;R_glutinis_G00549;R_glutinis_G00902;R_glutinis_G00904;R_glutinis_G00979;R_glutinis_G01293;R_glutinis_G01568;R_glutinis_G01569;R_glutinis_G01586;R_glutinis_G01591;R_glutinis_G01979;R_glutinis_G02044;R_glutinis_G02250;R_glutinis_G02264;R_glutinis_G02505;R_glutinis_G02571;R_glutinis_G02611;R_glutinis_G02640;R_g…	K02873+K02985+K02913+K02877+K02964+K02911+K02910+K02917+K02955+K02863+K02957+K02962+K02996+K02901+K02865+K02956+K02951+K02871+K02947+K02899+K02902+K02866+K02941+K02872+K02948+K02984+K02993+K02978+K02884+K02975+K02935+K02977+K02922+K02940+K02925+K02995+K02960+K02953+K02924+K02914+K02931+K02896+K02974+K02934+K02920+K02937+K02880+K02989+K02933+K02882+K02959+K02969
Metabolism	Energy metabolism	Sulfur metabolism	10	15	0.827292	0.998227	ko00920	R_glutinis_G00209;R_glutinis_G01384;R_glutinis_G01424;R_glutinis_G01689;R_glutinis_G02251;R_glutinis_G04080;R_glutinis_G04241;R_glutinis_G04335;R_glutinis_G04407;R_glutinis_G05632	K00641+K01738+K01738+K00958+K00390+K00380+K01011+K00381+K00860+K22470
Metabolism	Carbohydrate metabolism	Fructose and mannose metabolism	19	28	0.830333	0.998227	ko00051	R_glutinis_G00405;R_glutinis_G00477;R_glutinis_G00960;R_glutinis_G01060;R_glutinis_G01378;R_glutinis_G02333;R_glutinis_G02342;R_glutinis_G02755;R_glutinis_G02895;R_glutinis_G03159;R_glutinis_G03280;R_glutinis_G03564;R_glutinis_G03840;R_glutinis_G04122;R_glutinis_G05075;R_glutinis_G05723;R_glutinis_G05785;R_glutinis_G06017;R_glutinis_G06647	K00863+K01809+K17497+K19355+K00844+K19355+K19030+K19355+K00850+K19029+K01624+K18334+K00844+K00966+K19355+K03841+K02377+K01803+K17742
Metabolism	Biosynthesis of other secondary metabolites	Monobactam biosynthesis	2	3	0.831332	0.998227	ko00261	R_glutinis_G01689;R_glutinis_G04944	K00958+K00928
Metabolism	Metabolism of terpenoids and polyketides	Terpenoid backbone biosynthesis	12	18	0.835624	0.998227	ko00900	R_glutinis_G00129;R_glutinis_G00415;R_glutinis_G00785;R_glutinis_G01326;R_glutinis_G01850;R_glutinis_G02585;R_glutinis_G02618;R_glutinis_G02901;R_glutinis_G03528;R_glutinis_G03770;R_glutinis_G04240;R_glutinis_G05804	K11778+K00804+K00938+K01597+K05906+K00626+K01641+K05355+K05955+K08658+K01823+K00021
Metabolism	Amino acid metabolism	Tryptophan metabolism	16	24	0.852167	0.998227	ko00380	R_glutinis_G00190;R_glutinis_G00977;R_glutinis_G01371;R_glutinis_G01679;R_glutinis_G01941;R_glutinis_G02093;R_glutinis_G02383;R_glutinis_G02585;R_glutinis_G03063;R_glutinis_G03552;R_glutinis_G04108;R_glutinis_G04251;R_glutinis_G04840;R_glutinis_G05908;R_glutinis_G06038;R_glutinis_G06713	K14265+K00486+K00252+K00128+K00463+K14264+K14085+K00626+K01593+K00128+K00838+K01556+K07511+K03781+K00838+K00164
Cellular Processes	Cell growth and death	Meiosis - yeast	32	47	0.861299	0.998227	ko04113	R_glutinis_G00466;R_glutinis_G00518;R_glutinis_G00545;R_glutinis_G00692;R_glutinis_G00724;R_glutinis_G00936;R_glutinis_G01165;R_glutinis_G01265;R_glutinis_G01538;R_glutinis_G01579;R_glutinis_G01853;R_glutinis_G02372;R_glutinis_G02375;R_glutinis_G02602;R_glutinis_G03016;R_glutinis_G03035;R_glutinis_G03154;R_glutinis_G03168;R_glutinis_G03519;R_glutinis_G03537;R_glutinis_G03659;R_glutinis_G03698;R_g…	K03456+K04345+K03351+K02604+K12761+K06628+K03349+K02606+K01768+K06679+K02214+K03353+K02537+K02365+K11584+K06671+K02603+K02210+K04563+K02541+K06269+K06636+K03363+K03355+K02216+K02178+K06662+K02212+K02540+K12776+K06639+K03348
Metabolism	Carbohydrate metabolism	Galactose metabolism	7	11	0.867637	0.998227	ko00052	R_glutinis_G01087;R_glutinis_G01378;R_glutinis_G02875;R_glutinis_G02895;R_glutinis_G03840;R_glutinis_G05450;R_glutinis_G06689	K00849+K00844+K01784+K00850+K00844+K00965+K01835
Metabolism	Amino acid metabolism	Phenylalanine metabolism	9	14	0.868876	0.998227	ko00360	R_glutinis_G00322;R_glutinis_G01564;R_glutinis_G02730;R_glutinis_G02866;R_glutinis_G03063;R_glutinis_G04108;R_glutinis_G05387;R_glutinis_G06038;R_glutinis_G06500	K10775+K00817+K00129+K14454+K01593+K00838+K00074+K00838+K00276
Metabolism	Metabolism of cofactors and vitamins	Porphyrin and chlorophyll metabolism	11	17	0.87225	0.998227	ko00860	R_glutinis_G01273;R_glutinis_G01304;R_glutinis_G01657;R_glutinis_G02636;R_glutinis_G03744;R_glutinis_G03922;R_glutinis_G04731;R_glutinis_G04875;R_glutinis_G05056;R_glutinis_G06138;R_glutinis_G06478	K00228+K01599+K01698+K01764+K00231+K02259+K02259+K01885+K01749+K01764+K01885
Metabolism	Carbohydrate metabolism	Amino sugar and nucleotide sugar metabolism	24	36	0.881386	0.998227	ko00520	R_glutinis_G00245;R_glutinis_G00278;R_glutinis_G00477;R_glutinis_G00960;R_glutinis_G01087;R_glutinis_G01378;R_glutinis_G01607;R_glutinis_G01876;R_glutinis_G02391;R_glutinis_G02545;R_glutinis_G02875;R_glutinis_G03283;R_glutinis_G03527;R_glutinis_G03553;R_glutinis_G03704;R_glutinis_G03840;R_glutinis_G04122;R_glutinis_G04124;R_glutinis_G04506;R_glutinis_G04939;R_glutinis_G05450;R_glutinis_G05785;R_g…	K00621+K12373+K01809+K17497+K00849+K00844+K00326+K01452+K00698+K00972+K01784+K08678+K00820+K01183+K00012+K00844+K00966+K00698+K01836+K00698+K00965+K02377+K00698+K01835
Metabolism	Carbohydrate metabolism	Glyoxylate and dicarboxylate metabolism	19	29	0.891911	0.998227	ko00630	R_glutinis_G01139;R_glutinis_G01353;R_glutinis_G01390;R_glutinis_G02349;R_glutinis_G02585;R_glutinis_G02798;R_glutinis_G02942;R_glutinis_G03563;R_glutinis_G03736;R_glutinis_G03842;R_glutinis_G04277;R_glutinis_G04565;R_glutinis_G04898;R_glutinis_G05292;R_glutinis_G05424;R_glutinis_G05445;R_glutinis_G05597;R_glutinis_G05908;R_glutinis_G05944	K01637+K00122+K00600+K01455+K00626+K01681+K01915+K18123+K01915+K00281+K00830+K00605+K01895+K00049+K00026+K01647+K00382+K03781+K01638
Genetic Information Processing	Translation	RNA transport	52	76	0.892231	0.998227	ko03013	R_glutinis_G00020;R_glutinis_G00621;R_glutinis_G00648;R_glutinis_G00847;R_glutinis_G00858;R_glutinis_G00913;R_glutinis_G01069;R_glutinis_G01155;R_glutinis_G01176;R_glutinis_G01324;R_glutinis_G01361;R_glutinis_G01519;R_glutinis_G01738;R_glutinis_G01845;R_glutinis_G02209;R_glutinis_G02215;R_glutinis_G02398;R_glutinis_G02416;R_glutinis_G02480;R_glutinis_G02492;R_glutinis_G02504;R_glutinis_G02542;R_g…	K03231+K14310+K03254+K03538+K03259+K14301+K12882+K03250+K03253+K00784+K03238+K12883+K03251+K07936+K14299+K03249+K03680+K10577+K13174+K14285+K02516+K03754+K03240+K14319+K13025+K13137+K03239+K12877+K07562+K12879+K03257+K12812+K03247+K12876+K14298+K14327+K03248+K14309+K14312+K13126+K03246+K03258+K01164+K14288+K14290+K03257+K03539+K00784+K03236+K03242+K03243+K14293
Cellular Processes	Transport and catabolism	Autophagy - yeast	42	62	0.896512	0.998227	ko04138	R_glutinis_G00001;R_glutinis_G00419;R_glutinis_G00518;R_glutinis_G00574;R_glutinis_G00650;R_glutinis_G00724;R_glutinis_G00818;R_glutinis_G01431;R_glutinis_G01467;R_glutinis_G01645;R_glutinis_G01651;R_glutinis_G01792;R_glutinis_G02005;R_glutinis_G02188;R_glutinis_G02214;R_glutinis_G02292;R_glutinis_G02463;R_glutinis_G02501;R_glutinis_G02509;R_glutinis_G02554;R_glutinis_G02770;R_glutinis_G02833;R_g…	K08266+K20181+K04345+K17607+K01336+K12761+K20177+K21141+K00915+K08269+K20178+K20179+K20184+K06027+K07827+K08493+K07827+K17900+K08333+K08493+K08502+K20182+K17606+K07203+K08330+K20180+K18083+K00654+K06902+K17908+K20183+K00914+K14209+K08343+K16196+K07897+K12479+K17907+K00654+K17260+K08336+K07204
Metabolism	Carbohydrate metabolism	Inositol phosphate metabolism	14	22	0.907528	0.998227	ko00562	R_glutinis_G01467;R_glutinis_G02739;R_glutinis_G02922;R_glutinis_G03055;R_glutinis_G03221;R_glutinis_G03754;R_glutinis_G03999;R_glutinis_G04404;R_glutinis_G04672;R_glutinis_G04767;R_glutinis_G05707;R_glutinis_G05713;R_glutinis_G06017;R_glutinis_G06099	K00915+K01092+K00140+K00999+K20279+K00889+K18083+K00914+K21797+K01858+K01092+K01099+K01803+K19801
Metabolism	Metabolism of other amino acids	Cyanoamino acid metabolism	6	10	0.908985	0.998227	ko00460	R_glutinis_G01390;R_glutinis_G02349;R_glutinis_G03228;R_glutinis_G03932;R_glutinis_G04793;R_glutinis_G06125	K00600+K01455+K05349+K00681+K01424+K18592
Metabolism	Carbohydrate metabolism	Pentose and glucuronate interconversions	4	7	0.91926	0.998227	ko00040	R_glutinis_G03704;R_glutinis_G04411;R_glutinis_G06077;R_glutinis_G06736	K00012+K01783+K18107+K00002
Genetic Information Processing	Replication and repair	Mismatch repair	15	24	0.930681	0.998227	ko03430	R_glutinis_G00296;R_glutinis_G00929;R_glutinis_G01244;R_glutinis_G01868;R_glutinis_G02675;R_glutinis_G02757;R_glutinis_G02944;R_glutinis_G03025;R_glutinis_G03274;R_glutinis_G03353;R_glutinis_G04947;R_glutinis_G05402;R_glutinis_G05899;R_glutinis_G05940;R_glutinis_G06720	K02328+K10740+K10755+K10756+K08737+K04802+K10747+K08736+K10755+K10739+K10754+K10747+K08735+K08734+K03505
Metabolism	Biosynthesis of other secondary metabolites	Aflatoxin biosynthesis	1	2	0.931982	0.998227	ko00254	R_glutinis_G00176	K17644
Metabolism	Amino acid metabolism	Cysteine and methionine metabolism	21	33	0.936149	0.998227	ko00270	R_glutinis_G00209;R_glutinis_G01011;R_glutinis_G01134;R_glutinis_G01351;R_glutinis_G01384;R_glutinis_G01424;R_glutinis_G01621;R_glutinis_G02299;R_glutinis_G02866;R_glutinis_G03347;R_glutinis_G03702;R_glutinis_G04027;R_glutinis_G04108;R_glutinis_G04241;R_glutinis_G04559;R_glutinis_G04944;R_glutinis_G05398;R_glutinis_G05424;R_glutinis_G05848;R_glutinis_G06038;R_glutinis_G06130	K00641+K00772+K00826+K11204+K01738+K01738+K08963+K01697+K14454+K08968+K00789+K00826+K00838+K01011+K01251+K00928+K01611+K00026+K01758+K00838+K00549
Metabolism	Amino acid metabolism	Glycine, serine and threonine metabolism	20	32	0.949809	0.998227	ko00260	R_glutinis_G00825;R_glutinis_G00854;R_glutinis_G01325;R_glutinis_G01390;R_glutinis_G02299;R_glutinis_G02383;R_glutinis_G02447;R_glutinis_G02902;R_glutinis_G03842;R_glutinis_G03848;R_glutinis_G04277;R_glutinis_G04308;R_glutinis_G04565;R_glutinis_G04944;R_glutinis_G05226;R_glutinis_G05292;R_glutinis_G05597;R_glutinis_G05848;R_glutinis_G06074;R_glutinis_G06500	K00872+K01620+K01754+K00600+K01697+K14085+K00058+K17103+K00281+K16066+K00830+K01620+K00605+K00928+K00306+K00049+K00382+K01758+K01733+K00276
Environmental Information Processing	Signal transduction	Phosphatidylinositol signaling system	13	22	0.961936	0.998227	ko04070	R_glutinis_G01467;R_glutinis_G02739;R_glutinis_G03055;R_glutinis_G03221;R_glutinis_G03754;R_glutinis_G03999;R_glutinis_G04404;R_glutinis_G04586;R_glutinis_G04672;R_glutinis_G05707;R_glutinis_G05713;R_glutinis_G05805;R_glutinis_G06099	K00915+K01092+K00999+K20279+K00889+K18083+K00914+K00981+K21797+K01092+K01099+K02183+K19801
Metabolism	Glycan biosynthesis and metabolism	Glycosylphosphatidylinositol(GPI)-anchor biosynthesis	10	18	0.975168	0.998227	ko00563	R_glutinis_G00184;R_glutinis_G00620;R_glutinis_G02212;R_glutinis_G02768;R_glutinis_G02863;R_glutinis_G03632;R_glutinis_G03676;R_glutinis_G04488;R_glutinis_G04493;R_glutinis_G06702	K05288+K05285+K05283+K03857+K05287+K05290+K03857+K05292+K05293+K05284
Metabolism	Metabolism of cofactors and vitamins	Thiamine metabolism	5	10	0.975994	0.998227	ko00730	R_glutinis_G00345;R_glutinis_G01672;R_glutinis_G02036;R_glutinis_G04239;R_glutinis_G04461	K00949+K01078+K14394+K01078+K00877
Genetic Information Processing	Replication and repair	Homologous recombination	11	20	0.98181	0.998227	ko03440	R_glutinis_G00296;R_glutinis_G00783;R_glutinis_G00929;R_glutinis_G02740;R_glutinis_G03353;R_glutinis_G03753;R_glutinis_G04183;R_glutinis_G04307;R_glutinis_G05130;R_glutinis_G05147;R_glutinis_G06720	K02328+K10881+K10740+K08991+K10739+K10875+K03165+K10865+K10866+K10901+K03505
Environmental Information Processing	Signal transduction	MAPK signaling pathway - yeast	32	52	0.984273	0.998227	ko04011	R_glutinis_G00106;R_glutinis_G00548;R_glutinis_G00831;R_glutinis_G00896;R_glutinis_G00975;R_glutinis_G01322;R_glutinis_G01899;R_glutinis_G01935;R_glutinis_G01961;R_glutinis_G02504;R_glutinis_G03059;R_glutinis_G03139;R_glutinis_G03312;R_glutinis_G03511;R_glutinis_G03519;R_glutinis_G03562;R_glutinis_G03567;R_glutinis_G03754;R_glutinis_G03769;R_glutinis_G04028;R_glutinis_G04233;R_glutinis_G04887;R_g…	K19842+K06630+K15174+K19845+K04409+K04536+K11229+K11230+K00706+K02516+K10591+K10591+K02218+K19841+K04563+K04371+K04371+K00889+K06666+K11237+K11227+K00006+K09051+K19806+K02220+K03781+K02220+K04513+K19833+K06276+K04441+K19704
Genetic Information Processing	Folding, sorting and degradation	Sulfur relay system	3	7	0.984585	0.998227	ko04122	R_glutinis_G02791;R_glutinis_G04241;R_glutinis_G04472	K12161+K01011+K14168
Genetic Information Processing	Replication and repair	Non-homologous end-joining	5	11	0.990486	0.998227	ko03450	R_glutinis_G01362;R_glutinis_G02478;R_glutinis_G04307;R_glutinis_G05117;R_glutinis_G05130	K10884+K10885+K10865+K04799+K10866
Metabolism	Metabolism of cofactors and vitamins	Biotin metabolism	2	6	0.994396	0.998227	ko00780	R_glutinis_G04432;R_glutinis_G06577	K19562+K00059
Metabolism	Carbohydrate metabolism	Starch and sucrose metabolism	11	23	0.998227	0.998227	ko00500	R_glutinis_G00037;R_glutinis_G00067;R_glutinis_G00786;R_glutinis_G01358;R_glutinis_G01378;R_glutinis_G01961;R_glutinis_G03228;R_glutinis_G03840;R_glutinis_G04686;R_glutinis_G04991;R_glutinis_G06689	K01196+K00700+K01210+K01176+K00844+K00706+K05349+K00844+K00697+K01178+K01835
