# Supplementary material for: Genomics and lipidomics analysis of the biotechnologically important oleaginous red yeast Rhodotorula glutinis ZHK provides new insights into its lipid and carotenoid metabolism
Source: BMC Genomics. 2020 Nov 26;21:834. doi: 10.1186/s12864-020-07244-z (PMC7690147; doi:10.1186/s12864-020-07244-z)
Supplement: Supplementary file 10 — Additional file 10. Genomic synteny analysis between the ZHK and its closely related species Rhodotorula graminis. [file 12864_2020_7244_MOESM10_ESM.xlsx]

## Sheet: R_glutinis_quickmerge.fasta.bla
Query_id	Subject_id	Identity	Align_length	Miss_match	Gap	Query_start	Query_end	Subject_start	Subject_end	E_value	Score
Contig_0001	NW_017264931.1	85.691	32868	3040	1120	733809	765819	782185	750124	0	33106
Contig_0001	NW_017264931.1	85.958	21920	2145	629	684361	705783	828469	806986	0	22565
Contig_0001	NW_017264931.1	85.144	22651	2152	820	1387294	1409315	143754	121688	0	22066
Contig_0001	NW_017264931.1	84.005	21269	2266	807	617525	638193	894168	873436	0	19381
Contig_0001	NW_017264931.1	82.779	22141	2639	815	1459680	1481135	73286	51635	0	18679
Contig_0001	NW_017264931.1	87.809	15807	1384	416	1439869	1455406	93131	77599	0	18013
Contig_0001	NW_017264931.1	85.045	18054	1766	676	1269946	1287511	251918	234311	0	17520
Contig_0001	NW_017264931.1	84.333	18695	2064	656	868791	887027	635556	617269	0	17498
Contig_0001	NW_017264931.1	87.548	14624	1329	352	1244912	1259277	277092	262703	0	16464
Contig_0001	NW_017264931.1	85.66	13982	1544	330	836289	850039	682276	668525	0	14286
Contig_0001	NW_017264931.1	87.287	12287	910	413	650350	662250	860591	848571	0	13435
Contig_0001	NW_017264931.1	90.842	9413	697	119	1329736	1339037	193571	184213	0	12454
Contig_0001	NW_017264931.1	86.517	11251	1071	310	1166991	1178018	349668	338641	0	11961
Contig_0001	NW_017264931.1	83.929	13148	1415	475	1086532	1099311	429762	416945	0	11930
Contig_0001	NW_017264931.1	85.107	11596	1265	339	1123024	1134371	391784	380403	0	11420
Contig_0001	NW_017264931.1	87.134	10314	970	256	858258	868357	646014	635844	0	11365
Contig_0001	NW_017264931.1	88.301	9420	869	138	1178033	1187320	338664	329346	0	11075
Contig_0001	NW_017264931.1	85.317	10945	1043	361	958667	969317	543919	533245	0	10789
Contig_0001	NW_017264931.1	84.324	11151	1167	415	976614	987450	526470	515587	0	10371
Contig_0001	NW_017264931.1	89.439	8077	621	151	987637	995567	515428	507438	0	9976
Contig_0001	NW_017264931.1	86.655	8977	762	302	1209508	1218249	298668	307443	0	9539
Contig_0001	NW_017264931.1	83.526	10653	1199	388	1111111	1121428	405179	394748	0	9437
Contig_0001	NW_017264931.1	84.798	9604	1017	338	1146130	1155497	369792	360396	0	9238
Contig_0001	NW_017264931.1	84.856	9555	1017	276	1038317	1047649	478770	469424	0	9232
Contig_0001	NW_017264931.1	86.747	8451	832	221	1231077	1239366	291069	282746	0	9136
Contig_0001	NW_017264931.1	82.875	10645	1285	393	1346037	1356403	177270	166886	0	9062
Contig_0001	NW_017264931.1	85.945	8659	906	212	1357954	1366448	165430	156919	0	8961
Contig_0001	NW_017264931.1	84.464	9507	976	365	777738	786979	738009	728739	0	8911
Contig_0001	NW_017264931.1	88.633	7170	591	146	1187333	1194373	328872	321798	0	8519
Contig_0001	NW_017264931.1	87.582	7513	655	199	995669	1003049	507367	500001	0	8449
Contig_0001	NW_017264931.1	85.42	8155	802	255	1302209	1310131	218770	210771	0	8115
Contig_0001	NW_017264931.1	85.215	8218	821	264	1260644	1268650	261511	253477	0	8082
Contig_0001	NW_017264931.1	82.588	9746	1136	425	720193	729604	795635	786117	0	8078
Contig_0001	NW_017264931.1	83.971	8441	882	340	1506354	1514544	25461	17242	0	7657
Contig_0001	NW_017264931.1	92.669	5279	263	88	1202575	1207771	313588	308352	0	7491
Contig_0001	NW_017264931.1	83.907	8047	778	365	792511	800271	723136	715321	0	7208
Contig_0001	NW_017264931.1	86.527	6806	603	194	1312022	1318669	210428	203779	0	7199
Contig_0001	NW_017264931.1	84.741	7366	771	258	1008145	1015321	494830	487629	0	7049
Contig_0001	NW_017264931.1	83.694	7813	880	282	1194994	1202567	321218	313561	0	7007
Contig_0001	NW_017264931.1	85.014	7220	700	251	906762	913808	596003	588993	0	6986
Contig_0001	NW_017264931.1	86.186	6602	615	198	914926	921360	588099	581628	0	6865
Contig_0001	NW_017264931.1	84.534	7190	811	220	899687	906703	603188	596127	0	6839
Contig_0001	NW_017264931.1	84.335	7086	764	248	1429318	1436215	103520	96593	0	6617
Contig_0001	NW_017264931.1	86.27	5863	567	173	1057667	1063394	459556	453797	0	6148
Contig_0001	NW_017264931.1	83.407	7015	738	281	926245	932986	576236	569375	0	6113
Contig_0001	NW_017264931.1	81.118	8071	1043	335	1321697	1329490	201683	193817	0	6017
Contig_0001	NW_017264931.1	84.693	6252	673	207	946040	952130	556574	550446	0	5982
Contig_0001	NW_017264931.1	85.072	6076	632	186	940100	946000	562628	556653	0	5941
Contig_0001	NW_017264931.1	84.476	6287	684	217	893531	899668	609272	603129	0	5934
Contig_0001	NW_017264931.1	83.073	6729	799	249	766329	772873	749595	743023	0	5803
Contig_0001	NW_017264931.1	81.283	7747	938	374	1414930	1422405	118128	110623	0	5801
Contig_0001	NW_017264931.1	86.782	5243	471	145	850858	855965	667669	662514	0	5638
Contig_0001	NW_017264931.1	85.988	5367	481	194	638586	643783	873159	867895	0	5494
Contig_0001	NW_017264931.1	80.846	7445	1029	319	1520160	1527368	11810	4527	0	5481
Contig_0001	NW_017264931.1	82.296	6524	798	246	1074295	1080635	441639	435290	0	5319
Contig_0001	NW_017264931.1	85.147	5292	579	128	1047834	1053007	469378	464176	0	5227
Contig_0001	NW_017264931.1	80.76	6996	915	336	1339035	1345824	184252	177482	0	5064
Contig_0001	NW_017264931.1	82.94	5557	625	207	800582	805966	715020	709615	0	4711
Contig_0001	NW_017264931.1	84.594	4693	494	153	1066035	1070617	449796	445223	0	4449
Contig_0001	NW_017264931.1	82.637	5310	603	235	830759	835856	687343	692545	0	4403
Contig_0001	NW_017264931.1	81.878	5336	661	209	787339	792490	728424	723211	0	4215
Contig_0001	NW_017264931.1	88.265	3545	233	119	1016946	1020418	485976	482543	0	4072
Contig_0001	NW_017264931.1	82.491	4986	535	239	1103818	1108625	412484	407659	0	4060
Contig_0001	NW_017264931.1	87.427	3603	276	121	1383073	1386594	147952	144446	0	3980
Contig_0001	NW_017264931.1	84.412	4170	422	163	934905	938956	567816	563757	0	3890
Contig_0001	NW_017264931.1	88.627	3271	250	79	811891	815084	705060	701835	0	3868
Contig_0001	NW_017264931.1	82.571	4613	561	180	1496428	1500888	35448	30927	0	3840
Contig_0001	NW_017264931.1	83.379	4380	473	183	1501840	1506092	29961	25710	0	3819
Contig_0001	NW_017264931.1	86.27	3598	388	84	1142102	1145639	373822	370271	0	3810
Contig_0001	NW_017264931.1	80.838	4728	654	205	921645	926238	581342	576733	0	3480
Contig_0001	NW_017264931.1	85.049	3498	369	127	1053855	1057261	463331	459897	0	3421
Contig_0001	NW_017264931.1	83.965	3773	382	153	1372988	1376608	156882	153181	0	3410
Contig_0001	NW_017264931.1	84.264	3565	324	180	1488102	1491574	44653	41234	0	3256
Contig_0001	NW_017264931.1	84.242	3465	340	147	1436299	1439674	96532	93185	0	3184
Contig_0001	NW_017264931.1	82.794	3708	478	109	1296233	1299847	224658	221018	0	3166
Contig_0001	NW_017264931.1	87.491	2782	286	41	1081156	1083892	434922	432158	0	3153
Contig_0001	NW_017264931.1	84.882	3294	308	140	1224018	1227238	296437	293261	0	3149
Contig_0001	NW_017264931.1	85.008	3135	350	96	1292917	1295998	227940	224873	0	3075
Contig_0001	NW_017264931.1	83.731	3399	343	138	890127	893410	612624	609321	0	3020
Contig_0001	NW_017264931.1	81.527	3876	493	155	1484304	1488104	48446	44719	0	2985
Contig_0001	NW_017264931.1	84.543	3196	299	142	1409651	1412767	121370	118291	0	2985
Contig_0001	NW_017264931.1	95.727	1849	71	4	1020453	1022295	482530	480684	0	2970
Contig_0001	NW_017264931.1	79.877	4403	548	229	1003339	1007539	499709	495443	0	2911
Contig_0001	NW_017264931.1	79.237	4638	579	267	662309	666787	848451	844039	0	2876
Contig_0001	NW_017264931.1	86.034	2499	250	83	1099394	1101843	416864	414416	0	2590
Contig_0001	NW_017264931.1	85.071	2599	315	43	815570	818132	701379	698818	0	2582
Contig_0001	NW_017264931.1	80.728	3544	461	168	818424	821846	698524	695082	0	2556
Contig_0001	NW_017264931.1	83.42	2889	336	97	825862	828685	682463	685273	0	2549
Contig_0001	NW_017264931.1	82.935	3012	257	162	955617	958488	546995	544101	0	2477
Contig_0001	NW_017264931.1	83.94	2721	261	114	644279	646884	867422	864763	0	2442
Contig_0001	NW_017264931.1	86.056	2338	236	62	1422766	1425047	110251	107948	0	2429
Contig_0001	NW_017264931.1	86.38	2276	238	51	1242560	1244797	279523	277282	0	2420
Contig_0001	NW_017264931.1	82.573	2915	340	118	1158662	1161483	358117	355278	0	2414
Contig_0001	NW_017264931.1	81.194	3100	461	97	887052	890072	615705	612649	0	2383
Contig_0001	NW_017264931.1	81.217	3189	324	198	805784	808849	709205	706169	0	2316
Contig_0001	NW_017264931.1	78.699	3765	590	130	1136771	1140393	378009	374315	0	2314
Contig_0001	NW_017264931.1	79.62	3577	443	206	1425349	1428784	107506	104075	0	2303
Contig_0001	NW_017264931.1	87.488	2046	192	42	1063872	1065881	451820	449803	0	2302
Contig_0001	NW_017264931.1	82.8	2686	338	87	1481363	1483982	51404	48777	0	2287
Contig_0001	NW_017264931.1	81.958	2727	372	76	1070703	1073343	445142	442450	0	2200
Contig_0001	NW_017264931.1	81.239	2777	402	85	1239885	1242594	282242	279518	0	2132
Contig_0001	NW_017264931.1	80.72	2863	425	97	1527628	1530415	4276	1466	0	2111
Contig_0001	NW_017264931.1	83.722	2402	219	108	1457276	1459589	75696	73379	0	2111
Contig_0001	NW_017264931.1	86.192	2035	171	86	856208	858181	648037	646052	0	2100
Contig_0001	NW_017264931.1	86.268	1988	191	61	952231	954191	550376	548444	0	2084
Contig_0001	NW_017264931.1	81.243	2767	341	135	1289939	1292623	230832	228162	0	2071
Contig_0001	NW_017264931.1	85.012	2055	239	53	1516185	1518191	15775	13742	0	2025
Contig_0001	NW_017264931.1	80.308	2859	344	130	715689	718406	800193	797413	0	1958
Contig_0001	NW_017264931.1	84.653	2020	203	70	1164888	1166875	351767	349823	0	1914
Contig_0001	NW_017264931.1	88.655	1569	154	22	1518277	1519838	13688	12137	0	1890
Contig_0001	NW_017264931.1	84.592	1934	185	77	828763	830626	685313	687203	0	1816
Contig_0001	NW_017264931.1	85.386	1738	190	48	729614	731315	786137	784428	0	1744
Contig_0001	NW_017264931.1	84.304	1803	213	51	1299910	1301672	220991	219219	0	1698
Contig_0001	NW_017264931.1	85.22	1705	176	50	1161927	1163593	354714	353048	0	1683
Contig_0001	NW_017264931.1	87.919	1341	113	39	1015569	1016882	487394	486076	0	1533
Contig_0001	NW_017264931.1	81.786	1949	227	90	1108729	1110593	407571	405667	0	1515
Contig_0001	NW_017264931.1	85.003	1527	158	51	933399	934906	569362	567888	0	1485
Contig_0001	NW_017264931.1	82.669	1806	184	101	711921	713644	804013	802255	0	1482
Contig_0001	NW_017264931.1	87.184	1264	128	27	1085127	1086371	431055	429807	0	1406
Contig_0001	NW_017264931.1	83.149	1626	182	59	720193	721758	787410	789003	0	1400
Contig_0001	NW_017264931.1	82.689	1629	200	67	726748	728344	794057	795635	0	1371
Contig_0001	NW_017264931.1	78.388	2420	269	176	680108	682414	832745	830467	0	1338
Contig_0001	NW_017264931.1	90.154	1036	79	14	1083953	1084988	432162	431150	0	1327
Contig_0001	NW_017264931.1	86.739	1199	106	30	718421	719601	797365	796202	0	1284
Contig_0001	NW_017264931.1	84.254	1340	184	26	824442	825767	681087	682413	0	1280
Contig_0001	NW_017264931.1	82.915	1434	148	71	972120	973507	530111	528729	0	1201
Contig_0001	NW_017264931.1	80.249	1686	226	79	713993	715644	801895	800283	0	1170
Contig_0001	NW_017264931.1	82.18	1431	170	59	731577	732956	784137	782741	0	1151
Contig_0001	NW_017264931.1	79.475	1754	218	95	682667	684344	830222	828535	0	1114
Contig_0001	NW_017264931.1	83.934	1220	114	52	776518	777680	739320	738126	0	1092
Contig_0001	NW_017264931.1	82.135	1349	154	64	974454	975760	528644	527341	0	1075
Contig_0001	NW_017264931.1	78.947	1710	254	78	1493004	1494642	38871	37197	0	1066
Contig_0001	NW_017264931.1	90.314	795	56	14	1155660	1156435	360237	359445	0	1022
Contig_0001	NW_017264931.1	80.014	1451	219	55	822215	823634	694728	693318	0	1007
Contig_0001	NW_017264931.1	81.884	1242	152	57	1318892	1320093	203554	202346	0	979
Contig_0001	NW_017264931.1	80.977	1330	144	80	1455578	1456860	77413	76146	0	953
Contig_0001	NW_017264931.1	82.214	1147	137	50	954242	955356	548359	547248	0	926
Contig_0001	NW_017264931.1	84.667	900	106	24	971056	971944	531172	530294	0	869
Contig_0001	NW_017264931.1	87.065	804	57	26	1163882	1164662	352756	351977	0	865
Contig_0001	NW_017264931.1	78.147	1533	192	93	1229002	1230465	293038	291580	0	843
Contig_0001	NW_017264931.1	79.773	1236	186	40	1102162	1103373	414091	412896	0	839
Contig_0001	NW_017264931.1	88.005	742	39	37	939223	939938	563508	562791	0	832
Contig_0001	NW_017264931.1	79.059	1318	195	54	1494884	1496169	36937	35669	0	830
Contig_0001	NW_017264931.1	83.333	984	77	56	810982	811883	706094	705116	0	828
Contig_0001	NW_017264931.1	82.927	943	98	42	775607	776525	740251	739348	0	791
Contig_0001	NW_017264931.1	89.655	609	51	8	913886	914484	588959	588353	0	765
Contig_0001	NW_017264931.1	82.034	885	118	31	1491737	1492599	41192	40327	0	715
Contig_0001	NW_017264931.1	87.296	614	50	23	1514622	1515219	17204	16603	0	676
Contig_0001	NW_017264931.1	91.232	479	39	3	850128	850604	668408	667931	0	649
Contig_0001	NW_017264931.1	75.515	1601	224	132	773830	775350	742037	740525	4.07e-177	630
Contig_0001	NW_017264931.1	79.715	981	113	60	649049	649979	861996	861052	4.07e-177	630
Contig_0001	NW_017264931.1	75.827	1179	174	79	710177	711284	805806	804668	1.55e-136	496
Contig_0001	NW_017264931.1	76.341	1044	165	60	1028099	1029115	655638	656626	3.36e-133	484
Contig_0001	NW_017264931.1	91.195	318	28	0	1515211	1515528	16538	16221	1.23e-117	433
Contig_0001	NW_017264931.1	76.147	981	131	66	646895	647834	864683	863765	9.6e-114	420
Contig_0001	NW_017264931.1	84.247	438	59	8	1259866	1260297	225996	225563	3.45e-113	418
Contig_0001	NW_017264931.1	96.708	243	8	0	650025	650267	860971	860729	2.69e-109	405
Contig_0001	NW_017264931.1	74.664	1042	196	52	1208194	1209199	616898	615889	1.25e-107	399
Contig_0001	NW_017264931.1	75.131	953	176	47	1208273	1209194	232749	233671	7.52e-105	390
Contig_0001	NW_017264931.1	74.586	1027	196	48	281577	282571	616882	615889	7.52e-105	390
Contig_0001	NW_017264931.1	74.974	951	176	48	281644	282565	232753	233670	4.53e-102	381
Contig_0001	NW_017264931.1	74.535	1021	190	56	1208222	1209199	452364	453357	4.53e-102	381
Contig_0001	NW_017264931.1	89.562	297	30	1	1483913	1484208	48779	48483	2.11e-100	375
Contig_0001	NW_017264931.1	75.088	851	171	31	675355	676188	836834	836008	2.12e-95	359
Contig_0001	NW_017264931.1	74.393	988	181	57	1208247	1209197	297397	298349	7.63e-95	357
Contig_0001	NW_017264931.1	74.348	959	180	52	281642	282569	297426	298349	4.59e-92	348
Contig_0001	NW_017264931.1	74.277	968	179	52	281644	282571	452420	453357	5.94e-91	344
Contig_0001	NW_017264931.1	75.368	816	147	43	281779	282563	532127	532919	5.94e-91	344
Contig_0001	NW_017264931.1	88.693	283	28	4	1230675	1230955	291379	291099	2.14e-90	342
Contig_0001	NW_017264931.1	77.496	671	84	47	773174	773820	742725	742098	7.69e-90	340
Contig_0001	NW_017264931.1	73.099	1197	223	78	969645	970789	615885	617034	3.58e-88	335
Contig_0001	NW_017264931.1	73.581	1022	206	49	1208203	1209190	531927	532918	1.29e-87	333
Contig_0001	NW_017264931.1	86.364	308	33	2	1357584	1357885	165756	165452	5.98e-86	327
Contig_0001	NW_017264931.1	74.517	828	159	41	281780	282579	635429	634626	1.68e-81	313
Contig_0001	NW_017264931.1	72.461	1162	237	67	868600	869715	617009	615885	1.69e-76	296
Contig_0001	NW_017264931.1	74.102	807	164	35	1208411	1209190	635429	634641	7.85e-75	291
Contig_0001	NW_017264931.1	90.654	214	16	4	1301955	1302167	218974	218764	4.72e-72	281
Contig_0001	NW_017264931.1	72.674	1032	214	56	868711	869705	232670	233670	4.72e-72	281
Contig_0001	NW_017264931.1	89.498	219	20	3	1122426	1122644	392388	392173	7.91e-70	274
Contig_0001	NW_017264931.1	73.601	822	161	45	969651	970438	298349	297550	4.76e-67	265
Contig_0001	NW_017264931.1	71.429	1162	250	66	868588	869703	531794	532919	4.83e-57	231
Contig_0001	NW_017264931.1	71.703	1145	225	83	1208194	1209289	1253184	1254278	6.24e-56	228
Contig_0001	NW_017264931.1	92.453	159	11	1	733489	733647	782431	782274	2.25e-55	226
Contig_0001	NW_017264931.1	77.143	490	48	36	709216	709672	806816	806358	2.25e-55	226
Contig_0001	NW_017264931.1	92.857	154	9	2	709684	709836	806302	806150	2.9e-54	222
Contig_0001	NW_017264931.1	80.259	309	44	16	711607	711903	804369	804066	1.35e-52	217
Contig_0001	NW_017264931.1	72.739	796	157	46	868794	869549	452420	453195	1.75e-51	213
Contig_0001	NW_017264931.1	85.437	206	23	7	1163636	1163838	353066	352865	8.13e-50	207
Contig_0001	NW_017264931.1	77.317	410	53	33	988500	988873	1078761	1078356	2.93e-49	206
Contig_0001	NW_017264931.1	91.391	151	7	4	537203	537352	150969	151114	3.78e-48	202
Contig_0001	NW_017264931.1	79.31	290	52	4	1073375	1073663	442514	442232	1.76e-46	196
Contig_0001	NW_017264931.1	89.61	154	13	2	1377719	1377871	152175	152024	2.28e-45	193
Contig_0001	NW_017264931.1	73.23	579	136	18	869139	869709	297782	298349	2.28e-45	193
Contig_0001	NW_017264931.1	88.554	166	8	8	537205	537360	895622	895786	8.19e-45	191
Contig_0001	NW_017264931.1	76.658	377	65	18	990203	990573	1077005	1076646	1.06e-43	187
Contig_0001	NW_017264931.1	87.73	163	13	6	537204	537360	909511	909672	1.37e-42	183
Contig_0001	NW_017264931.1	97.03	101	3	0	1158298	1158398	358477	358377	1.07e-38	171
Contig_0001	NW_017264931.1	82.587	201	26	9	1532470	1532667	90	284	3.84e-38	169
Contig_0001	NW_017264931.1	95.918	98	4	0	1230535	1230632	291560	291463	2.31e-35	159
Contig_0001	NW_017264931.1	98.864	88	1	0	1122674	1122761	392077	391990	8.31e-35	158
Contig_0001	NW_017264931.1	97.753	89	2	0	1158304	1158392	369948	370036	1.07e-33	154
Contig_0001	NW_017264931.1	89.286	112	6	5	1382138	1382247	148952	148845	3.89e-28	135
Contig_0001	NW_017264931.1	89.189	111	8	3	1377719	1377828	148845	148952	3.89e-28	135
Contig_0001	NW_017264931.1	89.286	112	6	4	1382138	1382247	152068	152175	3.89e-28	135
Contig_0001	NW_017264931.1	88.991	109	12	0	1357357	1357465	165914	165806	3.89e-28	135
Contig_0001	NW_017264931.1	92.553	94	7	0	1301856	1301949	222898	222991	3.89e-28	135
Contig_0001	NW_017264931.1	85.075	134	14	6	1101149	1101279	822530	822660	5.04e-27	132
Contig_0001	NW_017264931.1	89.623	106	5	4	616814	616914	1397186	1397290	1.81e-26	130
Contig_0001	NW_017264931.1	93.75	80	5	0	831893	831972	688698	688619	1.09e-23	121
Contig_0001	NW_017264931.1	97.143	70	2	0	1145871	1145940	358380	358449	3.92e-23	119
Contig_0001	NW_017264931.1	82.443	131	19	3	1294916	1295044	262096	261968	6.56e-21	111
Contig_0001	NW_017264931.1	93.243	74	5	0	1145867	1145940	370043	369970	2.36e-20	110
Contig_0001	NW_017264931.1	83.784	111	6	4	616816	616914	895029	894919	6.61e-16	95.3
Contig_0001	NW_017264931.1	72.204	313	77	10	1205135	1205445	855324	855628	1.11e-13	87.9
Contig_0001	NW_017264931.1	91.379	58	5	0	1446614	1446671	167974	168031	1.85e-11	80.5
Contig_0001	NW_017264931.1	78.125	128	24	4	810239	810364	413406	413281	6.65e-11	78.7
Contig_0001	NW_017264931.1	81.188	101	15	3	1250182	1250280	1381874	1381972	6.65e-11	78.7
Contig_0001	NW_017264931.1	93.023	43	3	0	450276	450318	988483	988525	1.86e-06	63.9
Contig_0001	NW_017264933.1	83.787	30642	2920	1382	387309	416955	375212	404800	0	27172
Contig_0001	NW_017264933.1	83.825	25465	2666	1015	447624	472334	472538	447773	0	22864
Contig_0001	NW_017264933.1	85.858	18838	1867	553	327792	346200	314150	332619	0	19293
Contig_0001	NW_017264933.1	87.708	16808	1331	465	175570	192014	178083	194518	0	18914
Contig_0001	NW_017264933.1	85.27	18826	1969	582	57792	76165	71316	89789	0	18661
Contig_0001	NW_017264933.1	85.102	17929	1656	705	353157	370500	340927	358425	0	17374
Contig_0001	NW_017264933.1	83.179	19244	2123	772	518583	537140	511340	530155	0	16576
Contig_0001	NW_017264933.1	85.853	15982	1568	472	236300	251919	232738	248388	0	16347
Contig_0001	NW_017264933.1	86.889	13332	1237	355	143376	156387	152759	165899	0	14464
Contig_0001	NW_017264933.1	84.184	13341	1390	509	310699	323669	296188	309178	0	12283
Contig_0001	NW_017264933.1	84.719	12061	1265	401	500269	512075	492901	504637	0	11529
Contig_0001	NW_017264933.1	87.138	9610	812	283	282772	292164	274851	284253	0	10508
Contig_0001	NW_017264933.1	86.69	9301	867	266	134221	143303	143575	152722	0	9974
Contig_0001	NW_017264933.1	84.434	10433	1014	421	8521	18675	26444	36544	0	9707
Contig_0001	NW_017264933.1	82.506	11627	1495	404	292485	303801	284551	295948	0	9705
Contig_0001	NW_017264933.1	85.828	9074	949	235	272012	280904	265124	274041	0	9321
Contig_0001	NW_017264933.1	88.838	7409	558	204	76452	83752	90089	97336	0	8852
Contig_0001	NW_017264933.1	85.585	8373	872	241	216379	224590	212709	220907	0	8466
Contig_0001	NW_017264933.1	86.861	7748	725	193	377610	385170	365528	373169	0	8397
Contig_0001	NW_017264933.1	85.757	7758	694	279	41120	48705	57722	65240	0	7825
Contig_0001	NW_017264933.1	87.3	6827	515	250	346453	353089	332898	339562	0	7480
Contig_0001	NW_017264933.1	84.608	7738	793	293	97567	105111	111048	118580	0	7324
Contig_0001	NW_017264933.1	83.026	8236	975	292	225023	233045	221352	229377	0	7073
Contig_0001	NW_017264933.1	83.675	7357	761	304	118701	125813	132224	139384	0	6527
Contig_0001	NW_017264933.1	88.895	5097	378	118	259425	264402	254233	259260	0	6104
Contig_0001	NW_017264933.1	84.136	5232	603	150	84121	89220	99151	104287	0	4854
Contig_0001	NW_017264933.1	81.246	6356	867	238	479293	485429	441111	434862	0	4833
Contig_0001	NW_017264933.1	85.116	4945	481	179	422485	427268	410369	415219	0	4819
Contig_0001	NW_017264933.1	83.711	5120	502	195	474250	479207	446104	441155	0	4529
Contig_0001	NW_017264933.1	84.794	4610	455	164	207739	212210	204083	208584	0	4403
Contig_0001	NW_017264933.1	81.741	5652	574	300	444767	450223	475312	469924	0	4298
Contig_0001	NW_017264933.1	82.447	5338	536	263	417208	422308	405026	410199	0	4296
Contig_0001	NW_017264933.1	82.517	5102	558	205	427511	432421	415483	420441	0	4172
Contig_0001	NW_017264933.1	80.357	6048	732	332	111230	117050	123690	129508	0	4167
Contig_0001	NW_017264933.1	90.676	3003	203	59	432467	435425	420526	423495	0	3923
Contig_0001	NW_017264933.1	80.467	5401	789	209	198835	204095	194672	199946	0	3884
Contig_0001	NW_017264933.1	83.052	4567	452	209	513497	517855	506149	510601	0	3849
Contig_0001	NW_017264933.1	87.231	3297	334	66	160042	163288	168583	171842	0	3675
Contig_0001	NW_017264933.1	88.25	3098	264	63	94380	97422	107867	110919	0	3613
Contig_0001	NW_017264933.1	88.412	2891	224	72	252028	254848	248480	251329	0	3380
Contig_0001	NW_017264933.1	85.826	3076	281	114	22172	25168	40046	43045	0	3121
Contig_0001	NW_017264933.1	87.345	2655	218	80	26294	28890	44227	46821	0	2933
Contig_0001	NW_017264933.1	84.731	2993	306	111	439738	442651	427826	430746	0	2856
Contig_0001	NW_017264933.1	89.165	2372	141	78	34824	37135	51365	53680	0	2850
Contig_0001	NW_017264933.1	80.824	3859	519	163	37342	41069	53864	57632	0	2822
Contig_0001	NW_017264933.1	83.933	3143	304	134	169633	172668	172174	175222	0	2820
Contig_0001	NW_017264933.1	86.74	2647	189	116	489514	492070	481369	483943	0	2795
Contig_0001	NW_017264933.1	81.839	3436	398	162	3230	6556	21285	24603	0	2680
Contig_0001	NW_017264933.1	87.526	2373	192	72	55307	57633	68833	71147	0	2647
Contig_0001	NW_017264933.1	88.453	2191	242	11	591273	593455	610477	612664	0	2634
Contig_0001	NW_017264933.1	85.906	2540	267	64	1	2496	18098	20590	0	2623
Contig_0001	NW_017264933.1	87.04	2338	247	28	588922	591224	606660	608976	0	2588
Contig_0001	NW_017264933.1	83.433	2855	352	99	324942	327720	311320	314129	0	2540
Contig_0001	NW_017264933.1	82.347	3042	324	156	19036	21975	36919	39849	0	2446
Contig_0001	NW_017264933.1	87.477	2140	190	56	493081	495163	485525	487643	0	2396
Contig_0001	NW_017264933.1	80.618	3364	425	164	435850	439090	423889	427148	0	2390
Contig_0001	NW_017264933.1	84.87	2267	274	49	172847	175079	175349	177580	0	2222
Contig_0001	NW_017264933.1	80.353	3171	369	199	373760	376807	361688	364727	0	2170
Contig_0001	NW_017264933.1	82.732	2548	331	78	52059	54534	65858	68368	0	2167
Contig_0001	NW_017264933.1	86.515	1980	162	80	265358	267295	260156	262072	0	2080
Contig_0001	NW_017264933.1	85.841	1695	149	58	105332	106981	118751	120399	0	1716
Contig_0001	NW_017264933.1	83.52	1784	216	57	214138	215886	210488	212228	0	1594
Contig_0001	NW_017264933.1	84.653	1642	172	64	205952	207559	202308	203903	0	1563
Contig_0001	NW_017264933.1	84.592	1337	154	39	117136	118447	130810	132119	0	1280
Contig_0001	NW_017264933.1	74.597	3228	603	164	484869	487965	476668	479809	0	1218
Contig_0001	NW_017264933.1	80.035	1728	263	58	212383	214076	208700	210379	0	1205
Contig_0001	NW_017264933.1	80.624	1667	218	82	6772	8380	24665	26284	0	1192
Contig_0001	NW_017264933.1	75.763	2752	456	144	196024	198674	141330	138689	0	1192
Contig_0001	NW_017264933.1	81.175	1498	239	37	587470	588948	605081	606554	0	1164
Contig_0001	NW_017264933.1	78.764	1813	321	58	156772	158549	166604	168387	0	1157
Contig_0001	NW_017264933.1	80.659	1577	222	62	268987	270512	263159	264703	0	1146
Contig_0001	NW_017264933.1	82.099	1391	179	57	234806	236157	231262	232621	0	1125
Contig_0001	NW_017264933.1	79.789	1519	214	59	472714	474198	447564	446105	0	1018
Contig_0001	NW_017264933.1	78.221	1653	302	48	132196	133822	141576	143196	0	1005
Contig_0001	NW_017264933.1	79.517	1572	185	103	204114	205608	200438	201949	0	992
Contig_0001	NW_017264933.1	81.803	1231	142	71	488114	489283	479957	481166	0	957
Contig_0001	NW_017264933.1	80.592	1386	144	78	385339	386679	373286	374591	0	953
Contig_0001	NW_017264933.1	80.089	1341	170	69	512155	513447	504616	505907	0	907
Contig_0001	NW_017264933.1	76.766	1416	279	41	484723	486111	478226	479618	0	747
Contig_0001	NW_017264933.1	83.718	823	96	31	256454	257255	251707	252512	0	743
Contig_0001	NW_017264933.1	76.412	1399	277	40	484723	486096	431956	430586	0	706
Contig_0001	NW_017264933.1	83.66	765	107	13	592822	593573	613564	612805	0	704
Contig_0001	NW_017264933.1	72.237	2914	585	168	370206	373006	361807	359005	0	693
Contig_0001	NW_017264933.1	77.712	1180	218	38	91173	92325	104526	105687	0	680
Contig_0001	NW_017264933.1	83.837	662	54	39	33921	34567	50466	51089	4.16e-162	580
Contig_0001	NW_017264933.1	82.047	674	86	20	439100	439742	427121	427790	1.96e-150	542
Contig_0001	NW_017264933.1	85.265	509	60	12	81389	81887	684881	684378	5.54e-141	510
Contig_0001	NW_017264933.1	74.294	1346	267	60	485984	487280	432400	431085	1.55e-136	496
Contig_0001	NW_017264933.1	72.993	1607	351	61	234241	235813	227362	228919	9.33e-134	486
Contig_0001	NW_017264933.1	91.111	360	23	8	108288	108644	119267	119620	1.56e-131	479
Contig_0001	NW_017264933.1	75.957	1123	158	78	109076	110141	121539	122606	2.02e-130	475
Contig_0001	NW_017264933.1	83.077	520	76	9	484722	485232	433836	433320	1.57e-126	462
Contig_0001	NW_017264933.1	85.097	463	42	23	107058	107505	120395	120845	4.4e-122	448
Contig_0001	NW_017264933.1	75.911	988	169	51	485978	486919	434286	433322	2.05e-120	442
Contig_0001	NW_017264933.1	74.056	1218	229	69	486558	487737	476668	477836	3.45e-113	418
Contig_0001	NW_017264933.1	87.896	347	33	9	54667	55009	68361	68702	1.25e-107	399
Contig_0001	NW_017264933.1	78.052	688	107	24	233896	234566	230379	231039	5.82e-106	394
Contig_0001	NW_017264933.1	76.396	788	149	31	1379997	1380765	1071290	1070521	7.52e-105	390
Contig_0001	NW_017264933.1	77.007	735	114	40	486416	487118	435573	434862	9.8e-99	370
Contig_0001	NW_017264933.1	77.977	613	112	21	1380162	1380764	309842	310441	1.64e-96	363
Contig_0001	NW_017264933.1	81.236	453	77	8	934072	934522	1255524	1255970	2.12e-95	359
Contig_0001	NW_017264933.1	74.239	920	178	49	30906	31794	99072	98181	4.63e-87	331
Contig_0001	NW_017264933.1	79.957	464	69	15	127368	127825	140791	141236	1e-83	320
Contig_0001	NW_017264933.1	78.559	569	61	44	492120	492653	484034	484576	3.6e-83	318
Contig_0001	NW_017264933.1	82.188	393	47	16	110189	110567	122619	123002	1.3e-82	316
Contig_0001	NW_017264933.1	78.545	550	67	39	444182	444707	476210	475688	4.66e-82	315
Contig_0001	NW_017264933.1	89.6	250	18	6	492722	492971	484645	484886	6.03e-81	311
Contig_0001	NW_017264933.1	84.058	345	28	15	110799	111127	123107	123440	7.8e-80	307
Contig_0001	NW_017264933.1	81.395	387	60	9	2578	2961	11209	11586	2.8e-79	305
Contig_0001	NW_017264933.1	82.006	339	37	16	107587	107906	120862	121195	1.32e-67	267
Contig_0001	NW_017264933.1	80.737	353	41	18	934620	934960	1255998	1256335	1.33e-62	250
Contig_0001	NW_017264933.1	79.058	382	64	11	372090	372457	364410	364789	4.79e-62	248
Contig_0001	NW_017264933.1	80.573	314	51	10	376500	376807	359916	359607	1.34e-57	233
Contig_0001	NW_017264933.1	80.984	305	42	15	376512	376807	357716	357419	6.24e-56	228
Contig_0001	NW_017264933.1	80.06	331	42	20	519154	519466	364402	364726	8.08e-55	224
Contig_0001	NW_017264933.1	82.824	262	30	12	25697	25947	43694	43951	1.04e-53	220
Contig_0001	NW_017264933.1	76.871	441	71	24	175069	175492	177626	178052	1.04e-53	220
Contig_0001	NW_017264933.1	78.302	318	50	17	376499	376806	511920	512228	1.06e-43	187
Contig_0001	NW_017264933.1	76.613	372	60	24	519071	519428	360004	359646	1.77e-41	180
Contig_0001	NW_017264933.1	79.752	242	30	16	496107	496337	488400	488633	8.31e-35	158
Contig_0001	NW_017264933.1	78.599	257	35	15	496757	497001	488737	488985	3.87e-33	152
Contig_0001	NW_017264933.1	72.482	705	94	68	267773	268439	262084	261442	3.89e-28	135
Contig_0001	NW_017264933.1	84.158	101	14	2	404309	404408	394648	394747	1.84e-16	97.1
Contig_0001	NW_017264933.1	85.897	78	9	2	53811	53887	42417	42493	5.14e-12	82.4
Contig_0001	NW_017264933.1	84.932	73	9	2	24558	24629	67632	67703	3.1e-09	73.1
Contig_0001	NW_017264933.1	97.561	41	1	0	1059229	1059269	326394	326434	1.11e-08	71.3
Contig_0001	NW_017264933.1	84.507	71	9	2	103515	103584	784807	784738	4e-08	69.4
Contig_0001	NW_017264933.1	97.368	38	1	0	111192	111229	123551	123588	5.18e-07	65.8
Contig_0001	NW_017264935.1	86.91	2796	331	33	591127	593902	784264	781484	0	3103
Contig_0001	NW_017264935.1	75.128	1174	219	60	1208194	1209329	449215	448077	1.21e-132	483
Contig_0001	NW_017264935.1	74.511	1177	222	60	281541	282679	449235	448099	7.37e-120	440
Contig_0001	NW_017264935.1	74.9	1004	187	51	1208221	1209190	314367	315339	4.5e-107	398
Contig_0001	NW_017264935.1	74.515	1083	195	63	281605	282647	1036662	1037703	1.62e-106	396
Contig_0001	NW_017264935.1	74.421	1079	201	58	1208236	1209275	1036661	1037703	5.82e-106	394
Contig_0001	NW_017264935.1	74.646	990	184	52	1208236	1209190	231032	231989	2.11e-100	375
Contig_0001	NW_017264935.1	74.571	991	189	48	281605	282564	231033	231991	2.11e-100	375
Contig_0001	NW_017264935.1	73.384	1176	227	70	969519	970648	448077	449212	2.12e-95	359
Contig_0001	NW_017264935.1	73.377	1063	208	55	158839	159862	449127	448101	2.15e-85	326
Contig_0001	NW_017264935.1	72.701	1022	201	64	969645	970624	315352	314367	1.02e-68	270
Contig_0001	NW_017264935.1	71.814	1224	253	74	868641	869812	1036547	1037730	4.76e-67	265
Contig_0001	NW_017264935.1	73.875	578	125	23	869139	869704	231428	231991	8.13e-50	207
Contig_0001	NW_017264935.1	96.875	96	3	0	1158298	1158393	1169289	1169384	6.42e-36	161
Contig_0001	NW_017264935.1	96.875	96	3	0	1158297	1158392	1217365	1217460	6.42e-36	161
Contig_0001	NW_017264935.1	96.842	95	2	1	1158297	1158391	1286989	1287082	8.31e-35	158
Contig_0001	NW_017264935.1	81.765	170	31	0	673281	673450	1193413	1193244	2.33e-30	143
Contig_0001	NW_017264935.1	98.63	73	0	1	1145868	1145940	1169388	1169317	6.51e-26	128
Contig_0001	NW_017264935.1	95.946	74	2	1	1145867	1145940	1217466	1217394	3.92e-23	119
Contig_0001	NW_017264935.1	98.485	66	0	1	1145875	1145940	1287082	1287018	5.07e-22	115
Contig_0001	NW_017264929.1	86.013	1723	158	63	1024159	1025844	1499739	1501415	0	1770
Contig_0001	NW_017264929.1	85.871	1727	158	66	1024159	1025847	1513834	1512156	0	1759
Contig_0001	NW_017264929.1	74.614	1166	220	61	1208222	1209348	1224045	1225173	5.69e-121	444
Contig_0001	NW_017264929.1	74.843	1113	203	61	1208275	1209348	468910	469984	1.23e-117	433
Contig_0001	NW_017264929.1	75.534	936	163	51	281642	282546	468910	469810	1.25e-107	399
Contig_0001	NW_017264929.1	74.709	1032	194	51	1208194	1209190	1333532	1332533	4.5e-107	398
Contig_0001	NW_017264929.1	75.158	950	168	54	1208276	1209190	589573	588657	3.5e-103	385
Contig_0001	NW_017264929.1	74.499	1047	189	64	1208194	1209199	211909	212918	1.26e-102	383
Contig_0001	NW_017264929.1	74.044	1098	211	55	281618	282679	1224073	1225132	4.53e-102	381
Contig_0001	NW_017264929.1	73.051	1321	251	84	1208199	1209465	1334763	1333494	9.8e-99	370
Contig_0001	NW_017264929.1	74.942	858	158	44	1208209	1209037	285810	286639	7.69e-90	340
Contig_0001	NW_017264929.1	74.362	940	173	58	969536	970435	469948	469037	2.76e-89	339
Contig_0001	NW_017264929.1	73.705	1023	200	52	281583	282571	211931	212918	3.58e-88	335
Contig_0001	NW_017264929.1	73.817	951	186	49	281643	282563	589573	588656	3.6e-83	318
Contig_0001	NW_017264929.1	73.885	942	182	47	158841	159749	1368963	1369873	3.6e-83	318
Contig_0001	NW_017264929.1	73.454	938	202	38	868793	869703	509754	508837	2.17e-80	309
Contig_0001	NW_017264929.1	72.595	1102	220	65	281618	282679	1334711	1333652	1.02e-73	287
Contig_0001	NW_017264929.1	80.051	396	67	11	1440049	1440438	653905	654294	1.31e-72	283
Contig_0001	NW_017264929.1	72.197	1097	237	52	868646	869703	589723	588656	7.91e-70	274
Contig_0001	NW_017264929.1	72.31	1134	227	74	969483	970571	1333594	1334685	7.91e-70	274
Contig_0001	NW_017264929.1	72.335	1135	219	74	969693	970778	286757	285669	3.68e-68	268
Contig_0001	NW_017264929.1	73.587	814	161	47	158968	159749	1333323	1332532	1.71e-66	263
Contig_0001	NW_017264929.1	71.771	1169	248	67	868679	869803	1223985	1225115	2.86e-64	255
Contig_0001	NW_017264929.1	73.318	877	161	57	969812	970648	1332686	1333529	2.86e-64	255
Contig_0001	NW_017264929.1	72.217	1051	216	60	868708	869715	211905	212922	1.03e-63	254
Contig_0001	NW_017264929.1	71.671	1059	227	58	281642	282665	509755	508735	2.25e-55	226
Contig_0001	NW_017264929.1	71.599	1088	228	65	1208247	1209292	509784	508736	2.9e-54	222
Contig_0001	NW_017264929.1	74.201	407	88	16	869150	869549	1334318	1333922	1.07e-33	154
Contig_0001	NW_017264929.1	92.784	97	4	2	537203	537299	888634	888541	1.08e-28	137
Contig_0001	NW_017264929.1	92.063	63	5	0	1024095	1024157	1499117	1499179	3.07e-14	89.8
Contig_0001	NW_017264929.1	92.063	63	5	0	1024095	1024157	1514456	1514394	3.07e-14	89.8
Contig_0001	NW_017264929.1	96	50	2	0	764956	765005	1122805	1122854	5.14e-12	82.4
Contig_0001	NW_017264940.1	82.118	1851	277	47	592296	594116	271040	272866	0	1535
Contig_0001	NW_017264940.1	88.742	151	9	5	537203	537352	268698	268841	6.38e-41	178
Contig_0001	NW_017264938.1	80.37	1946	230	88	1426917	1428782	593664	595537	0	1338
Contig_0001	NW_017264938.1	80.6	933	121	38	1429475	1430379	596246	597146	0	665
Contig_0001	NW_017264938.1	76.163	516	95	24	1028616	1029115	603962	604465	1.72e-61	246
Contig_0001	NW_017264938.1	97.561	41	1	0	738485	738525	169737	169697	1.11e-08	71.3
Contig_0001	NW_017264939.1	86.456	1137	151	1	591963	593096	481543	480407	0	1243
Contig_0001	NW_017264939.1	85.629	167	23	1	593294	593459	480413	480247	8.25e-40	174
Contig_0001	NW_017264939.1	97.778	90	1	1	1158303	1158392	446014	446102	1.07e-33	154
Contig_0001	NW_017264939.1	97.778	90	1	1	1158303	1158392	483048	482960	1.07e-33	154
Contig_0001	NW_017264939.1	95.522	67	2	1	1145874	1145940	446102	446037	3.05e-19	106
Contig_0001	NW_017264939.1	95.522	67	2	1	1145874	1145940	482960	483025	3.05e-19	106
Contig_0001	NW_017264948.1	81.098	1275	193	43	592868	594116	296025	297277	0	976
Contig_0001	NW_017264948.1	78.756	193	23	12	1369809	1369999	151607	151431	1.82e-21	113
Contig_0001	NW_017264948.1	93.333	45	3	0	60478	60522	124535	124491	1.44e-07	67.6
Contig_0001	NW_017264930.1	74.102	1336	260	70	1208174	1209465	261623	262916	2.61e-129	472
Contig_0001	NW_017264930.1	74.118	1105	213	54	281618	282687	261700	262766	2.71e-104	388
Contig_0001	NW_017264930.1	74.947	938	182	41	868793	869701	747088	746175	4.53e-102	381
Contig_0001	NW_017264930.1	74.642	978	176	57	1208249	1209189	1295678	1296620	1.27e-97	366
Contig_0001	NW_017264930.1	74.346	994	176	63	1208247	1209199	610705	609750	1.28e-92	350
Contig_0001	NW_017264930.1	74.421	950	175	53	281644	282561	1295707	1296620	1.65e-91	346
Contig_0001	NW_017264930.1	73.882	984	180	59	281618	282563	610702	609758	2.78e-84	322
Contig_0001	NW_017264930.1	74.316	841	162	43	868600	869409	609351	608534	7.8e-80	307
Contig_0001	NW_017264930.1	73.025	1038	212	58	868703	869703	261636	262642	1.01e-78	303
Contig_0001	NW_017264930.1	73.745	956	174	62	281642	282561	747089	746175	1.01e-78	303
Contig_0001	NW_017264930.1	72.995	985	183	70	1208247	1209189	747118	746175	3.68e-68	268
Contig_0001	NW_017264930.1	73.691	783	151	40	868924	869672	1225486	1224725	1.03e-63	254
Contig_0001	NW_017264930.1	71.92	1047	212	64	868794	869796	1295707	1296715	1.74e-56	230
Contig_0001	NW_017264930.1	90.116	172	10	6	537196	537361	1023215	1023385	1.35e-52	217
Contig_0001	NW_017264930.1	71.803	954	204	54	868798	869715	610670	609746	6.29e-51	211
Contig_0001	NW_017264930.1	90.303	165	9	6	537203	537361	1045780	1045617	2.26e-50	209
Contig_0001	NW_017264930.1	83.415	205	34	0	1112302	1112506	1580338	1580134	8.19e-45	191
Contig_0001	NW_017264930.1	72.379	782	153	50	1208416	1209157	1225486	1224728	2.95e-44	189
Contig_0001	NW_017264930.1	77.857	280	46	14	1205709	1205980	462949	463220	2.31e-35	159
Contig_0001	NW_017264930.1	81.034	174	24	9	654924	655092	462898	462729	1.81e-26	130
Contig_0001	NW_017264930.1	75	200	49	1	33323	33522	1382839	1382641	8.55e-15	91.6
Contig_0001	NW_017264930.1	100	46	0	0	678249	678294	453233	453278	3.98e-13	86.1
Contig_0001	NW_017264930.1	87.324	71	8	1	1112065	1112135	1580605	1580536	1.85e-11	80.5
Contig_0001	NW_017264930.1	95.745	47	2	0	433293	433339	567715	567669	2.39e-10	76.8
Contig_0001	NW_017264930.1	81.72	93	8	9	903925	904013	594808	594721	4e-08	69.4
Contig_0001	NW_017264930.1	91.489	47	4	0	657310	657356	459914	459868	5.18e-07	65.8
Contig_0001	NW_017264930.1	91.304	46	4	0	60478	60523	1392273	1392228	1.86e-06	63.9
Contig_0001	NW_017264928.1	73.843	1361	256	81	1208156	1209465	1883039	1881728	1.22e-122	449
Contig_0001	NW_017264928.1	75.385	975	181	47	1208247	1209190	549954	550900	1.24e-112	416
Contig_0001	NW_017264928.1	74.151	1149	212	68	1208243	1209348	1534313	1533207	4.5e-107	398
Contig_0001	NW_017264928.1	74.775	999	185	55	1208236	1209199	603577	602611	9.73e-104	387
Contig_0001	NW_017264928.1	75.237	949	159	56	1208274	1209189	1204035	1204940	4.53e-102	381
Contig_0001	NW_017264928.1	73.04	1365	254	90	1208060	1209367	1435819	1437126	5.86e-101	377
Contig_0001	NW_017264928.1	73.784	1110	220	54	1208275	1209348	1729484	1730558	2.73e-99	372
Contig_0001	NW_017264928.1	75.027	929	167	48	868793	869686	1437270	1438168	9.8e-99	370
Contig_0001	NW_017264928.1	73.747	1097	216	54	281618	282679	1534307	1533248	4.56e-97	364
Contig_0001	NW_017264928.1	73.615	1065	217	49	281642	282676	1729484	1730514	3.55e-93	351
Contig_0001	NW_017264928.1	73.741	1013	206	46	1208194	1209174	602096	601112	2.14e-90	342
Contig_0001	NW_017264928.1	73.908	939	190	48	868793	869700	1603045	1603959	2.15e-85	326
Contig_0001	NW_017264928.1	75.256	780	143	40	1208417	1209167	2121659	2120901	2.15e-85	326
Contig_0001	NW_017264928.1	77.604	576	98	23	868793	869349	1288732	1288169	1e-83	320
Contig_0001	NW_017264928.1	73.718	936	194	39	868793	869700	1533045	1532134	3.6e-83	318
Contig_0001	NW_017264928.1	75.032	781	146	40	281786	282539	2121659	2120901	1.3e-82	316
Contig_0001	NW_017264928.1	73.739	952	187	46	281642	282563	1436033	1436951	4.66e-82	315
Contig_0001	NW_017264928.1	72.838	1064	221	54	868677	869703	1730603	1731635	3.63e-78	302
Contig_0001	NW_017264928.1	72.939	1031	208	55	281553	282547	602106	601111	2.18e-75	292
Contig_0001	NW_017264928.1	72.683	1036	207	58	969645	970640	238471	237472	2.2e-70	276
Contig_0001	NW_017264928.1	71.259	1263	265	76	868603	869812	1534470	1533253	4.83e-57	231
Contig_0001	NW_017264928.1	71.317	1154	233	80	868602	869703	1435844	1436951	8.13e-50	207
Contig_0001	NW_017264928.1	71.821	983	198	63	1208247	1209188	1603015	1603959	8.13e-50	207
Contig_0001	NW_017264928.1	71.055	1147	239	78	868584	869679	602223	601119	2.28e-45	193
Contig_0001	NW_017264928.1	77.273	374	56	21	281569	281932	1437194	1437548	2.28e-45	193
Contig_0001	NW_017264928.1	72.518	695	154	32	869136	869811	1729835	1730511	8.19e-45	191
Contig_0001	NW_017264928.1	73.561	556	113	29	869139	869679	2121437	2120901	4.93e-42	182
Contig_0001	NW_017264928.1	77.008	361	54	21	281582	281932	1533108	1532767	1.77e-41	180
Contig_0001	NW_017264928.1	75.283	441	70	30	868647	869061	237396	237823	8.25e-40	174
Contig_0001	NW_017264928.1	73.356	593	108	41	1208272	1208838	1288737	1288169	8.25e-40	174
Contig_0001	NW_017264928.1	76.667	360	56	21	1208214	1208563	1437207	1437548	8.25e-40	174
Contig_0001	NW_017264928.1	77.517	298	42	19	281642	281932	1288733	1288454	2.99e-34	156
Contig_0001	NW_017264928.1	75.138	362	58	23	1208214	1208563	1533108	1532767	8.37e-30	141
Contig_0001	NW_017264928.1	75.338	296	51	16	281642	281932	1603044	1603322	3.03e-24	122
Contig_0001	NW_017264928.1	87.209	86	10	1	1379096	1379181	651061	650977	1.84e-16	97.1
Contig_0001	NW_017264928.1	78.981	157	19	10	433304	433447	1283233	1283078	6.61e-16	95.3
Contig_0001	NW_017264937.1	81.049	591	83	25	1205409	1205981	579621	580200	5.69e-121	444
Contig_0001	NW_017264937.1	74.91	1108	194	67	1208210	1209275	216261	217326	1.59e-116	429
Contig_0001	NW_017264937.1	74.389	1105	205	60	281580	282647	216263	217326	3.48e-108	401
Contig_0001	NW_017264937.1	75.458	819	154	40	281779	282571	294871	294074	2.74e-94	355
Contig_0001	NW_017264937.1	74.023	1024	195	58	1208212	1209199	295062	294074	3.55e-93	351
Contig_0001	NW_017264937.1	75.062	810	157	37	281779	282563	332711	333500	3.58e-88	335
Contig_0001	NW_017264937.1	73.533	903	187	43	969564	970435	217335	216454	1.69e-76	296
Contig_0001	NW_017264937.1	73.934	821	165	43	969645	970435	333512	332711	3.65e-73	285
Contig_0001	NW_017264937.1	72.212	1130	235	67	868708	869796	216243	217334	7.91e-70	274
Contig_0001	NW_017264937.1	73.358	822	168	42	969645	970435	294070	294871	7.96e-65	257
Contig_0001	NW_017264937.1	73.366	811	165	39	158968	159749	416200	416988	1.03e-63	254
Contig_0001	NW_017264937.1	74.435	575	125	21	869151	869715	294632	294070	6.24e-56	228
Contig_0001	NW_017264937.1	76.858	471	66	29	45277	45719	854801	854346	2.25e-55	226
Contig_0001	NW_017264937.1	74.138	580	118	28	869139	869703	332938	333500	6.29e-51	211
Contig_0001	NW_017264937.1	74.715	526	84	36	970284	970789	628641	629137	2.95e-44	189
Contig_0001	NW_017264937.1	78.142	183	26	9	179595	179764	226054	225873	1.1e-18	104
Contig_0001	NW_017264937.1	84.466	103	16	0	1205124	1205226	579261	579363	3.95e-18	102
Contig_0001	NW_017264937.1	89.062	64	7	0	283714	283777	395288	395351	1.85e-11	80.5
Contig_0001	NW_017264942.1	74.827	1156	201	70	1208238	1209347	393526	392415	7.37e-120	440
Contig_0001	NW_017264942.1	73.693	1167	227	63	1208165	1209290	308367	309494	4.53e-102	381
Contig_0001	NW_017264942.1	74.17	1084	198	61	281642	282686	393488	392448	2.11e-100	375
Contig_0001	NW_017264942.1	73.247	1084	208	65	969530	970571	392445	393488	1e-83	320
Contig_0001	NW_017264942.1	72.934	1101	199	80	969559	970607	309493	308440	7.85e-75	291
Contig_0001	NW_017264942.1	72.024	983	199	62	969629	970571	234294	233348	2.9e-54	222
Contig_0001	NW_017264932.1	74.688	1122	206	62	1208122	1209199	968025	969112	5.73e-116	427
Contig_0001	NW_017264932.1	73.491	1309	241	82	1208212	1209465	1205272	1204015	4.5e-107	398
Contig_0001	NW_017264932.1	73.901	1046	197	59	969645	970646	969116	968103	1.28e-92	350
Contig_0001	NW_017264932.1	73.287	1153	224	64	281577	282687	1205275	1204165	1.65e-91	346
Contig_0001	NW_017264932.1	73.74	1032	200	54	281578	282571	968114	969112	2.76e-89	339
Contig_0001	NW_017264932.1	73.694	1034	187	54	1208209	1209190	1066998	1067998	7.74e-85	324
Contig_0001	NW_017264932.1	71.769	1176	244	76	868591	869715	967978	969116	3.7e-63	252
Contig_0001	NW_017264932.1	71.624	1170	242	73	868584	869703	1205418	1204289	2.88e-59	239
Contig_0001	NW_017264932.1	73.913	713	126	49	970097	970778	1204732	1205415	4.83e-57	231
Contig_0001	NW_017264932.1	87.736	106	6	5	616814	616912	468311	468206	1.41e-22	117
Contig_0001	NW_017264932.1	87.736	106	6	5	616814	616912	470785	470890	1.41e-22	117
Contig_0001	NW_017264932.1	95.745	47	2	0	266668	266714	107269	107223	2.39e-10	76.8
Contig_0001	NW_017264932.1	100	33	0	0	885138	885170	560464	560432	6.7e-06	62.1
Contig_0001	NW_017264941.1	75.224	1005	180	55	1208222	1209190	411778	410807	1.61e-111	412
Contig_0001	NW_017264941.1	74.618	981	182	52	281616	282563	411752	410806	9.8e-99	370
Contig_0001	NW_017264941.1	72.004	943	207	48	868793	869703	411723	410806	2.25e-55	226
Contig_0001	NW_017264936.1	74.437	1021	190	54	1208194	1209175	169289	168301	7.58e-100	374
Contig_0001	NW_017264936.1	74.3	1035	193	62	1208195	1209190	309658	310658	9.8e-99	370
Contig_0001	NW_017264936.1	73.679	1041	188	70	1208201	1209197	375761	374763	2.15e-85	326
Contig_0001	NW_017264936.1	77.011	609	109	25	1380170	1380764	139106	138515	1e-83	320
Contig_0001	NW_017264936.1	74.353	811	157	43	969657	970435	168285	169076	4.69e-77	298
Contig_0001	NW_017264936.1	74.217	830	151	53	969644	970435	310672	309868	2.82e-74	289
Contig_0001	NW_017264936.1	71.982	1085	200	82	969644	970673	374756	375791	8.08e-55	224
Contig_0001	NW_017264936.1	87.73	163	14	5	537204	537361	577524	577363	3.81e-43	185
Contig_0001	NW_017264936.1	71.838	838	159	62	969644	970435	312201	311395	3.84e-38	169
Contig_0001	NW_017264947.1	75.141	885	168	43	518609	519467	62007	62865	3.53e-98	368
Contig_0001	NW_017264947.1	76.935	659	101	45	518609	519242	173086	173718	5.98e-86	327
Contig_0001	NW_017264947.1	75.962	416	69	29	371995	372394	62464	62864	3.81e-43	185
Contig_0001	NW_017264947.1	74.129	402	76	26	372011	372404	69668	69287	8.37e-30	141
Contig_0001	NW_017264947.1	71.875	384	83	22	1208682	1209054	34259	33890	1.11e-13	87.9
Contig_0001	NW_017264947.1	97.561	41	1	0	869019	869059	34429	34389	1.11e-08	71.3
Contig_0001	NW_017264947.1	74.877	203	28	17	168643	168829	62625	62820	1.11e-08	71.3
Contig_0001	NW_017264947.1	94.872	39	2	0	281893	281931	34427	34389	6.7e-06	62.1
Contig_0001	NW_017264934.1	73.834	986	181	64	281616	282562	271167	272114	1e-83	320
Contig_0001	NW_017264934.1	74.105	950	166	57	1208247	1209157	1047884	1048792	3.6e-83	318
Contig_0001	NW_017264934.1	73.55	983	189	57	1208247	1209190	399809	398859	2.17e-80	309
Contig_0001	NW_017264934.1	73.406	1004	185	61	1208194	1209155	900570	901533	1.3e-77	300
Contig_0001	NW_017264934.1	76.117	649	110	33	281577	282204	900586	901210	4.69e-77	298
Contig_0001	NW_017264934.1	75.035	713	135	38	1208475	1209160	774989	775685	7.85e-75	291
Contig_0001	NW_017264934.1	74.857	700	119	41	970108	970778	901117	900446	4.76e-67	265
Contig_0001	NW_017264934.1	74.96	619	113	36	281844	282437	774989	775590	1.72e-61	246
Contig_0001	NW_017264934.1	71.797	1085	200	94	868677	869702	271077	272114	6.29e-51	211
Contig_0001	NW_017264934.1	72.327	795	165	45	868581	869344	900440	901210	4.89e-47	198
Contig_0001	NW_017264934.1	72.727	715	135	52	969693	970370	775680	774989	3.81e-43	185
Contig_0001	NW_017264934.1	74.664	446	91	21	869139	869574	775154	775587	6.38e-41	178
Contig_0001	NW_017264946.1	78.788	231	44	5	673226	673453	332746	332518	1.39e-32	150
Contig_0001	NW_017264946.1	86.607	112	14	1	673343	673453	333074	332963	3.03e-24	122
Contig_0001	NW_017264945.1	77.536	276	43	12	868800	869060	184888	185159	5e-32	148
Contig_0001	NW_017264945.1	81.699	153	26	2	673282	673433	282666	282817	2.34e-25	126
Contig_0001	NW_017264943.1	86.607	112	14	1	673343	673453	224284	224173	3.03e-24	122
Contig_0001	NW_017264943.1	86.607	112	14	1	673343	673453	224748	224637	3.03e-24	122
Contig_0001	NW_017264943.1	86.607	112	14	1	673343	673453	225212	225101	3.03e-24	122
Contig_0001	NW_017264943.1	91.304	46	2	2	804142	804186	225960	225916	6.7e-06	62.1
Contig_0002	NW_017264929.1	84.51	24112	2574	812	521661	545154	1213192	1189624	0	22762
Contig_0002	NW_017264929.1	85.969	21830	2034	713	356005	377301	1356671	1335338	0	22393
Contig_0002	NW_017264929.1	84.966	17926	1922	574	16314	33814	1686646	1669069	0	17459
Contig_0002	NW_017264929.1	87.626	15128	1295	393	90108	104951	1613069	1598235	0	17032
Contig_0002	NW_017264929.1	85.747	16488	1641	515	556856	572935	1177862	1161676	0	16774
Contig_0002	NW_017264929.1	84.752	17176	1722	619	634713	651407	1097751	1080992	0	16380
Contig_0002	NW_017264929.1	82.274	19846	2501	744	306057	325358	1380116	1399488	0	16220
Contig_0002	NW_017264929.1	89.498	13198	870	359	595314	608238	1139098	1126144	0	16218
Contig_0002	NW_017264929.1	83.431	17521	2043	633	666733	683817	1065450	1048354	0	15479
Contig_0002	NW_017264929.1	87.488	13411	1294	257	276827	289999	1418468	1431732	0	15115
Contig_0002	NW_017264929.1	85.003	15356	1465	558	215205	230166	1496824	1481913	0	14826
Contig_0002	NW_017264929.1	85.665	14043	1454	421	328741	342504	1450156	1436394	0	14264
Contig_0002	NW_017264929.1	84.167	15247	1622	534	799791	814639	951778	936926	0	14052
Contig_0002	NW_017264929.1	85.847	13100	1441	299	577473	590350	1157304	1144396	0	13538
Contig_0002	NW_017264929.1	88.496	11300	973	194	46034	57174	1656761	1645630	0	13363
Contig_0002	NW_017264929.1	85.389	12922	1314	428	175201	187842	1538005	1525378	0	12874
Contig_0002	NW_017264929.1	84.32	12506	1217	526	464949	477076	1264256	1252117	0	11544
Contig_0002	NW_017264929.1	81.72	14212	1632	668	719645	733362	1031457	1017718	0	10960
Contig_0002	NW_017264929.1	88.535	8705	611	266	65689	74215	1637260	1628765	0	10189
Contig_0002	NW_017264929.1	83.583	10635	1358	285	382284	392716	1328967	1318519	0	9609
Contig_0002	NW_017264929.1	82.174	11489	1414	456	149462	160638	1563728	1552562	0	9286
Contig_0002	NW_017264929.1	86.82	8543	717	292	205189	213516	1505622	1497274	0	9160
Contig_0002	NW_017264929.1	81.038	11913	1575	489	623075	634657	1109884	1098326	0	8853
Contig_0002	NW_017264929.1	89.948	6795	555	85	246046	252770	1465503	1458767	0	8647
Contig_0002	NW_017264929.1	83.693	9542	1072	318	777519	786835	974641	965359	0	8554
Contig_0002	NW_017264929.1	82.876	9659	1240	315	684072	693507	1048095	1038628	0	8292
Contig_0002	NW_017264929.1	86.685	7683	632	248	37896	45374	1665087	1657592	0	8159
Contig_0002	NW_017264929.1	85.349	8184	847	246	268543	276534	1410146	1418169	0	8146
Contig_0002	NW_017264929.1	85.425	8055	735	306	234556	242410	1477536	1469721	0	7965
Contig_0002	NW_017264929.1	83.404	8990	973	348	941964	950659	913189	921953	0	7856
Contig_0002	NW_017264929.1	89.723	6130	477	113	163759	169803	1549388	1543327	0	7688
Contig_0002	NW_017264929.1	89.839	6141	396	159	143263	149309	1570011	1564005	0	7673
Contig_0002	NW_017264929.1	87.98	6198	540	154	483554	489641	1249392	1243290	0	7129
Contig_0002	NW_017264929.1	82.856	8481	875	381	57505	65716	1645311	1637141	0	7071
Contig_0002	NW_017264929.1	85.64	6915	669	226	433470	440186	1287026	1280238	0	6970
Contig_0002	NW_017264929.1	84.096	7231	881	217	105115	112177	1598083	1590954	0	6734
Contig_0002	NW_017264929.1	83.403	7411	870	271	416672	423898	1300596	1293362	0	6540
Contig_0002	NW_017264929.1	87.988	5636	490	138	737007	742558	1015455	1009923	0	6484
Contig_0002	NW_017264929.1	84.024	7067	759	268	77630	84523	1625578	1618709	0	6455
Contig_0002	NW_017264929.1	86.545	6020	516	197	396406	402261	1315027	1309138	0	6359
Contig_0002	NW_017264929.1	83.857	6690	838	176	500184	506731	1235171	1228582	0	6148
Contig_0002	NW_017264929.1	83.928	6751	735	245	759764	766325	992627	986038	0	6133
Contig_0002	NW_017264929.1	84.459	6589	564	294	747751	754095	1004624	998252	0	6071
Contig_0002	NW_017264929.1	87.835	4817	455	90	494202	498950	1241161	1236408	0	5528
Contig_0002	NW_017264929.1	86.882	5016	498	119	169824	174736	1543268	1538310	0	5470
Contig_0002	NW_017264929.1	93.457	3668	175	46	112612	116229	1590516	1586864	0	5384
Contig_0002	NW_017264929.1	83.97	5677	692	159	199141	204681	1511708	1506114	0	5241
Contig_0002	NW_017264929.1	83.373	5840	680	219	440275	445955	1280179	1274472	0	5136
Contig_0002	NW_017264929.1	87.137	4688	350	175	208961	213516	1511733	1516299	0	5083
Contig_0002	NW_017264929.1	86.35	4901	346	185	608254	612993	1124854	1120116	0	5046
Contig_0002	NW_017264929.1	87.908	4383	408	91	192307	196614	1521031	1516696	0	5046
Contig_0002	NW_017264929.1	87.937	4352	318	134	916578	920836	892821	897058	0	4937
Contig_0002	NW_017264929.1	86.192	4512	448	132	7608	12008	1695208	1690761	0	4719
Contig_0002	NW_017264929.1	83.815	5227	563	179	453921	459007	1273272	1268189	0	4704
Contig_0002	NW_017264929.1	85.983	4416	422	123	253144	257442	1458178	1453843	0	4543
Contig_0002	NW_017264929.1	86.845	4067	381	108	122971	126950	1580050	1576051	0	4405
Contig_0002	NW_017264929.1	81.234	5915	622	351	770099	775745	982091	976397	0	4324
Contig_0002	NW_017264929.1	84.554	4506	429	191	128247	132611	1574794	1570415	0	4218
Contig_0002	NW_017264929.1	83.83	4663	511	170	296008	300536	1370079	1374632	0	4209
Contig_0002	NW_017264929.1	85.079	4202	394	173	230254	234340	1481854	1477771	0	4071
Contig_0002	NW_017264929.1	86.826	3727	319	114	825113	828737	927253	923597	0	4004
Contig_0002	NW_017264929.1	83.001	4618	485	206	754230	758669	998084	993589	0	3903
Contig_0002	NW_017264929.1	79.762	5712	780	267	924756	930283	902740	908259	0	3797
Contig_0002	NW_017264929.1	83.31	4302	509	146	405856	410029	1305085	1300865	0	3773
Contig_0002	NW_017264929.1	85.049	3866	384	131	662630	666376	1069595	1065805	0	3759
Contig_0002	NW_017264929.1	82.468	4603	509	212	788505	792953	963264	958806	0	3755
Contig_0002	NW_017264929.1	84.783	3851	327	181	34142	37889	1668828	1665134	0	3626
Contig_0002	NW_017264929.1	87.037	3294	316	74	302504	305754	1376598	1379823	0	3615
Contig_0002	NW_017264929.1	91.095	2695	147	51	74255	76910	1628765	1626125	0	3561
Contig_0002	NW_017264929.1	87.639	3147	264	101	590208	593304	1144421	1141350	0	3541
Contig_0002	NW_017264929.1	86.194	3303	348	81	260977	264210	1402702	1405965	0	3474
Contig_0002	NW_017264929.1	81.125	4588	531	230	743122	747547	1009199	1004785	0	3365
Contig_0002	NW_017264929.1	79.723	5050	697	207	428164	433039	1292023	1287127	0	3350
Contig_0002	NW_017264929.1	83.699	3742	403	137	84806	88422	1618417	1614758	0	3339
Contig_0002	NW_017264929.1	90.972	2459	168	34	120481	122918	1582534	1580109	0	3262
Contig_0002	NW_017264929.1	81.491	4306	474	230	715360	719530	1035611	1031494	0	3238
Contig_0002	NW_017264929.1	86.362	3043	272	96	347921	350885	1364755	1361778	0	3188
Contig_0002	NW_017264929.1	89.106	2607	208	57	549604	552172	1185143	1182575	0	3171
Contig_0002	NW_017264929.1	92.366	2240	138	26	290744	292965	1432415	1434639	0	3158
Contig_0002	NW_017264929.1	82.251	3882	454	161	12211	15968	1690610	1686840	0	3134
Contig_0002	NW_017264929.1	88.03	2665	235	63	554089	556712	1180632	1178011	0	3077
Contig_0002	NW_017264929.1	84.015	3372	353	128	613096	616370	1120015	1116733	0	3070
Contig_0002	NW_017264929.1	81.432	4023	466	193	619106	622985	1113916	1110032	0	3031
Contig_0002	NW_017264929.1	85.455	3025	292	114	920784	923726	898466	901424	0	3013
Contig_0002	NW_017264929.1	80.785	4049	545	174	573173	577095	1161584	1157643	0	2952
Contig_0002	NW_017264929.1	81.905	3758	438	191	264409	268020	1406029	1409690	0	2950
Contig_0002	NW_017264929.1	84.728	3084	288	134	821824	824820	930535	927548	0	2916
Contig_0002	NW_017264929.1	86.543	2705	281	67	160817	163461	1552365	1549684	0	2902
Contig_0002	NW_017264929.1	81.816	3646	389	187	794562	798067	957051	953540	0	2808
Contig_0002	NW_017264929.1	85.018	2830	256	121	4	2758	1702717	1699981	0	2723
Contig_0002	NW_017264929.1	86.709	2498	238	70	480792	483251	1252101	1249660	0	2687
Contig_0002	NW_017264929.1	83.508	2965	296	108	393281	396176	1318078	1315238	0	2588
Contig_0002	NW_017264929.1	80.011	3737	520	167	514806	518410	1220317	1216676	0	2553
Contig_0002	NW_017264929.1	82.269	3147	346	141	658620	661636	1073653	1070589	0	2525
Contig_0002	NW_017264929.1	86.96	2293	212	69	344606	346840	1368020	1365757	0	2497
Contig_0002	NW_017264929.1	81.807	3155	405	133	651697	654765	1080741	1077670	0	2490
Contig_0002	NW_017264929.1	79.422	3980	445	253	116535	120326	1586503	1582710	0	2468
Contig_0002	NW_017264929.1	88.101	2059	180	46	257656	259678	1453643	1451614	0	2385
Contig_0002	NW_017264929.1	81.981	2797	343	111	518733	521452	1216356	1213644	0	2224
Contig_0002	NW_017264929.1	85.397	2116	234	58	353138	355208	1359536	1357451	0	2126
Contig_0002	NW_017264929.1	86.299	1956	189	69	459575	461487	1267621	1265702	0	2054
Contig_0002	NW_017264929.1	89.092	1696	122	45	325629	327285	1399747	1401418	0	2049
Contig_0002	NW_017264929.1	79.892	2964	449	123	506898	509772	1228403	1225498	0	2036
Contig_0002	NW_017264929.1	87.148	1844	135	73	197226	199026	1498270	1500054	0	1999
Contig_0002	NW_017264929.1	87.093	1844	136	73	197226	199026	1515303	1513519	0	1993
Contig_0002	NW_017264929.1	88.512	1593	152	27	552333	553915	1182399	1180828	0	1899
Contig_0002	NW_017264929.1	78.608	3090	486	127	242917	245917	1468538	1465535	0	1882
Contig_0002	NW_017264929.1	84.213	2046	200	82	403772	405742	1307190	1305193	0	1875
Contig_0002	NW_017264929.1	80.071	2529	365	103	545276	547734	1189487	1187028	0	1749
Contig_0002	NW_017264929.1	81.701	2257	230	136	816309	818450	934688	932500	0	1711
Contig_0002	NW_017264929.1	80.717	2287	298	98	654984	657217	1077414	1075218	0	1648
Contig_0002	NW_017264929.1	85.99	1556	159	43	512880	514404	1222248	1220721	0	1611
Contig_0002	NW_017264929.1	84.865	1632	191	37	351289	352898	1361383	1359786	0	1594
Contig_0002	NW_017264929.1	91	1200	61	32	820598	821795	931753	930599	0	1574
Contig_0002	NW_017264929.1	86.835	1466	117	48	697569	698996	1499976	1501403	0	1568
Contig_0002	NW_017264929.1	86.698	1466	118	49	697569	698996	1513597	1512171	0	1555
Contig_0002	NW_017264929.1	84.28	1673	147	70	798203	799768	953389	951726	0	1526
Contig_0002	NW_017264929.1	87.248	1388	112	52	511440	512793	1223686	1222330	0	1522
Contig_0002	NW_017264929.1	79.628	2204	344	85	616881	619027	1116216	1114061	0	1485
Contig_0002	NW_017264929.1	86.779	1248	128	30	793307	794536	958459	957231	0	1356
Contig_0002	NW_017264929.1	88.591	1043	79	24	923727	924753	901518	902536	0	1230
Contig_0002	NW_017264929.1	85.326	1213	135	31	587725	588922	1103924	1105108	0	1214
Contig_0002	NW_017264929.1	83.798	1290	157	38	627793	629053	1145755	1147021	0	1177
Contig_0002	NW_017264929.1	76.241	2277	356	141	516228	518385	1188383	1190593	0	1037
Contig_0002	NW_017264929.1	79.792	1440	229	50	593714	595104	1140874	1139448	0	990
Contig_0002	NW_017264929.1	85.91	951	79	39	379064	380002	1332000	1331093	0	963
Contig_0002	NW_017264929.1	88.342	772	64	15	2813	3575	1699868	1699114	0	904
Contig_0002	NW_017264929.1	76.985	1738	284	86	3621	5297	1699113	1697431	0	887
Contig_0002	NW_017264929.1	80.125	1278	159	80	776300	777504	975994	974739	0	865
Contig_0002	NW_017264929.1	83.283	987	94	43	88505	89432	1614711	1613737	0	843
Contig_0002	NW_017264929.1	79.984	1234	169	64	939726	940902	911010	912222	0	839
Contig_0002	NW_017264929.1	83.458	937	101	39	346921	347823	1365679	1364763	0	822
Contig_0002	NW_017264929.1	91.118	608	36	13	191507	192102	1521803	1521202	0	808
Contig_0002	NW_017264929.1	79.106	1297	149	83	814780	815999	936059	934808	0	782
Contig_0002	NW_017264929.1	85.807	768	64	31	260029	260764	1401751	1402505	0	773
Contig_0002	NW_017264929.1	88.006	667	59	16	499080	499735	1236297	1235641	0	769
Contig_0002	NW_017264929.1	85.139	794	69	37	327628	328387	1401751	1402529	0	767
Contig_0002	NW_017264929.1	85.325	770	73	28	260023	260764	1451286	1450529	0	760
Contig_0002	NW_017264929.1	83.99	837	82	39	381178	381992	1330042	1329236	0	756
Contig_0002	NW_017264929.1	85.219	778	66	33	327622	328367	1451286	1450526	0	754
Contig_0002	NW_017264929.1	78.903	1076	174	43	545301	546358	1217818	1218858	0	680
Contig_0002	NW_017264929.1	79.524	1050	135	56	914755	915764	890996	892005	0	675
Contig_0002	NW_017264929.1	79.268	1066	130	57	714318	715352	1036720	1035715	0	660
Contig_0002	NW_017264929.1	79.855	963	126	55	380099	381033	1330969	1330047	1.62e-180	641
Contig_0002	NW_017264929.1	78.327	1052	168	44	767976	768974	984253	983209	1.63e-175	625
Contig_0002	NW_017264929.1	86.308	577	66	11	189181	189750	1524314	1523744	9.8e-173	616
Contig_0002	NW_017264929.1	77.931	1015	187	34	732150	733148	923277	922284	9.87e-168	599
Contig_0002	NW_017264929.1	75.566	1326	256	54	618392	619669	1049785	1048480	1.65e-165	592
Contig_0002	NW_017264929.1	81.149	801	94	40	544187	544974	1216697	1217453	5.94e-165	590
Contig_0002	NW_017264929.1	85.74	561	56	19	657283	657835	1075196	1074652	2.15e-159	571
Contig_0002	NW_017264929.1	90.411	438	17	15	821322	821758	936228	936641	7.79e-154	553
Contig_0002	NW_017264929.1	86.011	529	25	27	453416	453914	1273826	1273317	2.2e-144	521
Contig_0002	NW_017264929.1	84.387	538	61	20	427059	427582	1293146	1292618	6.15e-140	507
Contig_0002	NW_017264929.1	80.917	676	79	32	190431	191090	1522921	1522280	2.23e-134	488
Contig_0002	NW_017264929.1	81.09	624	90	20	683076	683686	1113939	1113331	6.24e-130	473
Contig_0002	NW_017264929.1	91.124	338	27	3	7608	7945	1697247	1696913	2.26e-124	455
Contig_0002	NW_017264929.1	89.884	346	34	1	189807	190152	1523654	1523310	4.89e-121	444
Contig_0002	NW_017264929.1	87.037	378	43	6	188530	188904	1524969	1524595	2.29e-114	422
Contig_0002	NW_017264929.1	84.667	450	30	25	6944	7370	1695755	1695322	1.38e-111	412
Contig_0002	NW_017264929.1	76.817	798	144	32	490464	491239	1242516	1241738	4.96e-111	411
Contig_0002	NW_017264929.1	85.496	393	44	12	915945	916329	892182	892569	3.86e-107	398
Contig_0002	NW_017264929.1	82.526	475	53	20	657865	658322	1074553	1074092	6.46e-105	390
Contig_0002	NW_017264929.1	86.246	349	40	7	461918	462259	1265276	1264929	2.34e-99	372
Contig_0002	NW_017264929.1	74.651	931	189	42	293785	294687	469037	469948	3.03e-98	368
Contig_0002	NW_017264929.1	78.06	629	105	27	682398	683015	1114668	1114062	1.09e-97	366
Contig_0002	NW_017264929.1	80.282	497	79	14	517649	518135	1158571	1158084	6.56e-95	357
Contig_0002	NW_017264929.1	72.883	1287	254	73	509918	511155	1225209	1223969	2.36e-94	355
Contig_0002	NW_017264929.1	73.705	1004	219	38	293748	294723	1224187	1225173	1.1e-92	350
Contig_0002	NW_017264929.1	73.551	1070	217	51	509990	511025	469948	468911	3.95e-92	348
Contig_0002	NW_017264929.1	73.719	1073	201	66	1141782	1142813	469948	468916	5.1e-91	344
Contig_0002	NW_017264929.1	73.576	1071	210	59	1141780	1142813	1225139	1224105	1.84e-90	342
Contig_0002	NW_017264929.1	73.125	1120	235	52	444581	445659	1113333	1114427	6.6e-90	340
Contig_0002	NW_017264929.1	80.082	487	72	19	576172	576637	1217453	1216971	2.37e-89	339
Contig_0002	NW_017264929.1	73.518	1046	210	50	293569	294578	211908	212922	3.07e-88	335
Contig_0002	NW_017264929.1	72.592	1277	259	64	766772	768011	985589	984367	3.07e-88	335
Contig_0002	NW_017264929.1	90.385	260	18	5	742810	743068	1009559	1009306	3.07e-88	335
Contig_0002	NW_017264929.1	73.858	941	194	44	294884	295795	509754	508837	5.14e-86	327
Contig_0002	NW_017264929.1	73.695	977	198	44	293584	294530	285810	286757	1.85e-85	326
Contig_0002	NW_017264929.1	73.245	1054	207	60	510105	511118	1332526	1333544	4e-82	315
Contig_0002	NW_017264929.1	73.424	1031	195	62	1141897	1142886	1332526	1333518	1.44e-81	313
Contig_0002	NW_017264929.1	74.205	880	166	46	293572	294419	1333529	1332679	5.18e-81	311
Contig_0002	NW_017264929.1	73.025	1101	212	66	1141895	1142950	212918	211858	1.86e-80	309
Contig_0002	NW_017264929.1	73.388	977	194	49	1142051	1142993	286644	285700	8.66e-79	303
Contig_0002	NW_017264929.1	92.453	212	16	0	190175	190386	1523236	1523025	8.66e-79	303
Contig_0002	NW_017264929.1	79	500	55	37	290188	290663	1431897	1432370	1.45e-76	296
Contig_0002	NW_017264929.1	73.684	893	169	51	933421	934286	908669	909522	8.72e-74	287
Contig_0002	NW_017264929.1	72.346	1121	231	61	510147	511226	286757	285675	1.46e-71	279
Contig_0002	NW_017264929.1	93.085	188	13	0	775922	776109	976265	976078	1.89e-70	276
Contig_0002	NW_017264929.1	87.449	247	20	9	592545	592787	1139342	1139581	6.79e-70	274
Contig_0002	NW_017264929.1	74.889	677	131	33	682362	683015	1274472	1275132	2.44e-69	272
Contig_0002	NW_017264929.1	80.618	356	50	15	941084	941423	912277	912629	6.84e-65	257
Contig_0002	NW_017264929.1	72.259	1049	213	62	294802	295807	211909	212922	8.85e-64	254
Contig_0002	NW_017264929.1	93.976	166	10	0	820274	820439	932225	932060	3.18e-63	252
Contig_0002	NW_017264929.1	72.407	993	204	58	294841	295795	1224056	1225016	3.18e-63	252
Contig_0002	NW_017264929.1	72.352	944	203	46	294884	295795	589573	588656	5.33e-61	244
Contig_0002	NW_017264929.1	76.457	446	87	16	545430	545869	1159038	1159471	1.93e-55	226
Contig_0002	NW_017264929.1	82.246	276	33	9	344076	344348	1368553	1368291	6.94e-55	224
Contig_0002	NW_017264929.1	90.419	167	16	0	499760	499926	1235568	1235402	8.97e-54	220
Contig_0002	NW_017264929.1	76.009	446	88	18	575239	575676	1188869	1189303	1.5e-51	213
Contig_0002	NW_017264929.1	75.893	448	79	18	549373	549815	1116718	1117141	3.25e-48	202
Contig_0002	NW_017264929.1	77.285	361	61	18	618678	619027	1274783	1275133	1.96e-45	193
Contig_0002	NW_017264929.1	74.701	502	83	31	758704	759180	993466	992984	1.18e-42	183
Contig_0002	NW_017264929.1	75.289	433	77	27	376214	376625	1075066	1074643	1.52e-41	180
Contig_0002	NW_017264929.1	91.339	127	10	1	575014	575139	1161458	1161584	2.55e-39	172
Contig_0002	NW_017264929.1	73.002	563	117	32	295248	295795	1334310	1333768	4.27e-37	165
Contig_0002	NW_017264929.1	86.986	146	11	7	342891	343031	1435692	1435550	7.14e-35	158
Contig_0002	NW_017264929.1	85.161	155	14	9	127291	127441	1435706	1435557	1.19e-32	150
Contig_0002	NW_017264929.1	88.148	135	2	8	127311	127445	1575701	1575581	4.3e-32	148
Contig_0002	NW_017264929.1	73.684	456	84	27	1035122	1035570	916374	916800	5.56e-31	145
Contig_0002	NW_017264929.1	70.268	1046	239	60	293660	294668	509745	508735	2e-30	143
Contig_0002	NW_017264929.1	75.146	342	66	17	544808	545138	1158405	1158738	2e-30	143
Contig_0002	NW_017264929.1	92.632	95	7	0	197129	197223	1498940	1499034	9.3e-29	137
Contig_0002	NW_017264929.1	91.837	98	8	0	197129	197226	1514633	1514536	9.3e-29	137
Contig_0002	NW_017264929.1	83.803	142	21	2	544266	544406	1157870	1158010	1.2e-27	134
Contig_0002	NW_017264929.1	87.903	124	2	8	342909	343031	1575688	1575577	1.2e-27	134
Contig_0002	NW_017264929.1	82.979	141	22	2	576747	576886	1216916	1216777	2.01e-25	126
Contig_0002	NW_017264929.1	85.841	113	16	0	402405	402517	1309130	1309018	9.36e-24	121
Contig_0002	NW_017264929.1	80.519	154	26	4	1074149	1074300	1116201	1116050	4.36e-22	115
Contig_0002	NW_017264929.1	81.379	145	23	4	576743	576886	1190377	1190518	4.36e-22	115
Contig_0002	NW_017264929.1	88.298	94	10	1	816237	816329	934790	934697	5.64e-21	111
Contig_0002	NW_017264929.1	92.754	69	5	0	264282	264350	1405965	1406033	1.22e-17	100
Contig_0002	NW_017264929.1	78.182	165	26	9	1036912	1037071	917838	917997	1.58e-16	97.1
Contig_0002	NW_017264929.1	93.75	64	3	1	938119	938182	909685	909747	5.68e-16	95.3
Contig_0002	NW_017264929.1	86.585	82	9	2	1122280	1122360	596168	596088	2.64e-14	89.8
Contig_0002	NW_017264929.1	95	40	2	0	1120848	1120887	441386	441347	1.6e-06	63.9
Contig_0002	NW_017264929.1	100	33	0	0	1251378	1251410	441382	441350	5.76e-06	62.1
Contig_0002	NW_017264929.1	100	33	0	0	355523	355555	1357186	1357154	5.76e-06	62.1
Contig_0002	NW_017264946.1	84.5	15432	1578	569	1241286	1256316	75832	60814	0	14495
Contig_0002	NW_017264946.1	84.277	14571	1629	478	1197284	1211493	120001	105732	0	13605
Contig_0002	NW_017264946.1	83.853	13284	1565	439	1292153	1305145	22617	9623	0	12113
Contig_0002	NW_017264946.1	85.288	11528	1047	436	1211553	1222795	105524	94361	0	11293
Contig_0002	NW_017264946.1	87.674	9914	873	242	1115611	1125325	197872	207635	0	11215
Contig_0002	NW_017264946.1	85.084	11156	957	483	1090243	1100985	174174	185035	0	10730
Contig_0002	NW_017264946.1	85.025	9736	1014	352	1305191	1314692	9526	1	0	9492
Contig_0002	NW_017264946.1	84.208	9239	844	404	1224132	1233050	92957	84014	0	8410
Contig_0002	NW_017264946.1	83.56	8370	1009	276	835634	843774	342635	350866	0	7494
Contig_0002	NW_017264946.1	83.734	8238	757	370	1233273	1241223	83794	75853	0	7251
Contig_0002	NW_017264946.1	87.249	6313	525	185	1063990	1070159	244200	238025	0	6940
Contig_0002	NW_017264946.1	84.937	7117	682	274	1075744	1082644	233604	226662	0	6844
Contig_0002	NW_017264946.1	84.957	7033	738	227	1282408	1289265	33855	26968	0	6831
Contig_0002	NW_017264946.1	83.25	7433	760	347	1161260	1168461	155939	148761	0	6381
Contig_0002	NW_017264946.1	90.613	4783	302	92	1000833	1005532	293856	289138	0	6209
Contig_0002	NW_017264946.1	83.837	6756	709	272	1168638	1175191	147977	141403	0	6072
Contig_0002	NW_017264946.1	82.125	7105	764	309	1047630	1054459	256747	249874	0	5618
Contig_0002	NW_017264946.1	89.314	4492	309	130	1126868	1131254	208269	212694	0	5478
Contig_0002	NW_017264946.1	79.712	8069	1086	393	1175286	1183065	141301	133495	0	5323
Contig_0002	NW_017264946.1	86.966	4818	442	152	1183401	1188127	133286	128564	0	5247
Contig_0002	NW_017264946.1	85.711	4885	553	122	1259960	1264758	56045	51220	0	5020
Contig_0002	NW_017264946.1	83.468	5698	559	268	977323	982735	321657	316058	0	4950
Contig_0002	NW_017264946.1	81.578	5944	702	258	829460	835154	335394	341193	0	4547
Contig_0002	NW_017264946.1	83.889	4953	430	257	1154419	1159181	162752	157978	0	4386
Contig_0002	NW_017264946.1	85.397	3876	393	137	1276076	1279881	40130	36358	0	3862
Contig_0002	NW_017264946.1	81.915	4689	541	225	991525	996077	307305	302788	0	3677
Contig_0002	NW_017264946.1	82.956	4330	474	170	1054417	1058671	249877	245737	0	3664
Contig_0002	NW_017264946.1	82.188	4525	473	218	1268217	1272570	48040	43678	0	3583
Contig_0002	NW_017264946.1	84.222	3543	380	128	1192999	1196451	124890	128343	0	3280
Contig_0002	NW_017264946.1	82.402	4063	417	227	1135027	1138898	216493	220448	0	3267
Contig_0002	NW_017264946.1	85.195	3357	299	146	1131470	1134716	212902	216170	0	3264
Contig_0002	NW_017264946.1	85.357	3196	331	98	1272699	1275818	43530	40396	0	3182
Contig_0002	NW_017264946.1	86.689	3005	236	113	1070247	1073120	237775	234804	0	3182
Contig_0002	NW_017264946.1	82.962	3498	382	164	997030	1000410	306188	302788	0	2961
Contig_0002	NW_017264946.1	79.432	4614	564	268	1147066	1151454	170154	165701	0	2907
Contig_0002	NW_017264946.1	87.339	2638	201	94	1111812	1114357	194046	196642	0	2898
Contig_0002	NW_017264946.1	83.755	3084	321	133	974305	977267	324769	321745	0	2754
Contig_0002	NW_017264946.1	84.057	2879	292	124	1039521	1042328	264785	262003	0	2619
Contig_0002	NW_017264946.1	84.766	2698	276	94	1264805	1267440	51128	48504	0	2580
Contig_0002	NW_017264946.1	89.295	1943	145	46	1256811	1258726	60327	58421	0	2377
Contig_0002	NW_017264946.1	85.217	2354	210	98	1010662	1012914	283859	281543	0	2292
Contig_0002	NW_017264946.1	82.599	2701	345	91	1044563	1047203	259800	257165	0	2268
Contig_0002	NW_017264946.1	88.059	1901	185	30	967422	969306	300341	298467	0	2215
Contig_0002	NW_017264946.1	83.143	2533	317	76	1289606	1292057	25108	22605	0	2211
Contig_0002	NW_017264946.1	83.143	2456	244	130	1139367	1141706	220875	223276	0	2085
Contig_0002	NW_017264946.1	82.889	2513	224	138	1151558	1153961	165621	163206	0	2069
Contig_0002	NW_017264946.1	83.838	2079	246	64	1280080	1282104	36181	34139	0	1895
Contig_0002	NW_017264946.1	83.516	2099	227	68	1103478	1105494	185610	187671	0	1849
Contig_0002	NW_017264946.1	79.441	2753	392	131	986078	988773	312728	310093	0	1788
Contig_0002	NW_017264946.1	77.973	3237	423	205	1106437	1109532	188704	191791	0	1760
Contig_0002	NW_017264946.1	82.356	2131	236	91	1008279	1010319	286276	284196	0	1724
Contig_0002	NW_017264946.1	79.222	2647	395	112	1084286	1086837	226574	223988	0	1698
Contig_0002	NW_017264946.1	86.658	1514	142	43	1191393	1192867	121807	123299	0	1622
Contig_0002	NW_017264946.1	81.753	1940	249	77	1159272	1161157	157919	156031	0	1524
Contig_0002	NW_017264946.1	84.63	1633	124	86	1036840	1038401	267363	265787	0	1507
Contig_0002	NW_017264946.1	84.325	1614	159	67	1042827	1044416	261481	259938	0	1493
Contig_0002	NW_017264946.1	80.861	1975	258	95	1006324	1008250	288272	286370	0	1443
Contig_0002	NW_017264946.1	88.533	1186	72	42	1258699	1259848	58393	57236	0	1378
Contig_0002	NW_017264946.1	80.862	1740	227	79	1273071	1274742	46594	44893	0	1271
Contig_0002	NW_017264946.1	78.883	2112	263	123	1088007	1090032	172083	174097	0	1260
Contig_0002	NW_017264946.1	80.729	1728	220	90	1269670	1271348	43143	41480	0	1242
Contig_0002	NW_017264946.1	75.787	2858	412	196	1031702	1034431	272732	270027	0	1186
Contig_0002	NW_017264946.1	85.207	1183	127	35	1222974	1224132	94197	93039	0	1171
Contig_0002	NW_017264946.1	85.849	1060	96	36	1125348	1126373	195084	194045	0	1077
Contig_0002	NW_017264946.1	86.155	939	93	29	1105512	1106427	187731	188655	0	979
Contig_0002	NW_017264946.1	85.552	969	99	32	1035911	1036858	268391	267443	0	976
Contig_0002	NW_017264946.1	80.082	1456	170	96	1109691	1111087	191936	193330	0	972
Contig_0002	NW_017264946.1	78.703	1634	201	104	983640	985189	314832	313262	0	953
Contig_0002	NW_017264946.1	76.72	1817	304	83	1025118	1026890	279344	277603	0	902
Contig_0002	NW_017264946.1	78.993	1371	216	55	1189383	1190726	120001	121326	0	870
Contig_0002	NW_017264946.1	84.24	901	131	9	1063044	1063935	245188	244290	0	867
Contig_0002	NW_017264946.1	76.429	1697	272	99	972047	973678	327903	329536	0	800
Contig_0002	NW_017264946.1	80.724	1022	108	60	1038473	1039452	265775	264801	0	713
Contig_0002	NW_017264946.1	81.786	851	109	35	990409	991242	308430	307609	0	671
Contig_0002	NW_017264946.1	93.096	449	19	2	1190972	1191408	121326	121774	0	647
Contig_0002	NW_017264946.1	77.361	932	113	72	1034706	1035587	269778	268895	1.35e-126	462
Contig_0002	NW_017264946.1	80.152	660	75	43	952762	953399	333819	333194	1.76e-120	442
Contig_0002	NW_017264946.1	86.575	365	43	6	1275305	1275666	44191	43830	3.86e-107	398
Contig_0002	NW_017264946.1	85.859	396	28	19	953724	954113	332882	332509	1.39e-106	396
Contig_0002	NW_017264946.1	81.439	528	54	27	1188688	1189199	119502	120001	1.8e-105	392
Contig_0002	NW_017264946.1	85.606	396	28	20	954274	954662	332882	332509	2.32e-104	388
Contig_0002	NW_017264946.1	87.069	348	36	8	1272072	1272414	40906	40563	3.01e-103	385
Contig_0002	NW_017264946.1	94.071	253	8	6	953314	953562	332758	332509	5.03e-101	377
Contig_0002	NW_017264946.1	85.309	388	19	31	953398	953752	333120	332738	1.09e-97	366
Contig_0002	NW_017264946.1	84.91	391	22	32	953949	954312	333120	332740	5.07e-96	361
Contig_0002	NW_017264946.1	85.215	372	24	27	954499	954855	333120	332765	8.48e-94	353
Contig_0002	NW_017264946.1	80.81	469	54	24	985289	985733	313267	312811	3.07e-88	335
Contig_0002	NW_017264946.1	89.831	236	21	3	1062689	1062922	245479	245245	1.12e-77	300
Contig_0002	NW_017264946.1	79.469	414	60	21	1005740	1006136	288933	288528	8.79e-69	270
Contig_0002	NW_017264946.1	90.196	153	12	3	1183181	1183331	133437	133286	1.51e-46	196
Contig_0002	NW_017264946.1	82.143	224	27	8	1271544	1271766	41443	41232	1.52e-41	180
Contig_0002	NW_017264946.1	79.412	272	39	16	1042054	1042318	315869	315608	1.97e-40	176
Contig_0002	NW_017264946.1	85.799	169	17	7	983007	983173	315771	315608	2.55e-39	172
Contig_0002	NW_017264946.1	82.609	207	20	15	982985	983183	262200	262002	3.3e-38	169
Contig_0002	NW_017264946.1	88.55	131	11	4	1087110	1087238	223711	223583	2.57e-34	156
Contig_0002	NW_017264946.1	97.701	87	2	0	835068	835154	341762	341676	1.19e-32	150
Contig_0002	NW_017264946.1	80	215	28	14	945149	945356	269355	269149	5.56e-31	145
Contig_0002	NW_017264946.1	80.606	165	18	9	835199	835350	341276	341439	4.36e-22	115
Contig_0002	NW_017264946.1	98.361	61	1	0	954440	954500	333254	333194	7.29e-20	108
Contig_0002	NW_017264946.1	98.361	61	1	0	953890	953950	333254	333194	7.29e-20	108
Contig_0002	NW_017264946.1	95.385	65	3	0	1029420	1029484	277205	277141	9.43e-19	104
Contig_0002	NW_017264946.1	94.828	58	3	0	1211487	1211544	105659	105602	7.34e-15	91.6
Contig_0002	NW_017264946.1	75.61	205	27	18	1030906	1031099	273361	273169	1.59e-11	80.5
Contig_0002	NW_017264946.1	100	43	0	0	835403	835445	342398	342440	1.59e-11	80.5
Contig_0002	NW_017264946.1	79.464	112	16	7	1120782	1120890	65806	65699	2.66e-09	73.1
Contig_0002	NW_017264946.1	86.364	66	6	3	835199	835262	341593	341529	3.44e-08	69.4
Contig_0002	NW_017264946.1	95.122	41	2	0	1251376	1251416	203157	203197	4.45e-07	65.8
Contig_0002	NW_017264935.1	89.795	2342	228	10	882912	885245	781915	784253	0	2990
Contig_0002	NW_017264935.1	73.84	1185	237	56	509973	511118	448077	449227	8.3e-109	403
Contig_0002	NW_017264935.1	73.756	1166	224	66	1141780	1142902	448092	449218	1.08e-102	383
Contig_0002	NW_017264935.1	73.316	1173	236	58	293572	294704	449212	448077	5.07e-96	361
Contig_0002	NW_017264935.1	88.179	313	21	11	953253	953553	1193550	1193242	1.82e-95	359
Contig_0002	NW_017264935.1	75.31	806	161	31	293785	294566	314549	315340	3.05e-93	351
Contig_0002	NW_017264935.1	95.045	222	11	0	953883	954104	1193463	1193242	1.1e-92	350
Contig_0002	NW_017264935.1	94.595	222	11	1	954433	954653	1193463	1193242	1.84e-90	342
Contig_0002	NW_017264935.1	73.536	956	198	41	510099	511025	315352	314423	1.44e-81	313
Contig_0002	NW_017264935.1	72.448	1107	235	57	1141895	1142964	315348	314275	6.74e-75	291
Contig_0002	NW_017264935.1	72.437	1034	206	65	294802	295791	1036617	1037615	6.84e-65	257
Contig_0002	NW_017264935.1	74.138	580	121	26	295230	295796	231428	231991	1.5e-51	213
Contig_0002	NW_017264933.1	88.549	2192	239	11	882927	885110	612664	610477	0	2647
Contig_0002	NW_017264933.1	87.507	1761	202	8	885159	886918	608976	607233	0	2017
Contig_0002	NW_017264933.1	86.728	648	79	4	882921	883561	612917	613564	0	713
Contig_0002	NW_017264933.1	74.897	243	37	18	1140436	1140665	1099458	1099227	2.64e-14	89.8
Contig_0002	NW_017264933.1	79.439	107	18	4	162037	162141	784692	784796	2.66e-09	73.1
Contig_0002	NW_017264933.1	95.455	44	1	1	210846	210889	815761	815803	3.44e-08	69.4
Contig_0002	NW_017264933.1	80.488	82	16	0	570137	570218	1099443	1099362	1.6e-06	63.9
Contig_0002	NW_017264940.1	87.042	1173	141	8	882922	884086	272209	271040	0	1314
Contig_0002	NW_017264940.1	94.643	112	5	1	983071	983182	242960	243070	2.55e-39	172
Contig_0002	NW_017264940.1	97.03	101	3	0	1042216	1042316	242960	243060	9.17e-39	171
Contig_0002	NW_017264940.1	97.03	101	3	0	1042219	1042319	268456	268356	9.17e-39	171
Contig_0002	NW_017264940.1	97.03	101	3	0	983074	983174	268456	268356	9.17e-39	171
Contig_0002	NW_017264940.1	76.873	307	50	20	473691	473988	246426	246720	9.23e-34	154
Contig_0002	NW_017264939.1	86.766	1141	139	10	883287	884419	480407	481543	0	1260
Contig_0002	NW_017264939.1	85.119	168	24	1	882922	883088	480246	480413	9.17e-39	171
Contig_0002	NW_017264939.1	92.391	92	7	0	1042220	1042311	446362	446271	4.33e-27	132
Contig_0002	NW_017264939.1	92.391	92	7	0	983075	983166	446362	446271	4.33e-27	132
Contig_0002	NW_017264939.1	92.391	92	7	0	983075	983166	482700	482791	4.33e-27	132
Contig_0002	NW_017264939.1	92.391	92	7	0	1042220	1042311	482700	482791	4.33e-27	132
Contig_0002	NW_017264943.1	77.532	1402	239	48	934828	936184	29590	30960	0	774
Contig_0002	NW_017264943.1	83.862	347	28	23	953949	954274	224794	224455	2.41e-79	305
Contig_0002	NW_017264943.1	83.815	346	31	20	953398	953724	224794	224455	2.41e-79	305
Contig_0002	NW_017264943.1	83.285	347	30	23	953949	954274	225258	224919	5.21e-76	294
Contig_0002	NW_017264943.1	83.237	346	33	20	953398	953724	225258	224919	5.21e-76	294
Contig_0002	NW_017264943.1	84.713	314	24	19	954499	954795	224794	224488	1.88e-75	292
Contig_0002	NW_017264943.1	93.367	196	9	3	954499	954690	225258	225063	8.72e-74	287
Contig_0002	NW_017264943.1	94.479	163	9	0	953949	954111	224330	224168	3.18e-63	252
Contig_0002	NW_017264943.1	94.479	163	9	0	953398	953560	224330	224168	3.18e-63	252
Contig_0002	NW_017264943.1	93.865	163	9	1	954499	954660	224330	224168	5.33e-61	244
Contig_0002	NW_017264943.1	81.277	235	24	18	934777	934997	152414	152186	2.55e-39	172
Contig_0002	NW_017264943.1	82.278	158	20	7	954345	954500	224553	224402	1.56e-26	130
Contig_0002	NW_017264943.1	82.278	158	20	7	953795	953950	224553	224402	1.56e-26	130
Contig_0002	NW_017264943.1	100	67	0	0	954434	954500	224932	224866	7.24e-25	124
Contig_0002	NW_017264943.1	100	67	0	0	953884	953950	224932	224866	7.24e-25	124
Contig_0002	NW_017264943.1	100	61	0	0	953339	953399	224462	224402	1.57e-21	113
Contig_0002	NW_017264943.1	100	61	0	0	953339	953399	224926	224866	1.57e-21	113
Contig_0002	NW_017264943.1	96.552	58	2	0	954443	954500	225383	225326	1.58e-16	97.1
Contig_0002	NW_017264943.1	96.552	58	2	0	953893	953950	225383	225326	1.58e-16	97.1
Contig_0002	NW_017264943.1	96.552	58	2	0	953342	953399	225383	225326	1.58e-16	97.1
Contig_0002	NW_017264943.1	93.617	47	3	0	1251895	1251941	321298	321344	9.56e-09	71.3
Contig_0002	NW_017264943.1	83.824	68	9	2	102014	102080	74147	74081	1.6e-06	63.9
Contig_0002	NW_017264943.1	100	33	0	0	322327	322359	341184	341216	5.76e-06	62.1
Contig_0002	NW_017264948.1	88.87	593	65	1	882922	883513	296619	296027	0	728
Contig_0002	NW_017264948.1	82.051	117	6	10	127323	127439	292375	292476	3.42e-13	86.1
Contig_0002	NW_017264948.1	81.739	115	7	7	342908	343022	292376	292476	1.23e-12	84.2
Contig_0002	NW_017264928.1	72.672	2298	458	132	293569	295778	1435953	1438168	1.64e-170	608
Contig_0002	NW_017264928.1	72.39	2213	463	120	293660	295795	1729494	1731635	1e-157	566
Contig_0002	NW_017264928.1	72.596	2080	439	104	293785	295792	1534154	1532134	1.29e-156	562
Contig_0002	NW_017264928.1	73.146	1389	274	78	509837	511173	1881728	1883069	6.42e-110	407
Contig_0002	NW_017264928.1	75.175	858	165	38	293751	294578	603446	602607	5.07e-96	361
Contig_0002	NW_017264928.1	72.741	1317	262	72	293572	294838	1883000	1881731	8.48e-94	353
Contig_0002	NW_017264928.1	75	848	166	34	293748	294566	550071	550901	1.1e-92	350
Contig_0002	NW_017264928.1	74.292	953	179	50	1141895	1142813	602611	603531	1.84e-90	342
Contig_0002	NW_017264928.1	73.139	1169	227	64	1141780	1142902	1881879	1883006	2.37e-89	339
Contig_0002	NW_017264928.1	73.931	959	189	46	510099	511025	602607	603536	1.43e-86	329
Contig_0002	NW_017264928.1	73.84	948	192	38	1141895	1142813	550909	549989	1.85e-85	326
Contig_0002	NW_017264928.1	73.881	961	186	45	510099	511025	550913	549984	6.65e-85	324
Contig_0002	NW_017264928.1	74.2	938	164	57	293661	294564	1204047	1204940	8.6e-84	320
Contig_0002	NW_017264928.1	77.604	576	98	23	294884	295440	1288732	1288169	8.6e-84	320
Contig_0002	NW_017264928.1	73.751	941	189	50	294884	295792	1603045	1603959	1.11e-82	316
Contig_0002	NW_017264928.1	73.706	947	172	55	510113	511025	1204940	1204037	4.03e-77	298
Contig_0002	NW_017264928.1	74.389	777	155	36	293792	294542	2121659	2120901	1.88e-75	292
Contig_0002	NW_017264928.1	73.439	945	169	59	1141905	1142813	1204940	1204042	1.46e-71	279
Contig_0002	NW_017264928.1	72.498	1069	221	54	1141780	1142811	1730524	1729492	5.25e-71	278
Contig_0002	NW_017264928.1	71.603	1148	252	57	509916	511025	1730596	1729485	1.48e-61	246
Contig_0002	NW_017264928.1	73.091	799	163	43	510117	510885	2120883	2121659	8.91e-59	237
Contig_0002	NW_017264928.1	73.18	783	154	47	1141927	1142677	2120901	2121659	4.15e-57	231
Contig_0002	NW_017264928.1	71.579	1045	225	59	294802	295807	237460	238471	3.23e-53	219
Contig_0002	NW_017264928.1	71.854	1041	203	70	294803	295795	1534362	1533364	1.16e-52	217
Contig_0002	NW_017264928.1	71.512	1025	206	71	294802	295779	602096	601111	1.51e-46	196
Contig_0002	NW_017264928.1	71.47	1041	208	71	294802	295795	1435953	1436951	5.44e-46	195
Contig_0002	NW_017264928.1	73.448	580	126	25	295227	295793	1729835	1730399	1.96e-45	193
Contig_0002	NW_017264928.1	72.01	811	172	46	293786	294563	1603171	1603959	2.53e-44	189
Contig_0002	NW_017264928.1	72.073	709	148	45	295085	295771	2121581	2120901	1.19e-37	167
Contig_0002	NW_017264928.1	70.225	1021	234	53	293578	294563	1533119	1532134	9.3e-29	137
Contig_0002	NW_017264928.1	76.573	286	44	16	293660	293938	1437279	1437548	3.34e-28	135
Contig_0002	NW_017264928.1	72.145	578	113	35	293660	294212	1288723	1288169	4.33e-27	132
Contig_0002	NW_017264928.1	72.544	397	75	28	473720	474099	817065	816686	4.39e-17	99
Contig_0002	NW_017264928.1	84.694	98	15	0	763144	763241	1290342	1290245	4.39e-17	99
Contig_0002	NW_017264928.1	82.292	96	14	2	763315	763407	1290137	1290042	1.59e-11	80.5
Contig_0002	NW_017264928.1	82.143	84	9	4	610333	610416	1581754	1581677	1.24e-07	67.6
Contig_0002	NW_017264934.1	81.183	558	74	24	1274209	1274742	269057	269607	8.24e-114	420
Contig_0002	NW_017264934.1	80.714	560	81	25	1270819	1271360	269064	269614	4.96e-111	411
Contig_0002	NW_017264934.1	82.371	329	38	14	1271587	1271911	269827	270139	3.16e-68	268
Contig_0002	NW_017264934.1	74.388	613	124	27	293850	294440	774989	775590	4.15e-57	231
Contig_0002	NW_017264934.1	72.471	959	176	77	294884	295794	271196	272114	5.36e-56	228
Contig_0002	NW_017264934.1	73.798	603	119	32	1142042	1142619	775577	774989	3.25e-48	202
Contig_0002	NW_017264934.1	72.727	715	148	39	510142	510827	775685	774989	1.51e-46	196
Contig_0002	NW_017264934.1	73.712	563	110	31	294802	295341	900570	901117	3.27e-43	185
Contig_0002	NW_017264934.1	74.614	453	86	28	295230	295669	775154	775590	2.55e-39	172
Contig_0002	NW_017264934.1	91.803	122	10	0	1275300	1275421	270259	270380	9.17e-39	171
Contig_0002	NW_017264934.1	96.97	99	3	0	1272081	1272179	270282	270380	1.19e-37	167
Contig_0002	NW_017264934.1	76.829	164	30	6	1274827	1274987	269836	269994	3.42e-13	86.1
Contig_0002	NW_017264931.1	74.617	1044	195	50	293572	294578	616895	615885	1.39e-106	396
Contig_0002	NW_017264931.1	75.866	808	156	32	293785	294568	232878	233670	1.81e-100	375
Contig_0002	NW_017264931.1	74.125	1028	195	52	1141895	1142885	615889	616882	1.82e-95	359
Contig_0002	NW_017264931.1	75	856	163	40	293748	294572	297514	298349	3.95e-92	348
Contig_0002	NW_017264931.1	73.031	1168	240	58	510099	511226	615885	617017	1.84e-90	342
Contig_0002	NW_017264931.1	73.538	1043	211	51	510108	511116	233671	232660	8.54e-89	337
Contig_0002	NW_017264931.1	75	816	151	45	1141900	1142684	233671	232878	5.14e-86	327
Contig_0002	NW_017264931.1	73.967	968	181	50	1141895	1142819	453357	452418	1.85e-85	326
Contig_0002	NW_017264931.1	73.819	974	185	48	293644	294574	452411	453357	2.39e-84	322
Contig_0002	NW_017264931.1	72.829	1163	228	67	510111	511226	532919	531798	1.11e-82	316
Contig_0002	NW_017264931.1	73.706	947	190	50	1141897	1142813	298349	297432	4e-82	315
Contig_0002	NW_017264931.1	73.333	1050	200	64	294802	295807	616898	615885	4e-82	315
Contig_0002	NW_017264931.1	72.751	1134	231	61	1141903	1142994	532919	531822	5.18e-81	311
Contig_0002	NW_017264931.1	74.416	813	157	41	293785	294566	532127	532919	3.12e-78	302
Contig_0002	NW_017264931.1	73.472	965	186	47	510103	511024	453357	452420	1.12e-77	300
Contig_0002	NW_017264931.1	73.459	957	184	53	510105	511025	298349	297427	1.45e-76	296
Contig_0002	NW_017264931.1	72.805	1048	205	66	294793	295797	232660	233670	1.13e-72	283
Contig_0002	NW_017264931.1	72.521	968	187	64	294885	295803	452420	453357	6.89e-60	241
Contig_0002	NW_017264931.1	72.5	960	187	64	294882	295801	635556	634634	2.48e-59	239
Contig_0002	NW_017264931.1	71.95	1041	207	70	294802	295795	531917	532919	1.93e-55	226
Contig_0002	NW_017264931.1	73.928	583	126	25	295230	295801	297782	298349	5.4e-51	211
Contig_0002	NW_017264931.1	71.429	1050	198	82	510111	511108	1254182	1253183	1.18e-42	183
Contig_0002	NW_017264931.1	96.078	51	2	0	610259	610309	750925	750975	1.23e-12	84.2
Contig_0002	NW_017264932.1	74.495	1039	202	49	293576	294578	968105	969116	1.8e-105	392
Contig_0002	NW_017264932.1	74.119	1078	210	55	1141895	1142932	969112	968064	3.89e-102	381
Contig_0002	NW_017264932.1	73.605	1057	204	56	510099	511112	969116	968092	8.54e-89	337
Contig_0002	NW_017264932.1	73.138	1128	213	63	1141895	1142967	1068007	1066915	2.39e-84	322
Contig_0002	NW_017264932.1	74.088	822	159	37	293785	294566	1067192	1067999	2.43e-74	289
Contig_0002	NW_017264932.1	72.452	1089	223	52	510099	511139	1068011	1066952	5.25e-71	278
Contig_0002	NW_017264932.1	72.095	1050	219	63	294802	295807	968097	969116	4.12e-62	248
Contig_0002	NW_017264932.1	71.552	1044	206	75	294802	295795	1205291	1204289	4.21e-47	198
Contig_0002	NW_017264932.1	73.571	420	85	23	473685	474093	1047137	1047541	9.3e-29	137
Contig_0002	NW_017264932.1	91.429	70	6	0	102015	102084	345285	345216	1.58e-16	97.1
Contig_0002	NW_017264936.1	75.816	827	154	37	293751	294548	169112	168303	5.03e-101	377
Contig_0002	NW_017264936.1	75.184	814	148	47	1141903	1142684	310659	309868	3.07e-88	335
Contig_0002	NW_017264936.1	75.126	792	155	34	510127	510892	168301	169076	1.1e-87	333
Contig_0002	NW_017264936.1	74.66	809	161	37	293785	294566	309868	310659	3.09e-83	318
Contig_0002	NW_017264936.1	74.874	796	150	39	1141919	1142684	168301	169076	1.11e-82	316
Contig_0002	NW_017264936.1	72.779	1047	222	50	510098	511109	310672	309654	1.45e-76	296
Contig_0002	NW_017264936.1	74.958	599	111	37	295230	295811	168847	168271	2.48e-59	239
Contig_0002	NW_017264936.1	72.057	1045	200	78	294802	295795	311185	312188	5.36e-56	228
Contig_0002	NW_017264936.1	79.878	164	30	2	19766	19929	102096	102256	1.21e-22	117
Contig_0002	NW_017264936.1	76.623	154	34	2	1140436	1140588	815642	815490	1.23e-12	84.2
Contig_0002	NW_017264936.1	97.674	43	1	0	20219	20261	102508	102550	7.39e-10	75
Contig_0002	NW_017264937.1	74.439	1025	190	54	1141903	1142891	416988	416000	1.81e-100	375
Contig_0002	NW_017264937.1	91.903	247	17	3	171381	171624	229872	229626	1.84e-90	342
Contig_0002	NW_017264937.1	72.421	950	190	60	294884	295795	216328	217243	8.91e-59	237
Contig_0002	NW_017264937.1	73.986	592	123	29	295230	295807	294644	294070	5.4e-51	211
Contig_0002	NW_017264937.1	73.883	582	117	30	295230	295795	332938	333500	1.17e-47	200
Contig_0002	NW_017264937.1	71.05	1057	223	66	294802	295813	629001	627983	1.52e-41	180
Contig_0002	NW_017264937.1	77.551	196	41	3	1120773	1120967	843171	842978	4.36e-22	115
Contig_0002	NW_017264937.1	79.245	159	26	6	1251376	1251529	843095	842939	9.43e-19	104
Contig_0002	NW_017264930.1	74.709	945	173	54	294884	295793	747088	746175	5.07e-96	361
Contig_0002	NW_017264930.1	73.243	1110	196	76	510099	511155	609746	610807	5.18e-81	311
Contig_0002	NW_017264930.1	72.993	1059	214	63	294775	295795	261618	262642	2.41e-79	305
Contig_0002	NW_017264930.1	74.213	826	159	44	293785	294578	610549	609746	1.45e-76	296
Contig_0002	NW_017264930.1	74.242	726	140	38	294802	295500	609239	608534	5.29e-66	261
Contig_0002	NW_017264930.1	72.746	954	192	50	1141895	1142813	609750	610670	1.9e-65	259
Contig_0002	NW_017264930.1	72.545	947	189	55	294885	295793	1295707	1296620	1.92e-60	243
Contig_0002	NW_017264930.1	73.376	785	151	44	295015	295764	1225486	1224725	2.48e-59	239
Contig_0002	NW_017264930.1	71.79	1106	218	79	294753	295807	610808	609746	5.36e-56	228
Contig_0002	NW_017264930.1	72.14	944	185	67	293660	294564	747079	746175	4.18e-52	215
Contig_0002	NW_017264930.1	90	120	9	3	127323	127441	1024108	1023991	3.32e-33	152
Contig_0002	NW_017264930.1	90	120	9	3	127323	127441	1044894	1045011	3.32e-33	152
Contig_0002	NW_017264930.1	89.256	121	9	4	342908	343026	1024107	1023989	4.3e-32	148
Contig_0002	NW_017264930.1	89.256	121	9	4	342908	343026	1044895	1045013	4.3e-32	148
Contig_0002	NW_017264930.1	84.821	112	10	4	1251376	1251482	813123	813232	2.62e-19	106
Contig_0002	NW_017264930.1	97.561	41	1	0	1120850	1120890	813123	813163	9.56e-09	71.3
Contig_0002	NW_017264941.1	74.446	947	184	44	1141897	1142813	410800	411718	2.36e-94	355
Contig_0002	NW_017264941.1	73.328	1151	230	56	510098	511209	410793	411905	8.48e-94	353
Contig_0002	NW_017264941.1	74.822	842	172	33	293751	294566	411633	410806	5.1e-91	344
Contig_0002	NW_017264941.1	71.941	948	200	56	294884	295795	411723	410806	1.16e-52	217
Contig_0002	NW_017264941.1	90.164	122	11	1	127319	127440	349712	349832	7.14e-35	158
Contig_0002	NW_017264941.1	88.889	126	11	3	342908	343032	349717	349840	3.32e-33	152
Contig_0002	NW_017264942.1	72.933	1149	227	63	510012	511116	309494	308386	2.39e-84	322
Contig_0002	NW_017264942.1	72.844	1171	229	70	1141804	1142928	309494	308367	3.09e-83	318
Contig_0002	NW_017264942.1	72.964	1154	219	74	293560	294665	308386	309494	1.11e-82	316
Contig_0002	NW_017264945.1	96.552	174	6	0	953358	953531	282641	282814	2.43e-74	289
Contig_0002	NW_017264945.1	96.552	174	6	0	953909	954082	282641	282814	2.43e-74	289
Contig_0002	NW_017264945.1	95.977	174	6	1	954459	954631	282641	282814	4.06e-72	281
Contig_0002	NW_017264945.1	77.899	276	42	12	294891	295151	184888	185159	9.23e-34	154
Contig_0002	NW_017264938.1	88.43	121	13	1	342908	343027	426250	426130	5.56e-31	145
Contig_0002	NW_017264938.1	86.923	130	14	3	127324	127452	426250	426123	2e-30	143
Contig_0002	NW_017264938.1	87.037	54	7	0	1041564	1041617	273140	273193	5.76e-06	62.1
Contig_0002	NW_017264947.1	76	200	41	6	378353	378548	34269	34073	1.58e-16	97.1
Contig_0002	NW_017264947.1	97.561	41	1	0	295110	295150	34429	34389	9.56e-09	71.3
Contig_0002	NW_017264947.1	97.436	39	1	0	293899	293937	34427	34389	1.24e-07	67.6
Contig_0003	NW_017264948.1	86.098	26774	2467	857	112573	138717	121239	147386	0	27663
Contig_0003	NW_017264948.1	82.425	29263	3547	1147	30222	58635	57826	29311	0	24074
Contig_0003	NW_017264948.1	81.986	12024	1402	517	100903	112487	109495	121193	0	9500
Contig_0003	NW_017264948.1	82.648	11157	1319	428	89882	100730	98629	109476	0	9308
Contig_0003	NW_017264948.1	91.158	5180	305	102	189864	194957	198752	203864	0	6887
Contig_0003	NW_017264948.1	84.001	7494	813	261	146795	154101	155347	162641	0	6841
Contig_0003	NW_017264948.1	83.822	6311	685	222	206054	212221	213914	220031	0	5688
Contig_0003	NW_017264948.1	86.016	5399	430	205	233828	239092	242800	248007	0	5487
Contig_0003	NW_017264948.1	83.115	6094	716	245	268618	274542	277693	283642	0	5264
Contig_0003	NW_017264948.1	83.651	5829	476	339	1	5607	13331	18904	0	5044
Contig_0003	NW_017264948.1	84.44	4910	515	168	157947	162724	166516	171308	0	4604
Contig_0003	NW_017264948.1	84.771	4242	437	153	80246	84378	87281	91422	0	4061
Contig_0003	NW_017264948.1	84.795	4196	396	176	261637	265708	270670	274747	0	3991
Contig_0003	NW_017264948.1	85.145	3864	378	129	72341	76119	79331	83083	0	3775
Contig_0003	NW_017264948.1	89.637	2702	192	53	24025	26664	64118	61443	0	3358
Contig_0003	NW_017264948.1	79.32	5353	676	283	255206	260317	264167	269329	0	3354
Contig_0003	NW_017264948.1	81.146	4450	529	219	179769	184062	188810	193105	0	3284
Contig_0003	NW_017264948.1	84.906	3359	357	97	76233	79499	83212	86512	0	3256
Contig_0003	NW_017264948.1	88.182	2674	275	32	66614	69262	70929	73586	0	3149
Contig_0003	NW_017264948.1	81.013	4303	460	247	229482	233621	238473	242581	0	3090
Contig_0003	NW_017264948.1	83.599	3329	414	101	58698	61945	29173	25896	0	3001
Contig_0003	NW_017264948.1	82.925	3432	414	127	26728	30079	61323	57984	0	2933
Contig_0003	NW_017264948.1	87.013	2672	240	88	170899	173508	180014	182640	0	2913
Contig_0003	NW_017264948.1	82.566	3476	414	141	275026	278418	284139	287505	0	2885
Contig_0003	NW_017264948.1	83.572	3208	345	136	6486	9591	19917	23044	0	2837
Contig_0003	NW_017264948.1	82.699	3127	268	150	20693	23664	67506	64498	0	2525
Contig_0003	NW_017264948.1	86.113	2434	215	89	241078	243421	250275	252675	0	2508
Contig_0003	NW_017264948.1	80.45	3468	485	147	212338	215722	220051	223408	0	2470
Contig_0003	NW_017264948.1	85.215	2516	242	95	185138	187616	194061	196483	0	2466
Contig_0003	NW_017264948.1	83.812	2749	269	127	243433	246071	252720	255402	0	2449
Contig_0003	NW_017264948.1	85.83	2343	253	59	144080	146371	152624	154938	0	2414
Contig_0003	NW_017264948.1	84.05	2326	263	65	173608	175862	182752	185040	0	2141
Contig_0003	NW_017264948.1	83.408	2447	259	100	247996	250355	257148	259534	0	2134
Contig_0003	NW_017264948.1	93.46	1422	82	11	523813	525231	158401	156988	0	2100
Contig_0003	NW_017264948.1	80.863	2827	408	96	279840	282585	288960	291734	0	2100
Contig_0003	NW_017264948.1	88.03	1838	125	65	265956	267736	275004	276803	0	2087
Contig_0003	NW_017264948.1	82.841	1795	220	61	140606	142365	149259	151000	0	1528
Contig_0003	NW_017264948.1	81.565	1942	225	89	215738	217620	223474	225341	0	1480
Contig_0003	NW_017264948.1	78.18	2461	395	114	164255	166625	95203	92795	0	1439
Contig_0003	NW_017264948.1	84.693	1496	128	70	187962	189406	196854	198299	0	1400
Contig_0003	NW_017264948.1	74.396	3558	650	197	164255	167654	172701	176155	0	1282
Contig_0003	NW_017264948.1	79.783	1840	253	90	177704	179487	186772	188548	0	1227
Contig_0003	NW_017264948.1	82.272	1461	174	54	250354	251780	259610	261019	0	1184
Contig_0003	NW_017264948.1	83.187	1368	128	66	196994	198307	206042	207361	0	1158
Contig_0003	NW_017264948.1	82.949	1302	158	44	530250	531523	150542	149277	0	1116
Contig_0003	NW_017264948.1	75.436	2467	375	167	224548	226904	235951	238296	0	985
Contig_0003	NW_017264948.1	83.219	1162	105	48	252355	253494	261464	262557	0	983
Contig_0003	NW_017264948.1	82.96	1115	125	45	217592	218666	225345	226434	0	946
Contig_0003	NW_017264948.1	80.221	1355	168	67	154488	155778	163117	164435	0	926
Contig_0003	NW_017264948.1	79.958	1437	131	113	199763	201099	208982	210361	0	913
Contig_0003	NW_017264948.1	84.928	909	118	17	246966	247865	256255	257153	0	902
Contig_0003	NW_017264948.1	76.928	1686	265	94	156070	157707	164723	166332	0	845
Contig_0003	NW_017264948.1	83.296	886	97	21	220340	221192	228874	229741	0	769
Contig_0003	NW_017264948.1	77.613	1483	183	109	176188	177590	185327	186740	0	761
Contig_0003	NW_017264948.1	75.134	1677	262	115	204228	205805	212009	213629	0	643
Contig_0003	NW_017264948.1	77.66	1128	183	57	70766	71860	75241	76332	4.28e-175	623
Contig_0003	NW_017264948.1	80.546	879	111	35	142978	143818	151515	152371	1.54e-174	621
Contig_0003	NW_017264948.1	82.337	753	98	28	260731	261463	269760	270497	1.54e-174	621
Contig_0003	NW_017264948.1	78.157	966	162	41	278504	279448	287636	288573	5.66e-159	569
Contig_0003	NW_017264948.1	81.003	758	84	34	203331	204049	211090	211826	2.65e-152	547
Contig_0003	NW_017264948.1	79.784	742	120	27	162974	163706	171407	172127	9.67e-142	512
Contig_0003	NW_017264948.1	85.341	498	56	11	146325	146815	154931	155418	7.53e-138	499
Contig_0003	NW_017264948.1	84.63	514	38	32	195212	195702	204020	204515	4.56e-130	473
Contig_0003	NW_017264948.1	83.57	493	65	15	87681	88164	24594	24109	2.77e-122	448
Contig_0003	NW_017264948.1	82.961	493	64	19	667095	667577	24122	24604	3.6e-116	427
Contig_0003	NW_017264948.1	82.961	493	64	19	669345	669827	24122	24604	3.6e-116	427
Contig_0003	NW_017264948.1	82.239	518	70	19	87674	88180	68526	69032	3.6e-116	427
Contig_0003	NW_017264948.1	82.239	518	70	17	87674	88180	95576	96082	3.6e-116	427
Contig_0003	NW_017264948.1	75.534	1030	166	64	195930	196917	204935	205920	3.6e-116	427
Contig_0003	NW_017264948.1	83.054	478	59	12	223121	223593	233965	234425	2.81e-112	414
Contig_0003	NW_017264948.1	82.305	486	63	20	669350	669824	69000	68527	7.86e-108	399
Contig_0003	NW_017264948.1	82.305	486	63	20	667100	667574	69000	68527	7.86e-108	399
Contig_0003	NW_017264948.1	82.099	486	64	20	669350	669824	96050	95577	3.66e-106	394
Contig_0003	NW_017264948.1	82.099	486	64	20	667100	667574	96050	95577	3.66e-106	394
Contig_0003	NW_017264948.1	77.637	711	108	40	221490	222163	230081	230777	2.2e-103	385
Contig_0003	NW_017264948.1	87.537	337	27	14	202929	203262	210631	210955	1.32e-100	375
Contig_0003	NW_017264948.1	92.075	265	19	2	201352	201615	210632	210895	1.71e-99	372
Contig_0003	NW_017264948.1	78.12	585	101	24	168429	169000	177084	177654	1.04e-91	346
Contig_0003	NW_017264948.1	83.204	387	53	11	135902	136281	245127	245508	3.73e-91	344
Contig_0003	NW_017264948.1	82.039	412	42	23	222313	222706	233193	233590	1.75e-84	322
Contig_0003	NW_017264948.1	77.018	570	98	26	139443	139999	147956	148505	1.06e-76	296
Contig_0003	NW_017264948.1	92.683	205	15	0	154101	154305	162712	162916	1.06e-76	296
Contig_0003	NW_017264948.1	96.023	176	4	3	195747	195919	204610	204785	8.26e-73	283
Contig_0003	NW_017264948.1	87.952	249	17	10	253758	253998	262848	263091	2.97e-72	281
Contig_0003	NW_017264948.1	82.335	334	45	14	187258	187588	218861	219183	3.84e-71	278
Contig_0003	NW_017264948.1	78.013	473	77	23	63829	64289	24603	24146	1.79e-69	272
Contig_0003	NW_017264948.1	80.716	363	57	11	17065	17422	24240	24594	6.43e-69	270
Contig_0003	NW_017264948.1	80.716	363	57	11	19025	19382	24240	24594	6.43e-69	270
Contig_0003	NW_017264948.1	80.108	372	57	11	19025	19389	95937	95576	3.87e-66	261
Contig_0003	NW_017264948.1	80.108	372	57	11	17065	17429	95937	95576	3.87e-66	261
Contig_0003	NW_017264948.1	79.839	372	58	13	19025	19389	68887	68526	1.8e-64	255
Contig_0003	NW_017264948.1	79.839	372	58	13	17065	17429	68887	68526	1.8e-64	255
Contig_0003	NW_017264948.1	77.586	464	74	23	63829	64278	95574	96021	6.47e-64	254
Contig_0003	NW_017264948.1	77.378	473	72	28	732196	732647	24146	24604	3.01e-62	248
Contig_0003	NW_017264948.1	77.053	475	78	26	63829	64289	68524	68981	3.9e-61	244
Contig_0003	NW_017264948.1	90.761	184	13	4	184148	184329	193119	193300	1.4e-60	243
Contig_0003	NW_017264948.1	80.923	325	42	13	211022	211344	196140	196446	1.81e-59	239
Contig_0003	NW_017264948.1	77.174	460	68	29	732207	732644	96021	95577	8.43e-58	233
Contig_0003	NW_017264948.1	76.858	471	71	30	732196	732644	68981	68527	3.03e-57	231
Contig_0003	NW_017264948.1	84.874	238	27	7	199474	199710	208635	208864	3.03e-57	231
Contig_0003	NW_017264948.1	96.875	128	3	1	62202	62328	125367	125240	1.1e-51	213
Contig_0003	NW_017264948.1	78.512	363	46	29	219036	219370	226684	227042	1.42e-50	209
Contig_0003	NW_017264948.1	79.193	322	50	15	136904	137215	246182	246496	5.11e-50	207
Contig_0003	NW_017264948.1	96.748	123	4	0	62206	62328	25648	25526	1.84e-49	206
Contig_0003	NW_017264948.1	79.421	311	48	13	202277	202580	211522	211823	1.84e-49	206
Contig_0003	NW_017264948.1	90.26	154	15	0	142607	142760	151135	151288	2.38e-48	202
Contig_0003	NW_017264948.1	96.667	120	4	0	116625	116744	25529	25648	8.55e-48	200
Contig_0003	NW_017264948.1	93.13	131	9	0	222889	223019	233676	233806	1.43e-45	193
Contig_0003	NW_017264948.1	78.302	318	49	17	237314	237622	145596	145902	6.66e-44	187
Contig_0003	NW_017264948.1	85.714	182	21	5	138539	138717	149050	148871	6.66e-44	187
Contig_0003	NW_017264948.1	86.111	180	18	5	140222	140399	148876	149050	6.66e-44	187
Contig_0003	NW_017264948.1	85.556	180	19	5	140222	140399	147381	147207	3.1e-42	182
Contig_0003	NW_017264948.1	80.851	235	27	14	531695	531921	149095	148871	2.41e-38	169
Contig_0003	NW_017264948.1	80.508	236	28	14	531694	531921	147161	147386	3.12e-37	165
Contig_0003	NW_017264948.1	95.96	99	2	2	283776	283873	292748	292845	1.45e-35	159
Contig_0003	NW_017264948.1	89.744	117	9	3	218764	218877	226445	226561	1.13e-31	147
Contig_0003	NW_017264948.1	76.978	278	45	12	209146	209414	194471	194738	5.26e-30	141
Contig_0003	NW_017264948.1	91.919	99	7	1	209645	209742	194919	195017	6.8e-29	137
Contig_0003	NW_017264948.1	90.385	104	10	0	223874	223977	235388	235491	6.8e-29	137
Contig_0003	NW_017264948.1	100	49	0	0	532606	532654	150636	150588	5.37e-15	91.6
Contig_0003	NW_017264948.1	80.292	137	10	12	664205	664339	292373	292494	6.95e-14	87.9
Contig_0003	NW_017264948.1	80.87	115	8	9	283370	283484	292376	292476	4.18e-11	78.7
Contig_0003	NW_017264948.1	89.831	59	6	0	92012	92070	101103	101161	1.5e-10	76.8
Contig_0003	NW_017264941.1	86.296	21132	1787	739	367533	388049	56823	77460	0	21955
Contig_0003	NW_017264941.1	85.662	19054	1807	627	415718	434253	106355	125001	0	19197
Contig_0003	NW_017264941.1	83.608	20119	2195	771	502038	521585	195736	215322	0	17863
Contig_0003	NW_017264941.1	85.205	16749	1731	528	671666	687991	352194	368618	0	16512
Contig_0003	NW_017264941.1	83.365	17181	1947	634	807240	823896	485530	502323	0	15053
Contig_0003	NW_017264941.1	85.08	14913	1488	504	550186	564717	236734	251290	0	14532
Contig_0003	NW_017264941.1	85.505	14591	1330	468	480234	494367	171176	185438	0	14502
Contig_0003	NW_017264941.1	82.151	17726	2234	701	932683	949975	609648	626876	0	14347
Contig_0003	NW_017264941.1	85.166	14352	1542	381	625046	639111	310483	324533	0	14166
Contig_0003	NW_017264941.1	87.74	12308	1062	317	761416	773516	439814	451881	0	13956
Contig_0003	NW_017264941.1	86.074	13019	1115	483	847945	860592	526104	538795	0	13354
Contig_0003	NW_017264941.1	87.83	9096	809	228	689818	698736	370441	379415	0	10390
Contig_0003	NW_017264941.1	83.229	11925	1382	402	893605	905193	571773	583415	0	10371
Contig_0003	NW_017264941.1	86.888	9259	909	212	654708	663794	340180	349305	0	10091
Contig_0003	NW_017264941.1	85.1	9564	1046	243	734285	743660	412695	422067	0	9417
Contig_0003	NW_017264941.1	93.599	6249	245	102	436433	442590	127104	133288	0	9180
Contig_0003	NW_017264941.1	85.351	8649	935	223	332199	340658	26201	34706	0	8647
Contig_0003	NW_017264941.1	87.094	7911	690	214	465920	473641	156687	164455	0	8647
Contig_0003	NW_017264941.1	86.712	7962	796	200	773538	781346	451934	459786	0	8600
Contig_0003	NW_017264941.1	85.111	8852	833	286	881141	889719	559264	567903	0	8597
Contig_0003	NW_017264941.1	83.384	9461	1088	360	923123	932365	599790	608984	0	8316
Contig_0003	NW_017264941.1	87.2	7297	676	199	950283	957445	627183	634355	0	8063
Contig_0003	NW_017264941.1	84.17	8010	784	325	576975	584752	263686	271443	0	7321
Contig_0003	NW_017264941.1	84.204	7749	861	257	723873	731426	404226	411806	0	7193
Contig_0003	NW_017264941.1	84.287	7866	704	357	351771	359319	44729	52379	0	7188
Contig_0003	NW_017264941.1	85.716	6987	669	239	539144	545953	225715	232549	0	7070
Contig_0003	NW_017264941.1	86.764	5999	696	77	908404	914352	587043	592993	0	6589
Contig_0003	NW_017264941.1	87.112	5998	491	205	345411	351289	37790	43624	0	6534
Contig_0003	NW_017264941.1	86.117	6173	641	153	599037	605088	285329	291406	0	6453
Contig_0003	NW_017264941.1	83.331	7277	717	351	754007	761025	432411	439449	0	6261
Contig_0003	NW_017264941.1	85.813	6097	592	193	711559	717549	392058	397987	0	6215
Contig_0003	NW_017264941.1	82.102	7431	890	313	743803	751012	422209	429420	0	5949
Contig_0003	NW_017264941.1	81.708	7610	896	327	642691	650015	328081	335479	0	5884
Contig_0003	NW_017264941.1	86.283	5548	484	197	460159	465537	150885	156324	0	5773
Contig_0003	NW_017264941.1	86.869	5034	501	98	873081	878024	551207	556170	0	5487
Contig_0003	NW_017264941.1	86.102	5303	429	182	611942	617105	297963	303096	0	5426
Contig_0003	NW_017264941.1	84.45	5595	651	163	793035	798512	471391	476883	0	5310
Contig_0003	NW_017264941.1	90.43	4096	246	96	533873	537873	220423	224467	0	5258
Contig_0003	NW_017264941.1	83.923	5542	641	184	717739	723165	398148	403554	0	5068
Contig_0003	NW_017264941.1	84.054	5368	649	165	701155	706388	381855	387149	0	4979
Contig_0003	NW_017264941.1	86.066	4758	414	168	868153	872778	546043	550683	0	4883
Contig_0003	NW_017264941.1	85.401	4740	515	134	571595	576227	258231	262900	0	4756
Contig_0003	NW_017264941.1	85.485	4671	458	159	706672	711212	387419	391999	0	4667
Contig_0003	NW_017264941.1	86.686	4236	433	98	802839	806987	481079	485270	0	4577
Contig_0003	NW_017264941.1	89.265	3661	253	78	451722	455326	142438	146014	0	4455
Contig_0003	NW_017264941.1	86.165	4279	369	148	620644	624797	306186	310366	0	4416
Contig_0003	NW_017264941.1	84.005	4889	455	219	828653	833366	507166	511902	0	4394
Contig_0003	NW_017264941.1	85.53	4333	468	118	404113	408337	94653	98934	0	4381
Contig_0003	NW_017264941.1	85.53	4340	432	153	650311	654535	335773	340031	0	4355
Contig_0003	NW_017264941.1	86.658	4010	413	91	607172	611111	293482	297439	0	4329
Contig_0003	NW_017264941.1	88.651	3454	283	77	613711	617105	229824	233227	0	4106
Contig_0003	NW_017264941.1	84.24	4359	519	114	785204	789461	463515	467806	0	4089
Contig_0003	NW_017264941.1	87.443	3496	263	121	586713	590125	273073	276475	0	3862
Contig_0003	NW_017264941.1	79.523	5787	899	206	565466	571097	252072	257727	0	3858
Contig_0003	NW_017264941.1	84.195	4176	400	192	798540	802577	476950	481003	0	3816
Contig_0003	NW_017264941.1	82.428	4399	536	164	824129	828376	502565	506877	0	3622
Contig_0003	NW_017264941.1	84.259	3818	382	144	456185	459868	146857	150589	0	3518
Contig_0003	NW_017264941.1	86.08	3398	322	95	327847	331162	21828	25156	0	3515
Contig_0003	NW_017264941.1	82.424	4159	503	166	833545	837567	512079	516145	0	3421
Contig_0003	NW_017264941.1	88.267	2804	230	73	543228	545965	299654	302424	0	3264
Contig_0003	NW_017264941.1	83.143	3773	425	134	590276	593926	276618	280301	0	3249
Contig_0003	NW_017264941.1	83.575	3580	409	131	841185	844673	519781	523272	0	3188
Contig_0003	NW_017264941.1	81.366	4347	397	274	496117	500227	187109	191278	0	3158
Contig_0003	NW_017264941.1	87.545	2778	251	67	751002	753702	429500	432259	0	3125
Contig_0003	NW_017264941.1	82.235	3642	445	133	442827	446343	133511	137075	0	2955
Contig_0003	NW_017264941.1	83.511	3196	299	159	364235	367302	53535	56630	0	2772
Contig_0003	NW_017264941.1	82.62	3343	373	133	639122	642388	324580	327790	0	2763
Contig_0003	NW_017264941.1	85.047	2782	296	96	340934	343649	34990	37717	0	2723
Contig_0003	NW_017264941.1	83.969	2882	359	82	865210	868025	543081	545925	0	2667
Contig_0003	NW_017264941.1	86.511	2439	210	84	617972	620383	303613	305959	0	2571
Contig_0003	NW_017264941.1	84.201	2633	273	93	860885	863436	539072	541642	0	2425
Contig_0003	NW_017264941.1	81.898	3066	363	146	838068	841026	516647	519627	0	2410
Contig_0003	NW_017264941.1	79.691	3816	389	247	392772	396417	83567	87166	0	2398
Contig_0003	NW_017264941.1	88.57	1986	140	68	434430	436368	125160	127105	0	2329
Contig_0003	NW_017264941.1	86.75	2068	204	52	613702	615733	225385	227418	0	2237
Contig_0003	NW_017264941.1	79.282	3480	438	204	890064	893404	568239	571574	0	2170
Contig_0003	NW_017264941.1	82.412	2587	332	85	905587	908114	584211	586733	0	2143
Contig_0003	NW_017264941.1	85.389	2067	228	54	543238	545269	225388	227415	0	2076
Contig_0003	NW_017264941.1	86.094	1956	159	71	605254	607130	291552	293473	0	2001
Contig_0003	NW_017264941.1	84.457	2091	227	76	698853	700887	379538	381586	0	1971
Contig_0003	NW_017264941.1	83.579	2241	215	78	398012	400186	88886	91039	0	1958
Contig_0003	NW_017264941.1	83.277	2057	256	71	521803	523803	218356	220380	0	1812
Contig_0003	NW_017264941.1	81.15	2366	291	117	920175	922445	597106	599411	0	1755
Contig_0003	NW_017264941.1	86.008	1651	197	28	547406	549036	233896	235532	0	1738
Contig_0003	NW_017264941.1	85.177	1727	168	71	494359	496042	185385	187066	0	1690
Contig_0003	NW_017264941.1	81.78	2168	260	102	957529	959615	634406	636519	0	1690
Contig_0003	NW_017264941.1	80.1	2412	313	114	400287	402635	91038	93345	0	1640
Contig_0003	NW_017264941.1	80.959	2211	258	115	879038	881161	557189	559323	0	1600
Contig_0003	NW_017264941.1	81.433	2052	244	113	915909	917889	594453	596438	0	1552
Contig_0003	NW_017264941.1	84.041	1648	216	42	960037	961664	636758	638378	0	1543
Contig_0003	NW_017264941.1	81.545	1994	213	123	594615	596532	281073	282987	0	1500
Contig_0003	NW_017264941.1	79.403	2311	256	145	476563	478780	167440	169623	0	1428
Contig_0003	NW_017264941.1	80.74	1973	253	106	781942	783873	460385	462271	0	1421
Contig_0003	NW_017264941.1	78.85	2104	316	110	446625	448663	137355	139394	0	1301
Contig_0003	NW_017264941.1	88.136	1062	86	33	784092	785132	462471	463513	0	1227
Contig_0003	NW_017264941.1	85.154	1199	124	39	539661	540840	300565	301728	0	1179
Contig_0003	NW_017264941.1	84.809	1231	113	25	914604	915800	593200	594390	0	1170
Contig_0003	NW_017264941.1	88.406	966	95	14	549241	550196	235724	236682	0	1147
Contig_0003	NW_017264941.1	84.155	1136	132	37	584732	585851	271467	272570	0	1057
Contig_0003	NW_017264941.1	83.25	1200	142	38	539661	540840	230704	231864	0	1048
Contig_0003	NW_017264941.1	84.384	1063	109	47	473985	475011	164800	165841	0	990
Contig_0003	NW_017264941.1	80.78	1410	141	86	845482	846828	524260	525602	0	983
Contig_0003	NW_017264941.1	86.827	873	82	23	538741	539601	299610	300461	0	944
Contig_0003	NW_017264941.1	83.983	924	97	43	597903	598801	284195	285092	0	839
Contig_0003	NW_017264941.1	82.032	935	121	38	538148	539067	224761	225663	0	752
Contig_0003	NW_017264941.1	89.394	594	48	10	863679	864262	541726	542314	0	734
Contig_0003	NW_017264941.1	88.462	598	62	6	864327	864918	542315	542911	0	715
Contig_0003	NW_017264941.1	76.391	1546	229	93	408816	410267	99460	100963	0	708
Contig_0003	NW_017264941.1	93.038	474	31	2	781419	781891	459818	460290	0	691
Contig_0003	NW_017264941.1	78.342	1182	161	63	475188	476323	166013	167145	0	676
Contig_0003	NW_017264941.1	83.69	748	67	35	389416	390149	78349	79055	0	654
Contig_0003	NW_017264941.1	82.447	752	120	11	789666	790411	468006	468751	0	647
Contig_0003	NW_017264941.1	76.822	1372	177	91	414418	415705	104974	106288	1.18e-180	641
Contig_0003	NW_017264941.1	84.035	689	82	21	791960	792626	470299	470981	1.53e-179	638
Contig_0003	NW_017264941.1	90.693	462	39	3	539143	539601	230140	230600	9.27e-172	612
Contig_0003	NW_017264941.1	76.187	1285	214	66	449113	450341	139856	141104	3.36e-166	593
Contig_0003	NW_017264941.1	80.727	825	87	48	500318	501123	191323	192094	3.38e-161	577
Contig_0003	NW_017264941.1	80.278	720	102	34	790608	791317	469000	469689	4.5e-140	507
Contig_0003	NW_017264941.1	76.892	1004	139	66	390409	391386	79138	80074	7.58e-133	483
Contig_0003	NW_017264941.1	91.843	331	27	0	450810	451140	141551	141881	9.88e-127	462
Contig_0003	NW_017264941.1	79.325	711	90	40	397376	398053	88188	88874	9.95e-122	446
Contig_0003	NW_017264941.1	74.977	1071	196	56	402798	403839	93339	94366	3.6e-116	427
Contig_0003	NW_017264941.1	92	300	21	3	473700	473997	164450	164748	2.17e-113	418
Contig_0003	NW_017264941.1	85.185	378	43	12	791424	791794	469753	470124	1.32e-100	375
Contig_0003	NW_017264941.1	90.977	266	22	2	541220	541484	302027	302291	4.8e-95	357
Contig_0003	NW_017264941.1	89.892	277	25	3	538792	539067	229818	230092	6.2e-94	353
Contig_0003	NW_017264941.1	96.698	212	7	0	546066	546277	232604	232815	6.2e-94	353
Contig_0003	NW_017264941.1	90.566	265	25	0	545569	545833	227797	228061	2.23e-93	351
Contig_0003	NW_017264941.1	90.189	265	26	0	616041	616305	227797	228061	1.04e-91	346
Contig_0003	NW_017264941.1	90.226	266	24	2	541220	541484	232163	232427	1.04e-91	346
Contig_0003	NW_017264941.1	90.588	255	24	0	546066	546320	228477	228731	1.74e-89	339
Contig_0003	NW_017264941.1	84.286	350	47	6	450366	450712	141178	141522	2.25e-88	335
Contig_0003	NW_017264941.1	92.019	213	17	0	541909	542121	232603	232815	8.2e-78	300
Contig_0003	NW_017264941.1	91.509	212	18	0	546066	546277	302473	302684	1.37e-75	292
Contig_0003	NW_017264941.1	91.08	213	19	0	616478	616690	228476	228688	1.77e-74	289
Contig_0003	NW_017264941.1	79.464	448	56	30	597237	597659	283681	284117	2.3e-73	285
Contig_0003	NW_017264941.1	88.889	207	23	0	541909	542115	302472	302678	1.8e-64	255
Contig_0003	NW_017264941.1	83.871	279	31	10	586017	586289	275544	275274	6.47e-64	254
Contig_0003	NW_017264941.1	85.95	242	26	6	388156	388393	77652	77889	2.33e-63	252
Contig_0003	NW_017264941.1	73.616	777	147	46	745947	746690	429384	430135	1.08e-61	246
Contig_0003	NW_017264941.1	85.859	198	15	9	408575	408772	99183	99367	3.08e-47	198
Contig_0003	NW_017264941.1	88.272	162	16	3	388435	388595	77985	78144	5.15e-45	191
Contig_0003	NW_017264941.1	80.608	263	27	17	391503	391760	80137	80380	3.1e-42	182
Contig_0003	NW_017264941.1	91.538	130	10	1	545351	545480	227474	227602	4.01e-41	178
Contig_0003	NW_017264941.1	91.803	122	10	0	615821	615942	227474	227595	6.71e-39	171
Contig_0003	NW_017264941.1	78.571	294	37	19	905301	905587	583469	583743	6.71e-39	171
Contig_0003	NW_017264941.1	87.857	140	16	1	540886	541025	301815	301953	1.12e-36	163
Contig_0003	NW_017264941.1	80.435	230	28	13	565214	565436	251774	251993	1.45e-35	159
Contig_0003	NW_017264941.1	87.143	140	17	1	540886	541025	231951	232089	5.22e-35	158
Contig_0003	NW_017264941.1	90.756	119	10	1	664208	664326	349718	349835	5.22e-35	158
Contig_0003	NW_017264941.1	90.164	122	6	4	455603	455719	104670	104550	6.75e-34	154
Contig_0003	NW_017264941.1	96.703	91	3	0	451412	451502	142126	142216	2.43e-33	152
Contig_0003	NW_017264941.1	75	392	63	27	351202	351587	44189	44551	3.14e-32	148
Contig_0003	NW_017264941.1	93.204	103	3	3	413814	413913	104565	104666	3.14e-32	148
Contig_0003	NW_017264941.1	94.681	94	4	1	455603	455695	146291	146384	4.06e-31	145
Contig_0003	NW_017264941.1	87.407	135	5	10	283355	283484	349704	349831	4.06e-31	145
Contig_0003	NW_017264941.1	90.654	107	10	0	410368	410474	100976	101082	1.46e-30	143
Contig_0003	NW_017264941.1	97.619	84	1	1	413824	413906	146384	146301	1.46e-30	143
Contig_0003	NW_017264941.1	94.624	93	2	3	671325	671416	351616	351706	5.26e-30	141
Contig_0003	NW_017264941.1	90.476	105	9	1	359744	359848	52779	52882	6.8e-29	137
Contig_0003	NW_017264941.1	78.367	245	30	15	411631	411872	102027	102251	6.8e-29	137
Contig_0003	NW_017264941.1	85.484	124	18	0	783907	784030	462350	462473	1.14e-26	130
Contig_0003	NW_017264941.1	81.707	164	9	8	392508	392650	83270	83433	8.86e-23	117
Contig_0003	NW_017264941.1	95.833	72	3	0	456787	456858	150956	150885	8.86e-23	117
Contig_0003	NW_017264941.1	78.161	174	29	6	351413	351586	44172	44008	2.48e-18	102
Contig_0003	NW_017264941.1	95.161	62	3	0	460159	460220	147528	147467	3.21e-17	99
Contig_0003	NW_017264941.1	80.952	105	13	7	922922	923024	599566	599665	1.5e-10	76.8
Contig_0003	NW_017264941.1	100	38	0	0	340905	340942	34946	34983	7e-09	71.3
Contig_0003	NW_017264941.1	100	34	0	0	460055	460088	147648	147615	1.17e-06	63.9
Contig_0003	NW_017264930.1	84.775	1156	131	30	104459	105600	920479	921603	0	1118
Contig_0003	NW_017264930.1	86.264	779	93	11	360801	361568	764911	765686	0	833
Contig_0003	NW_017264930.1	82.192	803	103	29	359769	360555	763847	764625	0	654
Contig_0003	NW_017264930.1	77.653	622	104	25	359970	360577	757694	758294	1.04e-91	346
Contig_0003	NW_017264930.1	76.375	618	118	23	732360	732963	1382271	1382874	4.9e-80	307
Contig_0003	NW_017264930.1	76.976	582	107	21	667289	667857	1382271	1382838	4.9e-80	307
Contig_0003	NW_017264930.1	76.804	582	108	21	669539	670107	1382271	1382838	2.28e-78	302
Contig_0003	NW_017264930.1	81.644	365	53	12	362181	362537	765957	766315	4.93e-75	291
Contig_0003	NW_017264930.1	73.127	1001	184	63	730419	731374	609746	610706	1.07e-71	279
Contig_0003	NW_017264930.1	72.97	973	176	68	730447	731374	746189	747119	1.39e-65	259
Contig_0003	NW_017264930.1	94.545	110	6	0	116632	116741	1046217	1046326	6.71e-39	171
Contig_0003	NW_017264930.1	92.241	116	9	0	62209	62324	1046326	1046211	3.12e-37	165
Contig_0003	NW_017264930.1	75.766	359	60	23	544115	544458	1523075	1523421	1.88e-34	156
Contig_0003	NW_017264930.1	88.462	130	10	5	664205	664332	1024110	1023984	2.43e-33	152
Contig_0003	NW_017264930.1	88.462	130	10	5	664205	664332	1044892	1045018	2.43e-33	152
Contig_0003	NW_017264930.1	98.78	82	0	1	451420	451501	1046543	1046463	4.06e-31	145
Contig_0003	NW_017264930.1	88.034	117	10	3	283370	283484	1024107	1023993	2.45e-28	135
Contig_0003	NW_017264930.1	88.034	117	10	3	283370	283484	1044895	1045009	2.45e-28	135
Contig_0003	NW_017264930.1	83.019	106	15	3	545379	545483	1524427	1524530	1.49e-15	93.5
Contig_0003	NW_017264930.1	86.957	69	7	2	115874	115941	1392229	1392296	1.5e-10	76.8
Contig_0003	NW_017264930.1	88.679	53	6	0	513601	513653	907508	907560	3.26e-07	65.8
Contig_0003	NW_017264936.1	86.805	773	83	12	532882	533639	139806	139038	0	845
Contig_0003	NW_017264936.1	84.582	467	48	19	532647	533102	225599	225146	1.29e-120	442
Contig_0003	NW_017264936.1	75	792	154	33	730447	731210	168301	169076	1.35e-85	326
Contig_0003	NW_017264936.1	74.343	799	157	38	730442	731210	310648	309868	1.06e-76	296
Contig_0003	NW_017264936.1	88.346	266	4	10	533632	533874	347559	347820	3.81e-76	294
Contig_0003	NW_017264936.1	80.476	210	35	5	136926	137132	755045	754839	1.88e-34	156
Contig_0003	NW_017264936.1	95.699	93	3	1	451409	451500	868700	868608	3.14e-32	148
Contig_0003	NW_017264936.1	98.75	80	1	0	451421	451500	861177	861098	1.46e-30	143
Contig_0003	NW_017264936.1	96.104	77	3	0	138378	138454	774759	774835	1.47e-25	126
Contig_0003	NW_017264953.1	83.139	771	79	39	388743	389481	253	1004	0	656
Contig_0003	NW_017264933.1	86.545	602	67	13	532882	533476	310652	311246	0	651
Contig_0003	NW_017264933.1	73.588	1151	234	58	732360	733473	1070524	1071641	3.68e-101	377
Contig_0003	NW_017264933.1	77.575	602	116	15	667289	667880	1070524	1071116	1.04e-91	346
Contig_0003	NW_017264933.1	77.409	602	117	15	669539	670130	1070524	1071116	4.83e-90	340
Contig_0003	NW_017264933.1	77.025	605	108	25	732360	732948	98182	98771	2.26e-83	318
Contig_0003	NW_017264933.1	79.598	348	63	6	532888	533230	97821	97477	1.4e-60	243
Contig_0003	NW_017264933.1	95.556	45	2	0	115874	115918	74034	73990	1.95e-09	73.1
Contig_0003	NW_017264943.1	76.89	1164	218	40	343958	345104	125756	124627	9.27e-172	612
Contig_0003	NW_017264943.1	79.599	299	54	5	532893	533188	327675	327381	5.11e-50	207
Contig_0003	NW_017264943.1	91.743	109	4	5	671318	671423	221990	222096	1.13e-31	147
Contig_0003	NW_017264932.1	85.629	501	60	11	679243	679732	991923	992422	7.48e-143	516
Contig_0003	NW_017264932.1	73.884	1053	197	57	730419	731426	969116	968097	8.03e-93	350
Contig_0003	NW_017264932.1	72.389	1101	210	64	730419	731461	1068011	1066947	1.08e-66	263
Contig_0003	NW_017264932.1	96.774	124	4	0	62208	62331	1304023	1303900	5.11e-50	207
Contig_0003	NW_017264932.1	98.182	110	2	0	62208	62317	1292061	1292170	1.43e-45	193
Contig_0003	NW_017264932.1	96.552	116	4	0	116627	116742	1303908	1304023	1.43e-45	193
Contig_0003	NW_017264932.1	97.273	110	3	0	116633	116742	1292170	1292061	6.66e-44	187
Contig_0003	NW_017264932.1	100	48	0	0	710215	710262	823971	824018	1.93e-14	89.8
Contig_0003	NW_017264932.1	80.87	115	19	3	557702	557815	131903	132015	6.95e-14	87.9
Contig_0003	NW_017264935.1	73.998	1173	227	59	730316	731447	448100	449235	1.69e-109	405
Contig_0003	NW_017264935.1	81.4	457	51	26	188191	188638	178401	177970	1.34e-90	342
Contig_0003	NW_017264935.1	84.503	342	35	16	188301	188638	485001	484674	1.75e-84	322
Contig_0003	NW_017264935.1	73.451	1017	203	49	730419	731399	315352	314367	6.29e-84	320
Contig_0003	NW_017264935.1	89.604	202	16	5	188301	188502	465897	466093	2.33e-63	252
Contig_0003	NW_017264935.1	92.793	111	6	2	188710	188819	177964	177855	1.45e-35	159
Contig_0003	NW_017264935.1	91.011	89	8	0	188549	188637	800065	800153	6.85e-24	121
Contig_0003	NW_017264931.1	73.781	1087	206	62	730428	731473	233671	232623	1.73e-94	355
Contig_0003	NW_017264931.1	73.901	1046	203	51	730419	731426	615885	616898	1.73e-94	355
Contig_0003	NW_017264931.1	73.467	1044	197	60	730425	731426	298349	297344	6.29e-84	320
Contig_0003	NW_017264931.1	73.483	1022	197	50	730423	731398	453357	452364	2.26e-83	318
Contig_0003	NW_017264931.1	72.252	1110	217	68	730442	731502	532908	531841	1.39e-65	259
Contig_0003	NW_017264928.1	73.132	1191	240	60	730316	731464	1881887	1883039	6.2e-94	353
Contig_0003	NW_017264928.1	74.476	858	169	40	730419	731244	602607	603446	1.35e-85	326
Contig_0003	NW_017264928.1	74.16	863	169	40	730419	731247	550913	550071	1.36e-80	309
Contig_0003	NW_017264928.1	73.718	936	162	59	730447	731344	1204926	1204037	1.77e-74	289
Contig_0003	NW_017264928.1	80.423	378	67	6	532882	533256	122727	122354	2.97e-72	281
Contig_0003	NW_017264928.1	73.06	928	191	49	730318	731210	1730514	1729611	4.97e-70	274
Contig_0003	NW_017264928.1	74.154	650	123	38	730583	731203	2121026	2121659	3.92e-56	228
Contig_0003	NW_017264928.1	76.64	381	59	20	731057	731426	1437548	1437187	8.61e-43	183
Contig_0003	NW_017264928.1	76.075	372	59	21	731057	731417	1532767	1533119	8.68e-38	167
Contig_0003	NW_017264928.1	74.935	383	62	25	731057	731425	1288454	1288816	4.06e-31	145
Contig_0003	NW_017264928.1	75.932	295	47	16	731057	731344	1603322	1603045	1.14e-26	130
Contig_0003	NW_017264929.1	73.837	1032	194	58	730431	731421	1369873	1368877	4.83e-90	340
Contig_0003	NW_017264929.1	73.173	1122	227	56	730316	731398	1225131	1224045	6.25e-89	337
Contig_0003	NW_017264929.1	73.594	1049	202	56	730335	731344	469923	468911	8.08e-88	333
Contig_0003	NW_017264929.1	74.205	880	166	44	730579	731426	286644	285794	3.79e-81	311
Contig_0003	NW_017264929.1	74.033	905	167	50	730578	731446	1332679	1333551	4.9e-80	307
Contig_0003	NW_017264929.1	88.43	121	10	4	664208	664326	1435673	1435555	1.46e-30	143
Contig_0003	NW_017264929.1	75.85	294	51	13	731057	731344	509475	509754	3.16e-27	132
Contig_0003	NW_017264929.1	87.5	120	3	7	664207	664326	1575689	1575582	4.09e-26	128
Contig_0003	NW_017264929.1	86.441	118	11	4	283370	283484	1435674	1435559	5.3e-25	124
Contig_0003	NW_017264929.1	78.421	190	32	8	348987	349170	137964	138150	3.19e-22	115
Contig_0003	NW_017264929.1	83.478	115	6	9	283371	283484	1575688	1575586	4.15e-16	95.3
Contig_0003	NW_017264929.1	79.31	116	20	3	589425	589538	707018	707131	4.18e-11	78.7
Contig_0003	NW_017264929.1	82.353	85	10	5	805231	805311	43032	42949	2.52e-08	69.4
Contig_0003	NW_017264942.1	73.831	1005	187	60	730419	731382	392557	393526	1.05e-86	329
Contig_0003	NW_017264942.1	72.355	1172	232	67	730332	731455	309494	308367	2.3e-73	285
Contig_0003	NW_017264942.1	95.876	97	0	3	283779	283873	191184	191278	6.75e-34	154
Contig_0003	NW_017264942.1	94.949	99	1	3	283777	283873	233029	232933	2.43e-33	152
Contig_0003	NW_017264942.1	92.079	101	3	4	283776	283873	198392	198490	6.8e-29	137
Contig_0003	NW_017264942.1	93.878	49	2	1	144836	144883	150954	151002	1.95e-09	73.1
Contig_0003	NW_017264938.1	79.036	415	72	11	871555	871961	115053	114646	6.43e-69	270
Contig_0003	NW_017264938.1	87.5	120	13	2	664208	664326	426249	426131	6.8e-29	137
Contig_0003	NW_017264938.1	85.156	128	14	4	283360	283484	426260	426135	1.47e-25	126
Contig_0003	NW_017264934.1	73.333	615	125	32	730557	731145	775590	774989	5.15e-45	191
Contig_0003	NW_017264949.1	86	150	21	0	960917	961066	20085	20234	4.04e-36	161
Contig_0003	NW_017264949.1	85.714	105	10	4	62213	62314	16712	16814	1.92e-19	106
Contig_0003	NW_017264949.1	85.714	105	10	4	116636	116737	16814	16712	1.92e-19	106
Contig_0003	NW_017264940.1	94.118	102	5	1	455611	455711	267055	267156	6.75e-34	154
Contig_0003	NW_017264940.1	92.661	109	4	3	285892	285997	272871	272764	6.75e-34	154
Contig_0003	NW_017264940.1	93.137	102	6	1	455612	455712	245366	245265	3.14e-32	148
Contig_0003	NW_017264940.1	94.624	93	4	1	413815	413907	245275	245366	1.46e-30	143
Contig_0003	NW_017264940.1	92.233	103	4	4	455603	455704	282692	282791	1.46e-30	143
Contig_0003	NW_017264940.1	95.349	86	4	0	413823	413908	267140	267055	6.8e-29	137
Contig_0003	NW_017264940.1	95.238	84	4	0	413824	413907	282784	282701	8.8e-28	134
Contig_0003	NW_017264937.1	96.774	93	2	1	451410	451501	794860	794768	6.75e-34	154
Contig_0003	NW_017264937.1	100	81	0	0	451421	451501	852430	852510	8.74e-33	150
Contig_0003	NW_017264937.1	98.75	80	0	1	451421	451500	946482	946404	5.26e-30	141
Contig_0003	NW_017264937.1	86.667	105	9	5	62213	62314	793879	793981	4.12e-21	111
Contig_0003	NW_017264937.1	85.714	105	10	4	116636	116737	793981	793879	1.92e-19	106
Contig_0003	NW_017264937.1	85.714	105	10	5	62213	62314	853391	853289	1.92e-19	106
Contig_0003	NW_017264937.1	84.762	105	11	5	116636	116737	853289	853391	8.92e-18	100
Contig_0003	NW_017264939.1	92.784	97	4	3	671320	671414	732337	732242	6.8e-29	137
Contig_0003	NW_017264939.1	100	73	0	0	671331	671403	445703	445775	2.45e-28	135
Contig_0003	NW_017264939.1	100	73	0	0	671331	671403	483359	483287	2.45e-28	135
Contig_0003	NW_017264939.1	89.394	66	7	0	389250	389315	194044	193979	8.99e-13	84.2
Contig_0003	NW_017264947.1	94.872	39	2	0	731058	731096	34389	34427	4.21e-06	62.1
Contig_0004	NW_017264945.1	88.176	18945	1461	508	262611	281103	246204	264821	0	21856
Contig_0004	NW_017264945.1	84.572	22154	2296	776	171042	192606	156763	178383	0	20940
Contig_0004	NW_017264945.1	85.939	11820	1092	426	147538	159033	132765	144338	0	12094
Contig_0004	NW_017264945.1	82.317	14935	1695	673	132836	147272	117985	132471	0	12076
Contig_0004	NW_017264945.1	85.73	11717	1217	314	282542	293973	266439	277985	0	11954
Contig_0004	NW_017264945.1	83.184	13939	1374	664	327585	340948	303432	316975	0	11860
Contig_0004	NW_017264945.1	84.233	11873	1122	488	208081	219515	193159	204719	0	10863
Contig_0004	NW_017264945.1	84.584	9711	1009	326	251865	261328	235476	244945	0	9190
Contig_0004	NW_017264945.1	84.154	9977	1030	336	345921	355628	321912	331606	0	9156
Contig_0004	NW_017264945.1	83.663	8759	962	332	91430	99933	75585	84129	0	7814
Contig_0004	NW_017264945.1	88.461	5815	462	141	192723	198421	178396	184117	0	6828
Contig_0004	NW_017264945.1	81.653	8661	856	477	384985	393224	360864	369212	0	6514
Contig_0004	NW_017264945.1	89.442	5105	338	134	229149	234133	214589	219612	0	6255
Contig_0004	NW_017264945.1	84.368	6474	664	226	200667	206985	185973	192253	0	6028
Contig_0004	NW_017264945.1	82.911	6987	780	294	104896	111658	89177	95973	0	5906
Contig_0004	NW_017264945.1	87.324	4970	473	121	43166	48040	35275	40182	0	5542
Contig_0004	NW_017264945.1	86.292	4997	439	175	242497	247364	225978	230857	0	5206
Contig_0004	NW_017264945.1	84.666	5217	560	164	318707	323804	294930	300025	0	4981
Contig_0004	NW_017264945.1	85.446	4899	556	115	100093	104910	84299	89121	0	4951
Contig_0004	NW_017264945.1	88.118	4208	359	91	247531	251642	231055	235217	0	4870
Contig_0004	NW_017264945.1	84.281	5083	531	216	1	4954	12318	17261	0	4713
Contig_0004	NW_017264945.1	83.888	5195	519	192	119628	124656	104061	109103	0	4663
Contig_0004	NW_017264945.1	84.631	4802	484	184	304115	308777	285721	290407	0	4545
Contig_0004	NW_017264945.1	83.388	4274	436	189	84100	88264	68887	72995	0	3707
Contig_0004	NW_017264945.1	84.013	4072	409	161	308772	312721	290434	294385	0	3690
Contig_0004	NW_017264945.1	84.498	3922	347	193	225239	228980	210544	214384	0	3633
Contig_0004	NW_017264945.1	80.818	4989	608	255	70864	75705	58844	63630	0	3589
Contig_0004	NW_017264945.1	94.319	2306	115	3	237046	239347	219601	221894	0	3518
Contig_0004	NW_017264945.1	81.998	4494	460	261	7293	11620	19813	24123	0	3494
Contig_0004	NW_017264945.1	82.727	3873	361	200	373828	377515	348420	352169	0	3162
Contig_0004	NW_017264945.1	82.344	3874	442	157	112336	116059	96807	100588	0	3142
Contig_0004	NW_017264945.1	84.974	3088	270	129	159228	162208	144397	147397	0	2953
Contig_0004	NW_017264945.1	81.604	3740	450	163	34341	37984	25330	28927	0	2876
Contig_0004	NW_017264945.1	82.05	2936	377	106	76967	79819	64838	67706	0	2364
Contig_0004	NW_017264945.1	79.946	3685	363	262	342286	345802	318361	321837	0	2364
Contig_0004	NW_017264945.1	78.884	3907	505	234	221102	224827	206339	210106	0	2350
Contig_0004	NW_017264945.1	82.872	2709	298	106	124718	127316	109300	111952	0	2279
Contig_0004	NW_017264945.1	85.044	2066	198	75	163964	165993	149102	151092	0	2001
Contig_0004	NW_017264945.1	77.201	3851	596	214	165995	169693	151126	154846	0	1988
Contig_0004	NW_017264945.1	78.129	3356	569	131	370181	373453	344783	348056	0	1978
Contig_0004	NW_017264945.1	83.719	2162	255	73	130265	132374	114809	116925	0	1953
Contig_0004	NW_017264945.1	78.99	3070	460	135	294881	297844	278885	281875	0	1925
Contig_0004	NW_017264945.1	84.038	2080	229	66	127360	129390	111949	113974	0	1906
Contig_0004	NW_017264945.1	77.366	3424	555	167	53103	56400	52933	56262	0	1827
Contig_0004	NW_017264945.1	81.453	2367	279	119	48128	50416	40295	42579	0	1792
Contig_0004	NW_017264945.1	82.115	2175	238	117	117292	119382	101707	103814	0	1722
Contig_0004	NW_017264945.1	80.344	2381	349	89	50601	52906	50404	52740	0	1694
Contig_0004	NW_017264945.1	79.454	2599	334	138	239735	242237	223229	225723	0	1657
Contig_0004	NW_017264945.1	84.403	1776	160	86	356615	358354	340576	338882	0	1637
Contig_0004	NW_017264945.1	82.912	1779	185	89	12875	14585	47754	46027	0	1491
Contig_0004	NW_017264945.1	80.478	2136	227	127	360564	362602	336649	334607	0	1459
Contig_0004	NW_017264945.1	84.731	1336	145	43	367006	368328	342934	344223	0	1282
Contig_0004	NW_017264945.1	85.407	1302	94	62	68586	69862	57201	58431	0	1264
Contig_0004	NW_017264945.1	81.486	1642	179	80	365082	366669	341103	342673	0	1232
Contig_0004	NW_017264945.1	84.158	1212	137	45	162607	163787	147693	148880	0	1123
Contig_0004	NW_017264945.1	86.287	1072	80	43	298121	299148	282148	283196	0	1103
Contig_0004	NW_017264945.1	87.541	907	54	34	6288	7163	18840	19718	0	994
Contig_0004	NW_017264945.1	79.658	1460	181	96	358617	360009	338612	337202	0	944
Contig_0004	NW_017264945.1	85.604	910	94	28	325346	326237	301309	302199	0	920
Contig_0004	NW_017264945.1	78.037	1712	185	119	381110	382710	357081	358712	0	902
Contig_0004	NW_017264945.1	81.92	1156	104	56	381620	382710	354047	355162	0	880
Contig_0004	NW_017264945.1	82.657	986	117	46	219582	220546	204819	205771	0	824
Contig_0004	NW_017264945.1	86.225	755	78	18	14930	15666	44910	44164	0	795
Contig_0004	NW_017264945.1	82.064	814	86	42	38206	38976	28995	29791	4e-180	640
Contig_0004	NW_017264945.1	81.709	831	73	52	5304	6094	17982	18773	5.21e-174	619
Contig_0004	NW_017264945.1	82.315	769	84	33	116376	117127	100915	101648	5.21e-174	619
Contig_0004	NW_017264945.1	86.121	562	74	3	236063	236620	222371	222932	5.25e-169	603
Contig_0004	NW_017264945.1	82.045	763	86	36	363446	364167	333764	333012	5.25e-169	603
Contig_0004	NW_017264945.1	81.081	851	75	45	238959	239760	222361	223174	1.89e-168	601
Contig_0004	NW_017264945.1	78.833	1011	121	60	324196	325160	300309	301272	8.78e-167	595
Contig_0004	NW_017264945.1	91.284	436	28	10	56614	57045	56454	56883	5.28e-164	586
Contig_0004	NW_017264945.1	77.842	1038	133	62	39489	40485	30230	31211	5.36e-154	553
Contig_0004	NW_017264945.1	80.385	780	95	37	261377	262132	244962	245707	4.17e-150	540
Contig_0004	NW_017264945.1	75.854	1317	154	113	383229	384492	359191	360396	5.43e-144	520
Contig_0004	NW_017264945.1	73.145	1590	298	100	302353	303875	283960	285487	2.01e-123	451
Contig_0004	NW_017264945.1	78.125	800	78	53	378245	378999	352928	353675	2.04e-113	418
Contig_0004	NW_017264945.1	82.353	476	58	15	282812	283270	264489	264955	4.45e-105	390
Contig_0004	NW_017264945.1	77.191	719	125	31	170114	170810	155831	156532	7.44e-103	383
Contig_0004	NW_017264945.1	83.726	424	32	26	393391	393779	369508	369929	7.49e-98	366
Contig_0004	NW_017264945.1	83.777	413	36	18	129643	130039	114192	114589	9.69e-97	363
Contig_0004	NW_017264945.1	84.309	376	53	2	236063	236432	221514	221889	9.69e-97	363
Contig_0004	NW_017264945.1	85.673	342	28	11	280778	281103	266711	267047	4.54e-90	340
Contig_0004	NW_017264945.1	77.891	588	86	33	89201	89770	73637	74198	1.27e-85	326
Contig_0004	NW_017264945.1	74.754	915	128	61	340969	341820	317062	317936	2.75e-82	315
Contig_0004	NW_017264945.1	82.741	394	28	23	384542	384900	360349	360737	2.75e-82	315
Contig_0004	NW_017264945.1	77.508	618	70	42	76086	76680	64008	64579	4.61e-80	307
Contig_0004	NW_017264945.1	85.185	243	35	1	326276	326517	302279	302521	2.83e-62	248
Contig_0004	NW_017264945.1	83.271	269	35	9	304027	304290	274668	274405	1.7e-59	239
Contig_0004	NW_017264945.1	87.685	203	20	4	362658	362860	334475	334278	2.85e-57	231
Contig_0004	NW_017264945.1	88.71	186	12	6	224991	225168	210232	210416	2.22e-53	219
Contig_0004	NW_017264945.1	95.455	132	6	0	304099	304230	245836	245967	3.72e-51	211
Contig_0004	NW_017264945.1	95.968	124	5	0	262272	262395	122572	122449	2.24e-48	202
Contig_0004	NW_017264945.1	93.939	132	8	0	290465	290596	245967	245836	8.04e-48	200
Contig_0004	NW_017264945.1	97.436	117	3	0	262271	262387	245851	245967	8.04e-48	200
Contig_0004	NW_017264945.1	79.683	315	35	20	363095	363381	334105	333792	8.04e-48	200
Contig_0004	NW_017264945.1	98.214	112	1	1	137250	137360	245963	245852	3.74e-46	195
Contig_0004	NW_017264945.1	97.345	113	3	0	304118	304230	122569	122457	1.35e-45	193
Contig_0004	NW_017264945.1	93.13	131	6	3	481024	481153	274591	274463	1.74e-44	189
Contig_0004	NW_017264945.1	95.69	116	5	0	262272	262387	285721	285836	6.26e-44	187
Contig_0004	NW_017264945.1	95.652	115	5	0	290462	290576	122454	122568	2.25e-43	185
Contig_0004	NW_017264945.1	95.652	115	3	2	481029	481142	245846	245959	8.1e-43	183
Contig_0004	NW_017264945.1	96.396	111	3	1	262278	262387	274575	274465	2.91e-42	182
Contig_0004	NW_017264945.1	96.364	110	4	0	137251	137360	285830	285721	2.91e-42	182
Contig_0004	NW_017264945.1	98.058	103	1	1	137253	137354	274473	274575	3.77e-41	178
Contig_0004	NW_017264945.1	95.495	111	4	1	290465	290574	285836	285726	1.36e-40	176
Contig_0004	NW_017264945.1	87.342	158	13	7	301587	301743	283031	283182	4.87e-40	174
Contig_0004	NW_017264945.1	97.059	102	3	0	481041	481142	122566	122465	1.75e-39	172
Contig_0004	NW_017264945.1	95.37	108	4	1	481036	481142	285721	285828	6.31e-39	171
Contig_0004	NW_017264945.1	85.714	133	13	4	366745	366873	342699	342829	2.3e-28	135
Contig_0004	NW_017264945.1	84.173	139	18	2	323924	324061	300148	300283	2.98e-27	132
Contig_0004	NW_017264945.1	86.364	110	6	9	5158	5263	17443	17547	3.88e-21	111
Contig_0004	NW_017264945.1	75.519	241	35	17	394348	394571	370473	370706	1.09e-16	97.1
Contig_0004	NW_017264945.1	95.652	46	2	0	159106	159151	144337	144382	5.09e-10	75
Contig_0004	NW_017264945.1	88.889	63	4	3	305625	305686	334089	334149	5.09e-10	75
Contig_0004	NW_017264945.1	97.297	37	1	0	362979	363015	334124	334088	1.1e-06	63.9
Contig_0004	NW_017264944.1	84.492	21015	2250	714	664882	685332	177622	198191	0	19821
Contig_0004	NW_017264944.1	86.554	18519	1683	579	810485	828589	315416	333541	0	19658
Contig_0004	NW_017264944.1	85.236	17597	1816	531	786913	804066	293052	310309	0	17381
Contig_0004	NW_017264944.1	85.205	14383	1475	471	847566	861577	353242	367342	0	14168
Contig_0004	NW_017264944.1	87.687	11711	1068	262	615738	627243	140207	151748	0	13293
Contig_0004	NW_017264944.1	85.873	12819	1198	425	685322	697828	198215	210732	0	13073
Contig_0004	NW_017264944.1	86.464	11503	1036	388	735177	746365	252393	241098	0	12135
Contig_0004	NW_017264944.1	88.648	9197	693	239	595937	604953	120503	129528	0	10876
Contig_0004	NW_017264944.1	85.981	10001	951	316	701776	711532	285920	276127	0	10285
Contig_0004	NW_017264944.1	85.405	10031	962	366	764335	774092	223580	213779	0	9950
Contig_0004	NW_017264944.1	81.611	11822	1458	488	550706	562123	71353	82862	0	9127
Contig_0004	NW_017264944.1	84.514	9286	1061	222	577959	587024	102438	111566	0	8833
Contig_0004	NW_017264944.1	83.629	9975	1003	417	532377	542013	52651	62333	0	8793
Contig_0004	NW_017264944.1	85.891	8243	722	309	711787	719803	275874	267847	0	8371
Contig_0004	NW_017264944.1	83.066	9283	1090	313	746505	755556	240933	231902	0	7989
Contig_0004	NW_017264944.1	85.115	7820	726	282	587517	595080	112171	119808	0	7589
Contig_0004	NW_017264944.1	85.385	7335	747	247	756320	763467	231227	224031	0	7306
Contig_0004	NW_017264944.1	87.016	6693	602	171	484117	490661	5614	12187	0	7299
Contig_0004	NW_017264944.1	83.261	8256	880	358	867611	875628	405614	397623	0	7127
Contig_0004	NW_017264944.1	83.994	7722	790	299	720199	727694	267479	259978	0	7001
Contig_0004	NW_017264944.1	81.543	8815	1195	296	833643	842209	338340	346970	0	6866
Contig_0004	NW_017264944.1	81.687	8677	1005	378	643201	651501	160100	168568	0	6682
Contig_0004	NW_017264944.1	81.132	8517	1164	322	882638	890925	390805	382503	0	6416
Contig_0004	NW_017264944.1	83.902	6746	849	188	727764	734384	259977	253344	0	6222
Contig_0004	NW_017264944.1	83.562	6424	763	195	498060	504306	19892	26199	0	5742
Contig_0004	NW_017264944.1	89.134	4583	317	108	660032	664509	172804	177310	0	5537
Contig_0004	NW_017264944.1	82.334	6657	832	252	897258	903727	376292	369793	0	5461
Contig_0004	NW_017264944.1	84.92	5345	580	137	842220	847476	347036	352242	0	5197
Contig_0004	NW_017264944.1	86.331	4887	467	136	610863	615618	135406	140222	0	5138
Contig_0004	NW_017264944.1	91.179	3673	207	81	829356	832955	334307	337935	0	4879
Contig_0004	NW_017264944.1	81.547	6091	704	300	491065	496914	12605	18516	0	4634
Contig_0004	NW_017264944.1	82.227	5694	705	181	570745	576246	95150	100728	0	4625
Contig_0004	NW_017264944.1	81.007	6055	745	276	520048	525859	41836	47728	0	4436
Contig_0004	NW_017264944.1	82.212	5189	613	224	512054	517067	33844	38897	0	4183
Contig_0004	NW_017264944.1	80.982	5379	661	258	563862	569057	88281	93480	0	3932
Contig_0004	NW_017264944.1	85.166	3364	297	119	630959	634221	155310	158572	0	3262
Contig_0004	NW_017264944.1	87.046	2918	244	86	607806	610639	132312	135179	0	3171
Contig_0004	NW_017264944.1	78.61	4100	541	220	782980	786869	288975	292948	0	2403
Contig_0004	NW_017264944.1	82.718	2789	279	134	508623	511302	30474	33168	0	2292
Contig_0004	NW_017264944.1	80.915	3018	426	127	893954	896896	379607	376665	0	2244
Contig_0004	NW_017264944.1	82.266	2701	290	148	654361	656959	169575	172188	0	2159
Contig_0004	NW_017264944.1	85.245	2223	177	100	876912	879062	396508	394365	0	2148
Contig_0004	NW_017264944.1	82.312	2448	304	89	627517	629907	152028	154403	0	2002
Contig_0004	NW_017264944.1	82.827	2009	283	47	808233	810195	313138	315130	0	1742
Contig_0004	NW_017264944.1	81.422	2110	297	73	891624	893688	381941	379882	0	1637
Contig_0004	NW_017264944.1	79.656	2556	280	148	526212	528679	48036	50439	0	1618
Contig_0004	NW_017264944.1	84.441	1716	133	87	517485	519116	39224	40889	0	1567
Contig_0004	NW_017264944.1	79.297	2106	294	99	879199	881250	394249	392232	0	1343
Contig_0004	NW_017264944.1	83.137	1275	168	41	864975	866223	408223	406970	0	1120
Contig_0004	NW_017264944.1	84.926	1141	131	32	881472	882590	392020	390899	0	1116
Contig_0004	NW_017264944.1	77.347	2013	292	116	546238	548174	66871	68795	0	1040
Contig_0004	NW_017264944.1	89.08	815	69	5	576311	577125	100759	101553	0	994
Contig_0004	NW_017264944.1	79.059	1466	238	43	481518	482935	2951	4395	0	942
Contig_0004	NW_017264944.1	87.891	735	53	22	832234	832955	353203	352492	0	832
Contig_0004	NW_017264944.1	78.348	1441	199	77	562251	563631	82948	84335	0	828
Contig_0004	NW_017264944.1	80.428	1216	123	85	543988	545164	64555	65694	0	821
Contig_0004	NW_017264944.1	78.224	1520	162	108	530669	532121	50979	52396	0	817
Contig_0004	NW_017264944.1	88.546	681	66	11	755626	756301	231888	231215	0	815
Contig_0004	NW_017264944.1	82.729	938	136	16	482977	483902	4480	5403	0	811
Contig_0004	NW_017264944.1	84.055	878	100	34	629989	630836	154435	155302	0	809
Contig_0004	NW_017264944.1	96.008	476	19	0	890996	891471	382503	382028	0	774
Contig_0004	NW_017264944.1	81.179	1052	106	53	548517	549494	69230	70263	0	761
Contig_0004	NW_017264944.1	80.117	855	128	29	507041	507881	28779	29605	6.79e-168	599
Contig_0004	NW_017264944.1	77.826	1150	125	93	542318	543366	62759	63879	1.14e-165	592
Contig_0004	NW_017264944.1	78.97	932	118	58	497005	497898	18708	19599	2.48e-157	564
Contig_0004	NW_017264944.1	91.521	401	32	2	901786	902185	409929	410328	1.93e-153	551
Contig_0004	NW_017264944.1	88.571	455	41	10	642386	642833	159282	159732	1.16e-150	542
Contig_0004	NW_017264944.1	87.052	363	38	8	577183	577538	101854	102214	2.05e-108	401
Contig_0004	NW_017264944.1	83.007	459	58	17	595359	595803	120046	120498	2.66e-107	398
Contig_0004	NW_017264944.1	73.863	1121	231	56	781897	782984	312300	311209	4.45e-105	390
Contig_0004	NW_017264944.1	77.295	599	102	27	866789	867371	406425	405845	1.64e-84	322
Contig_0004	NW_017264944.1	81.412	425	52	15	866381	866781	406893	406472	1.64e-84	322
Contig_0004	NW_017264944.1	77.801	473	82	19	569989	570450	94405	94865	6.04e-69	270
Contig_0004	NW_017264944.1	75.926	540	97	24	783111	783641	311058	310543	1.02e-61	246
Contig_0004	NW_017264944.1	74.803	635	91	49	545367	545979	66088	66675	1.72e-54	222
Contig_0004	NW_017264944.1	86.082	194	27	0	508382	508575	30179	30372	1.34e-50	209
Contig_0004	NW_017264944.1	84.141	227	16	15	549716	549931	70485	70702	2.24e-48	202
Contig_0004	NW_017264944.1	76.471	425	64	30	511396	511806	33224	33626	2.89e-47	198
Contig_0004	NW_017264944.1	91.096	146	8	5	654249	654389	169428	169573	1.35e-45	193
Contig_0004	NW_017264944.1	84.746	177	19	7	634545	634715	158891	159065	6.31e-39	171
Contig_0004	NW_017264944.1	92.857	112	4	4	700951	701059	211263	211153	1.36e-35	159
Contig_0004	NW_017264944.1	92.857	112	4	4	774759	774867	211153	211263	1.36e-35	159
Contig_0004	NW_017264944.1	92.857	112	4	3	700951	701059	288031	288141	1.36e-35	159
Contig_0004	NW_017264944.1	92.593	108	5	1	137252	137359	2613	2509	2.28e-33	152
Contig_0004	NW_017264944.1	75.853	381	43	36	519427	519782	41226	41582	2.95e-32	148
Contig_0004	NW_017264944.1	89.344	122	8	5	774759	774876	288141	288021	2.95e-32	148
Contig_0004	NW_017264944.1	76.433	314	48	23	698210	698507	211148	211451	1.06e-31	147
Contig_0004	NW_017264944.1	90.741	108	7	1	262273	262380	2509	2613	4.94e-30	141
Contig_0004	NW_017264944.1	91.429	105	6	1	290472	290576	2613	2512	4.94e-30	141
Contig_0004	NW_017264944.1	88.43	121	8	6	700943	701059	212837	212955	4.94e-30	141
Contig_0004	NW_017264944.1	88.333	120	10	4	700943	701059	286750	286632	4.94e-30	141
Contig_0004	NW_017264944.1	91.346	104	5	2	304120	304223	2514	2613	1.78e-29	139
Contig_0004	NW_017264944.1	87.603	121	11	4	774759	774876	286632	286751	6.4e-29	137
Contig_0004	NW_017264944.1	91.176	102	6	1	481041	481142	2514	2612	2.3e-28	135
Contig_0004	NW_017264944.1	86.885	122	10	6	774759	774876	212955	212836	2.98e-27	132
Contig_0004	NW_017264944.1	95	80	2	2	656614	656692	166673	166751	4.98e-25	124
Contig_0004	NW_017264944.1	78.537	205	32	11	698204	698399	288153	287952	4.98e-25	124
Contig_0004	NW_017264944.1	83.333	132	15	5	780283	780409	288011	288140	3e-22	115
Contig_0004	NW_017264944.1	84.112	107	16	1	649085	649190	170769	170875	2.33e-18	102
Contig_0004	NW_017264944.1	95.082	61	3	0	649609	649669	171841	171901	1.09e-16	97.1
Contig_0004	NW_017264944.1	81.25	128	16	5	698216	698337	212954	212829	1.09e-16	97.1
Contig_0004	NW_017264944.1	79.851	134	23	4	873282	873413	58793	58662	3.9e-16	95.3
Contig_0004	NW_017264944.1	80.769	130	18	5	780285	780409	211281	211154	3.9e-16	95.3
Contig_0004	NW_017264944.1	80.469	128	19	5	780286	780409	212829	212954	1.4e-15	93.5
Contig_0004	NW_017264944.1	80.469	128	17	7	698216	698337	286633	286758	5.05e-15	91.6
Contig_0004	NW_017264944.1	74.872	195	43	6	538323	538515	399783	399973	8.45e-13	84.2
Contig_0004	NW_017264944.1	78.906	128	21	5	780286	780409	286758	286633	3.04e-12	82.4
Contig_0004	NW_017264944.1	94.231	52	3	0	831029	831080	353244	353193	1.09e-11	80.5
Contig_0004	NW_017264940.1	81.439	1848	279	46	417319	419127	272862	271040	0	1454
Contig_0004	NW_017264940.1	81.824	1645	238	50	419897	421511	271257	272870	0	1325
Contig_0004	NW_017264936.1	82.34	1761	208	78	159228	160913	840819	839087	0	1434
Contig_0004	NW_017264936.1	86.158	419	50	6	158734	159151	841245	840834	9.36e-122	446
Contig_0004	NW_017264936.1	76.683	609	109	22	863121	863713	139106	138515	4.61e-80	307
Contig_0004	NW_017264936.1	76.403	606	120	19	699245	699841	139106	138515	1.66e-79	305
Contig_0004	NW_017264936.1	73.976	830	155	53	199566	200359	309868	310672	1e-71	279
Contig_0004	NW_017264936.1	74.286	805	138	62	199566	200330	169076	168301	1.3e-70	276
Contig_0004	NW_017264935.1	83.775	1510	223	19	417641	419139	781608	783106	0	1411
Contig_0004	NW_017264935.1	82.847	1405	207	30	419897	421286	782877	781492	0	1229
Contig_0004	NW_017264935.1	85.465	860	76	29	778291	779121	416370	415531	0	850
Contig_0004	NW_017264935.1	72.938	1164	217	83	199350	200461	449216	448099	2.75e-82	315
Contig_0004	NW_017264935.1	98.324	179	3	0	298597	298775	1193436	1193258	2.75e-82	315
Contig_0004	NW_017264935.1	87.17	265	32	2	45117	45380	94950	94687	7.71e-78	300
Contig_0004	NW_017264935.1	72.852	1024	198	65	199377	200358	314367	315352	3.61e-71	278
Contig_0004	NW_017264935.1	81.019	216	30	11	44613	44824	95355	95147	3.79e-36	161
Contig_0004	NW_017264933.1	85.618	1182	158	8	417964	419139	612664	611489	0	1230
Contig_0004	NW_017264933.1	86.359	953	118	10	419897	420843	611718	612664	0	1029
Contig_0004	NW_017264933.1	84.094	767	104	13	420207	420962	613564	612805	0	725
Contig_0004	NW_017264933.1	83.703	767	108	12	417845	418601	612805	613564	0	708
Contig_0004	NW_017264933.1	75.052	958	211	26	698898	699841	1071465	1070522	5.67e-114	420
Contig_0004	NW_017264933.1	78.793	613	111	17	699237	699842	309842	310442	3.44e-106	394
Contig_0004	NW_017264933.1	78.254	607	114	15	699247	699846	98771	98176	4.48e-100	374
Contig_0004	NW_017264933.1	78.017	605	113	15	863121	863714	1071116	1070521	9.69e-97	363
Contig_0004	NW_017264933.1	78.017	605	108	22	863121	863713	309850	310441	4.51e-95	357
Contig_0004	NW_017264933.1	77.521	605	118	17	863123	863718	98771	98176	2.71e-92	348
Contig_0004	NW_017264933.1	76.547	614	115	20	775974	776576	98176	98771	1.28e-80	309
Contig_0004	NW_017264933.1	91.892	74	6	0	737061	737134	832762	832689	6.49e-19	104
Contig_0004	NW_017264933.1	94.444	54	3	0	714962	715015	1087883	1087936	8.45e-13	84.2
Contig_0004	NW_017264948.1	80.733	1282	199	38	420253	421511	296025	297281	0	955
Contig_0004	NW_017264948.1	80.36	1278	175	55	417322	418555	297270	296025	0	900
Contig_0004	NW_017264948.1	75.879	199	35	10	818911	819107	245341	245154	1.82e-14	89.8
Contig_0004	NW_017264939.1	85.871	821	103	10	418327	419139	480407	481222	0	861
Contig_0004	NW_017264939.1	87.669	592	63	8	419897	420483	480993	480407	0	680
Contig_0004	NW_017264939.1	85.714	168	23	1	420682	420848	480413	480246	1.36e-40	176
Contig_0004	NW_017264939.1	85.629	167	23	1	417959	418124	480246	480412	4.87e-40	174
Contig_0004	NW_017264939.1	91.071	112	6	2	481039	481146	485060	484949	2.95e-32	148
Contig_0004	NW_017264939.1	90.351	114	5	4	304118	304226	485060	484948	3.82e-31	145
Contig_0004	NW_017264939.1	90.991	111	5	3	137252	137358	484952	485061	3.82e-31	145
Contig_0004	NW_017264939.1	89.565	115	6	5	262274	262383	485061	484948	4.94e-30	141
Contig_0004	NW_017264939.1	90.09	111	6	3	290469	290574	484948	485058	1.78e-29	139
Contig_0004	NW_017264939.1	96.25	80	3	0	723671	723750	248693	248614	2.98e-27	132
Contig_0004	NW_017264939.1	76.289	194	36	8	6384	6574	370198	370384	3.9e-16	95.3
Contig_0004	NW_017264942.1	77.352	627	123	10	699232	699846	58292	57673	5.83e-94	353
Contig_0004	NW_017264942.1	75.221	791	166	19	699073	699846	99887	100664	2.71e-92	348
Contig_0004	NW_017264942.1	73.042	1098	206	75	199394	200444	308440	309494	1.66e-79	305
Contig_0004	NW_017264942.1	98.246	114	2	0	304110	304223	568866	568979	8.04e-48	200
Contig_0004	NW_017264942.1	95.041	121	3	3	481033	481151	568868	568987	6.26e-44	187
Contig_0004	NW_017264942.1	97.273	110	3	0	262271	262380	568870	568979	6.26e-44	187
Contig_0004	NW_017264942.1	97.248	109	3	0	137252	137360	568979	568871	2.25e-43	185
Contig_0004	NW_017264942.1	94.737	114	6	0	290472	290585	568979	568866	3.77e-41	178
Contig_0004	NW_017264930.1	77.609	594	119	11	699253	699841	1382853	1382269	2.71e-92	348
Contig_0004	NW_017264930.1	72.49	996	198	64	199403	200358	610705	609746	2.19e-63	252
Contig_0004	NW_017264930.1	71.878	985	193	69	199403	200344	747118	746175	4.81e-50	207
Contig_0004	NW_017264931.1	73.81	1050	199	62	199350	200358	616899	615885	9.76e-92	346
Contig_0004	NW_017264931.1	73.579	1003	180	66	199403	200354	452389	453357	1.66e-79	305
Contig_0004	NW_017264931.1	73.147	1039	202	63	199351	200349	232670	233671	2.14e-78	302
Contig_0004	NW_017264931.1	72.641	1049	197	74	199351	200352	297344	298349	2.81e-67	265
Contig_0004	NW_017264931.1	73.105	818	158	52	199566	200346	532127	532919	2.2e-58	235
Contig_0004	NW_017264931.1	71.705	827	151	70	199566	200346	1253393	1254182	6.35e-34	154
Contig_0004	NW_017264931.1	86.585	82	9	2	2301	2381	1208629	1208549	1.82e-14	89.8
Contig_0004	NW_017264931.1	77.16	162	30	4	779637	779795	149542	149699	6.53e-14	87.9
Contig_0004	NW_017264931.1	79.661	118	24	0	779637	779754	210704	210587	2.35e-13	86.1
Contig_0004	NW_017264932.1	73.963	1037	188	69	199368	200358	968116	969116	3.51e-91	344
Contig_0004	NW_017264932.1	72.438	1132	208	84	199290	200358	1066921	1068011	7.82e-68	267
Contig_0004	NW_017264932.1	90.083	121	4	8	698216	698334	208794	208908	8.21e-33	150
Contig_0004	NW_017264932.1	87.805	123	5	8	780289	780409	208908	208794	2.3e-28	135
Contig_0004	NW_017264932.1	81.651	109	14	6	700950	701058	208896	208794	2.35e-13	86.1
Contig_0004	NW_017264932.1	80.734	109	15	6	774760	774868	208794	208896	1.09e-11	80.5
Contig_0004	NW_017264932.1	92.857	56	1	3	230399	230451	927589	927534	3.93e-11	78.7
Contig_0004	NW_017264938.1	77.408	571	117	9	699276	699841	802195	801632	9.83e-87	329
Contig_0004	NW_017264938.1	83.607	122	16	4	214775	214895	182065	182183	3.88e-21	111
Contig_0004	NW_017264938.1	96.154	52	1	1	394449	394499	170971	171022	8.45e-13	84.2
Contig_0004	NW_017264938.1	96.154	52	1	1	394449	394499	177124	177073	8.45e-13	84.2
Contig_0004	NW_017264938.1	95.918	49	2	0	394517	394565	171106	171154	1.09e-11	80.5
Contig_0004	NW_017264938.1	95.918	49	2	0	394517	394565	176989	176941	1.09e-11	80.5
Contig_0004	NW_017264943.1	77.018	570	114	9	699289	699846	424775	425339	3.56e-81	311
Contig_0004	NW_017264943.1	95.714	140	6	0	298636	298775	224794	224655	1.33e-55	226
Contig_0004	NW_017264943.1	95.714	140	6	0	298636	298775	225258	225119	1.33e-55	226
Contig_0004	NW_017264943.1	95	140	7	0	298636	298775	224330	224191	6.17e-54	220
Contig_0004	NW_017264943.1	74.269	342	72	12	153995	154328	467773	468106	1.07e-26	130
Contig_0004	NW_017264943.1	97.222	36	1	0	45179	45214	430420	430455	3.96e-06	62.1
Contig_0004	NW_017264929.1	72.447	1263	246	86	199389	200598	1224056	1225269	3.56e-81	311
Contig_0004	NW_017264929.1	73.038	1083	197	82	199433	200466	468912	469948	3.59e-76	294
Contig_0004	NW_017264929.1	72.94	983	188	65	199368	200310	285813	286757	6.04e-69	270
Contig_0004	NW_017264929.1	72.525	990	190	67	199406	200352	1333476	1332526	1.02e-61	246
Contig_0004	NW_017264929.1	80.769	156	22	8	199566	199716	509627	509475	3e-22	115
Contig_0004	NW_017264929.1	97.917	48	1	0	714976	715023	1255162	1255115	8.45e-13	84.2
Contig_0004	NW_017264929.1	85.333	75	8	3	288722	288793	1284288	1284362	5.09e-10	75
Contig_0004	NW_017264929.1	100	34	0	0	762974	763007	1629364	1629331	1.1e-06	63.9
Contig_0004	NW_017264928.1	73.419	1012	192	65	199388	200358	603582	602607	4.61e-80	307
Contig_0004	NW_017264928.1	73.239	994	194	58	199403	200358	549954	550913	9.97e-77	296
Contig_0004	NW_017264928.1	71.91	1246	256	77	199406	200601	1882947	1881746	1.3e-70	276
Contig_0004	NW_017264928.1	73.173	958	168	70	199427	200344	1204032	1204940	1.01e-66	263
Contig_0004	NW_017264928.1	73.225	803	151	55	199574	200340	2121657	2120883	7.93e-58	233
Contig_0004	NW_017264928.1	72.345	951	187	62	199433	200344	1729486	1730399	1.03e-56	230
Contig_0004	NW_017264928.1	76.531	294	43	21	199433	199716	1437271	1437548	6.4e-29	137
Contig_0004	NW_017264928.1	74.487	341	58	24	199388	199716	1288777	1288454	6.44e-24	121
Contig_0004	NW_017264928.1	76.256	219	44	8	154830	155044	775427	775213	1.39e-20	110
Contig_0004	NW_017264928.1	71.379	573	121	40	199792	200343	1603409	1603959	1.39e-20	110
Contig_0004	NW_017264928.1	73.438	320	62	19	199406	199716	1533072	1532767	3.02e-17	99
Contig_0004	NW_017264928.1	76.02	196	38	7	779607	779798	1836754	1836944	1.4e-15	93.5
Contig_0004	NW_017264928.1	83.784	74	8	4	714948	715018	852133	852205	8.51e-08	67.6
Contig_0004	NW_017264928.1	95	40	1	1	819345	819383	1169020	1169059	3.96e-06	62.1
Contig_0004	NW_017264946.1	97.222	180	5	0	298596	298775	332715	332536	1.66e-79	305
Contig_0004	NW_017264946.1	97.143	140	4	0	298636	298775	333120	332981	6.13e-59	237
Contig_0004	NW_017264946.1	95.238	42	2	0	298596	298637	333235	333194	8.51e-08	67.6
Contig_0004	NW_017264941.1	73.367	995	187	65	199406	200359	411750	410793	2.77e-77	298
Contig_0004	NW_017264941.1	75.639	587	115	22	699278	699846	351291	350715	7.82e-68	267
Contig_0004	NW_017264934.1	74.461	603	131	17	769922	770506	671192	670595	1.7e-59	239
Contig_0004	NW_017264934.1	74.341	569	102	39	199627	200166	774987	775540	2.24e-48	202
Contig_0004	NW_017264934.1	74.872	195	41	8	779607	779798	1131586	1131397	3.04e-12	82.4
Contig_0004	NW_017264934.1	87.143	70	7	2	45191	45259	344380	344448	3.93e-11	78.7
Contig_0004	NW_017264934.1	91.489	47	4	0	737097	737143	1310175	1310221	3.06e-07	65.8
Contig_0004	NW_017264937.1	90	50	1	4	529907	529953	854043	853995	3.96e-06	62.1
Contig_0005	NW_017264939.1	82.819	32873	3830	1326	438127	470103	311510	279560	0	27737
Contig_0005	NW_017264939.1	85.72	24104	2382	725	574676	598218	175816	152212	0	24465
Contig_0005	NW_017264939.1	82.88	23236	2719	898	477239	499855	273728	251133	0	19708
Contig_0005	NW_017264939.1	84.651	11284	1138	373	500233	511217	250768	239780	0	10695
Contig_0005	NW_017264939.1	82.745	12240	1376	521	104044	115794	654257	642265	0	10224
Contig_0005	NW_017264939.1	83.666	11179	1139	470	40	10791	394583	383665	0	9893
Contig_0005	NW_017264939.1	81.089	12934	1829	455	155169	167755	601846	589183	0	9764
Contig_0005	NW_017264939.1	82.967	11343	1360	436	402832	413909	346924	335889	0	9716
Contig_0005	NW_017264939.1	84.121	10599	1097	397	539795	550100	213091	202786	0	9708
Contig_0005	NW_017264939.1	82.729	11667	1262	519	359103	370340	435395	424053	0	9686
Contig_0005	NW_017264939.1	84.901	9868	1112	278	677937	687595	71209	61511	0	9620
Contig_0005	NW_017264939.1	84.219	10012	1074	348	735679	745436	13476	3717	0	9269
Contig_0005	NW_017264939.1	82.155	11415	1308	496	141330	152351	618127	607049	0	9121
Contig_0005	NW_017264939.1	83.477	10240	1170	379	126907	136900	632194	622231	0	9055
Contig_0005	NW_017264939.1	83.345	10177	1100	420	615958	625869	134807	124961	0	8853
Contig_0005	NW_017264939.1	86.072	7905	804	195	649432	657153	101081	93291	0	8224
Contig_0005	NW_017264939.1	81.143	10638	1146	553	50642	60735	708646	698325	0	7738
Contig_0005	NW_017264939.1	83.622	8615	952	328	393557	401944	356171	347789	0	7668
Contig_0005	NW_017264939.1	83.959	8441	886	335	520394	528589	231914	223697	0	7655
Contig_0005	NW_017264939.1	85.672	6679	686	219	168961	175501	587579	581034	0	6782
Contig_0005	NW_017264939.1	85.13	6893	631	244	633221	639924	117699	111012	0	6687
Contig_0005	NW_017264939.1	81.153	8797	1126	372	692351	700878	37020	45553	0	6569
Contig_0005	NW_017264939.1	88.514	5511	461	105	60881	66295	698073	692639	0	6512
Contig_0005	NW_017264939.1	85.297	5951	573	217	30136	35923	406108	400297	0	5864
Contig_0005	NW_017264939.1	83.763	6559	624	297	671443	677803	79364	73049	0	5805
Contig_0005	NW_017264939.1	83.222	6431	690	254	208717	214967	553593	547372	0	5539
Contig_0005	NW_017264939.1	86.489	5033	525	102	92583	97526	666115	661149	0	5384
Contig_0005	NW_017264939.1	85.785	5255	465	202	352514	357584	441958	436802	0	5306
Contig_0005	NW_017264939.1	83.62	5867	624	240	379244	384918	370837	365116	0	5199
Contig_0005	NW_017264939.1	86.16	4899	499	119	600096	604903	150701	145891	0	5125
Contig_0005	NW_017264939.1	82.443	5952	761	210	641412	647188	109089	103247	0	4940
Contig_0005	NW_017264939.1	85.531	4838	527	124	568177	572947	182442	177711	0	4896
Contig_0005	NW_017264939.1	86.327	4615	409	143	535287	539813	217600	213120	0	4822
Contig_0005	NW_017264939.1	92.287	3410	204	49	723025	726403	26118	22737	0	4785
Contig_0005	NW_017264939.1	82.858	5507	585	268	555930	561238	196560	191215	0	4608
Contig_0005	NW_017264939.1	83.498	5175	584	188	263647	268696	498307	493278	0	4577
Contig_0005	NW_017264939.1	84.664	4760	529	149	664978	669632	85539	80876	0	4560
Contig_0005	NW_017264939.1	82.523	5304	698	161	528758	533942	223573	218380	0	4447
Contig_0005	NW_017264939.1	82.643	5289	583	237	24280	29381	411984	406844	0	4372
Contig_0005	NW_017264939.1	84.904	4372	502	97	216717	221028	546707	542434	0	4272
Contig_0005	NW_017264939.1	84.541	4528	448	190	701954	706336	47232	51652	0	4252
Contig_0005	NW_017264939.1	81.698	5382	703	203	430456	435700	319285	314049	0	4222
Contig_0005	NW_017264939.1	84.708	4414	362	216	39762	44006	719468	715199	0	4122
Contig_0005	NW_017264939.1	87.24	3605	273	112	516574	520078	235722	232205	0	3936
Contig_0005	NW_017264939.1	83.254	4419	558	128	611495	615813	139225	134889	0	3893
Contig_0005	NW_017264939.1	82.33	4584	566	177	422027	426478	327705	323234	0	3753
Contig_0005	NW_017264939.1	79.525	5729	710	326	386056	391542	364068	358561	0	3653
Contig_0005	NW_017264939.1	85.04	3389	407	72	561456	564797	190998	187663	0	3358
Contig_0005	NW_017264939.1	85.363	3334	299	119	98235	101448	660271	657007	0	3278
Contig_0005	NW_017264939.1	84.59	3329	297	165	19578	22763	416309	413054	0	3107
Contig_0005	NW_017264939.1	86.022	2969	277	101	87694	90570	671099	668177	0	3057
Contig_0005	NW_017264939.1	80.03	4592	530	256	228361	232825	535499	531168	0	3042
Contig_0005	NW_017264939.1	84.573	3241	275	157	707952	711075	53253	56385	0	3007
Contig_0005	NW_017264939.1	84.992	2965	321	97	137597	140490	622062	619151	0	2896
Contig_0005	NW_017264939.1	81.216	3913	426	210	67799	71529	691260	687475	0	2868
Contig_0005	NW_017264939.1	78.391	4748	760	194	551154	555747	201382	196747	0	2839
Contig_0005	NW_017264939.1	86.245	2530	234	69	203402	205908	568277	570715	0	2639
Contig_0005	NW_017264939.1	85.679	2423	242	63	689196	691550	59925	57540	0	2455
Contig_0005	NW_017264939.1	83.604	2775	291	106	711772	714449	57218	59925	0	2453
Contig_0005	NW_017264939.1	87.683	2119	206	43	745930	748018	3243	1150	0	2416
Contig_0005	NW_017264939.1	83.989	2617	281	98	711910	714451	36453	33900	0	2385
Contig_0005	NW_017264939.1	85.124	2420	261	69	689194	691550	33900	36283	0	2383
Contig_0005	NW_017264939.1	77.816	4305	645	226	403244	407368	329623	333797	0	2374
Contig_0005	NW_017264939.1	77.931	4291	611	269	194854	198993	559758	563863	0	2368
Contig_0005	NW_017264939.1	87.653	2122	153	71	729956	732025	19166	17102	0	2366
Contig_0005	NW_017264939.1	87.99	2090	125	85	350476	352498	444083	442053	0	2353
Contig_0005	NW_017264939.1	81.404	2963	418	91	473724	476626	277269	274380	0	2296
Contig_0005	NW_017264939.1	78.29	3860	609	193	715810	719562	32562	28825	0	2274
Contig_0005	NW_017264939.1	83.596	2536	300	95	628481	630952	122487	120004	0	2272
Contig_0005	NW_017264939.1	82.84	2669	309	96	606337	608937	144215	141628	0	2254
Contig_0005	NW_017264939.1	84.361	2385	264	82	123831	126165	635249	632924	0	2237
Contig_0005	NW_017264939.1	82.987	2598	296	97	221022	223591	542389	539910	0	2215
Contig_0005	NW_017264939.1	81.4	2801	322	149	416706	419410	333072	330375	0	2102
Contig_0005	NW_017264939.1	80.969	2785	338	143	416716	419410	343085	345767	0	2030
Contig_0005	NW_017264939.1	87.781	1735	125	59	647337	649029	103137	101448	0	1949
Contig_0005	NW_017264939.1	80.674	2582	325	136	235236	237744	529145	526665	0	1844
Contig_0005	NW_017264939.1	82.313	2222	281	77	256062	258225	509221	507054	0	1823
Contig_0005	NW_017264939.1	82.898	2146	235	72	626088	628186	124841	122781	0	1808
Contig_0005	NW_017264939.1	81.919	2262	293	84	609168	611360	141545	139331	0	1805
Contig_0005	NW_017264939.1	90.936	1335	97	21	268808	270129	493123	491800	0	1773
Contig_0005	NW_017264939.1	88.105	1530	121	49	251581	253077	513234	511733	0	1760
Contig_0005	NW_017264939.1	77.288	3267	563	138	726763	729919	22368	19171	0	1757
Contig_0005	NW_017264939.1	85.334	1766	180	51	16517	18227	410346	412087	0	1753
Contig_0005	NW_017264939.1	80.721	2412	328	108	44049	46389	715110	712765	0	1751
Contig_0005	NW_017264939.1	84.499	1845	194	70	271001	272787	490961	489151	0	1738
Contig_0005	NW_017264939.1	86.35	1641	163	42	16523	18117	419072	417447	0	1733
Contig_0005	NW_017264939.1	84.478	1849	178	74	37793	39586	721303	719509	0	1724
Contig_0005	NW_017264939.1	86.14	1645	160	45	24303	25899	417462	419086	0	1712
Contig_0005	NW_017264939.1	82.953	2018	214	85	90642	92584	668141	666179	0	1701
Contig_0005	NW_017264939.1	80.479	2336	290	121	428139	430394	321557	319308	0	1635
Contig_0005	NW_017264939.1	84.961	1669	159	54	631556	633181	119402	117783	0	1607
Contig_0005	NW_017264939.1	80.249	2329	286	122	199532	201799	564436	566651	0	1592
Contig_0005	NW_017264939.1	79.816	2393	303	126	512161	514477	239098	236810	0	1578
Contig_0005	NW_017264939.1	79.621	2272	362	82	261155	263376	500792	498572	0	1537
Contig_0005	NW_017264939.1	81.156	2059	232	99	141336	143321	622236	624211	0	1509
Contig_0005	NW_017264939.1	80.389	2162	258	122	14235	16320	422303	420232	0	1491
Contig_0005	NW_017264939.1	84.276	1609	157	58	662978	664543	87565	86010	0	1482
Contig_0005	NW_017264939.1	76.835	2793	492	118	258263	260976	503732	501016	0	1430
Contig_0005	NW_017264939.1	82.619	1703	212	48	572976	574647	177546	175897	0	1428
Contig_0005	NW_017264939.1	80.164	2067	281	104	120092	122099	637739	635743	0	1426
Contig_0005	NW_017264939.1	77.896	2547	361	139	117645	120057	640293	637815	0	1399
Contig_0005	NW_017264939.1	80.087	2064	246	105	134921	136901	616146	618127	0	1382
Contig_0005	NW_017264939.1	82.402	1665	197	71	36010	37610	400255	398623	0	1363
Contig_0005	NW_017264939.1	86.863	1256	116	40	566086	567325	184514	183292	0	1360
Contig_0005	NW_017264939.1	85.555	1343	145	33	274107	275408	487741	486407	0	1360
Contig_0005	NW_017264939.1	80.794	1890	214	108	181579	183404	576219	574415	0	1341
Contig_0005	NW_017264939.1	93.729	877	55	0	640091	640967	111006	110130	0	1315
Contig_0005	NW_017264939.1	76.622	2806	373	181	77544	80192	680995	678316	0	1286
Contig_0005	NW_017264939.1	84.23	1357	119	73	670023	671360	80642	79362	0	1232
Contig_0005	NW_017264939.1	86.161	1120	115	29	357891	358989	436572	435472	0	1173
Contig_0005	NW_017264939.1	79.641	1729	266	71	436414	438090	313358	311664	0	1164
Contig_0005	NW_017264939.1	82.489	1422	152	59	414063	415445	335752	334389	0	1157
Contig_0005	NW_017264939.1	82.111	1459	150	75	391703	393083	358100	356675	0	1146
Contig_0005	NW_017264939.1	79.651	1720	234	83	240262	241918	523424	521758	0	1131
Contig_0005	NW_017264939.1	84.179	1182	135	39	471684	472851	279331	278188	0	1099
Contig_0005	NW_017264939.1	75.544	2621	423	157	176042	178548	580492	577976	0	1088
Contig_0005	NW_017264939.1	75.899	2726	320	231	370428	372908	381897	379264	0	1083
Contig_0005	NW_017264939.1	84.187	1113	112	38	661748	662832	88779	87703	0	1022
Contig_0005	NW_017264939.1	80.767	1409	181	60	253351	254710	511623	510256	0	1018
Contig_0005	NW_017264939.1	90.731	766	55	12	722248	723013	26118	25369	0	1007
Contig_0005	NW_017264939.1	81.241	1354	160	66	658769	660076	91827	90522	0	1007
Contig_0005	NW_017264939.1	83.501	1091	132	36	202327	203405	567168	568222	0	974
Contig_0005	NW_017264939.1	86.126	937	79	34	550101	551005	202722	201805	0	963
Contig_0005	NW_017264939.1	81.386	1284	136	72	85605	86819	673097	671848	0	952
Contig_0005	NW_017264939.1	79.175	1503	188	78	223865	225349	537197	535802	0	926
Contig_0005	NW_017264939.1	75.668	2096	378	94	247422	249432	519446	521494	0	924
Contig_0005	NW_017264939.1	84.382	922	96	36	732176	733061	16990	16081	0	861
Contig_0005	NW_017264939.1	88.822	662	69	4	565197	565854	185310	184650	0	808
Contig_0005	NW_017264939.1	79.934	1221	146	65	605071	606234	145456	144278	0	806
Contig_0005	NW_017264939.1	78.407	1343	199	68	82758	84052	675896	674597	0	789
Contig_0005	NW_017264939.1	76.597	1722	232	136	73810	75433	684809	683161	0	789
Contig_0005	NW_017264939.1	77.992	1454	185	94	237942	239355	525402	524044	0	787
Contig_0005	NW_017264939.1	77.518	1370	253	37	116058	117396	641863	640518	0	773
Contig_0005	NW_017264939.1	82.11	872	101	35	167895	168727	589114	588259	0	695
Contig_0005	NW_017264939.1	84.225	748	81	24	273171	273912	488609	487893	0	693
Contig_0005	NW_017264939.1	83.483	781	90	29	706852	707600	52139	52912	0	691
Contig_0005	NW_017264939.1	76.768	1386	198	89	47741	49093	711501	710207	0	662
Contig_0005	NW_017264939.1	79.409	981	129	53	233781	234741	530239	529312	9.25e-176	625
Contig_0005	NW_017264939.1	88.292	521	51	10	11155	11667	383211	382693	5.57e-173	616
Contig_0005	NW_017264939.1	79.35	954	132	52	719925	720846	28434	27514	2.59e-171	610
Contig_0005	NW_017264939.1	80.851	846	93	51	102718	103529	655525	654715	1.56e-168	601
Contig_0005	NW_017264939.1	73.734	1915	328	142	733551	735369	15614	13779	1.21e-164	588
Contig_0005	NW_017264939.1	83.721	602	66	26	567365	567948	183231	182644	3.45e-150	540
Contig_0005	NW_017264939.1	80.438	685	106	19	688086	688759	61023	60356	2.1e-137	497
Contig_0005	NW_017264939.1	75.494	1163	203	59	66389	67495	692566	691430	2.72e-136	494
Contig_0005	NW_017264939.1	84.98	506	49	19	270267	270749	491707	491206	1.27e-134	488
Contig_0005	NW_017264939.1	92.308	338	24	2	658105	658441	92435	92099	7.62e-132	479
Contig_0005	NW_017264939.1	77.083	960	120	69	84418	85322	674258	673344	7.68e-127	462
Contig_0005	NW_017264939.1	77.764	832	126	41	421226	422017	328560	327748	3.57e-125	457
Contig_0005	NW_017264939.1	74.864	1106	199	60	206538	207607	555724	554662	7.79e-117	429
Contig_0005	NW_017264939.1	81.239	549	85	16	184467	185005	574173	573633	2.8e-116	427
Contig_0005	NW_017264939.1	78.74	635	102	29	657467	658085	93137	92520	2.84e-106	394
Contig_0005	NW_017264939.1	85.714	378	41	12	97632	97999	661002	660628	4.75e-104	387
Contig_0005	NW_017264939.1	89.508	305	31	1	640949	641252	110301	109997	1.71e-103	385
Contig_0005	NW_017264939.1	75.112	892	173	45	721302	722162	27048	26175	1.33e-99	372
Contig_0005	NW_017264939.1	87.009	331	35	7	12721	13047	423502	423176	6.19e-98	366
Contig_0005	NW_017264939.1	79.817	545	73	27	239504	240024	523924	523393	8.01e-97	363
Contig_0005	NW_017264939.1	79.832	595	41	26	516013	516529	236421	235828	2.88e-96	361
Contig_0005	NW_017264939.1	93.562	233	15	0	10879	11111	383526	383294	2.24e-92	348
Contig_0005	NW_017264939.1	78.986	552	80	30	11677	12204	382619	382080	2.9e-91	344
Contig_0005	NW_017264939.1	77.833	600	94	23	18655	19242	417211	416639	1.75e-88	335
Contig_0005	NW_017264939.1	76.082	832	88	78	76447	77213	682072	681287	2.26e-87	331
Contig_0005	NW_017264939.1	86.897	290	27	8	631194	631482	119784	119505	2.28e-82	315
Contig_0005	NW_017264939.1	91.111	225	18	2	476626	476849	274302	274079	4.93e-79	303
Contig_0005	NW_017264939.1	78.313	498	87	18	436905	437387	223074	223565	1.77e-78	302
Contig_0005	NW_017264939.1	86.891	267	32	3	123547	123811	635743	636008	8.24e-77	296
Contig_0005	NW_017264939.1	76.074	652	96	49	376502	377116	374166	373538	1.78e-73	285
Contig_0005	NW_017264939.1	76.699	515	92	22	528758	529261	312370	312867	3.01e-66	261
Contig_0005	NW_017264939.1	78.133	407	86	1	715041	715447	33305	32902	1.4e-64	255
Contig_0005	NW_017264939.1	75.51	588	109	31	602547	603113	147492	146919	1.4e-64	255
Contig_0005	NW_017264939.1	84.701	268	27	12	73286	73549	685483	685226	1.4e-64	255
Contig_0005	NW_017264939.1	76.984	504	76	32	472956	473438	278040	277556	1.81e-63	252
[truncated: 7,743 more rows]
