# Supplementary material for: Genomics and lipidomics analysis of the biotechnologically important oleaginous red yeast Rhodotorula glutinis ZHK provides new insights into its lipid and carotenoid metabolism
Source: BMC Genomics. 2020 Nov 26;21:834. doi: 10.1186/s12864-020-07244-z (PMC7690147; doi:10.1186/s12864-020-07244-z)
Supplement: Supplementary file 11 — Additional file 11. CDS/cDNA sequences resulted from genome analysis. [file 12864_2020_7244_MOESM11_ESM.txt]

>R_glutinis_G05705
ATGACACTGCTCGACCCGCACACCGCCTCGACGGCCCCAACAGCCGGGCCTTCCTCCTCC
TCCTCGTCCGGTCCGCCTCCCGTCTCGACCACCTCAACCACCACGACGACCACCGCACCA
GCCGCACGACGGCCTCGTCAGTCTCGTCGCACACCAAGACGTCCCCTGTACGACCCAGAT
GCCACCATCGTCCTCATCGGCATGCGCGGCGTCGGCAAGACGACCCTCGGCCTCATCGCC
GCCACGTCGCTCCGGCGCAGCTTCATCGACGCCGACTCTGCGTTCCAGACCCTCCACGGG
CCCATCTCGCAGTTCGTCAACACGCACGGCTGGCACGCCTTTCGCGACGCCGAGACGCGC
ATCCTCGCCCAGCTCTTGCGCGAGCACCCGCGGGGCTACGTCGTCGCGTGCGGCGGCGGC
GTTGTCGAGCGCGACGAGAACCGCGAGCTCTTGGCGAGATTCCGCGACGAGCAAGGGTGC
CCGATCGTGCACGTCGTGCGCGACAAGGAGGAGACGGTCCGGTACCTCGTCGACGAGCAG
GCTCGACCCGCCTGGGGCGAGGAGATCCGCCACGTCTGGGCGCGCCGCACCCCCCACTTC
GAGTCGCTGTGCACCCACACGATCGCGTCCCTCACGGCCTACCCGCGCCCGCCCTCGCCC
CAGTTCCTCATGAAGCACGTCGAGACGGCCTTTGTGCGCCTCCTGCGCTCCATCTTTGGC
TTTGCCTCGTCGCACGTCCCGCTCGTCGCCGGCCCGCGCCCGCCGCCCGTCAGCGGGCCC
AGCAGTGGCGAGTACGGCGGGTACGGCGCGTGCGAGTCCGAGCTCGGGCGCGGCGCAAAA
GGCCCGAGGACGAGCTTTGTTGCGCTCAATTTTCCCGACCTGAGGGTCGTCGCCGCAGAG
ACGATCCTGCGCGTTGCGGGCGGCGTCGACGTGATCGAGATGCGCGTCGACACGCTCGTC
GAGGTCGAGGCGGCGCCGCCGTTCTCGCGCGTCGGGTCGCCTGACGTCGTCGGCGCCGCC
GGTCCGAGCGGCACGAGGTCGGCGCCGAGGTCCGGCACGGCGACGCCGACCGCCGCCTCT
TCCGCCGCCGCCGCTGCACCTCCTCGTCGTCGGCGCATCCCGTCGCCGCACTTTGTCGCC
CTGTGCTTCGGCCACCTGCGGCGGTGTTCGCCGCTCCCGATCCTGTTCACCGTGCGCACG
TCCAAGCAGGGCGGCGCGTTCCCGGACCCGTACGACGACCACCGGGACCTCATGGCCGAG
TACGTCGCGCTCGTCGAGCTCGGGTTCAAGCTCGGCGCAGAGTACGTCGACGTCGAGCTC
GCGCTCCCGGACGCCGTCATCGAGCGCCTGTTGGCCCTCCGGGGGGCGGCGACCCAGGTC
CTCGGCGCCGACCACGACCGGCGCGGCGAGTGGCAGTGGATGAGCGACGCCGTGCTCGAC
AAGTACCGCCGCGCGGCGAGGCTCGGGTGCGACGTCATCAAGCTCGTGTCGACCCCGACC
TCGTTCGAGTCGAACCTCGAGCTCCTCAAGTTTCGCGCGAGGTGCGACGCGCTCGACCTC
GACGAGGGCGACGGCGACGACAACGACGGCGACGACGTGGGCCCGACGTCGTCGTCGTCG
CGGCGCATCCCGCTCCTCGCCATCAACCTCGGCAAGGGCGGCCAGATCTCGCGGTACCTC
AACCCGGTCCTGACGCCCGTCACGCACCCGCTCCTGCCCGGCGTCGCCGCCCCGGGCCAG
CTCACGTACGCTCAGACGCAACAAGCCCTGTTCCTGTCGGGCCTCATCCTCGAAAAGACG
TTTTTCGTGCCCTCGGCCGCCGTCGCCGACGCCTTTTCGCGCGAGGCCCTCACCCTCGGC
CTGCCGTACACGTTCCTCGTCGAGGACCGCCTCGCCCTGCGCGCGACCGAGCCCAACTTT
GGCGGCGCGTACCTCGGCGCGCCGTCCGTCCCGCTCGCCGTGTCGACCCTGCCCGCCTCG
GACGAGGTCCTCCCTCCCGCACGCGCCACGTCCTGGGCCGACCTGTGCGTCCCGGCGTGC
GACTCGCCCGAGTCGTACGACGTGGCGCCTCGGGCGTTGGGCCACTTCAAGCACACGAAC
GTGCGCGTGCTCGCGCTCGCCGAGGTCATTACGCAGAACCTGAGCCCGATCAACGCGGTC
GGGACGCACACGTGTGCGCTCCTGGTCGGGCTCGCGAGGAGGGACAGGCGCGAGGTCGAG
GAGGCGCTGAGGATGGTCGGCGCGCGGTGGGTCTTCTTGCTCGCGTGCGAGGAGGACGAC
GCGGCCGCCGCCGAGGACGGCATGGCGCTCGACGCGCCGACGGGGCCTTGTTCCGCCGCC
GGCTCTCGGCCCGACTCGCCTGCACCCGCACCCTCCTCATCCTCGACCGCCGCCACCGCC
GGCGCCACCGCACCCGCCCCCTCGACCTCGTCCCTCCCCTACCCACAGCACGCCCCGCTC
ACCCTCATCCCGCTCTCGTCCCTCGCCGACCCGGCCCTGTACGCCAAACGCGCGCCGACC
ATCATCGTCTCGAGCGACACAGCGACGGGCACGGGCACGGGCACGGGCACGGGCACGGTG
CGGTTCCACGACCGCCTGTTTGCGAGCCCGACCGGCGGCGCCGCGCTCGACTTGAGCTTG
GCGGTCGGGATGGGCGCCGCCGGCGCGGTGGGCGCGGCGGGAGGTGCGACGGGTGGTGGA
GGTGGTGCTGGTGCAGCGACGGGCGCGAGGAGGGGGTTGCTGAGCGCGGCGATCGAGGGC
AAGCGCGAGCGCGCTCGCGCCGCTTCGTTCGCCTCGGCCTCGGCGGCGCAGCTGCAGAAC
GGCGGCGGCGCGGTAGGCGCAGCAGGAGCTGGAGCAGGAGCAGGCGCAGTAGGGGCAGGA
GGAGCAGGGGGGAAGGGCGCCCGCGTCGTCGCCGACGGGTGGCAGGTGCTCGGCGCGCGC
GAGGTGCAGGCCGAGTGCGAGCGGCAGGCGTTCAGGGCGCTCACGGGCCGCAGGATGGGG
TGA
>R_glutinis_G02577
ATGAGGACGACGACCGACGAGGTGAGCGGGTTGGCTCCTGCCTTCTTCCGCTACTCTCGG
CTGCACCTGCTGCAGCAACCGCAAGCTCGTCTTCTCCACCTCGAGCACTCGAGCCACCAC
CCGCCTCGCGCAACCCGCACCGAACGAGGACCCCCACCCCTCGTCCCTCCTCCTCCTCCC
TCTCCCGCTCCCTCTCCCTCGACCCGCACCGCACCGCCCACCATGGCCGACGTCGCCGCT
CAGCACCAGCACCACAACGATGATGCCCCCGCACCGCCCCCCAAAAAGCGCATGGTCAAG
CGCAAGCCCGCTCGGAAACAGGTCGAGGAGGGCCAGATCGAGCCTCGGGTCGTAGAGCAG
ACGGGCCAGACGTACAACCTGTGGTACCACAAATGGGCCGGCGGCGACAAGTACGACGCG
ATGGGCCTCCAGGAAAAGGCCAAGACGCGCGTCGACATCAAGAAGGACGCGGGCTACACG
CGCGCAGACGGCAGCGGCAACAAGTACATCTGCCTGTATTTCGCCCGCGGTTGCTGCCCC
AAGGGCGTCGAGTGCACGTACCTGCACCGCCTCCCGCCGGCGCAGCACGTCCTCCCCGAC
GCGTCGCTCGACGTGTTTGGGCGCGAGAAGCACTCGGGCTACCGCGACGACATGGGCGGC
GTCGGCTCGTTCAACCGCCAGAACCGCACGCTGTACATTGGCCGCATCAAGGAGACGCGC
AACACGGCAGACGTCGTCGAGGAGCACTTCTCAGAGTTTGGCGAGATTGAGCGCATCAAG
ATCCTGTCGAACCGCGGCGTCGCGTTCGTCACGTACCCGAACGAGCTCAACGCCCAATTC
GCCAAGGAGGCCATGATGCACCAGTCGCTCGAGGGCGACGAGGTCCTCAACGTCCGCTGG
GCCACCGAGGACCCGAACCCGGCCGCCAAGCGCGCCGAGCACCGCCGCACGGTCGCCCAG
GGCGAGCAAGGCATCAAGACGGTGCTCGACCCCGAGTTTGTGCAGCGCGTGCGCGAGCTC
GACGAGCTCGAGGGGCGCGTCGGGCCGCGCGTGGACGAGGACGAGCAGGCGCAGATCGAG
GCGCCGCCGCAGGAGGACGAGGTCGATGACGAGGGGACCGGGCGCGCAAAGAAGCGCGCG
AGGATCGCGGCGCCGCCGCCGCCGGCGGGCACGGTCGCCGAGGAGCAGGCGCGCAACCTC
GACGGCGCCGCCCCGCCTCTCCCTCCCGCACCAGCACCCGCACCCGCACCGGCACCATCG
GCGGCGTCGGGAGGCATCCTGAGCGCGCACGCCGTCGACAGCCTCAAGTACATGGCGCAG
TTGCGGCAGCAGAAGCAGGGTCCGGGCGCGACGGCGGCGGCGGTCAAGGCCAAGCCGGTT
GGGCTCGGGGCGCTTGCGGCGTATGGGTCGGACGACGAGTCGGACTGA
>R_glutinis_G04224
ATGTCGAGCCAAGCCGCCGCACCCGAAGCCCCTGGCACGCTGCGTTCCCCGCCCCGAAGG
CCTCCACCAGGCCCTCACCGCGTCAGAGCAGTCCAGGGCTTCCACCCTCGTCGTGACGTC
CGCCGCACCGATTTCGAGGTGCGCCCACCGCCCTCTCTCGAGCCGGACCTCCTCCTCCTC
CTCCCTCTCCTCCGCCGTCGAGCTGCGACGGACAGAGCTGACTCGCCCTCTCTCCCGCCA
GCCTGCGTTCATCTGTGGTGCAATCAACTTACCGGCGCACTCGTTCTACCGACGCTGCCG
TCGCTCGTCCCCATCCTGCGCCGCTACCGCACCGTCGTCTTCCACTGCCAGTCGTCGAAC
GGGCGAGGGCCTCGCTGCGCCGGATGGTACCAGGACGCGCTCGACGAGGCGGGCGTCTCG
CCCGAGGAGAGCAAGGCGGTCGTCCTCACGGGCGGCGTCAAGGCGTGGATCGAGCGGTAC
GGCGACGACGACACGCTCACGGTCAAGCTGTAG
>R_glutinis_G00303
ATGCCCGAGCTACAAGACGAGCCCTCGCACCGCGCGTGGGTCCACGCCGCCCCGCCCTTT
CCCTCGACCCTCTCGCTCGTCGAGCTCTCCGCTCCGGCGCCAGCCAGCCTCGGACCGCAC
GAGCTCCTCGTTCAGGTCCACGCGGCATCGCTAAACCCGTTCGACGCCCAGCTCCGCAAC
CTCGCCATCTTCCGCCTCCCTGCACTCGCCGGCCCTCATGGCATCGGCTGCGACTTCGCC
GGCACGGTCCTCGGCAGAGGCAAGGACGCCACCGAGTTCGAGATTGGGGCAGAAGTCATG
GGCGTGACGGTCAACCCGCTCGCAGGTCCGAACGGCGGCACCTTGTCAGAGCTCTGCATC
ATCGACCTCTCGCGCTCGACCGTCGTCCCCAAGCCCGCACACCTGTCGTGGACCCAGGCC
GCCGCCCTCCCCCTCGTCTTCCTCACGGCCCGCACCGTCCTCTCGCCGCCCTACCTCGTT
CTTCCCCCTCCACCACCGCCAAGCGACGAGTCGGCATCGCTAAAGAGCCGCACGGCCCCG
CAACCGACCATCGTCGTCCTCGGCGGCGCGTCGGCCGTCGGGCAGCACGTCGTCCAGCTC
GCGTCGAAGCGCATGGGCCTGCGCGTCGTCGCGACGTGCTCGGCGCACAGCGCCGACCTC
GTGCGCTCGCTCGGCGCGCACGACACGGTCGACTACGAGGCGGACGACGTCGCCGAGCGA
CTCGCGGCGCTGCGCCCGACCGAGGGCGAGGGCGGCTACCTCGCCATCATCGACTGCGTC
GGCGGCTCCTCGCTCCTACCCTCGGTCCCGCGCCTCCTGTCGCCTCGCACGCGTGCCCTC
CCCGCCGGCGGCAGCTACACGACGATCGTCGGCGACAAGACGTCGCGCGCCGCGCTCGGC
GGGTCGTTCCTGTACTGGACCTGCTGGGCCATGCTGTTCCGCATGCTGCGCGGCTGGATG
GGCTTCAGGTACCGGTACAACTGCATCAACTTCAAGAACGACGCGAGCTGGCTCGGCGAG
GTGGCCGACTTGACCAAGGACGGCGACGACTACGCCGTCTCGATCGACAGCGAGCACGCG
TTCGAGGACGTCGCCGAGGCGTTCTCGAGGGTCATCGAGGGCAAGGCGAGGGGCAAGGTG
GTGGTCAGGGTCAAGGGGCCGTAG
>R_glutinis_G02876
ATGGTGCTCTCCCGAACGCTGCCGACTCGCCCGCTCGCCGCACAACGCGCAGGAGTGCGC
TCCTCGGGCCTCAACTCGTCCACGTCGACCGTCTCGTCCCGTTCCAGCCAGCTCGCGACT
CGTCGGTTTGCCACCGCCCCGACCAAGAGCAACGTCTTCCCCGTGCCCGGCAGCTCGAGC
ACCCTTCCGCCGCCGCCTCCGCCCAAAGCCCGCAAGTCCATCACCCGCCGCATCCTCTCG
CCGCTCATCCTCCTCACCGTCGCCTTCTACGGCGTGTCGGTCCCCCTCGGTTACTTCTCG
CTCCGGTACCGCGACTTCCTCGTCGAGACCGTCCCCGGCGGCGAGCAGCTCGGCGACCTC
CTCGACGAGCTCCAGGTCTCGCGCGCAAAGGGCGCCCCGAACGCCTCGGCGCCGGGCGCC
CTCAAGGGCCCGGGCAAGGAGACCGAGCTCACGCGCTGGGCCGAGTCGCGCGCGCGCGCC
GAGGGCTGGAAGGTCAAGAAGCCCGAGCCGACCGACCCGGAGACGGCCCGCCTCGAGATC
AAGGAGCGCCTCGCCGCCGAGGCCAAGAAGGTCGAGGGCGCCGCCAAGGGCAAGGTGACC
GACATCGTCGAGGCGGCCAAGGCGCGCGCGAGCGAGGTCAAGCAGGTCGCCGTCAAGGCC
GAGGGCGTCGTCGAGGACAAGGCCAAGCAGGCCGTCCACGCCGCAAAGGACCTCGCCCAC
GCCGCTCCCGCCGCCATCTCGCACGCCGCTCACTCGGCGTCCGACGCTGCCGCCCCCACC
GCCACCGCCCCTCGCGTCGTCGACGAGCCCGCGTCGACCCTCCCCGTCTACGCCCAGCGC
CCGCGCGAGCTCGACGCGACGCCCATCCCGCCCAAGCGCGCGTCGAACGAGGTCTACCAG
GGCCCGCCCCTCCCGATCGGCTTCGAGCCCGCACCCGGGTACGAGCTCCCCCGTGCGGCG
CCCGCCCCCAAGGGCGAGCTCAAGCCCGTGTCGCCCCCTCCTCCTCCTCTTCCCCTCGTC
GCCCCGGCCCTCAAGGACATCACCGTGTCCGAGCCTGTCCTCGGCCAGCTCGCGGCGACG
ATCGACAGCCTCGCGCAGTACGTCGAGAAGCACGACGACGGCGTCGCGTCGGCGTCGGCG
ACGACGGTCCTGAGCGGCGCGCAGAAGGACATCAAGAGCCTCGCGGCGCGCATCGAGGGC
ATCAAGAAGCAGGAGGAGGACAAGCTCCAGGCGCAGCTCAAGGAGCAGGCGTCCAAGTAC
TCGGGCATGCTCGTCAAGGCCGAGAAGGACCTCGTCGAGCGCCTCGACACGCAGGAGGAG
GACTGGAAGCGCGCGTTCGACGACGAGCGCGAGCGCCTCGTCAAGGCGTACAAGGACAAG
CTCGACACCGAGTTGGCGACTCAGCAGGAGCTCATCAACCAGCGCCTCAAGGAGGAGGTC
ATCCAGCAGGGCATCGAGCTCCAGCGTCGGTGGGTCAGCGAGGTCAAGACGCGCGTCGAG
CAGGAGCGCGGCGGCAGGCTCGCCAAGCTCGAGGAGCTCGAGTCGGGCGTCCGCAAGCTC
GAGAAGGTCGCGCGCGAGAACGAGGACGCTCTCGGCGAGGCTGTCCGTGCTCGCAAGATC
TTCACGGCCGTCAAGGCGCTCGAGCACAAGGTCGAGTCGGGCGCGCCGTTCGCCGCCGAG
CTCGCGACGCTGCAGCGCCTCGCCGCCGTCCCGACCTCGTCGTCGTCGGACGCCAAGCCG
TCGCCGTCTGACTCGCTCCTGTCGCTCGCCCTGTCGACGATCCCGACCGAGGTCGCGTCG
ACCGGCGTCTCGTCGTTCCCGGCCCTCGCGGCCCGCTTCACGTCGTCGGTCGCGCCGCAG
CTGAAGAAGGTGTCGCTCCTGCCCGAGCACGGCGGTCCCGTCGCGTACCTGACGAGCGTC
GTCGGGTCGGCGGCCCTGTTCGAGAAGGAGGGGTGGGCCGACGGCGAGGACGTCGTCAGC
ACCGTCGCGCGCGTTAAGTTCTGGCTCGCCAACAAGGACCTCGACCTGGCGGCGCGCGAG
GCCAACTCGCTCTCTGGATGGCCCAAGGCGCTCGCGTCCGACTGGCTCAAGCAGGCGAGG
AGTCACCTCGCCGTCAAGCAGGCGCTCGAGGTGGCCGAGCGGGAGGCGACGGCAGAAAAC
CTCAAGGCGATCTAG
>R_glutinis_G02134
ATGGGCGACCGACCGCGCAGCTACTCGAACGGCGGGTACGGCCACAGCAACAACCGCCAA
AGCCACGACAGCCGCGACTCGTCCCCGCCTCGGTACCCGCAGCCCGGCGCACCGCCGCGC
CCGCCTCCTCCCGGCCAGCACTACGGCGCACCGCCCGCACACGGCAACGGCGGCTTCGGG
CAGGGCTACGGCAGCTACGGCGGCGGCGGCGGCGGCGGGTCGAGCCGCGACGGGCAGGCG
TCGTCGTCGCGCGCGTGCTACGGCGGGCCGCAGCAGCAGCAGTACGGCGGCGGCGGGCAG
TACGGCGGTGGCGGGCAGTACGGTGGCTATGACTGTGGCTCGCAGGGCGGGCACGGCGGA
GGAGGAGGCTGGGGAGCGCAGCGCGGCGGGCACCACGGCGGCGGAGGAGGAGGAGGGAGG
GACCACGGCGGAGGGTCGTTCAGCGGCGCGCAGCCGAGCGGGCACGGCGGCGGCGGCTAC
GGTGGAGGTGGTCGCGGTGGAGGAGGCGGCGGTGGTCGCGGCGGGTACGGCGGCGGGCGC
GGCGGCGGCGGCGGAGGAGGAGGAGGAGGAGGAGGCGGGCGCGCCAGTCGCGTGCTGCCG
CCCGTCTACGTGCCGCTCCCGCCGGCTGTGCCCGCTCTCCCTGCGGCGCAGACGGGTGCG
CTTGTTCCCGCGCCGGTCGCGAGGCGGGAGTACGGCACGGCCGGCGGCGCCGTCAAGCTC
AGCACCAACACGTTCGACCTCGAGCTGTCGGAGAACTTCACGACCTGGTATCGGTACGAG
GTCAAGATCTCGGTCAACGCTCGCCCTCGCGCCGACGGCACGATCCCGCCTCCTCGCGGC
CCGCCACCGACCTCGATCTTGCGCGCCGTGTGGTCGAGCCTCGAGGAGAGCGAGACGGCG
CACCGCTCGAACTACCTCGACGGCGTCCCGACGGCGTTCGACGGGCGCAGCGCGCTCTAC
ACTTCGCGCAAGCTCGACCTCGGCAACGGTGTCGACCAGTACCTCCTCATCCCGAAGGTC
GCCGCGCCCGACCGCCCGGGCCAGACGTTCACGATCGTCATCCGCAACGGCGTCGAGATC
CCGCTCGCGTCGGTCCGCTCCTACTTCCGCGGCGGCCCCGGCGCCACGTACAACGTCGGC
GAGCTCTCCGAGGCGATGAAGGCCCTCAACGTCGTCATCGGCCACAAGCCGGCGAGCCTG
TTCTACGCGACCAGGACCTCGTTCTTCGTCGGCGACGAGGCGGCGAGCAGCCTCAACATG
ACCGGCGTCAAGAAGGAGAGCGTCGAGGTCGCGCCCAACTTTGTCGAGCTCTGGCGCGGC
TACTTCCAGTCGGTGCGCGCGTGCCCCGGCGGGCTTTTGGTCAACATCAATACCACGTCC
ACTGCGTTCTACAAGGCCGGCGACATGCACGCGTTCCTGCGCGGCTTCTTCCTCGCCAAG
GGCTCGCGCCTCCCGCCCTTGTTCCCTCGCGTCGGCTCGCTCGGCGGCAGCGACCTCGTC
AAGCTCAACCGCTTCCTCCAGAAGCTCATGATCGTCGTCGACCGCGGCAGCACCGTGCCC
AACCTCAAGATGAAGATTCGCGGCCGCGGCATCGTCGACGTCACGGCGCGCGCGTACGTG
TTCGAGACGGACGACGGCCAGATCAGCGTCGAGCAGTACTTCACCGACAAGTTCAACGTC
CGCCTGCGCAACCCGGACTGGCCGCTCGTCGAGGTCAAGCCCGGTGCGCTCTACCCGCTC
GAGCTCGTCCGGGTTGTCGAGGGCAACAAGTACGCCAAGCGCTTGTCGCCGCAGGAGCAG
AACCTCGCCTCGTCCTTCCAGACGCTCCCCCCGGCCGAGAAGTACGGCGCCATCAAGGCC
GTCCGCATCAACATCTTCGAGAAGGTCTCGGAGCCGTTCATGATGGTCTTCGGCCTCGGC
ATGGCCCAGAACCCGAAAGAGACGGTCGGCCGCATCCTCGCTGCGCCCCGCATCCAGTAC
AAGGCCGGCGCCGACTCGTCGCAGCTCACGTCGGTCCCGCCCATCGACTCGGCATGGCAG
ATGAAGCTCGTTGGTCGCTCGTTCGCCCAGAAGTTCGTCGCCGGCGGCAAGCTCAGCTCG
ATCGTCGTGATCATCGAGTCGGAGAGGGACAGAAGGGCGGCGGTCACGTTCTTCGAGACG
CTCCTCCCCAAGATGGAGGGGCTCGGCATCGACGTGTCGGGCTTTCTGCGCCAGGGCTTC
CCCAGCGAGGCCGTCATCATCGCCAACACGCGCTCGATGTCGCGCGAGGTGTCGAACGCG
ATGGACGTGGTGCAGCAGCGCTTCGGAAGGCTCCCCGAGCTCGTCGTGTGGGTCTTCAAG
GAGGTCAACTCGCCCGACTACGCGTCGTTCAAGTACGAGTGCACGCGCCGAGGGGTCGCC
TCGCAGGCCCTCCAGAGCAGCCTCATGACCAAGACGAACGTGCAGGTCGCGGTAAACGTC
GCCATGAAAATCAACTCGAAGCTCCACGGCATGTGCTTCCGCCTCTAG
>R_glutinis_G02998
ATGCTCCAGGGCGCAATGTCGATGACGCCTGCGACCATGATGTCGGCCCTGACGCCTTTC
ACCGAGACGCTCTCGAAGGTCGAGGCGTACCAGCGCCTCATCGACGCGTTCCGCCTGTGG
TGCGACGATGTGTACGCGTTCCAGGGCGAGAACATCGGCTTGTACGCGCAGGACGACCCG
TATCCCGAGTTTGTGCGATTCGTCAAGAAGGCCCGCAAGCACCTCCCGAGCTGGTGGACC
AACGCCGACGACAAGGCCGTTCTCAAGATGAGCACGACCGACGACCACTTCAACCTGCAG
TACGCCGTCGAGAAGAGCGACATCAACGAGCACTATGGCTCGTCGATGTTCGCGATGGGT
CTGCGCATGTGGACCGAGAAGGTGACGGGCTCTGGGCTGGGCTGA
>R_glutinis_G04792
ATGCCTCGAGTCGCACTCATCCAGTTTGCCCCGCTCGAACCGGCCCAGTCGTGCTCGTCG
TTCGCTTCGTCTTCGTCCGCCTCGACCTCGTCGCCCGACGACCTCTCGCTCAACCCTCGG
ATCAACCTCCAGCGCGCACACGACCTCGTCCGGTCTGCAGCACAGCAGGGCGCAGAGCTC
GTCACCTTGCCCGAATACTTTCTCAGCGGCGTCGTCTCGGACCCTGCCCACTGGCACCTC
GCCCAGTACCCGCACTCGCACGCCCACCTCGCCGCCTCGTCCGCTTCGCACTCGACCGCG
ACTCACTGGCTGTCGACCTTCCAGGACCTCGCGCGCGAGCTCCGCGTCGACATCCAGGTC
GGCACCATCGTCGAGCGCGCCGTCGACGAGCGAGGCCACGAGCTCAGTCGCGAGGTCGAG
GTCGTCGACGACGAGACGGGCGACAAGCGCACCGAGAACCGGCCCGTCCTCGAGAACGTC
GCCACCTATATCGATTGGGAGGGCAACGTCCTGCACCGGTACAAGAAGCGCAACCTGTGG
TGGCCCGAGAAGGAGTACCTGTGCGAGGGCAGCGAGGACCACCAGGTGTTCGACACACGC
TTCGGCAAGGTCGGCATGCTCATCTGCTGGGACCTCGCCTGGCCTCGCGCGTTCCAGTCG
CTCCTCCTGCAGCGCGTCGACCTCGTCCTCGCGCCGACCTACTGGACCAAGGACGACGGC
GGGCCCCTCGGCCTCAAGCACAACCCGAATTCGGAGGCCGAGTACCTCAAGGTCTTGATC
CCGACGAGGGCATGGGACAACGAGTGCGCCATCGTCTTCACGAACGCCGGTGCACCCGCC
GAGTGGACCGAGAGCGCCGGCGCGAGCGAGAACCCGCACGGGCGGATCGGCGGCAGCTGC
GTCTGCGTGCCGTTCAAGGGCCGGGTCGGGGGAGCGGACGGCCCGCAGGAGCAGATCGCG
CTCGTCGACCTCGACCTGTCGATCCTCGAGGACGCTCGCACGGTGTACGGCGTCAGGCGC
GACCTCGTCACCAAGCTCAAGCAGGAAAAGGCGTTGCCGAGCTGGGTCGTCGAGTAG
>R_glutinis_G04805
ATGAGCACCGACCAGGACGACTTTGCCGCCTACACGACCATTGGCGACCGCACCGACCAG
CCCCAGGACCTGCGCGCTCCCCTCCACGCTCGCCCGACCGGGCCCTCGTTCCACCCGCCA
CCAAAGCTCGAGCCGTTCCTCCTCCTCGCCAAGTCGGCTCGCGGCGCCGGTGCCGCCAGC
CTCGTCTCGCAGGCCGTCGGCGCCCCGGGCGTCTACGTCTTTGCCGAGCTCCTCGACCAG
CCCTCGATCCGCGACCTCGCCAACCACGAGCAGCACGCACAGCAGCACCGCCTCCTCGAG
CTGTTCGCGTTCGGCACCTGGGCCGACTACGAGGCCAAGCGCGACAGCTACCCGGCCCTG
ACGCCCGACCAGGAGACCAAGCTGCGCCACCTCACGGTCCTCACGCTCGCCTCGTCGCAG
CGCTCGATTCCCTACGCCCTCCTCCTCTCGCGCCTCTCGCTCCCGGACGTCGCCACCCTC
GAGGACCTCCTCATCGCCGCCTTTTACGCCGGCGTCCTGCGCGGCAAGCTCGACGCGCGC
GAGCAGCGCCTCGAGGTCCTGTCGGCCCAGGGCCGCGACGTGCGCCGCGACGACGCTGCC
GTCGCCGTCGCCGTCGAGGAGGAGAGCATGGAGGTCGACCCGACGAGCGTCTCGACCGCC
GGCGCCGCCCAGACCCCGACCTCGCTCCTCGCCTCACTCCGCATCTTCCAGTCGACGCTC
GCGGGCCTGATCGCCTCGCTGTCGGTCCACCTCGGCGACCTGCACGCGCGCGCGCTCAAC
GACGACGAGCTGCGCGGGGCGCACGAGGAGCGCGTCGAGGGCATGGTGAGGGAGGTCGGG
AGGAAGGAGATTGATGGCGGGGGAGGGGGTGGGGGGAAGAAGGGAGGTGGGAGGAAGTCG
GTCGTGCAGGGGTTCGCGTCGGGGTCAACGGCGGCGGCGTCGGCCTCGGCTTTGGCGCAG
GACGTCGGCGGCGACATGGACGTCGATGCGGCGTCGACGCCGTCGGGCGGCGGCGGCGGC
GGTGCGAGCGGCGGGGCCTCCTTCCTCTCGGCGCTCGCTGGCGCGGTCGGGGTCGGCGGG
ACCGGGACCGGCAGCGGCAGCGGCGGAGGGGGAGGGTCGCCGGCGCAGGGCGCAGGGCGC
GGCGCGGCGGGGAGCCCGACGGGCGGTGGGGCGGCTGCGAGGGCGAGGAAGCGCAACCGG
CAGTGA
>R_glutinis_G03730
ATGCTGCTCGATAAAGTCGTCCAACCGCCCCTCCTCTCGCTCTTCTCCTCCACCTCCTCG
CACCCGACACAGCTCGCCGAGTGCACCGCAGCAGGCGACGCCGTCACCGACAGCTTCGCT
TCGCTGCTGCAAGACGCCTCGGACGACCGCGAGAAGCTCCTCGCGTGGAACGGCTCATCG
GCCGCCGAGCTCTCGGCGAGGGTGGACAGCCTGCGGCGGCTGAGACGAGGGCTTCCGGCG
GGCGCAAAGGACCTCGAGGGCCAGGTACTGCACCTCCAGGCGTCAGATTGTCGCACGACG
TGCGTACGGTGGGGCAGCCTTTCGGCTCGAGATTGGCGCGAGGATGCCCTCGGCGTCGAG
CTGCCGGCCGTGCACTTCCAGCTCAAGAACCTCGAGCAGACGATGTACCTCGAGGTGGCA
GTCGTCGACGAGCGAGACGAGGTCACGATCGTGCGCTGCTCGACGTTCCAGACCCATCCC
GAGCTCCTACCGCCAACAGAAGCGCACCCTCGCCTTCTCCACCTCCCCCTCCTCTTTCCC
TCGACCGACTCATCCATCCCCCTCCTCACCTCCTGGTGCACAATCACCCTCCCACTCCGC
TCCCTCCTCCTCTCCCTCTCGCCACCCGTCAAGCTCAAGAGCGTCGTCGGCGTCGCGGTG
CACGCGACGTGCCGGCTCCGGCGCATCTGGTTCTCGGAGGAGGACGCGCCCGCAGAGGTG
GACGAGCCCCTGCTCCTGCGGGGCGTCATGCCGGAGCTCGCACTTTTTGCGGCGGCCGGG
GACGAGGCGGGGGAGTGA
>R_glutinis_G04191
ATGAGTTTCCTCACGCTCAAGCGCTACAAGGTGGGCACGTTTGCCCTCGGTGCCGCCTTC
CTCGCCGTCATCGTCGGCCAGAAGCTCGACCGGGCAGGCGTCACCCGGTCCGTCTCGCCG
CTCAACAACGACAACTGCTTCGCGGTACCAGGGCTCGAGGCGTGCGAGGACGCGCGGTGG
GTCGACCAAGAGAGCGGGCTCGCGTATTTAGCCTGTTCGTCGCGCGAGGCTCGCAAGCAC
TGGGTGCCTGCCACGCTCCACTTGAACGCGACCGAGCTCCCGACCGTCTCGACCGACTAC
ATCGCCCTCCTCGACATCAACACGCGCCAGCACAAGCGCGTCCGCCTCGACGGCCTCCCG
TCGGCGGCCAACGGCATCTGGGTCCACGCCATCGAGCTGTACCGCTCGCCTTCGGACCCC
AACAAGCTCACCATCTTCGTCAACTCGCACCGCCCGCCCTCGGACCGCTCGCTCGCCCCG
ACCCAGGGCGCCGACTCGGTCGTCGAGATCTTCGACACCGAGGTCGGCAGCGACTCGGCG
CGGTGGGTCGAGACGGTGCAGCACCCGCTCGTGCGCACGCCCAACAGCATCGCCGCCGTC
ACCGACCGCTCGTTCTACGTCTCGAACGACCACCGGCACAAGGTGCACTGGTCGCGCAAG
TTCGAGGTCCTCAAGAGCAACCCGAGCGACATCATCTTCTGCGACGCGTCGGGCTCGGGC
GACGCGCAGTGCATCATCGCCGCCGACCAGGTCATCTACCCGAACGGTCTCGCGAGCGGC
CCGAACGGCCTCGTGTACCAGGCGTCGACCATCGAGGGCCTCATGCGGGTGTGGCAGGCG
CAGCCTAACCACACCCTTACGCCTGTCGAGGAGGTCCATATCAACCGCCACTTTGACAAC
GTCCACGTCGCCGTCACGCCCAAGGGTGTCGACGTCTACCTGACGGCGCTCACCAAGCTG
TTCGACTTTATGGCGGCGGGCAAGGACGGCGGCAGGAGTGGGCCGCTCCCGGCCGTCGAG
GTGTTCAGGGTGCGCGAGCAGCCCGAGAAGAAGAGCGGCGGCAAGAAGTACCGGTCCGAG
CGCGTCTTTGGCGACTCGGGCGAGATCGTCATGGGCTCGACGACGGCCGCGCCGTACCAG
GACAAGCTCCTCCTCACCGGGCTCTTCTCGAAGGAGGTGATGGTCTGCACGCTCAAGCAG
TGA
>R_glutinis_G00907
ATGGAGCACTCGAAGGCGTCGCAGTCGCACTCGCCGCCGCTCCTGTCGCCGCCGCCGCCG
TTCGAGCCGCGCAGCTCGTACACACGCGGCTGCGAGTCTCTGCCCCGCTCAGCCTCGACG
AGGCGGCTCATCCTCTGCTTCGACGGCACGAGCAACACCTTCGGGCTCGGCGGGATCACG
AACTTGCCCGTCCTCTTCTCGCTCACCTCGGCCGACCCCGCCAAGCAGCTCCTCTACTAC
CAGGTCGGCGTCGGGCAGAGTATCAGCGCCCACGAGTCGAACTTTGCGCCGAGAAGGGTG
CGCGACCGCCTCCTCGCGGTCCTTGACGAGGCGATCGCGTGCACCATCGGCCAGCACATC
TGCGGCGGGTACCGCTTCCTCATGGACCACTGGAAGCCCGGCGACGAGATCTTCCTGTTC
GGCTTCTCGCGCGGCGCCTACACCGCTCGCGCGCTCGCCGGCATGCTCCAGCAGGTCGGG
CTTTTGCCCGCCGGCAACGAGGACTCGATCCCGCTCGCCTACTCAATCTACAGCCGCAAG
GCCGACACGCCGCTCGTTCCCGGTGTCGAGACGCTCGCCGAGGGCTTCAAGCGCACCTTC
TCGAGGGACGTCGAGGTGCACTTTGTCGGCGTCTGGGACACGGTCGCCTCGGTCGGCGCG
CTCGTTCCTCGTACCCTCCCCTTCGCCTCAAGCGCCTCGTACATCCACATCTTCCGCCAT
GCGCTCGCGCTCGACGAGGCTCGCACGCGCTACATGCCGCAGCCTTGGATGCCGCCGTAC
CCCGACTTCGTCCCGAGCGCGTCGTCGTCGGACGTCAAGGAGGTGTGGTTCGCCGGCGCG
CACAGCAACGTCGGCGGCGGCGAGTTCAAGTACGACGGCGGGCGCACGCCGGCGCTTGCG
CACCTGTCGCTGCGCTGGATGCTGCGCGAGGCGGTCGAAGCCGGGTTCCAGGTCGACTCG
GAGCGCGTCCTCGACAGCCCGCTTTTCGAGTCGTTCAAGGACCGCGCCCACGTTGCTCTC
GCCGAGAGAGGGCGCGGCGGGGCTGACGGCGTCGAGCTCGAGCGCTTCCTCGAGCGGGCG
ACGCACAGACACCCCGGGCTCAACCTGCACGTCGCGACCGTCATCTTCCTCGCGTCGCGC
CCGTCCGACGAGTCGACAAAGGCCGCCTTCTCGGCTCGCGCCAACCACACGTCGTTCAAG
CTGCAGCATCGCGCGTCGTCTGAGCCGAGGAGGATCGGCGCCAAGGTCGCCGACTGGTGG
AGCAGGGTCGGGACGAGGTCGATGACGGCGTTCTGGTGGCTCCTCGAGGTCAGCCCGTCG
CTCAAGGTCGTGTGGGACGCCGAGGGCAACACTCGCAGGAGGAAGATCCGGTCCAACAAC
GGTAAAGGTCGTCTCCTCCCGTCCAAGCCCCTGCTCCACTACTCGGTCCTCGAGCGTCGC
GACGCCGCCCCGGCCGACCTCGCCGCCGCCGGCAACAACGAGAACTACCCCGAGGGCGTA
CAGTACAAGATCAAGGCCAAGTTCATGCCGGGTGAGAGCTCGTACACGGCGCCGGTCGAG
CTGTGA
>R_glutinis_G05249
ATGGCCGCCCCACCGAGCGCGTCGTCGTCTCGGCCACCGCCCGCGTCGTCGTTCGTCCCT
CCACCCCGCCTCGTCAACGACCTCGCCGCCCTGCGCGACCCGGCCCGCGTCTCGGACGAG
CTGTGGCAAGACGCTACCGAGGAGAGCGTCCTGTGGCTCCTCTCCCTCGCGGCGCCGTCC
TCGTCCGCCCCCTCGACCTCAACCTCGACCTCGGCACCGCCGCCCTCGGCCAAGGGCAAG
GAGCGCGCGCGCATCGACGACGACGGCGTCGCGCTCGACGAGGCGCTCGTGCACTGGTAC
TGCGGCGCGAGGGGCGCAGCCGGGTGCTGGGAGCCGGCGACGCTGTGCGTGCGCCTCTTG
GGCATGAAGCGCCTCAACCAGGTGGCGGAATGGCGCGACCAGTTTGAGCGGCTTATGCAG
ACGTGCCCGGCATGCGTCGAAGCGTACCAGCGGGCCAAGAGAGAATTTCGCGACAACTAC
CTGCGGCACTACAAGCCCGAAAAGTCGATCGACACGTTCTCAAAGGGCGTCGAGGCCATC
GAGCTGTCGAGCGTGCTCGCGTCGTTCGCCGCCGTCGGGTTCGACACGCCGCCAGCCTCG
CCGTCCGACTCGCCGTGGCGACCCTGTCGATCCGCCTCGCTCGCGCACGTCCCTCTCGCG
ACCGTGCAGAACGTCCTCGCCAACGCGAGCGTGTTCGAGAACGACGACGTCCTCGAGATG
CTCCTGTCGGGCCTCCCCCTCCCTCAACCTCTCGCCCTCCCTCGATCGCCGTCCGCCGGC
CTCCTCGCCCTCCGCCTGCACCACTCTCGCCTCCTGCGCGAGTTCGCCGAGCAGCACCTC
GCGCGATGCACCAAGCAGCCGACCTCGATCGAGTACCAGCGACGACTGCTCGGACCTGTC
CTCGACTCGCACCTCGGCGTCCTCGCGAGTCGCGACCGCGGCGAAGTCGGCGCCGCGACG
GGCATACACATGCTTTACACGGACCAGCGTCGCGACTTTATGGACGGCGTCGCGGCGTGC
CTGCGGGTCCTGTCGGGCGAGGCGATCCGGGACCACCTCGTGCGACGCGCCAACTCGCTC
GCCGCCTCGCTCGACGTCGTCCACCTCGTGTGCGCGCACCTCGGCGACGCCGGCGACCAC
CTCGAGGCCGTCCTCGCGAGCTTCAAGGTCCTCCTCGAGCGCCTCGGCGCCCACTTTTGG
TCGGTCGGCGACGACAAGTACGAGGAGGTCGTCCTGCACGCCATCCTCGACAACCCCGAG
CTGCACGACGCGTTCGAGTCGGACCCGCACCTCCTCGCGTCGGGCTCGAGCGGCGCCCTC
GACTCGCCCTGGCTCGACTGGCTCGCGCCGTTCCTCCTGTCGGTCGCCCACTCGCCCACC
CTGTTCACCACCTCGCTCGCCCTCGTCGCCTCGACTTTCCTCGACCGCCTGCAGCAGTCG
CGCTTCGAGGCCGTCGCCCGCACTCGCGCCCTCCAGGTCGCGCTCGCTCTCCTCACCGAC
GTCTTCCTCGCGCCCTCGGCCGCGCCGACCCCGACCTCGTCCGCCGCCGACCTCGTCGCC
GCCGCGCCGCGGTACCCGCATGCCGCCGCCGCCGCCAAAGTGCTCGACCTGCACGCGGCG
ACAATTGCCTCGTTCGCCTTCTCGGCGACGTTCCTCGGGCCTGAGTGGACCGCCGCGTCC
GAGGCGGCGCGTACGTTCGTCGCCGGCCTCGCGAGGCGCGACGGCAAGGCGATCGCGCGC
GCCGTGTACCAGCTCGCGACGTTCGCGCAGCAGCACACGGAGCGCGAGCGGCGCGAGCGC
AAGCGGCTGCAGCGCATCGCGGCGGGCGACGAGGCGGCCAAGAAGGAGCGCGAGTCGCCG
CCGGTGCGCCCGCCGAGGGTCGTCGCGTTCGCCAAGGCGCTGTGGGACCAGGCGTATGCG
ACGGTGCGCGAGGGCGACACACGCGGCGCGGCCATCCTCGTCCAGGGCGTCGCGGCGACG
GCCCAGTTCGAGAAGCTCACGAGCCGGTCGTGGTCGGTCAAGGACCTCGTGCGGCCGCAG
ATGAAGGCCGTCAACGACGCGCTCGCCGCCGTGCGCGACCCGATCGTCGACCTCGTCATG
CAGCTCGCCGACGAGCCGACGCCCGTCCTCCTCGAGTTCCTCGGCCGCCCCAACGTCGTC
CAGCACATGATCTCGCTCCTCCTGTCGCCCGTCGAGGCGGTCCACAACACGGCGCAGGGC
CTCGTCAAGCAGGCGTTCGACGCGACGACCCGTCGTGACGTGTTCCACCACCTCATGGCC
AAGTGGCCCGAGGCGACGCTCAAGGGCCTCGCCGGCGCCCTCCAGCTGTTCCAGACGAGC
GCCAAGAACCTGCCCGAGGCGTGCGGCATGGCCAAGCGCCTCGTGCGGTGCCTGTCGGAC
GCGCTCGACGTCCTGTGCGACAAGACGGACGGCCTCCTGCGCGACCCAGACTTTGTCCGC
CGCGGGCGCGACTTTCGCCTCCAGGCCAAACTCGTCGCCCTGTGGAAGCTCATGGGCGAG
GCCCTCGCGCTCCTGTTCCGCCGCACGCCCGACTGGGCCGTCTTCTTCGAGAACGACGAG
ATGACCGAGTGGATGCGCGACGCCATCCTGTTCGGCGCCGACATGCTCGACCAGTTCCGC
GTCCTCGAGACGGTCATCTCGGGCCAGTCGCTCGACCGGTTCGCGTCGTCGTCCGCCGGC
GCCGGCGCCGGTGCCGACCCGGGCTCGCCGACCAAGGGCAGCACGACCAAGGAGTCGCAC
ATGGCCGAGAGCATGATCAGCGCCCTCGCCGACCCGCTCGAGGACCTCATCGCGTGGCTG
CGCCTCAACGACGAGGACCTCCTCTCGCACGCCTTCAACCTCGTCCTGCGCATGGTGGCG
CGCTTCACCCGCTCGCGCATCGCCCTCCGCGACACGACGTCGGCCAAGCTGCGGCGCATC
GCCGACAAGCCGGCGGCGGGCACGTCGCAGGAGCGCGAGAAGCGCTCGACGATCCTGCGC
GAGGGCGAGCTCCTCCAGGTGCGCGAGGCGATCGAGGACAACGAGGACGCGGCCCGTCGC
CGCAAGGAGGGCGGCAAGCGCGCCGACGTGCTCGAGTTGAGCGACGACGAGGCCAAGCCC
GGCACGGCAGGCGCGTCGTCGTCGTCGTCGTCGAGCATGCGCGTCAAGGGCAACGTCACG
ACGTCGTCCGGCCCCGTCCAGTCGAAGCTCCCGTTCCCGACGCTGCCCGGTCGTGCGCCG
CCGACGAGCAGGAAGCAGCCTCGGCGGTCCATCCCGGTCGCACCACGAGCTCGAGGCGTC
CCGTGGACGACCTACTCGTCCAAGAAGGCCGACGAGTCGGACACCGAGTCGTCCGAGGAC
GAGGACGTCGTGCGAGGCGCCGACGGCAAGAAGCTCACGGGCCTCGCCCTCCTCGCCAAG
GACCAGAAGCCGTCGATCCGCAAGCCGCAGGAGAGCCGGCGCGGCGTCGTCGTCCTCGGC
CTGCGCGACGACGACCGTCGCGGCGCGTTCGGCCCGCGGCCACGTGGCGCCGGCGCCATC
GCGCTCGCCGGTCGCACGCAGGAGGACCGCCAGGCGATCCGGGCGGCGCGGCTTCGCTCG
GCGCAGGACCTGTCGCGGCTCCACCGCACCATCCTCCAGTGGGACCCGGCGTGCGACGAC
GACGTGCCGCCCAACGTCGACCTGACGTCGCGCCCCGGCGGCGCGTTCAAGTCGGCGCGC
GACTACTTTGCCGCGTTCGAGCCCCTCCTCGTCACCGAGTGCTGGGAGCAAGTGCGCCAG
GCCAAGCTCGAGTCGCGCCAAGACGCCCAGGTCCTCCAGGTCAACATCGCCGGGCGGCAG
TCGGTCGACGACTTCATCGACGTCTTCTGCACCGTCGAGCACTCGCAGATGCGCGACCGC
ATGTTCTTCGGCGAGGCCGACCTCGTCTGGCTGCGGCAAGGCCCTCGCCAGATCTTCGCC
AAGATCCAGTCGTCGAACCGCAAGCGCGAGCACGTCGAGCTCACGTTGCGCTGCCACCTC
GGCAACGACGTGCACGGCGCCGGGTCGGGCCTCGTGGGCCGCACCAAGTGGGAGCTCGTC
AAGCTCGCCAACCTCAGCACCGTCTCGCGCGAGTACGCTGCGCTCCAGGCGCTCGAGTTC
ATCGACCTGTGCGGCGACATCCTCGACCCGCGCCCGCCAGCAGCGCTCGGGGCCGACGCC
CGCACGATCGAGCAGCACGTCAAGGCCTACAAGGTCAACGAGCCGCAGGCGGTCGCCATC
CACGGCGCGCTGAGGACCAACGGCTTCAGCCTCATCCAGGGCCCTCCCGGTACGGGCAAG
ACGAGCACGATCGTCGGCCTCGTCGGTGCCTTTGTCGACTCGCGCCCCAAGGTCGCTGCG
CCCATCAGCGTCGGCCGTCCGACCGCGCCGGGCGAGATCCCGCCCGTCGCCAAGATCCTC
CTCTGCGCGCCGAGTAACGCCGCCGTCGACGAGGTCGCCAAGCGCCTCAAGGAGGGCGTG
CGCCTCATGGACGGCTCGTTGTACGTGCCCAAGGTCGTCCGCATCGGCGCCGACTCGTCG
ATCGACATCGCCGTCAAGGACGTCTTCATCGACGAGCTCGTCGAGCGCGCCCTCAGCGGC
ACCAAGTCGTCGGCCGGCTCGTCGGACGCCCAGGCGCGCATGCAGACGATGCGCGCCGAG
ATCGACACGCTGCGCGGCGAGCGCGACCTCAAGCGCCTCGAGATGGACTCGGTCGTCAGC
AACGACTTCAAGCGCGGCGAGCTCAACCTCGAGCTCAAGAAGATCAAGTCGCGCCTGTTC
GAGCTCCAGCAGCGACTCGACAGCGAGCGCGACAAGGCGCAGCAGTCGCGGCGCGCCATG
GACGCCGAGCAGCGCAAGATGCGCCTCAAGATCCTGTCCGAGGCCGACGTCATCTGCTCG
ACGCTGTCGGGCGCCGGGCACGACTACATGTCGCAGCTCCCGTTCGACTTTGAGACGGTC
ATCATCGACGAGGCGGCCCAGTCGGTCGAGCTCAGCTCGCTCATCCCGCTCAAGTACGGC
TGCACGAAGTGCATCCTCGTCGGCGACCCGCTCCAGCTGCCGCCGACCGTCATCTCGAGC
GTCGCCTCTCGCGGTGGCTACGACCGCTCCCTCTTCGTGCGCGTCATGCAGCGAGGCCCG
CAGGCGGTCCACCTCCTGTCGATCCAGTACCGCATGCACCCCAACATCTCGGCGTTCCCG
TCGGCGGCGTTCTACCAGTCGAGGCTGTCGGACGGGCCCGACATGGACAAGAAGACGTTC
CAGCCGTGGCACGACAACGCCCTGTTCCCGCCGTACGCCTTCTACCACGTCCAGGGCCAA
GAGCAGACGGGCCGGTACCACTCGTTCACCAACCCGATCGAGGCGGCGACGGCGCTCGCC
ATGTACGACCGCCTCCGGCGCGACTACCCGTCGACCGACTTTGACTACCGCGTCGGCATC
GTCACGCCGTACAAGGGCCAGGTCGGCGAGCTCAAGCGCCAGTTCCGGCAGCGGTTCGGC
GAGGACATCCTGACCAAGATCAGCTTCAACACGGTCGACGGCTTCCAGGGCCAGGAGAAG
GACATCATCATCCTGTCGTGCGTCCGAGGCGGCGCGACCGACAAGGGCGTCGGCTTCTTG
GCCGACACGCGCCGCATGAACGTCGCCCTCACGCGAGCGCGGTCGTCGATCTGGATCCTC
GGCGACTCGAACAAGCTCCGCTTCAATCAGTACTGGGGCAAGCTCATCGCCGACGCCGAG
GCGAGGAGCATGTTCCGCAAGCAGATCGACGCCAACGTCTTCCGCTCGGCCACCTTTGCG
CCTACCGTCGTCCGCGCCGCTCCTGCACCCGTCGTCAAGTCGCACGCCGCTCCTCTCGAG
ACGTCGTCGGCGTACGACCTCTCGCTCGGTACCGCCCACGCGCGCCGACCCGGCGCGACC
GTCGTCGGCCGCCCGGGCGACCTCAAGCGCCTGAGCGGTGCCGACGCCGCAGGAGGAGAC
GCGCCTGGCCCGCACAAGAAGCCCAAGCTCGAGGAAGGCGAGGTCGACGAGCGCAAGCCT
GCCCTCCCCGCCGGCCTTCACGCCCTCCCGAGGCGTGCGCTCCCGGGCCGACCGGCGCCC
GCTCCTGCGGGTGGTGCGGCCGCCGCTCCTGGTGCGCCGGGTGCACCTGCGCCGCCGAGG
CCGACGGTGACGACGGTCGTCAAGAAAAAGGCGCCGCCGTCGCTGTTCGTGCCGAAGAAG
CGGCCGCCGCCCAAGTAG
>R_glutinis_G04178
ATGCGCGAGCGCTCGCAAGAATCTGCGAAACACGGAGCCGGCGAGCTGCGCGAGCCTCGC
GGAGCTGCCGCGGAGCCGTCGCCGGCCTCCTGTCCGTCTCTCGGTCTTCGAGCGGCGAAC
CTCTGCTGCGGTCGCTCTCGCCCTCTTTCTCGCTCGTGCTTCAGCTCGACGACCAGCATG
CGCGTCGCCGCCGCCCAGCTCGCGTGCGCGTTCGCGAGCCTCGTCGCCGTCGTCGCCCAG
ACGTCGACTACCTCGGACAGCTCGTCCGCCTCGCTCGCCACCACCATCACGGGAGGAGGC
ACCGTCGTGTCGACCTCGGCGGCAGCGTCGAGCGCGCCCTCCAGCACGAGCGTCGACATC
CCGAGACCGACAGCCAACCTCACGACGGGCGCCAACCAGGACTTGCGCCTGTGGCCTCCT
GTCGGCGGGCTCACCATGTGCGAGAGGGTCACGTTTGCCTTTACCGGCCCGTCGGTCCCC
AAGACGTGCGGCGTCTACGTCAGCAACACGTCGACCTACATCCAGCAGATCCCGCTCGGC
GGCGCCTACACGTCGCTCACGGCCGGCGAGTTTGGCTGGCTCGTCGACCTTCCCGCCGGG
CTCTCGGTCGTCGTCCAGTTCTGGGTCACGCTCAACGGCGCCGTCACGCAGTTCTCGCTG
CCGCCCATCGTCGTCGGGCCTAGCTCGGACAACTCGTGCCTCGGGACCGGCCAAGGCCAG
AACACGCAGAGCATCATCTCGTACGCGTCGGCGCTCAACGAGAGCTACGTTTTCAAGCCG
CCCTCGGCGACGTCCGCCTCGAAGGGAAGCTCGACCAACGTCGGCGCCATCGCCGGCGGC
ACTATCGGCGGCGTCGCCCTCCTTCTTGCGGCGCTCCTCGGCGTGTACCTCCTCCGCACT
CGTCACCGCGCACGGACCGCGAGCCCGCCGCCGCCCGACGGCGAGGACAAGGCGTGGGAG
CCCGGCACGGGCTCGCTCAGCTATGCGCAGCTCGTCGCCATGAACTACTCGGGCCACGGG
CAGGGGCAGGGACACGGCGGCGCGCAGGTCGTGCCGTACCAGAGCCACTACCTGCAGCAG
CCGAGCACGTTCGCCGCCGAGCCGATGCCCGCCGAGCCGGCGCCCTCGACTCCATCTCGC
ACGCCGCTCTCGCCCGGCGGCACGACCGGCTTTGGCGCCGCGCCGTCGGTCGGCACGGGC
ACAGCGCCGGGCACGACGGGCTTGGCGAACCCGGCGAGCTTTGCGAGCAGGAGCCAGAGG
GGGTAA
>R_glutinis_G03554
ATGCCCTTCCACGCCCCACTCGCCTCGCAAGACCGCGCCGTCCTCGCGCGCCCGCACCCG
CCGAGCCCCGCCCGCTCCTCGACCACCTCCACCGCCGCACCCTCCCCCTCGACCTCGGCA
TCGCCACCCCGTCGGCGCACCACAGCAACGCTCCGCCTCCCTGCGCCACCACCGCCGCCC
AAGCCGCTGTACCTCTCGACGCGGCGCGGGCGCACTCGGCCGGCGGGACTCGGGGGCGCC
GGCGATGAGGGGCCGGGCGAGGGCGGGATCCGCGAGAGGGGGTACGAGGGGCCAGCGGTG
AGGGGCAGCAGGGGCGCGAGAGGGGCGCTGCCGAGGTGGAGCGTGGCTGAGGAGGAGCCG
GCGGCGCACGAGGCGCGAGACGAGCGGGACGAGGAGGACGAGGCCGGCACGGCGACGGTC
AAGGGGACGGCGCCGCTCAAGGACGACGGGGACGACGACGAGCACGTCGAGAAGCTCGAG
GCGCGCGCTGCGCTCGAGGCGCTCTTCACGCCGACGCCGACTACCTCCTCCCCTCCCTCG
CCGACCCGCCTCGACGCGCCTTCCGCACGCGAGCCCTCCTCAGCCTCGACGACCTCGTCC
ACCCTCAGCGACGCGTACCGCACGCCCGTCGGGACGCTCAAGGCGCACGGCGGCGCGGCG
TCGACGGTGCGGTTCCGCGACGGCCACAGCGGGCGGGTCAGCATCTACTTCGATACGGCG
CAGGAGAACCCGTTCGTCCCGCCGTCGTCGCCCTCCTCTCCCTCGGCACCGGGCGCCGCA
CCCGTCGGCGCCGCCGCCGCACCCGCCGCCACGCCGCTCCTCGAGCTCCCGCTCGCGGCC
GCACAGCCCGCCCTCGCCCTGCACGCCTTCTCCGGCGAGGCCGCGTTCGGCGAGCTGTCG
TTCGCGCAGGGCGCGGCGCTCTGCATCGAGGTCGAGGACGTCGGCGGTGGGTGGAGCTTG
GGGTGGGCGGAGGAGGAGGGGGAGAGCGGGAGGGGGTTGGTGCCGAGAGGGTGGTACGCG
TACGTCGACGGTGACGAGGCGGCGTCCCCATCTGCGCCCGTCCAGCGCTCGGGCCCCCCA
CTCGACACGGGCTCGCCCTCGTCGAGCGACCTCGCGCCCTCAGCTCCCGTCGACGATGCA
CAACTCGACCTCGACGATGCGCCCTCCACCCTCTACGATCCCGCACAGCCATCGTCGCCC
TCGTCCGCCCTCGCCGACCTTTCTCTCGCCGCGCCCTCGTCCCCCTCTTTGCCGCCTCCC
TCCACGCCGCCTCTCGACGATACCTCATCTTCGATGACGCCTACCTCAGCCACGTCGCCC
CCCTTCTCGCGCTCGACCGCGCCTTCGCCCGCAACCTCCGCACCGCCCATCGTCGCGCGC
TCGACCACGCGCTCGCGCTCCCCCTCGCGCTCGTCGAGCAGCCCACCTCGGTCTCCGACG
ACGCCGACGTCGGCCTCTACGCGCCGCCCGTACGCGACGCGCTCGATCGGGCGGCACCTC
GTCGTGAGCGGGACCGAGTTCGAGCCGACCTGGGACGAGGAGGGCGCGGTGGAGGCCGTC
GCGAGCGAGGGTGCGACGGGAGCAGACGAGCGAGGAGAAGGCCTGCGCGGCATCGTCGCT
GGAGCAGATGAGGTGGACGAGGCGCAGGAGAACGGCGAGAAGGCGCTCGAGCCGCTCGAG
GGGGAGGGGACCTCGGCGGGCGCCGAGGAGCAGGCTGCCGTCACCTCGCCTAACAGCGAC
GGCGAGCGCGTCGACGAGGTCGAGCTCGAGTCGCCCATCGTCGCGACCGAGCCGAGCGCT
ACATCGCCCGTCCGCCCCGTCTCGCCGATCCCACTTCCTCGCCCACCTCCTCCCTCGGGC
TCCTTCCTCTTCCGCCTCGGCCTTGTTCCCGCTGCCACCGCCGCAACGAGCACTGCCCTC
TCGCACTTCCTCCCCGCGCTCGGCCGCACGCCCATCCCGGGCGCGTCCATCCTCGCCGCG
ACCGCCGCCGCACCCTCGCCCGAGCACGCTCGCCGCGTCCCGCTCCCGCGCCTCACGACC
ACGCGCCGCGCGACGGCCCCGTCGGCAGCCGAGGGCAAGGCGCTCCTCCTGCGGTGGATC
GACGAGGGCGACGCGCTCGACGACGACGAGCTCGACGAGGGGACGCAGCGGTGGGACGTC
GACAGCGGGCCGGGGTGGCGCTCGAGCGCGCACGAGGCGTACGGCGTCAGTGTGCGCGAG
GCGCGCAAGGTAAGCCCGCTCGGCGAGGCGGCGTACGTCGAGTTCGAGGTCGAGACGACG
TTCGCGTCGGCGGAGGCGGCGAGCGGCGCCAGCGACGACGAGTCGGGCTCGTCGGCGGGA
TCGGACACGGACACGACGCTCGTCGTGCACCGGCGGTACTCGCACTTCCTCGCGCTGCAC
ACGCTCCTCTCGGCGCGGTACTGCGCGCCGCTCGTCGTCGTGCCGAGCCTGCCGGCCGGT
GCGCCGCTCGCGTACGGCGCGGCGAGGTTCGACCCGGGCTTGGTCGAGACGAGGAGGAGG
GAGCTCGAGGCGTGGCTGAGGCGGTGCGGGCGGCATGCGGTGCTCGGGACGTGCGAGGAG
ATGAGGGGGTTTCTCGCGCTCGAGGGGGACAAGGAGCTCGCCCAGCACCTGTTGCTCTCG
CCCACCTCGCCACCGGCTCCTCCCCTTCCTCTTTTCCCCGCCCGCGTCTTTCACCCGCCG
TTCAACCTCGACCTGGGCGACGCCGCCGACCTCGTCAACCGCTTCGAGGCGCACTGTCGA
GCTGTCGAGGCTGGTGGCGGCTGGCGAGCGGTGGAGGAGGCGGTGAGGAAGGGGAGGGAG
GGCGATCGAGCCGCCGCCAACGACCTACAGCGCCTCGCCGAGTCGCTCGTCCGCCTCGTC
GCCGGCAACGCTCTTCCGCCAACCTCGCTCGACAAGCTCCTCCCGCCAGCGCATTTGCCC
ATCATCGACGAGGACACGACCGAGGCGCAGCAGCGGCGGCAACGAGCACGAGCGTGGGGC
GTGCAGAACGAGGTGGGCGCGTTGAGCTGGCGGGAGGACGACGAACCTGCTCTCGGCGTG
TCGAAAGCGGTGCAGACGGCGGCCGAGGCGATCGCGAGCGTCGCCGACGGCATCGACATC
ACGGTCCGCGACGAGCTGCTCGAGGTCGAGGCGCTTCTGCACGACGAGGCGAACCCGCTC
TCCCAGTACGGGCCCCTCGTCGACTTGCACCGCACCCTCCTGTCGCACTATGCGCGCCTC
TCAAGCCTCTCAACCTCGGATCTCGCCCAGCCGCTCGAGCCGCTCGGCCGGTGCGAGACG
CTGCTCAACATCACGAGCGCCGAGATGGCCCGCATCGCCGAGGAGCGGACCGAGGTCCTC
GCCGAGGCGGTCAAGAGCTGGCTCGAGGCGCAGGTCACGCAGCACGAGCAGGCTCTCGCC
CACCTGTCCTACGCCGCCTCACAGTTCTCGCCCTCGTCGCTCGCCGACCTCGCCCTCACC
GGTCCTCGGCTTCGCTCGAGGCTCGAGACGCGCGACGCGCCGCACAAGTACCCGCCTCTT
CCGGTCGCCGGCGTCTATGGTCGAGCGCGTACGAGCACAGGGTGA
>R_glutinis_G00505
ATGACGAGCACAGCTGTGTTGACGGGACTCGCACCCAAGCTCAAGAGCCAGTACAACGCC
GCCCTCAAGGCCGGCTCGCTCCACTTTACCGACTCGGACGAGATCGAGTTGGAGGACGAG
GCGACCGGCATCCCTTTCGAGGTCCGCTATGCGCCTGCGCTCGCAAAGAAGCCCACCGCC
GACAAGGCCGCGGCCAGCACCGCCTCGAAGCCGGTCGACCCGTTCGCCCCACCGTACCAA
CAGGACCTGTTCGTCGCCGAGGAGATTGTCAAGGAGGACGACGACGACTCGGGCGAGGGC
TTTGTCGTCCTTCTCAACAAGTTCTGCGTCACGCCCCGGCACTTCCTCCTCGTGACCAAG
GACTTCCGGAAGCAGACGACGCCTCTGTCGCCCCTCGAGACGTTCACGGCCTGGTCCATC
CTCAAGCAGCTCGGCTCGCGCGAGAAGCACCTCGCCTTCTTCAACTGCGGCGACGAGAGC
GGCGCATCCCTGCAGTTCATCCCCATCTCGACCGGCATGGCACCCTTCGACTCGTTCATC
GACGCGCACAAGCCCGCCAAGCCTCAGCAACCGTTCCAGCTGCCGCTCCCCTACGCCAAC
TTTACCGCCCTCCTCGACCCTCCCTCGTCAGCCTCGCGCTCCGACCTCGTCGCCTACCTC
GGCCAGCGGTTCCTCGAGCTCCTCGACCTCATGATCGACCACCGCCGGCGCCTGTCGCTC
TCGGACCCGGGCGCGCTCGGCCTCGATGCGCCGACGAGGGGCATGCGCCTCAGCGAGCTG
TCGTACAACGTCGTCATGACGCAGCAGTACATCCACCTCGTGCCGCGGCGCCGCGAGAAG
TACACGGCGCACTCGAGCGAGGTCGAGGTCGACGGCGCCGAGGGCACACCAGGAGGGCGC
ACCGTGTCGGTCAACGCACTCGGGTTCGCCGGCATGGTGCTCGTTAAGGACGAGGAGACG
CTCGAGGTCGTCAAGCGCGTCGGCGTCCTGGAGGTGCTCAAGGAGGTCGGGCTCCCGCCG
CTCGAGTTCTCGGATCCGCAGCACGCAGAGGACGTGGGCGAGCTGGCGTAG
>R_glutinis_G04344
ATGGCTCTCGTCGACTACGGCTCAGCGTCCGACTCGGGCTCACCTCCACCTCAACCTCGC
GACAAGGCCGCAGCCGCACCAGCTAAGCGCGCCCTGCCTGCCGTCGCCGCCGACCACCAA
CCAGCGAGCGACGACGACGACAACGACGACGACTTCAACCCCTCGGACGCGTTCGGCCTC
GCGCGTATCGAGGCCTCGAGCTCGACTACTGGCGCAGGACCAGCACCGCAACCAGGCGCG
GCGCCGCGAGCGGGAGCAGGAGCCGACTCTGCCCCGCAGGTCATCGCCGCCGACCTCGCC
TCGTCCAACCAGCTCGTCACGCGCCCGACCGACAACGTCATCTTCTACAACGCCTCGTAC
CAGGACCTGACCCGCCCCGTCCAGGGCCCAGCCAACCCGTGGAACGACGGCAAGCTCGAG
CGCCAGAACGCCCTCACCGGCCACGTCGAGCAGCAGCACTTTACCGACGCCGCCTTCCGC
GAGCAGCAGCGCACCTTCCACGTCCTCGGCTACGCCGCCAACCCGTCGATCGCCGCCGGC
TCGTCGGCCCCGTCGTTCGTCGGCGACGCCGCCCTCGCCCACACGCACCAGGGCGCGACC
GCCGCCCTCGTCAAGCCGAGCCGCCGCGAGGTGCGCGAGACCAAGCGCAAGCGCCAGGCC
AAGGGCACGCTCGGCGAGTTTGACGACCCAGACGAGCAGGACGACGAGGCTGCGGCGGCG
GCGGGCGAGGGTGCGGCAGAGGGGGCTGCGGCAGAGGGGGAGGACGACGAGGCGGCGGGC
GAGCGTCAGCCCAAGCGGGCCAAAAAGCCGCAGCGCGAGTACGTCGGGCCGTGGGCGGGC
TGGGACGGCGAGAGCATGGCCGTCGCCATCCCGACGGAGGAGGAGTACGAGGAGCAGGAG
GCCCAGGGCGGCAAGCTCCTCAACAAGGAGGAGCGCAGGAAGAAGCTCCTCGAGGACGCC
AACCGGCGCGAGGTCGGCTTTGGCGAGGAGAAGAGCGTGTTCCACGGCAAGGAGACGCAC
GACTACCTCGGCCGCACGTACCTGCACGTCCCGACCGACGTCGACGGCGTCAACCTGCGC
GGCACCGCCGGCGAGCAGGAGTGCTTCGTGCCCAAGCGCTGCGTGCACACCTGGAGCGGC
CACACCAAGGGCGTCAGCCGCATCCAGCTCTTCCCGGGCAGCGGCCACCTCATCCTGTCG
GCCAGTCTCGACACGCGCGTTAAGCTGTGGGACGTGTACGGCTCGGGCAAGTGCTTGCGG
ACGTTCATGGGGCACAGCAAGGCGGTGCACGACGTCACGTTCGACAACTCGGGCGGCCAG
TTCCTCTCGGCCGCGTTCGACCGCCAGATGAAGCTGTGGGACACCGAGACGGGTCAGTGC
AAGCAGGCGTTCTCGAACGGCAAGATCCCGTACTGCATCAAGTTCCACCCGGAGCAGCAG
TCGACGTTCCTCGCCGGCATGAGCGACAAGAAGGTCGTCCAGTACGACATGCGCTCGGGC
GAGATCACGCAGGAGTACAACCAACACCTCGGCCCGGTCAACACGATCACGTTCGTCGAC
GAGAACCGGCGCTTCGTCACGACGTCGGACGACAAGACGATGCGCGTTTGGGACTTTGAC
ATCCCCGTCCCGATCAAGCTCATCGCCGACCCGACCATGCACTCGATGCCCGCCGTCGGC
CTCGACCCCAAGGGCAAGTGGCTCGCCGCGACCAGCCTCGACAACCAGGTCGTGCTCTTC
GGCGCCGACACGTTCAAGCAGAACCGTAAGAAGCGGTTCGCCGGCCACACGATCGCCGGC
TACGCGTGCGAGCCGCGCTTCTCGCCCGACGGGCGCTTCCTGTCGTCGGGCGACGGCCAG
GGCAACGTCGTGTTCTGGGACTTCAAGAACGGCCGCATCGTCGGCCGGCTCCAGCGCGCG
CACAAGCAGGTCGTCCTCAGCCACGCCTGGCTGCCGCACGAGACGTCCAAGGTCGTCACG
TCGTCGTGGGACGGCTTGATCAAGCTGTGGGACTGA
>R_glutinis_G01724
ATGGCTCAGAACATGCCCACCGACCCGACTCGCCTCGGCCCCGAGGGCACCGTCGCCCCG
ACCCCTCAGAACACGCCGGCTGTCCACACCCTCACCGGCAGCATGATCTCGCGTCCCCAG
ATCCCGCCCACGCTCGGCGAGGAAGACGAGGGCACCGAGACGATCGGCTCGCGCGACGCC
CAGGGCCTCGGTGCGCTCGCCAACAACCCGGCGTTCGCCCAGCTCGTCCAGGGCCGCCTG
TCGGGCCTCATCGGTCGCTCGTCGGGCTACGTCGAGTCGCTCCCGACCGCGGTCCAGTAC
CGCCTCACGGCGCTCAAGGGCGTTCAGCGCGACCACGCCGTCCTCGAGGCCGAGTTCCAG
AAGGAGATCTTCGAGCTCGAGAAGCGCTTCGCCGACCGCTACAAGCCCCTGTACGAGCGC
CGCCGTGCCATCATCGAGGGCTCGGCCGAGCCCAAGGACGACGAGGTCAAGAAGGGCGTC
GAGGCCGAGGAGGAGGAGGACGAGTCGGACTTCGAGGACGAGGACGACGACGACGAGGCG
GCCGCCGACAAGCCGGCGCGCGGCGTCAAGCCGACCGACGCTGAACTCGCCGAGGCGCCC
AAGGGCATCCCCGAGTTCTGGCTCACGGCCCTCAAGAACCACCTCGGCCTGTCGGAGCTC
ATCACCGAGCGCGACGAGGACGCCCTCAAGCACCTCGTCGACGTCCGCGTCTCGTACCCG
GCCGACAAGAGCGGCTTCACGCTCGTGTTCGAGTTCTCGGCCGGCGCGCAGGAGTTCTTC
AGCAACTCGACGCTCGAGAAGACGTACCTGTACCAGGACGAGGTCGGGTACGAGGGCGAC
TTTGTGTACGACCATGCCGAGGGCACCAAGATCGAGTGGAAGGAGGGCAAGGACCTCACC
ACCCGCATCGAGACCAAGAAGCAGCGCAACAAGAACACCAACCAGACCCGCATCGTCAAG
AAGGTCGTCCCGACCGACTCGTTCTTCTCGTTCTTCTCGCCGCCGTCGCCGCCCTCGGCC
GACGACGACGACGACGCGTCGATCGCGTCGGACCTCGACGAGAAGCTCGAGCTCGACTAC
CAGATCGGCGAGGACCTCAAGGAGCGCGTCATTCCTCGGGCCGTCGACTGGTTCAGCGGT
CGCGCCCTGTTGCACGAGCGCGGTGCGTTCGGCGGCGACGAGTCGGACGACTTTGACGAC
GAGTTTGACGAGGAGGACGAGGACGACAGAAGGACGAGCGAGCGCTGA
>R_glutinis_G04927
ATGCCGCCCAACCCTGGCAAGCCCTCGATGAGCGAACTCAAGCTCCGACGATTGACAGAG
CACAACCAGCGACTGCGCGAGGACCTCGAGCGCCAGCGAGTCCGCGTCTCTGAAGCCAGC
GCCAGCCTGATCCGGTACTGCAAGACGACGCGCGACTACCTCGTGCCGTCAGTGTGGGGC
CCGGTCCAGAAGGGCGAGGACCCGTACGCGCCGCAAGCGAGCGGAGGGTGCTGCAGCGTG
CAGTAA
>R_glutinis_G04693
ATGCTCTCGCTGCACAGATGGCTCGATGAAGGCGACCAACACCCAACAAGGACCCTCGTG
CGCGCAAGCCTCACCCTGCGCGCCGTGACCTCGCTCCTCCTCCTCCTCCTCGGCTCGCTC
CTTCCCTCGTTCGAGACCGACGCCGCAACCCTCTCGCACCCGGTCGCCTCGTGGGCACGG
CCGTTTGTCCGGTGGGACTCGGTCCACTTCGTCAATGTCGCCCTCGACGGCTACACGACC
GAGCAGCAGACGGCCTTCATGCCCGGCTTGCCCACCGTCATGCGCGCCGGCGGCGAGGCG
CTGCACTGGCTCTTGCGGCGACGAGGACCTGTCGAGGGAGACGAGGTCGTCCTCGCCGGC
CTCCTCGCGACGACATTCGCGACGACCGCCGCCGCTCTCTGCCTGCACCGCCTCACCCTC
ACCCTGATCCCCCCTCGACCTCGCCACGCCCTCCTCACCGCCCTCCTCTTCCTCTTCGCC
CCCTCGCGCCCAACCCTCCATGGCGTCCCGTACACCGAGCCGTTCGCCGCCCTCTTCACC
TTTGGCGGCATGCTCCTCTTCTCTCGAGGGCACGACGTATCCGCTGCGGCGGCGTGGGCG
GCAGGTTCGGCGTTCAGGGCGCAGGGAGCGCTGCTCGGCGTCGGGTTCTTCGGGTGGAGG
TACATGCTCCGGCGCAGCTTTGACGGGCGCAAGAGCAGCGGCGAGGTGCTCAAGCGTCTC
GCCGTCAACCTTCCTCGATTCGGCCTCCTGTCCCTCCTCTCCGCCGCGCCCTTCCTCGCC
TTCCAGGTCTACGTCTACTCGCTCTACTGCCCGTCACCGACGACCGGCATCAGTCGACCA
TGGTGCACGCAAGGCCTCGGCCTCAGCTACGGCTGGGTGCAGCGCGAGTACTGGGACGTC
GGGCCCTTCCGCTACTGGACCTTCCTCCAGCTGCCCAACTTCGTCCTCACCGCGCCCGTC
CTCGCCCTGTCCCTCGCCGCCTCGTCGTCCTTCTACACCCGCAACGCCCACGCCGTCCTG
CGCTCGACGCTGCCCTTCCTCCCACTCTCCCTCCTCCCCACACCCGCGCCTGCACCTCCC
GCCGCCGCCGCCGCCGCCGCCGCCGACGAGCGCCCGCTGACGGCACCCGCCTCGCCGCGC
GTCGTCGACGCCCTCGTCCCGCACGTGCACCTCCACACGGCGACGACGCTCCTCCTCGTC
GTGTCGGCGCACGTCCAGATCGCACTGCGCGTGTGCGCGACGGGACCCGTCGTGTGGTGG
TACGCCGCCGAGCTGGTCGAGCGCGGGATGGCGAGAGGCCGAGGAGGCGAAGGGGAAGGG
GGAGGGGGAGGGAGCGACGCGGCGGCGAGGGCGGGCAGGGCGTGGGTACGGTATGTCGAG
GTGTGGGGCGTCGTCGCGACGGCGCTGTGGGCCGTGTTCCTCCCTCCCGCGTAG
>R_glutinis_G03153
ATGGCGCCTGGATCCATCAATAACGCGTCCAAGCACAAGAGCAAAGGCCCAGCTCGCTCC
GAGGGTCTTCCCCGGAGCAACGCGAGCGGGTCGAAGCATTCGAGAGCAGGTGGTCGGGCC
GCAGCGAGCCCGGACGCCGCCGAGGACGATATGCACCCGATGAACGGCGACAAGTTCCGC
AGGCAATGCGGCCAGCTCTCCGACGACGTCGCGAGGATGATTTTCCTGCTCGGACTCGCA
CAGTCCGAAGGCGTCAAGCTGTCGCCAGGTACAACAGATGCGATCGTTCTCCTCGGCATC
GCGGTCGCAGAGCTCCACCGGCGCGTCGAGGCCATTCTCGACGAAGTGGAGCAGCGAGCG
AGCTCTGAGGCGCCCTCGCCGGCGCCTGAGGCCGAGCCGTCCGACGACGACGACCGCGGC
GTCGGCAGCAGCAGCGCGACGAACCGTCGTCGAGCGCGCGAGGAGGCGCCCGAGGCGGAC
ATCAAGCCGGCGCAGGAGGCGCCGATGAAGAAGAGGCGCGTGCGGGCATCCGAGGAGGAG
TGA
>R_glutinis_G05876
ATGCCAGCCCAGCAGCGGCTCGACTTTGCCCAGTCCCTCAAGGGCGCAGGCAGCACCTCG
GAGCTCACAAAGCGCCTCAAGCACGCCCACACCCAGCTGCGCGACTTTGACCAGGACCTC
GTCGACACCTCGTCCCTCGACGACCTCGCCGCCCAGCTCCGCCAGCCCAACCTCTTGCTC
CACAAGGACAAGGGCGTCAAGGCCTACGCCGCAGCATGCCTCGTCGACGTCCTGCGCCTG
TACGCCCCCGAGGCTCCGTACACGCCCGCACAGCTCAAGGACATCTTCGACTTCCTCATC
CGCCAGTTCCGCTACGTCGGCAACCCGACCGACCCGCACCAGGCCGAGTACTTCTTCGTC
GTCGACTCGCTCGCGTCCGTCAAGTCGGTCGTGCTCGTGTGCGACCTCGACGCCGCCGAC
GACCTCATCGAGCGCGTCTTCCGCGAGGCGTTCGACACCATCTCGACCTCGTCGCCCAAA
AACGTCGAGCTCGCCCTGTGCGACATCCTCCTCGCCCTCCTCGAAGAGGTGCCCAACGTC
CCGACCCCGGTCACCGACATCCTCACGGCCCAGTTCCTCCCGCGCGCCATCAAGCAACGC
CCGGCCGCACACCGCCTCGCGACCGAGGTCTGCCGCGGCGCGACCGACAAGCTCCAGCGC
TACGTCAGCCAGTACTTTGGCGAGACGATCGTGTCGGCCATGAACGGCGGCGCCGGCCGA
GGCGGCATGTCGAGCGACGACGACATGGACCAGGACGACGACGAGGACGACGACGACGAG
GACGACGACGGCACGGCGGCGGGCAAGAGGCGTCGAGGGCGCAAGGCCAAGACCAAGGCC
AAGGGCAAGCTCAAGGAGTCGAACGGCGGCTCGTCGAGGTCCGGCGGCGGCGACAAGGAC
GACGACCTCCCGACCGCGCTCGTCGAGGCGCACGACCTCATCCGCTCCCTGAACCGCCAC
GTGCCCGCCCTCCTCCTCAACGTCATCCCGCAGCTCGCCGAGGAGCTCACGACGTCGTCG
TCGGCCTACCGCCGCCTCGCGACGGGCGCGCTCGGGGCCATGTTTGGCGAGCCCGTCGGG
AGGGGCGACCTCGCGAGGGCGTTCCCGAGCGTGTGGAAGGAGTGGCTGCGCAGGAGCAAG
GACGTCGACGCGACGGTGCGCGCGAGGATGTGCGGCAGCTTGAGGAGGATCTGGAGAGAA
CACCCGGAGCTCGGTGGGGACCTCACGCAGGTCACGGTCGGCGCGCTCCTTAGCGACAGC
GACGAGAAGGTGCGCATCGCGGCGTGCTCGTCGTTCGACGACATCGACTACGAGACGGCG
TCGCACCATGTGCCGCGAGTCGTTCTCGAGGCCGTCGGCGCGAGGCTCCACGACAAGAAG
GAGAAGGTCCGTGTCGTCGCGTGCAGGATCCTGAGCCGGCTGTACGACCTCGCCTATCCC
GAGATCGAGAGCCGTGACGAGCAGGCCATCAAGCATTTCGGGTGGATCCCCGGCCGGTTG
CTCGACTCGCTCAACTTCACCGACTCGAACGCCTCGTCCAGCACGACGCACCGCCACCTC
GTCAACGCCGCCTTCCTGTCGTCGATCGTCCCACAGCCCAAGTCGGACAAGGACGCCGGC
GAGCCCGACGCCGTCGCCTCGTGGGTCGACCGCCTCCTCGTCGTCGAGCGCTCGCTCGGC
ACCGAGGAGCAGCGCTTTGCGCTCCTCAACTTGACGAGGTTGGCCGACCGGCGCGGCGGG
AGCGTGTGGGAGGGTTACGTCTCGGCGTGCGAGAGCTACAACTCGGGCATCATCGACGAC
AAGAGCCAGGCCGACCTCATCAAGGGCTTCCTCAAGCGCGCCATCCGCACCATCGCCAGC
AATCTGCCCGACCCGTCCAAGGCGTCCGAGGACCTCATGACGTTCGCGACGCAGAACGTC
GCCCAGCTGTACCGCGAGCTGCGCGCCCTCCTCGACCCGCAGACCGACCTACGTGCCCAC
ATCAAGAACGCGCGCGACCTCGTCAAGCGCGTCGAGAAGTTTCCGCACGGCGACAGCTGT
CGCGCGACGTTCGAGGCCTTCATCCGCCTCGCGAGCTACCCGCTCGTCAACCGCTCGAGC
ATTCCGCAGCTCCTGCGGCGCCTGACGGCCACGACGGGCGACGACGTGGCCCAGTTCGCG
GCGAGTGCGGCGCGCATCCTCGAGCACGTCAGCAAGAGCCGCCCGGTCCTTTTCAAGGCG
CACGTGGCCGAGCTCGTCAAGCTCCTCGCCGACCAGTCGCCCGCCGACGAGCCCGTCGAG
GGCGGCACGGTCGCGTCGCTCGTCCTGCACGCGCTCGCGTGCCTCAAGCGCGCCGACGAG
TCGGTCGTCGTCGAGGCCAAGCTCGCCAAGAAGGCGGTCGCGTTCGCGAGCGAGTCGAAG
GACGAGCGCGAGGCCAAGCATGCGGCGACGCTCGTCGCGCTCGACAAGGGTCGGCCCGGC
GCGCTCGATGATCTCGTCGAGACCCTCTCGGACTCGATCCAGAACGCTCCCGCCTCGACG
CTCGTCGCCCACCTCGCCGCGCTCGCCCGCATCGCCCTGCACGGCCAGTCGTCCTTCGAG
CGCCGTAGCGAGTCGCTCATCGCCTCGTCGCTCGAGGTCCTCACGCGCACCGGCAGTGCC
GGCGAGGCCGTCCCTGGGGCGGGCGAGGACGAGGACGAGTCGGCGCCCACGTGGAACGAC
GAGTGTGACCCGCTCACGCGCGCTCGTGTGCTCGCCGTCAAGGTCGTCGCCAACCGCTGC
CTCGCGTACGCGGCGACGGACGAGGCGCCGAAGGTCGGCAAGGAGGCGTTCACGATGCTG
TGGCCCATGTTGACGCAGCACGGCAGCACCGACGGCACGACGTACAGCCCGGCTGTCGCT
TCGCGCATCCGCCTCGCCGTCGCCCTCTCGATCCTCAAGCTCTTCGCCTCTCGCGACCCG
TACTACATGCGCGTCGTCCTCGCCAAGTTTGACCTGTTCACGCGCACGGCGCAAGACTCG
ACGTTCGAGATCCGCGAGGCGTTCCTCAAAAAGCTCGTCGTGTACCTGCGCAAGGACCGC
TTCCACCCCAAGGTCGTCGGGCGCCTCAACATGGTCCTGTTCCTCGTCGCGCACGAGCCC
GAAGACGAGCTCAAGGACACGGTGCTCAAGTTTGCAAGGAGCCGGCGCCAACGTCTTCCA
GACACCGTTCGCCAAGACCTGTGGGAGTACCCGTTCCTGCGCCTCGCGCACCTGCTCGCG
CACCACCCGGACTTTGAGGGCGTCGACACCAGCGACGCCGAGGTGCTCAAGTCGATCGCC
AAGTACCTCGAGGACTACTTCGAGATCTTCGTCACGAGCGAGAACCTGTCGTTCTTCTTC
CAGTTGGCGCTCAAGATCAAGACGGTGCGCGACAAGCAGACGCCCGACCAGAGCGAGAAC
CTGTACATCTTGTCCGAGCTCTCGCAGCACCTCCTCAAGCTCCTCGGCGCGCGCCACTCG
TGGCCGATCACGACCTACGCCGGCAAGGTCTCGCTCTATGCCGACTTGTTCACCAACTTC
TCGAGCCAGGACGAGGCCAACAAGGTCGCCAAGACCGAGTACATCGCGCCCGAGGTGCTC
AAGGAGATCGGCGCCGTCGAGCGCAAGAAGGCCGCACCTCGCAAGCGCGTCGCGACCACG
AACGGCGTCGCCGCAGCGCCCGAGGCCAAGCGCGCCCGCACGAGCAAGACGACCTCGTCG
ACGCCCCGCAAGCGCGGCACGAGCGCCCAGAAGAAGCGCAAGGCCGACAAGTGGGACTCG
GACGCCGAGTCGTCACCCGACGAGGACGACGACGAGTCGAGCGCCGAGGAGCAGGACGAG
GAAGACGAGGAGGACGAGGCGAGCGACGCGACTGCGACGCCGGCCAAGCGCAACGGCAAG
GCCAAGGGCAAGGGCAAGGCGTCGCCGGCGGCCAAGGAGGGTCGCCCTGCGCCGCGTGGC
TCGCGCGGCGGCCTGCGCAGCGACCCGGCGCGGTCGCGCAAGAGCGTCGGCGCGTCCGAG
GACGACGATGAGGACGAGGACCGTACGCAGAGCGCGAGCGGCAGCGGCGATGCGCGCTCG
GTCACGGCCGAGCAGGAGGACGAGATGGACGTCGACGAGGACGAGGGCGAGGTCGTCGCC
GCCGCCGCACCGAAGCGCGGCGCGGCCAGGACGGTCCAGAAGGCGGCGGCGCCGACGTCG
GCCAAGAAGGGCTCGACCGCACCCGCCGCTGCCAACAAGGGCAAGAAGGCTGCGCCGGTC
GCCGCCTCGTCGTCGCCCCAGACCAAGGGCAAGGGCAAGGGCAAGTCGTCGAAGGGCGTC
GCCAAGCCTGCCGCGGCCTCGAGCCGGCGCTCTCTGCGCGAGCCTCGCCCGATGAAGGCG
AGCAACATCGAGCAGGTGAGCGACGTCGGCGACACGGACGAGGAGGACGAGTAG
>R_glutinis_G01013
ATGCTCCCAGCGCACGGTCACGTGCAGCCGCAGCCTCACCTCGCGCGCACGCCGTCCCAC
TCGAACCTCGTCGGGCTCGCCCCACCTCCGCCTCTCGCCCACCAACCGCAGCACTGCGCC
TATCCGCCTCAGCACCAGCACCAGCAGCAACAAGCACCGCGCCAGATGTACGCGCGGCCG
CCCCCGCTGTCGGCGCAGCAGCACCAGCAGCAGCAGCGCGGGGTCGCGCCGGGGCCGCGC
ACCGTCAACGGCATGCCCTCGGGCGTCGTGCCAGGAGGGCCAGGAGCCCAGATGATGCCG
CCGCCGGGCATGCACCGCGTCGTTGGCCTCGGGGGAGCGGGAGGACAGCCGCCGCCGCAA
CCGGGCCAGGTCGTCGCACCTTCGCACCCGTCGCACCCTCAACACGCCGCCTGGGTTCAG
CAGCAGCAACAGCAGCAGCACCAGCAGCACCATCAGCAGATCCCCCCACATCAGCAACAG
CCGCAGCAGCCGGCGTACCTCCCTCAGCCTCCCTCGTCCTACCTCCCTCAACCACCTCCT
CCGCCCGGGCACTACCTTCCGCAGCCGCCGCCGCTTCCACCCGGCCATCAGCCCCGGCAA
GCTCCTCCCCATTCCGCCTACGCCTCGTCGAGCGCCAACTCGGTTCCGTCGTCGCCCGTC
ACCCACGCCGCCCTCCCTTACCCTCCCCAGCCTCAGCCGGGCGCTCCTCCTCCCCTCCTC
CCTGTCGGCGCACACGCCCAAGGCGCACCACCTCCACGGAGCGTCTCGTCGGCGGCGGGC
ATGCGGCCGCCCGGGCTCTTGAACGGCGGCGCGCCGGGAGGCGCAGGCGGTCCGCCGCAG
TCGAGCGCGTCGCCGTACGCCGCGTCGCCGATGCAGCAGCCGGGGCACCCGCCTCTGCTG
CAGCGTCCGAGCCTGAACGGCATGCACCCGGCGCACGCGCAGCAGCAGCAGCAGATGCCA
CCGCGCCCGATGCTGCGCCAGTCGATCGCGCCTCAGCCCAACACGCTCCTCGCCGCTCAT
CTCGCGCTCAATGGGACGGGGCCCATCACGGCCACGGCGGCGCCGACCGGGCCTGCACTG
GCACGCCTCTCGGCCCTCAACGACGCCATCATGCTCGCTCTCGAGAAGGAGAACCCGCTC
GACGCTCTCCGGACCGTCGTCGCCGAGCACTTTACCGAGACGGGCGTCATCAAGATTGGC
CTGTTTGACAAGTCGACCCAGATGAGCAAGGTCTTTGAGATCCCCTGTTCCGCCTTTCCT
CGGTTCCAGCACCTCAATCACGTCCTCGGCGTCGTCACGGCCTTCATGACGGTCCACTTC
GTCCGCGAGTTTCGCCTCACGACGCCCGACCCGGCCTCGCTCTCGTCGCCGGTCCCCGCC
GGCGCACCTCCGCCTCCACAAGTGCACGTCGGCTACCTCCTCCAGGCCGACGACGCCTCG
TGGACGTCCCGCTTCGCCCAGGGCACGCGCGTCGACCTCCTCGGCAGCCTCACGCTCCAC
CTCATGTTCAAGGACCTCGGCGGCGGCAGCGTCGGCCTGCGCATCGAGAGCCTCGACTTT
GACGCCAAGGCGTTCGAGGAGAGCGTCGCACGAGGCGCCATGGAGCCCGTCCTCGCCTCG
TCGATGCCGTCCGCCCCAGGTTCGGCGCTCGCGACGTCGGTCAAGCACGAGCCGCGCTCT
GGCGAGGTGGACGAGGCGGACGAGCGGCAGCAGCAGGGCGCGCCGAGGGGCAGGAAGGGC
AGCGCGGCGTCGTCGGCGGCGCAGCGCGGCATGACGACGCGGCGCAGGAGCGCGAGCGCC
AAGACGGAGCAGGACGCAGATGGGCGGGCAGCAGGAGGTGACGAGGACGAGGGTCGAGAT
GGCGGCGGCGGGTCGGCCGACGGCGGGGACGGACAGCAGCAGGAGCAGCAGGAGGGTGTG
CAGCGGCAGTCGAAGCAGGAGGACGACGTGCCGAGCGCGGTCGTGCGGGTGCCCGGCAGC
CCGGTCGGCGGGTTCGGCATCACCAACCTGGGCATGCGGTGCCTCGAGATCGCCGAATCG
GTCGCTCAGCTGCAAGAGCTCATCGCGCTCTCGATCGAGTCCGGCGTCGGCCCTCTTCAA
TGCCTGTCGACCTACGGCGACCGTCTCCGTCCTCCTCCCTCCTCCTTCCCTTCCGGCGCA
CCTCCACCACCCTCTAGCCAGCCGCAGCCTTTCCCTCACTCGCCGATGGGCCAGCCGCCG
ACCCCGGGCGCCGCGCCCGTCGCCGCCGCCCTGCAGAACCCGTCGACGAGCAGCTTCTAC
AGCTCGGTCGCCGCGTCGCCCGGCGGACGACCTGGGAGCGCCGCAGGGCCGGGTCCAGGG
CAAGGGATCGGGCAAGGGCAGGGCGTCGGCGATGGTGCGAGCCCGTCGGCGAGCGCAGGC
GGTGCCGGCGCAGGAGGGAAGCGCCAAGCGCCAAGCGGCGCGAACGGGCAGGGCGATGGA
GCAGGCGGAATGGACGGCGACCCAGGCAGTCCTCAGAAGGTGGCTCGGGCCGCAGGTGGA
GGGCGAGGTCGTGGGAGGGGCCGATGA
>R_glutinis_G05130
ATGTCGTCCCTCGACAAGCTCGCCATTCGCGGCATCCGCTCGTTCGACTCGAACGAGATC
TCGGTCATGCAGTTCTACACGCCGCTCACCGTCATCGTCGGCCACAACGGCAGCGGCAAG
ACGACCATCATCGAGTGCCTCAAGTACGCCACGACGGGCGACCTGCCGCCCAACGCCAAG
GGTGGAGCCTTCATCCACGACCCGACGATCGCCGGCGTCAACGAGGTCAAGGCGCAGGTC
AAGCTCCGCTTCAACAACTCGCGCAAGGAGAAGATGCTCGTCGAGCGCCGGCTCCAGGTC
ACCAAGAAGAAGGGCACGGCGACGGGCCTCTCGATGAAGACGCTCGAGGGCACCATCTCG
TTCGCCGACCCGGAAGGCGTCGACAAGCGCAAGCGCCAGACGCTCTCGACCAAGTGCGCC
AACATTGACGAGGAGGTTCCGGCGCAGCTTGGCGTCAGCAAGGCCATCCTCCAGAACGTT
ATCTTTTGCCACCAGGAGGAGAGCAACTGGCCCCTGAGCGAGCCGGCGGCGCTCAAGAAG
AAGTTCGACGACATCTTCGAGGCGAGCGACTACACCAAGGTCCTCGACGAGATCAAGAAG
ATCCGCAAGGACCAGAACGTCGACATCAAGGTGGACCGCGAGAAGCTGTCGGCGCTCAAG
ACGGACCGCGACCGGGCCTTCAAGCTGCGCGAGAACATCAAGAAGGTGTCGTCGCAGATC
GCGATCAAGCAGGCGACGTACGACGAGCTCGAGGAGCGCATCGCCAAGCTCGTCAAGGAC
AACACGACCTTCTTCAACCAGGCGACCAAGTACCAGGACATCATCGGCAAGGTCGACACG
CTGCGCGAGCGCCGCAACCTGCACGAGGAGAACCTCAACAACCTCGTCTCGGGGACCAAG
GAGCTGCCCGACTCGGAGCAGGAGCTCAAGGCCAAGATCGAGAACCACACGGCCAACCTC
GACGAGCTTCGCTCGGAGCGCGAGGGGACCAAGCAGCGCCTCGGCGACGAGCAGGACTCG
CTCGCCGTCCACGAGCGCAAGCGCTCGCAGGCGCAGACCACGCACGGTCGGCTCCTCGCG
CTCAAGCAGCGGTACCAGGACATGCTCGAGCAGCGCAAGGCGCTCGTGCGCGACCTCGCC
GAGAAGCACGGCATCGCCGGGTACGACCACGACCTGAGCGACGCCGAGATCAAGGCGTTC
GAGGAGAAGCTCGACGAGGCGGTCGTCGCTCAGCAGAAGAAGATCGAGAAGATCAAGAAC
GAGGCGCGCGCTGCCGAGAACAAGTACCAGGACGAGATCCAGTCGCTCAAGAGCGCCAAA
GCCGCCGACGAGCGCGCCAAGGCCACCATCGCCGACCAGATCCGCTCGGCCAATGCCCGC
ATCGCCAACATCTCGCGCCAGCTCGACGCGACGACGACCTCGGTCGCCGACATCACGTAC
CTCGAGTCGCAGCTCGCCGAGGAGAAGGAGCGCCAGGCGACGCTCAACGACAAACAGCGC
GCCGACAAGTACGCCGAGCAGCTGCAGACCCGTGCGCGCGAGGCCAAGGAGGTCGAGGAG
AAGCGCGACGCGCTCCACACCGAGCTCGCCGGGCTCAACGCGCAGGCCAACACGCGCGCC
AAGCTCCAGCTGCGCCGCACCGAGAAGACGCGCAAGGACGAGGCCGTCGCGAGCCTGATC
GAGCGCAGCGCCGCGAGCTACCGCAAGTTCCTCAAGGCCGACCCGACGCGGGACAAGATG
GAGGCCGAGGTCACCGAGCTCATCAACGAGCTCGAGCGCGATGTCGGCTTCGCCGAGCGC
TCGGCGCGCGACAGCGGCCGCGAGCTGCAGAACGTCGAGACGAGCGTCAGCTTCGCCAAG
AAGAAGGTCCGCGACCTCAAGGCGCAAGCAGACTCGGCCAAGATCAAGGTCGGCGACGGC
CTCAAGCGTCTCGATGTGCAGACGGCGACGGTCGAGGCGGCTGTGCAGGAGGCTGAGGAA
GAGCTCGCCGCCATCCACTCGTGCGGCTGCTCCGTCTCTCACTCCTCCTCGTCCGCCTCG
CTCACCTCGCCCTCCCCTCGCCCGCACAGGGATCTCGCCGGCGCCGACTCGATCCAGAAG
TTCTACGACGCCGTCCTCGTCAAGGCGCAGAAGAACCACACGTGCATCGGCTGCGACCGC
CCCGTCTCGCGCGACGAGCTGCCCGACCTCGAGCGTTACGTCAAGCGCCGCAAGGAGAAG
GGCCCGCAGGAGATGCGCGCCCTCAAGGAGGACCAGCGCACGTGGGAGAAGCAGCTCGCC
GACCTCAAGACGCTCCTTCCCGCCGAGGTCACGTTCAACCGCCTCAACAAGGACGAGATC
CCGGCGGCCGAGACGGCGGCGTCGCACCAGGACGAGAAGCTCGCGCCGGCGCGCGAGAAA
GCCGAGGAGACGACCTCGCAGCTCAACGAGCTCAAGGACCGCCTGCGCGACGTCCAGGCG
CTCAAGAAGACGGCGACCGACGTCAGCCGGCTCCACCGCGAGTGCGAGGACGTCGCGCGC
GACATCGGCAAGCTCGAGACGGAGCTCTCGGTGACGGGCACGACCGCGACGACCGAGGAG
ATCCAGGAGCAGCTCCGGCAGCTCGGCGAGCAGCTCCGCACGATCAAGGCCGCGACCGAC
AAGATCCGCGCCGACCAGCAGAAGACGACGAGCATGCTCCAGTCGCTGTCGAGCAACATC
CACGCGCACGAGCTTGACCTGTCGAAGCGCCGCCAAGAGCTCAAGGACAAGGAGGCGCTC
GAGCAGACGCAGGTCGAGGCGCGCGAGCAGATCACCAAGCTCGAGAAGCAGTCCAAGGAC
CTCGACAAGAAGCTCAACGACGCTGTCGCGCCCATCCGCCAGAAGGAGAACGAGCTGTCG
ACGATCCGCAACGAGTTCACGCGCGACGAGGCGGCCGCGAGCCGTCAGCTGCAGACGTAC
AACAAGAGCATGGAGCAGCTCGACTCGAACAGTCGCGAGATCAAGGGGTACGAGAACCGC
GGCGGCGAGACCGAGCTCGCAAAGTGCGAGCGCGACCTCAAGCAGCACGACACGGTCATC
GTCGACGCCAAGAAGCGCATCGCTCAGCTGCAGGCCCAGATCTCGCAGATCGACCAGACG
CTCGCCGACTCGAAGGCCGTCCTCCGCAACTTCCAGGACAACCTCCGCCTGCGCGTCGAG
CGGCGCTCGCTCGAGGCGCTCGAGCAGCAGATCGACGAGCTCGACGAGGACGCGGCGAGG
AAGGCGTACCGCAAGTTCGAGAGCGACTACAACGAGCAGCGCCGCAAGCAGACGGAGCTG
CAGGCCGAGCAAGCGCGCCTCGGCGGCGAGATCCAGACGCTCGGCAACGACGTCAAGGAG
AAGGGGGAGGAGCTCGTCAACGAGTACAAGGACATCGACCAGAAGTACCGCCGCGAGCTC
ATCAACCTCAAGACGGCCGAGATGGCGAACCAGGACCTCGAGAAGCTGTCCAAGGCGCTC
GACGGTGCCATCATGCGCTTCCACGGCCTCAAGATGAAGGAGATCAACGACACGATCGCC
GACTTGTGGACCAAGACGTACCAGGGCACGGACATCGACAAGATCATGATCAAGTCGGAC
TCGGAGGGCAAGACGTCGGGCACCAAGCGCTCGTACAACTACCGCGTCGTCATGTTCAAG
GACATGACCGAGATGGACATGCGCGGCCGCTGCAGCGCCGGGCAAAAGGTCCTCGCGAGC
ATCATCATCCGCCTCGCCCTCGCCGAGTCGTTCTCGATCAACTGCGGCATCATGGCGCTC
GACGAGCCGACGACCAACCTCGACCACGACAACGTCCAGGCACTCGCCGCTGCCCTGTCC
GAGATCATCAAGGAGCGCAAGCACCAGGCCAACTTCCAGCTCATCGTCATCACGCACGAC
GAGGGCTTCCTCGAGACGCTCGGCGGGTCTGGCGTCCTCGACAAGTACTGGCGCGTCTCT
CGCGGCGACGGCGGCCAGGTCTCGACCATCGAGCGCCAACGCCTCACTTGA
>R_glutinis_G04915
ATGGTCAAGGCAACACGAGGCGTCCTCGTAACCTGCGACCCGGCGGTCAAGCAGATTTTG
CTGCAGCTCGACCAGGAGGAGAGGCCGAGCCAGCGGTTCCTGATTGCCGACCTGGACGAG
ACGCACGTCCTGATCGCGCCCGACGCCGTCGACCGCGTGCGAGAGGAACTCGAGGAGGTG
CTCGAGAAGAACCACTTCAACCCTCTGGCGGGCGAGGAGGAGTAG
>R_glutinis_G01784
ATGCACTACACGACGCTCGCCATACTCGCCCTCGCACCTCTCCTGACCTCTGCGCAGCAG
TTCTCGCTCGTGTACCCGACCGAGCGCAGCTTGCGCACTGAGCGCGGCGGATCCTGTCTG
CCTCGTCCCGACAACGCCATATCTGCGCCGTTCCGCACGCCCATCCCGCTGTCCGGCGCG
AGCCCTGTCGTCCTTCGCACCGTCGCCGACAACTACACGATCTTCGACAGCGCCATCGTC
TGGGGCGAGAACCCGATCCTCCTGTCGACGTCGGGCGGCAACGCGACGCTCGCAAACGGC
ACCGAGGTCTGGTACGACAACACGGTCTTTGACGAGCAGGACGAGGCTCGAGAGGAGGGA
CAGTTCTGCCTCACGTTCGACATGTCGGACTCGAAGACGGCCAACACGACCAACGTCAAG
AACACGCCGCCGCAGAACCCTCGCGTCGGCTCGGTCGGCACGCTCGTTATCAGCTACACG
CCGGGCTCGAGCAACTCGTCGGCCAACTCGCTCGTGTGCGCCGATGTCGTCGTCGTCGAC
GACTACTCGTTCCCCGACAACGTCACCAAGGATTCGTGCGCGCCGCTACAGGAGGCAGCC
GCTCGTGCACCGTCGAACGAGGGCAACTCGGGCGCGTGGGAGGTCCGCGCCGGCGGGCTC
GTCGGCGCCGCGGCGGCCGTCGTCGGTCTCGCCGTGCTTGTCTGA
>R_glutinis_G04030
ATGTGCCCGACTGCTGCCGCCTCTGCCGCCGACCCGGCCCCCGTTCCGACCACCGAGGGC
GCCGTCCCGCCCGAGTTCACCGCCATCGACGCTCACGCACCCTCGCAGCCCGAGGTGGCC
GCCAAGCAGCAGAAGGAGAACGGCGCTCCCGCCGCGTCGCAGAGCAACCCGTACGCACCC
CGGGCCTCGGACTACCTCTCCAACACCTCGAACTGGAAGATCATCGAGTCGACCCTTCGT
GAGGGCGAGCAGTTCGCCAATGCCTTCTTCGACACCGAGACCAAGATGAAGATCGCGCAG
GCGCTCAGCGACTTTGGCGTCGAGTACATCGAGCTCACGTCGCCCGCCGCGTCCGACCAG
TCGTTCGACGACTGCAAGCGCATCTGCAACATGGGCCTCAAGTCCAAGATCCTTACCCAC
ATCCGCTGCCACATGGACGACGCCCGCAAGGCTGTCGAGACCGGCGTTGACGGCGTCGAC
ATCGTCATCGGCACCTCGTCGTTCCTGCGCAAGTACTCGCACGGCAAGGACATCACGTAC
ATCATCAAGTCGGCCGTCGAGGTCATCGAGTTTGTCAAGAGCAAGGGCATCGAGGTCCGC
TTCTCGTCCGAGGACTCGTTCCGCTCCGACCTCGTCGACCTCTTGTCGATCTACCGCGCC
GTCGACAAGGTCGGCGTCAACCGCGTCGGCATCGCCGACACGGTCGGCTGCGCCAACCCG
CGCCAGGTGTACGACCTCGTGCGCACCCTGCGCGGCGTCGTCTCGTGCGACATCGAGTGC
CACTTCCACGACGACTCGGGCTGCGCCGTCGCCAACGCCTACTGCGCCCTCGAGGCCGGC
GCGACCCACATCGACACGTCGGTCCTCGGCATCGGTGAGCGCAACGGCATCACGACCCTC
GGCGGCCTCATCGCGCGCATGATGGTCGTCGACCCGGTCTACACCAAGAGCAAGTACAAC
CTGCCCATGCTCCGCGAGGTCGAGAACCTGGTCGCCGACGCCGTCCAGATCTCGGTCCCG
TTCAACAACCCGATCACCGGATTCTGCGCGTTCACGCACAAGGCCGGCATCCACGCCAAG
GCTATCCTCGCCAACCCGTCGACCTACGAGATCCTCAAGCCCGAAGACTTTGGCATGTCG
CGCTACATCGACATCGGCTCGCGCCTGACGGGCTGGAACGCCGTCAAGTCGCGTGTCGAG
CAGCTCGAGCTCGACATGAGCGACGACCAGGTCAAGGACGTGACGGCCAAGATCAAGGAG
CTCGCCGACGTGCGCACCCAGAGCATGGACGACGTCGACACGGTCCTGCGCGTGTACCAC
CGCGGCATCTCGTCGGGCAAGCTCGGCCTGCGCCAGCCGGCCGTCTTTGACCAGCTCCTC
GCCGACCACAAGAGCGAGGCCGGCTCGGTCAACGGTGACGACGCCGAGGGCCCGGCCAAG
AAGAAGGCCAAGGTCGCATAA
>R_glutinis_G02941
ATGCCGCCGCACCTGTACGGCGAGCGCGAGATCCCGAGCAAACCGTCGTGGGCCAACTAC
CTCGACGAGGTGCGCCATGTCGCCAAGACGCGCCGCGCACCGCCCAACTGGGACAGCAAG
TTCACCTCGCCCGTGCTCAAGTCGCTGTTCGACGGCATGAAGGCGGTCGACCGTCGCGAG
GTCCTGAGCCGTCTCGGAGGGTCCGAGCGGGAGCTCCCGTCCCTCGAAGACGTCTTTCCT
CGACAGGCGTCGAGCCCGAAAGGTCCTCCACGCTCACCTCAGAGCACTCGCACCGAGTCT
CGTACCGAGAAGCGCCTCAAGCAGCGCCGCTCGCGCCTCTTCCAGCAGCCCGACAGCGCG
TTCCCCGCTCCCTCGTACGCCGAGCCGCCTCGCGCACCCTCGCCGCCGACGGCCCCAGCA
CACGCGTACGGCCCTCCGAGGCACCTGGGCGGCAGCCAGTTCGCGACGAGCTTCGAGGAC
GTCGCGCGTGCCGCGCGCGAGCGGCTTCAGGGACCCGTGGATCCGGGGCTGCACGACCTC
GGCGGGCTCGCGAACGCGCTCGACGACGACGACGACGATGACGAGGAGCAGATGGGCGGC
CGTGCGCCGCCGGGGTACCACCCTCGTGCGCGTGAGGGCGAGCTGCGCCGGCACGTGCTG
GTGCGGCGGGCGGGCGGCGACGAGTAG
>R_glutinis_G01466
ATGGCCGCGCACGAGCCTCGTCCAGCTGCGCTCCCACCCACACACCCACCTCGTGCGCCG
GCTCCCTCTCGTTCGTCCCCACTTTCGGACACGTTCCCTGATCCTTTGCTCCCCTCTCGC
GGCACGCCCAGCAGCCAGACTAGCACCATGGCCCCCACCATCAAGGTCGGCGACACGATC
CCGGACGCCCAGCTCGGCTACGTCCCCTACTCGCCCGAGCTCGAGGACCCCATCGTCTGC
GGCCTCCCGTCCAAGATCAGCACCCACAAGGACTGGAAGGGCAAGAAGGTCGTCATTTTC
GGCATTCCTGGCTCGTTCACCAAGACCTGCTCGGAGAACCACCTCCCGCCGTACGTAACC
GAGTACGACCAGTTCAAGTCCAAGGGCGTCGACAGCATCTACTGCATCGCGTCCAACGAC
CTCTTTGTCCAGTCGGCGTTCGGCCGCGTCCAGAAGACGGGCGACAAGGTCGTGTGCGTC
GGCGACCCCGAGCTCAAGTTCCTCGAGCCGGCTGGCCTCACGCAGGACCTCTCGCACGTC
GGGTTCGGCGTCCGCGCTAAGCGCTTCGCCCTCGTCGTCGACGACCTCAAGGTCACCTAC
GTCGGCATCGAGGAGGGCCCGGGCGTCTCGAGCTCGGGAGCCGAGGCCGTCCTCGCCAAG
CTCTGA
>R_glutinis_G00950
ATGCTCACCGCACCCGACCTCGCGACCCTCGAGCCGCTTCCCTCGTCCGCCGTCGACCCG
CCCGTCCGCAAGATCTACTCGCAGCCCGACCTCGAGCACTGGACAAAGTCGGACGCGTAC
GACTCGATCGACCGCTTCATCCAGCGCCTCAGGGTCGCCAGCACTCACCCAGTCCCCGAG
CCGCTTTCCAAGCCCGTCCAACTCGTTGTCGACCTCCTCACTGACGCCGCGTCGTGGATC
CAAGAACCCGACTCGAGCGCGACGCCGTCCTCGAGCCGCACGGCCTTTCTCGCCTGGCTC
GACCAGCTCGAGCGCGCCGCCGCCGACCTGCACCGCATCCTCGTCGTCGACCCGAGCCAC
GCCATCGCCCTCCCCGAGCTGCGCGCCCACCTCGTCGCCGCGTTCGGCTCGCCCCAGCGC
CTCGACTACGGCACCGGCCACGAGCTGTCGTTCCTCGCCTACCTCCTCGTCCTGCGCCGC
GTCGGCATCGTCTCGCCGACCGACGAGCCCGCCCTCGCGAGGCGCGTCTTTGCCGACTAC
ACGACCCTGATCCGCAAGGTGCAAAGCGGGTTCAAGCTCGAGCCGGCGGGCAAGCTCGGC
GTGTGGGGACTCGACGAGCACGGCCACTTGGTGTACCACTTTGGCGCGTCCCAGGCTCGC
ATTCACCCGTCCAAGCGTCCCGCCTCGCTCCTCTCGCCGCCCAACGCGTCGCCCAACCGC
ATCGCCTACCTGTTCCTCACGACCCTCCTCCACCTGCGCGACGACCCGTCCCGCTCCGGC
GCCGCCTCGACCGACGACGAGGACGCGGGCCTCCTGCGCCTGTACCGCGCCGAGGTCCTC
GACCGCCTCCCCGTCGTGCAGCACCTCCGCTTCGGCGCTGTCCTGCGCTGGACCAGCGCG
ACCGACGGCACCGACCTCCCGAGCACGGGCGACGGCCTCGACCCGGCGGCGCAGCTCGCG
CTCGACGACGTCCTCGACCAGCGCGTGCGCGACTCGGGCACGGTCGCGCCCTGGGCGCTC
CCGGCCCTCTCGGGCGAGGTGCCCGCCGGCGAGATGCTCGAGCGCCTGCCGAGCCCGCCC
GGGTCGACCAGTCCGAGCCGCAGCCCGGGGAGGAGGGCGAGTCCGGCGCTCGGCCCGCCG
CCGCCGGTCGTGCCGTACCCGCAGGGCGGCATGCTCGGCTCGAGGCGTGCGTCGAGGCTC
AGCATCAGTGCATCGTTCGACGACGGCGAGGACGAGGCGCGCGAGGAGGCGAGGGAGGGC
GAGCGCACCGAGGAGGCCTGA
>R_glutinis_G05342
ATGAGCTTCATCGCCCGCAAGGTCGGCCGCAAGTACGCCGCCAACCAGCTCGCCGGAATC
GAGCCCGAGGACCCGCACTACGAGCAGTACACCGACACGCGCGGCAAGCAGCGCAAGCGC
AAGCGGCCCCTGCCCGCCGGCCTGTCCAAGCGGGACGAGCGTGTCCTGCGCTCTGTCCGC
CGTCGCGCCCACTACCTCGACAAGGGCTTCTCGATCTGCGGTTTCCGCTTTGGCTGGACC
GCCATCCTGGGCCTCATCCCCGGCGCCGGCGACATTGCCCAGTTCCTCCTCGGCTACTCG
CTGGTTCTCGCAAAGTGCAAGCAGGCAGAGCTCCCCGCCTCGCTCGTCCAGCGCATGCTC
TTCAACCAACTCGTCGGCCTCGGCATCGGCCTCGTCCCTCTCGTCGGCGACCTCGCCCTC
GCCGTCTTCAAGGCCAACTCGCGCAACGCCGCCCTCCTCGAGGACTTTCTCGTGCGCCGC
GCCGCCAAGGCGGCCTCGAGCGGCGTCGGCGCAGCGGCACCGACGGCGGCAGAGGAGGAG
GAGCTCGCGCAGGCGGCGCTTCTCGCCGGGCGCATCGACCGCCGCAGCGGCGAGAAGGTC
GGCGGCGCAAAGTCGGCGGCCGTCGCGACGCACGACGCGAGCGGGACCGTGACGCCGCCG
CCGCCGCCGCCGCAGCGCGCGACGGGCGCGGGCGCAGGCGTCGGCGCCGGGGCAGGTGCG
GGCCCGGCGACGACGTCGACGGCGACGCCGGCGCAGCAGCAGCCGCAGCCGATGCAGGCG
CCGCCGCGCAAGTTCTACGGTTGGGGCGGCGCGAGCCAGAAGGGCGAGGCTGGAGCGGTC
GCACCGGGCACGGTCGGTCGGTGA
>R_glutinis_G00103
ATGACTGTCGACGTCGAGAAGCAAGGCCGCCTGGACGACAGCTCGAGGAGGACCAGCAAC
ACCGAGGTCGGCTCGGCACCGCTCGCCCTTCGTCGCTCGCTGAGCCGCCACACCTACAAG
GGCGGCGAGAAGACGCTCGCCAACAAGCCCGACGATGTCGACGCCGAGGTGTGGCTCGAG
GCGTCCAGCGTCGCCGGCATCAAGGAGCGCAAGCTCACCTGGTGGCAGGCGGCCGCGCTC
CTCCTCACCGAATATGTCGTACTCGCCATCCTCAGTTTCCCGTACAGCTTCGCGACCCTG
GGCTACGCTGGCGGCACGCTCACGACGGTTATCGTCGGCATCTCGGTCTACTACACGAGC
TTGCTGCTGTGGAAGTTCTGCGCGGCGCATCCCGAGGTTCGCGACATCGCCGACGCTGCG
CAAGTGCTGTGCGGTGGACGCCGCATCGGCTGGTACATCGGCTTCTCCGCCCTCGCCCTC
AACGCCTGGTGCATCATGGGTCTGCACGCCGTCGCCGGCGCCACGGCCATCCAGACGATC
CGCGACGGCAAGGAGGTCACGCTCGTGTGGGCTGTCGGCCTCACCCTCATCATGTGGTTC
TGCTCCAACATCCGCGACTTCAGTTCCATGACGGCGCTCGGTCTCGTCGCCGCTTTCACC
ATGTGCGTCGTCGCGTTCGTCGCCACCCTGCTCGTCCTTATCGGCCACGGCGTCCAAGAC
CACCCTTCCGGCTGGACCGAGGGCCTTCAGATCACGCACTCGGTCTGGGCGCCCGCCGGC
ACTACGTTCGTCGAGGGCATGAACGCTGTCCTGAACGTCGTCTACACGTTCGTCGGCCAC
GCCCTCATCCCCTCGTTCATCGGCGACATGGAGAAGCCGCAGGACTTCCCCAAGGCGCTC
GGCATCTCGATGACGGCGCAGCTCGTCCTCTACACGATCACCGGCGCCGTCGTCTACCAC
TACACTGGCACTGAGCTCACGACCGCTCCGGCGTACGGCTCGCTCATCTCGAAGTACGGC
AAGCCTGCCGCCGGCCTCGTCCTGCCGACCATCGTCATCGTCGGCATCCTGTACTCGCTC
GTCGTCTCGCGGGCCATCTTCTTCCAGATCTTCAAGGAGGGCTCGCGCCACCGCTCGTCG
CACACGGTCAAGGGGTGGCTCGTCTGGTTCGCCATCGTCTTTGTCGGTTGGGCCATCTCG
TTCATCATCGGCGAGGCCGTGCCCTTCTTCTCGGACCTCCTGTCCCTCATCAGCTCCCTC
TTCTCCTCGCACTTTGGCTACACGATGTGGGCCGCCGCCTGGTGGCAGATGAACAAGGGC
CGCCGCACCGAGAGCCCGCGCAAGATCGTCGAGCTCTGTGTCATCGCCGTCATCTTTATC
GCCGGCATGTTCTTCTTCGGCGCCGGCACCTACGCCTCGGTGCAGAGCATCATCAACTCT
TATGACTCGGGCGCCGTCAAGAGCCCCTTCACGCGCGCCAACACCGGCTTCGTCCTAGAC
AACTAG
>R_glutinis_G05788
ATGCCTCACGTCACTCAGCCGCCCGCTTCCTTCCAGCTCAACACGGGCGCCTCGATCCCG
TCTGTCGGCCTCGGAACCTGGCAAGCCAGGCCTGGCGAGGTTGCCAACGCCGTCGAGCAC
GCCCTCAAGTCGGGCTACCGTCACCTCGACTGCGCCCTCATCTACCAGAACGAGCAAGAA
GTCGGCGCGGGCATCAAGGCGTCGGGCGTGCCCCGGTCCGAGATCTTCATCACGTCGAAG
CTGTGGAACACGTACCACGGCAAGGTCGAGCAGTGCCTCGACGAGTCGCTCGCGTCGCTC
GGCGTCGACTACCTCGACCTGTACCTCATCCACTGGCCCGTGCGGCTCGTCCCGAACGAG
TCGTCGGCGCTCCTCCCCGTCAACCCGGACGGCTCGCGTGCCGTCGACCGCGACTGGGAC
ATGAGCAAGACGTGGGCGAGCATGGAGGCGCTCCTCAAGACGGGCAAGGTCAAGGCGGTC
GGCGTGTCGAACTGGAGCGTCGCGTACCTCGAGAAGCTCGAGAAGACGTGGACGGTCGTC
CCTGCCGTCAACCAGGTCGAGCTCCACCCGTTCAACCCGCAGCACAAGCTCAAGGCGTGG
TGCGACGAGCGCGGGATCCTGCTCGAGGCGTACTGCCCGCTCGGCTCGACCAACTCGCCC
CTCCTGTCCGACCCCGAGCTCAACGCCATCGCCGACAAGCACGGCGTCTCGCCCGCGACC
GTCCTCGTCTCGTACCAGCCTCAGCGCGGCTGCGTCGTCCTCCCCAAGTCGGTCAGTGCG
GCACGCATCGAGGCCAACCTCCAGCTCATCACGCTCGACGCCGACGACATGGACACGCTC
AACGGCATGGCCGCCAAGGGCAAGCAGCAGCGCGTCAACACGCCGCTCTTTGGGTGGGAC
CTGGGCTTCGAGGATTGGTACCCTGAGCAATGTAAGGCGATGCTCGCCAATGGCGGGTAC
CGTTAG
>R_glutinis_G00254
ATGCAGTCGCCCTTGGGCCGGCCGTGCAACGCTTGTCGCGAGCGGCAGGTCCGGTGCAGC
CGCACTCGCCCGATCTGCAAAGCGTGCAAGAAGTACAGCAAGGCGCGCCCCGACCACCTG
TGCACCTTCCCGACGCCGGCCCCGGTCGCTCGCGCGTCGGCCAAGCGCCCCAAGCGCGTC
GCCGTCAACGCCAACGCTCCTCCCGCTCGCATCAGCGACGGGAAGAAGGGCTCGTCCGCT
GCTGCGGGGCGTGTCGGGCGAGGTGGCGCTGCGGCTGAGCGTGCGGCGAGGGCGGTCTCT
GTCGAGGTCGAGGTCCCGACGAGCTCGAAGCGCTCGTCCAAGCCCGTCCAGGTCGACAAA
GTCGACTCGGGCGGTCCGACCGCCGAGCGGCGCGCGCTCGTCCCGCCGTTCGACATCCCG
CCCTCCCTCATCCTCCCCACCCTCCCCACCTTTCCCTTGACGCTCTCTCAGCACGTCACC
GCGATGCCGGCCGACCTCAGGCCCGCGCCGTTCGTCCACACCTACTCGACGCCGGTGAGC
GCGCTTCTCGGCGCCGCGCTCAGGCCGTCGCCGTCGAGGCCCGCCCTCACCGCCAAGCAG
TACTCGCTCTCGCAGCACTCGCTCGCAAGGGCGTCGACCGCGGCCGTCTCGGCGTCGGCC
CACGACGTCGAGGAGCAACCCTGGTCCCTCGCCTCCCTCCTCAACTGA
>R_glutinis_G02236
ATGCTCGCCTGGTCACGCGCAGCTCTGCGCACACAGCGCTGCCATGCTCGCCCACTAGCG
CCGCACCGCCCATTGTCGACCTCGCTCCACCTCAGCCTCCCGCCTCGACCACCCGCACCG
CCTCTCGCCGCCAGCTCGAGGCTCGCCAGGCGCGCCGACGCGCAGCACGACGACTCGCCC
CTCGTCCGCGACTCGTACCACCTCGCGTCCGAGGTGCGCCGCCTCACCCTCCAGGGCAAG
GGCGACGTCTCGGCCGCCCTCAACCTCGTCCGCGCCGCACCCGCCAACGCCGCCACCGTC
GTCGTGTGGAACGTCCTCCTCAACTCGATCCTCGTCACGTCGTCTACCTCGACCGCGGCG
GCGGGCCCGACCCATGCCCAGGCGGTCCGCAAGGCGTACGACGTCTGGATGGAGATGAAG
CGCCGCGGCATCACGCCGTCGGCGAGGGGCTACGGCACCGTCCTGACGGGCGTCGCCAAG
CGCGCAAAGCTCGCCCTCGACGACGCGAGTCGCGGGAGAAAGAAGGCCGAGGGCTGGAAC
GCCGAGCTGCGCGCCAAGGTCGACATCATCCACAAGCAGTGGCTCGTCCACTGCGAGCGC
GTCCTCGCCAAGGGCGACGACGGCGCCGGCGACGTGACCGGTCTCGTCGGGCTCGACGGC
GCCGAGGTCGAGGCGGCCGAGCGCGACGGCGACGACGGCCGGGCCGACACGCCCGTCGAC
CTGTCGGCGGTCCCGACCAACCAGTACCTGTCGTTCCTCGCCTCGTCCCTCTCGCTCTCG
ACCCTTCCTTCCCTCGACAAGGCGGCACCCGTCGCCGCGTCCGCACCTGCCGTCGGCCCG
TCCATCCTCAAGCACCTCCTCCAGACCTTCCACTCGCTCCCCGACGCCGACGACACGTCG
CAGGGCACCCTCTCTCGCCTCGCCAAGACGGGCGTGTCGTACTCGATTATGCTCTCGGCA
CTGCGCACCGGCCTCCAAGCCTCCTGCGCGCCCTCGACGGCCCCATCCGCCCCCACCCCC
TCGTCCCCCGCCGCTGCCGCCGCACCCGACGCAGGCTGGCCCACCCCGACCGAGCTCCTC
GAGACGGCCCTCACCTCGTGGACCCACCTCCTCGAGCACCCTCCCGCACCCGAAGCCCCC
CTCGCCTCGAGCGCCGCCCCCCTCAGCCCCGTCATCCCGACCTCGCACCTCGCCCTCTTC
CTCATCCCGAGCTCGGCCGTCCTCCCCGCCGCGCTCTTCACGCGCGCGATCGACGTCGCG
CGTCAGGCGTTCGGCTTTGTGCCGCCCGCCGAGCTCGCGTCGCTCGAGTCGGCGCACGGC
GAGGGCGAGGCCGCACGCGTGGGCTCGAGCGCCGAGCTCGCCGCGCCGCTGTGCTCGCCG
CTCGATGCGCCGGGCCTCGGCGTCGCGCTCAGGGTCGTCGCAGCGAGTGGGAGGAAGGAC
TGGGTCAAGGGGTGGTGGGAGCAGGCGAGGGACTACCCGGCGCGGTTCGGGCTCGAGGAA
GAGGGCGCGGCGGAGGAGGTCAGGGGGAGGGAGGAGAGCGAGGTCGTGCTCCGGGCGTGT
GGTGCTGCTGGCGACGTCGAGGGTATCGAGGACGTCCTCGGCTATCTCCTCTCGCCATCC
CTGCGCCTCTCCCCTCTTCATCGCCCCGATTTGTCGACGTTCACCCTCGCCATGACCTCC
CTCGCCCGCATCGGCACCCCTGCCGCCGTCGACGCCTCGCTCCGCACCTGGTCCCTCCTC
CTCAGCACCCTCGACCCGTCCCCCTCCCCGGCCATCAAGCCCTTCTACGCCCCTGCTGCC
GACTGCCTCGTGCGCTGCGCCCTCTCGACCCGCGACCGCGGCCAGGTCTGGCGCGCCATC
AAAGCCGTCGCGCTCCTCGACCCCGAGTCGCCGCCGAGCTCGCCCTCGCCGTTCGGCCCG
AGCGCCTTCCCGCCCGCCGCCTCCGAGCCTCGCGCCTCCAAAGCCGGCACCCTCGCCCTT
GCCAACTCGCTCGCCCTCGCCCTGAGCCGCGTCGTCGCCGCGCCGCACGGCGCGCAGGAC
TCGCTCGCGCCTGGGTCGGTGCCGCCCTCTCGGCGCGCCGAGTTCGAGCAGTGGAGCGAG
CGCGTCAGCACGTGGGCGGGTGAGGCGGCGCTGCGCGACGCCGAGACGGTCGGCGGCGAG
GAGAGGAGGGAGGGCGAGGGCGAGATGGAGTGGCGCAGGAGGATGGTCGCGCTCAAGCGC
GCGCGTGCGGCGGCGACGGCGACGGGCCGCAAGGGCGCCTCGTCTGCGCCCTGGCTGAAG
GTGCCTCGCGCCGACGGCCAGCCGCAGCACACGGAGCGCAGGAAGAAGTGGTGGAGCGAG
CGACAGGAGGAGTGGGCGCAGGTGCGGGCCGAGCGCGAGAAGACGGGCGACGGGAGGCGC
ACGCCGCGGGACCTCCCTCGGCATGGAGCTGGGAGGGAGGAGCGGGCGCCGAGGTGGGAG
GGCGGGCGCAGGGAGGAGCGGCGAGCGAGGTTCGAGGGCGACCAGGGCAGGTCGAGGGAG
GAGCGCCCCGGCCGGTCGACGTACGGCTCCGGGCGGCGCGAGGACCGCCCGAGTCGGCCT
TTCGAGCGCAACGACGACCGCTCTCGGCCCGACCGCCGCGGCGACCGCCCTCGCTTCGAG
CAGCGCGACGACCGCCCGCGCTTCCCGCCCCGACGCGACGGCGGCGACTCTGCGCCGGCG
CGTCCTCACATCGACCGGTCTGAGCGACCTGGACGCGTCGAGCGTGGCTCGGAGCGTCGC
AGGGAGGACCGGCCGAGGCGTTTCGAAAGGCGAGACGGGCGCTCGGGTCGGCCGGCGGGG
GAGGGTTCTCGCTCGGGCGGTGGTCAGCGGGGGTGGGACGACTGA
>R_glutinis_G05085
ATGCAGGCCGGGTCTCGAGCCGTGTGCCAGCACGCCCGCAGGCCTGTCGGGCTCTCGCAG
GACGAGGCCAGCCTCGTCGCCGGACTTGGGAGGTGTCTCGCTCGTCGGCGCACCTGGGGG
TGCCTCGCCCGTGTGCGGAAGCGCACAGCTTGTGCGGGCACCGACCTCGACAATCCCGCC
TTCATGCGCCGCCGAGCGGGCCAGCCCTCGCCGACTCGAGCGGTCCCCCTCCTCCTCCCC
TCCCCTCCCCTCCTCGCCTACTCGCCCGCTCGCTTCGCTGGTCGTAGCCAGAGCACGGCT
CGACACCTGTACCCGGTCCCCCCTCCTCGCACTACCGCCGTCACCAAGGTCTCGCCGTCC
ACAATCGGCCCCACCATGCGCACCACCAGTCTCGTCCTCCTGTCGCTCGCGTCGGCTTCG
ACCCTCGTCTCGGCCAAGGGCGACAGCCGCAACTCGCTCGAGACGCTCCTCGACCGCATC
CAGCACAGCAAGACTGGCACGTCGCCCTCGCCGGGCAACACGGCCAAGGCGCCCGCCGTC
GCAGCAGCTGACGACGACGTTGAGCCGGCGGCCCCCACGGCCGACAAGAAGGACCTGTCG
GAGGGAGACGTCGCGCCGACCGACAAGATGGTCAAGCGCAACCGCACCAAGAAGCACGAG
CAGAACGCCAAGCGCTGGGCCGACCTGGTCCTCCAGTACGACCCGCTCGCTGTCGTCGCC
AAAGCTCGCACGAGCCTCACGACGCCCGCCGCTCAGCCGTCGCCGTCGCTCGCCTCGCCC
GCCAAGCGCATGACGACCACGCCGCCGGCTGCGCGCCACACGCCGGCCGAGAAGCGCTGG
ATCTGGGCCAACTCGGTGATCCAGGACGACACGCCGGCGTCCGAGGTCCCGCCAGTCGGC
GAGAACGTCAACCAGCTCAGCCAACCTGCCGTCACGCTCTCGACGCCCGACGCTGCCCTC
GGCGCTCCGACCTTCCCGGCCGTCGCGACCTCGACCTTGGTCGACCTGCCTGCCGCGCCG
ACTTCTGTCGAGGCAGCCGGAGCGGCCGTCGCGGCGCCCGAGGCGGCCTCGTCGTCGTCG
TCGCTCGCTCCTGCCCCGACCTCGTCGGCCCTGTCCTGGTGGGACCCGACCGAGTTCTTC
CACGACGTCGAGGCCGGCTTCGAGAAGCTGTTCGGTCTCGACCACGACGACGAGACGTCG
TCCTCGGCCGCGACGGCGTCGCCGACCGTTTCGACGGGCGAGGTCGAGAAGCGCTGGGTC
TGGGCGACGGGTGTCATCCAGGACGACACGCCCAACGCGCCACCGATCGGCGGCAACTAC
AACATGTTCGGCTCGCAGGTCGTCCCCGTCAACACGCCGTCGCTCTCGCTCGCCCTCCCG
TCGTTCGCCCCTCGCCCTCCTCCCGCTCATGCCCACGGCAACGTCTTCTCCGCCCCCGCC
AAACACGTCATCGCCGCCGCGCCGCCCACCGCCCCGAGCGTCGGCGACGGCCACGACGCC
AACATGCCGTCGGTCGCGGCGCAGCAGACGGTCGTCGGCGCGGCTTCGTCGTCGTCGGCG
CAGGGTCCGGCTCCGGCCACGGCGAGCCGCCTCTCGCAGGCGCAGCGCATCGCCGCCGCC
CGCGCCAAGCACGCTGCGCCGGCGACGGCGCGCATGGCCAAGCCTTACCTCCTGCACGAC
GTCGTCTCTCCCTCGTGCCAAGCCGCCGCGAGCGTTTCGCTCCCTCTCTCTCGCCTCACC
TCCTCCCTCCGAGCGAGTCTTCCCTCGCGCAGGATAGAAGCCCTCGAGAGCTGGACGAGC
CGCACGAGAGGAACGCGCCTCCCTCGTAGCTCCTCCTCGCTCGCTCGCTCCCCCGACTCG
AGTCGCGCGCGCAGCTGCTCTCGCGAGACTCTGCGCTCTCGGCGAACGAGGGGAGCCAAA
AGGGTGCAGGCTAGGTACACGAGAGCGAGAAACTACTGCTTGGCCTTCTTCGACGAGTCG
CCTCCGCCGTCTCCTCCCGAGCTGCCGTCGCTCTCCCTCGATCGCTTGGCCGCGTTGAGC
GCACCGGCTGCGCCGAGGAGGGACCCGACTGCACCGCGCAGGGTGAGCGCCGGGGCGGCC
GTGGCGCCGGTCGTCGCCGACGAGGACGAGCCGGCGGCCTGGGCGGGCGACGACGCTGGA
GGCGAGCCGGCCGCCTTGCCGCCTCGCACACCTGCTGCTCCACCGCGCCTTCCTCCCCCT
CCTCGAGCTCCGCGCTGCGCGCCCCGACCCCGCTCCGCCGCCGCGACCATCCTTGCTCAC
GCCGGCCGCTCCACCTGCAGGCGGGCCGGACGGCGGACGGACTGCTCTCGCGAGCAACGG
CTTCTGCACGGACGCACGCTCCTTGTCTCGGAAGTCGGCGCCCGTAAGGGCAGATCTACG
ACGTCGCACAAGATGCCGCGCCCGCTCGCCGACTCAAACCTCGCCGAGCTCGACCAGCCT
AGCCTCCGCCGCTCGCCCAAGATGCGCGACATTTCGAGCTTCGCCGTCGAGCCAGCCGCA
TCTTGCCCACACCGCGACCGCATCAACGCCATCGTCGCCTCGCTCAAGCGCGCGACCGCC
ATCGTCGAGCGCACCTCGCACGACACGACCCCGTTCGGCACCCTCGCGCTCGCACTGTTC
GACAAGGTCGTCCATGAGCTCGACGAGGTCGTGCAGCTCGTCGAGGAGGCGTCGGCAGTC
GAGGCGCACGACGAGCGCGATCCGTCGCTCGCTCGAGTCGAGGAGGGCGGCCCGGCTAGG
CGCCCGTCCACGACGGGCGAGCTCGCTATGCGAGAGGTCGAGATGGAGCAGGAGGGAGAT
CGCGAGAAGCGCAAGAGTCGCTCGTCTCGTGACGACATGGGCGAGGACGTCCACGACCAG
CCACGGCGTCGAGAAGGCCGTCCTCGCCGTGAGCAGCTCGACGGTCTCGTCCCCGGGCCC
TCGACGTTGGACGAGCTGCAGGGTCGTGTTGAGCCGTTCGAGCGAGCTGGTTCGGGGCAA
GACGACCGCGCTCACCGGCCGTCCTCGTCGGTCGCGCCCCGCGACGACTTTCCGCCGCGC
GACCGCACCCGACTCGACGGCTTTCCCTCTCGCCCCTCGTCTACCGCGCCGGTCTCGCCC
TCCTTCTCGTCGCGCCACTTGCCCGTCGACAATCCGCGGTCGAGCTCGCGCGCCGCCTCC
CGCGTCCTCTCGCCACCGCCGCCGCCGTCCGCTCCTCCTCACGACGGGCCCGCGCCGTCT
ACTCGTCGTCACGGCGATCGCACTGCCACTCGTTCGGCTGCCCGGGCAACGCTGCGCTCG
CCGTCGCCCGAGCCGCTGGCAGGCCGCCGCGACAGCACGTTTGCCCGGCCCAAGTCGCGC
GCGAGCTCGGCTGCCCCCCGTCGCGACGACCACGAGCCGGGAAATTCGCGCTCGAGCACC
CGTGACGACGCGACAGGGCGGCCCAAGTCGCGCTCGAGCGCGGCGAGCAGCCGGCACGAG
CCGCCGCACGGACCTCCTCCTCGCCGCCCGTCGTCGCGCAGCCGGTTCGCCGCCGACTCG
TCCGCGTCGGACGACGACGGTCTCGTGGGACGCAGACGCGTCGAGGATGACGGCGCCGAG
CCCACGACTCGCACGCGCTCGCGCTCCAAGGCGCGCCAGACGACCCGCTCGTTCAGCAGC
CGGTCGGACGACGCCCGCCGCGCACTCGAGCTCGCCTCGGCGCCTTCCCCGCCGTCGATC
CGGTCGGACTCGGACGACGAGGGCCAGGCGAGGAGGCCGTCGAGCGCGGCGTCAGCTCGT
CGGCCGACCGTCCTGAACGGCGCTCGGGTCGCAGCGGCGATCGCGCGCGCGGTCGCCGAG
GGTGCGGGAGGCGGCATGGGCGGCTTATGTACGCTCTCGCTCGTGTCGAGACAGTATCGC
GAGGCGGCGACGCCGGCCTTGTACCACGCCGTCGCCCTCACCTCGAGGAGCCAGCTCAAC
CTCCTCGTCCGCACCGTCGAGTCGACCCCTCCTCTCGGCGCCCTCGTCCACGAGCTCAAG
ATCCACCCTCTCGACGCCGACCTGCCGACGCCCTCGCCCGAGTCGCTCATCGACCCGCTC
AAATCCCTCCTCAACGGCCTTCCCAACCTCAACTCGCTCGACGAGGACTTTACCGCCGGC
GACTGGGACGTCGGCGACTTCTCGACGGGGCACGACTACCCGCTCACCGTCTCGTCGCCG
TGCAAGAGCCTCGTCCGGTTCCGCAGCGCAAAGGCGTGGTTCGAGATCGGCGCCCTCTTT
GCGCTTCTCGAGACGCAGCCGCACCTTGTCGAGCTCGTCATCGGCGGCGCCGCCATGGAC
CGCGACTGGGCTGGCACCAAGATCCTCGCGTCCCTCTCGTCGTCGCCGTCGTCGCCGCCG
CCAGCCACGCGGCTCGAGTCGCTCGAGGTCGCCCAAGTCATGCACGAGGACACGCTCGCC
GTCCTCCTGCGCGCGACGGGCGACAACTCGGTCGGTCGCCTCTCGAGCATCCGCATCGGG
TTCCAGTCGCTCGGCACGTCGGACGATGACACGCCTCTCTCGTCGGTGCCGGCCGCACTC
GCCCTCGTTGGCTCGAGCCTGACGCACCTCGCGCTCGCCGCACCGCGCAAGGCGAGCGAC
GACTCGAGCGCGCTTCTCGGCGAGGTCGTCGCCGTCCTGCCGCGACTCGAGGTGCTCGAG
TGGACCGAGGCGACCGATCTCGCGCCCGTCCCGCTCGCCAACTCGAAGGTGCTCGCCCGC
CTCCCGTCGTCGCTGCGGGTCCTGCGCGCGCGCGCGCTCGTCTCGCTCCCGACGAGCGCA
GTGCTCTCGTTCCTGCACGGCGACGCGCCGCGAGCGCTCGAGGTGCTCGACGTCCAGTGG
GCGCACGGCTCGACGACCGCCGACGACCTCGCCAAGGAGCCGTGGTACAAGGCGCGCCAC
ATCGCGCGCATCGAGGACGCTGCAGCAGAGCTCGGCATCGAGTGCCACGTCGGCAAGGGC
GACGAGGTGCTCGCGTTCAGCAGGACTTAG
>R_glutinis_G04067
ATGCCCCTTGCCCGCAACCCTCGCGTCTTCGTCTCCGGCGGCTCTCGAGGGATCGGTCTA
GCCATCGCCCTCAAGCTCGCACGCGAGGCAGGGGCGCGCGTCACCATCGCCGCAAAGACG
GCCGAGCCGCACCCCAAGCTGCCTGGGACCATCTACACGGCCGCCAAGGCCATCGAGGAG
GCAGGAGGATCCGCGCTCCCGCTCGTCGTCGACATCCGCCAGGCCGACCAGGTCGAAAAG
GCCATCGAGGAGACGGCGAGCAAGTTCGGCGGCATCGACATCGTCATCAACAACGCGTCG
GCCATCTCGCTCACCGACTCGCAGAGCACGAGCGTCAAGACGTACGACCTCATGAACGCC
ATCAACGGTCGTGGCACCTTCCTCGTCTCCAAGTTCGCCATCCCGCACCTCCTCGACTCG
GCCTCGCAGTGCCGTAACCCGCACATCCTCACGCTCGCGCCGCCCTTGCGCGGCAATCTC
GAGCCGGCCATGCTCGGGCCCAGCACGGCGTACGCCGCTGCCAAGTTCAGTATGAGTCTC
GCGACAGTTGGATTGGCGGGAGAGCTCAGGGGCAAGGTCGGCGTCAACGCGCTGTGGCCT
TTGACCTACATCTCGACCGAGGCGATCCGCATGCTCATCGGGAGCGAGGGGCGCGACAAG
CATGCGCGGCACCCGAGCATCGTCGCCGACGCGGCGTTCGCCATGCTCGAGGAGGAGGGC
GCGAGCTACAGCGGCAACTTTGAGATCGACGAGCTCGTCCTGCGGCATCTGCGAGGCCTC
ACCACCTCCGACCTGCAGCGCTACTCGCCCACGCCCGACACGCCCTTCTCCGACCTGCAC
GAGGACCTCTTCATCCCGCAGTGGGTGCGCGACGAGGCGGCGCGCCTGCGCGGCGAGCGG
GCCGAGGAGGGCGGCGAGGTGCACGGCTAG
>R_glutinis_G02384
ATGGGCCTGCTGCGACCCGAGCCGCTCCTCGTTGTCGGCGAGCCACTGAGCCCGGTCGAT
GTCGCCGGAGCGCGACAGCTCCCTCCCTCTCACCCCGACCCCGCCGCCTTCATCGACAGC
CTGCCCGATGGCACCGTCCTGCGCCACTTTGACTTTGTCGCTCGCCTGTCCGACCGCACC
AGCTGTCGCCCGAGCGCTGCCGAGCCGTTGAGGCGCCTGGGCGACCCCGCCGCCGACGCC
GTCGTCGACATCCTCGGCCTCGCCGACGTCAAGGGCCGCGGCAAGGACGCCCTCACGGCC
ATCGAGGAGTACCTGTCGCACAAGGAGCAGGAGCTCGGCTCGCGGTGGAAGGACGAGCGG
GGCGACGACGCCGTCTGGAGGCTGTGGGACGAGATGACGAGCGAGCCGCCCGAGGGCGTG
CACGGGTATGCAGCGGGTGTAGATGGCAAGGAGGACCGGCGAGCGACACCCCTCGCGCCG
TTCGAGGTGATCCAGGGTCCGCCCACGTTTGCCGAGGGTCAAGCCGTCTTCTGGAAGTAC
TCGGCGCAGATCTACTCGGCGCTCGGCCACTTCAGCCTCGCGGGCGGCTTCTCGGCGCCC
AAACTCGCGGCCGTCATGCACGAAACCAACTACCTGACGTCGGGCGCACGAGACGCGACG
CACAAGCGCCTCCTCGAGACCTCGCTGCACGTTATCGACGTCATGAGCGACATGACGACG
GGCGCCGGGCGTGGGTGGAAGAGCACGTTCCGGGTGCGCATGCTCCACGCGCAGGTGCGC
CGGCGCATCGCCAACGGCAAGGGCCGGTACAACGTCTACGACGAGGTCGAGAACGGCATC
CCGATCAACCAGGCCGACCTGCTCGCCGTGCTCGGCGCCTTCATGATCGCGCCGATGTGG
AGTCTGCGGCGCATGGGCATTCAGCCGACGGCGAGGGAGGAGGCGGCGTACCAGACGACG
TGGCGCCACATCGGCTACTACCTCGGCATCTCGCCCGACCTCCTCACGCGCTTTTACGGC
CAGTCGTACCAGGCCGCCGAGACCTACTTTGCGTCGCTCGCCTTCTCGATCTTCCCCGCG
GGCGAGCCGCCGAGCGACCCGCTCGCGACGCCCCAGTACAAGATCCTGTCGGCCATCAGC
GACCGCCCGCCGCACCCGACCGGCGTCCTCCGCCACGTCGAGCTGTGCCGCCTCCTCCTC
GGGCCGGCGCTCGCCGACCAGCTCGCCCTCCCGCACGGCACCCTGTACGACCGCTTCATG
GTCGACGTCGAGACGTGGACGGCGTGGGCCCTTCTCGCGTTCGGCCAGCTTTACGGGCGC
GTCGCGGGCGCGAGGGGACGGCGGTGGGAGACGGTCCGCAGCGGCTGGTTCCGCCAAGTG
ATCGAGCTCGTCGTCGTGTACCACCTCGGCGAGCGGCGCACGGTCTTTGCGTGGCGCGAG
GCGGACAAGCACGGCGACAAGCTCGACAAGGAGGATGGCGAGGAGCCGGGCATCGAGATG
GGTCCACACGTCGGCAAAGCGGTCGTCAAGCAGTGGCGGCACCTGCTCATCGAGATGGGT
CGCACGCCCTCGCCCCCGGCTTTCATCGTCATCGCTCAGCCGGTTCCTCCTCGACTTGTG
GGCGACCAGACTGCCTGTAGCCTGCACTCGATCCTCGTCCCCGCCCCACGACGCACCTCC
GGCCTCGCCTCGCAGCCCTCGCCACGCCCGGCCATGCCGCAGTGGAGGGCCTCGCCGTCC
CGCCCAGCCCCTCCAGTCGCCTCGACCCACCCCGACAACCCGTCCAACTCGTTCGACTCG
CTCCTCGCCAGCACCTCGTCGTCGCGCTCCTCCCGCACGCCCGGTGCGCCATCCACTTCG
GCTTCGTCGTCGTCGAGCACGCCTTCGCGAGGCCTGTCGAGCTCGAGCTCGGCCTACTCG
CTCCTGTCGCGCAAGATGGCCGAGATGGAGGACGAGGACGACCGCATGAGCATTCGCAGC
GGCGTCAGCGCGAGGAGCGGGACTGCAGGGTCGGCGGCGCGTGGGGTCGAGGACGGCAGC
GGCGACGGCGGTGGTTACGGTGCAGGGAAGGGCAGGGGACGGGCGGCGAGCTCGGCGAGC
TCGGTGAGGACGGCCCGAGGGCGAGTCGACGCCGACGACGACCTAATGGAGGTCGACGAG
CCGCGCGCCGTCGACAGCAAGGGCAAGGGCAAAGAGCCCGACAAGCTCTCGCCCTCGTCG
ACGATCGAGCGCCAACGCGTTCGGGCGCCCTCCCTCCTCGGGCCCGGCGCCGACCGCTCG
CCTCGCCGACGCTCGACCTACCAGGGCCCAGGCGGCTCGAGCAGCACGCTCGCCGCAGGG
CCACAGCCAACACTGTCGACGACGACCGCCGACGACCTCATGCCGAGCATGCGCAAGAAG
CCCGACCGCGCCTCGTCCATCTCGTCCGCCTCGACCTCGACCAAATCCCTCTCGCGCCCG
CTCCAGCCGAGCACCTCCACTTCGACACTCCGACCATCTCGCCCCTCGCCCATCCGCAAG
CCCACCACGCCGACCCCCGACAAGCCCTCCCCCTCCTTCTCCCAAGCCGACCAACCCTTG
TCGACCTCGCCGTCCAGCTCGATCGCGCCGAGCCAGCGCAGCGCCCGGTCGTCCCTCGCG
CGCCGCAGTTGGTTCGGCATGAGTCCTGCGTCCGAGCTTGCGCCGCTGCCGAGCGAGGCA
ACCTCGTCGGCGACGTCGACCGTGTCGGCGGCGGACGAGCCGATGCGCACGTCGCAGGAC
GGCGAGGGTGCGGCTCTCGGCGAGCAGGCGCCGGCTAGCCGGCCTGCACCGCTCGAGCCG
AGTCGGCAGGACGCCGTCGTCGTCGAGTCGTCCGGCGCCGTCGCCATCGCGCCGCCTCGC
GGCTGGCTCTCGCTCGTCGCCCGCGCGACGCCGAGCTCGCTCAACCTCGCCGCGCAAGCT
CTCGGCTACGGCGCGCCCACGTCGGTCGACGCGATGCAGGTCGACGAGCCGACGCCGGTC
GAGGACAACGACTCGACGCCGCCTGCGACGCCTCGTGCTGCTCGACCAGACGACAACACC
GTACGAGGCGCACCTGCACCGCCAGCTGTGGACGACTCGTCGGCGGCGTCGGCCGCAGCG
CCCGACCAGTCGGCCTCGCGCGCGAGCTGGTTCGGCTGGGGCTGGAGCGGTGCGGCGACC
GAGCTCGGCGCTTCCGCTCCCGATGGGTCTGCCGCATCCGCGAGCGACGAGTCGATGTCG
GCGGCGGCGGCCGGCGCGCGAGCTGAGCCATCGAGCGCCGCAGCCGTTCTCGTCGCGGCG
CCTCCCTCGTCCAGCGAGCCCGACCTCGAGCCCGCGCCGCCAGTGCCCTCGACCACGTCG
ACCGCTGCCGGCTCCGGCTGGCTGCGGGCGTTCACGACGGCTTTGACGGCGGGGCCTCAG
CCGTCGGCCGAGGCGCTCATCGAGCAGCGTCGGCGCGAGGCGTGGGCGCTCAAGCTCGCG
GCGCAGAACGCGGCGCGGGACCAGAAGGCGATCGAGGCGGCGCCTGTCGTGGCCGACGAC
GAGCGCGCCGAGCCGGCGAGCAGCGAGACGATCCAGGACCAGCAGCAGCCGCCGCCGCAG
GCGCTCGCGCCGGCGCAGCAGATCAAGCACCGGGCGTCGAGCTCGGCGTGGAACCTGTCG
TCGAGCCTGTTCTCGCGCACGCCCAACTCGCTGCGAGGGCCGCTCGCGTCGCTCGGCGTC
GGCTCGTCGTCGGCCGCGTCGACCGACTCGCACGGTTCGTCGCTCGCCACCGACACCGCG
CCCTCGTCCCCTCAGCTACGGCCCCAGTCGGACCAAGGGCCCGTCAAGCCGCTCACGGGC
TCGATCCGCTCGTCGCCTCGCCAAAGTCGGCCGTCGCCCGGCGCGCTCGAGCCGCCGCCG
CCCGCCGTCATCGACAACCTCGTCCTCCCGACCTTCAACGACACGTTTCTTCGCCCGCCA
AGGTCGTTCGCGCCCAAGAAGTCGACCATCACGCGCGCCGTGAGCGCCGTGTCGGCCTAC
CTGTTCCACCGCCCGCCGGACGAGCTCACGAGCCCACGCCTCGCCCAGGCACAGCTCGCG
GCGGGCGTCAACCCGGCGGGCCTGCCGACCGAGATGGAGGACGACCCGGCCGAGCAGCTG
CCCAAGGCGCTCGAGGCGGTCGGCGAGCCGGCGAGGCTCGACAAGGTCAAGCGCGTCGTC
ACGATCGGCGTCCACGGCTGGTTCACGAGCAACAACATGATCAAGTCGGTCATGGGCGAG
CAGACCGGGACGAGCGTCAAGTTCGCGACGATGATGCACGACGCCGTGCAGACGTACCTC
GAGTCGCACGACCTCGGCTCGTTCAACATCCAGGCGATCGCGCTCGAGGGCCAGGGCATG
GTCGAGGAGCGCGTCTCGAAGCTGTACGACCAGCTCGTCGGCCGTGAGGAGTGGGTGCGC
GCGCTCAAGATGGCCGACGCCGTGTTCCTCGCGACGCACTCGCAGGGCTGTGTCGTCTCG
ACGCAGCTCCTCGCGAGGATGCTCGACCAGGGCCTCATCACGGGCATGCAGACCCACCTT
CTCGCCATGTGCGGCATCGCGCAGGGACCCTTCGTCTACCTGTACCAGTCGATCGCGCTC
GCGCCCTACTTCAACTACCTCGAGTCGGCGCCCGCTCGCGAGCTGTTCGACTACCAGTCG
CCCGAGTCGGTGGCGACCATCAAGTTCCTCGAGAGCCTGCGCATCATCCTGAACGCCGGC
GTCAAGGTGACGAGCGTCGGCTCGATCAACGACCAGGTCGTCCCGCTCTACTCGGCCCTG
TTCTCCGGCATCGACCATCCGGGCATCGTGCGCGCCGTCTTTATCGACTCGGACGCGTTC
CGCACGTCCGACTTTCTCGCCAACCTCGTCGTCTTCTCGGCTCGGCTGCGCAACGCCGGC
CTGAGCGACCACGACCTCGTGTACCACGTCAGCGAGGCGCTCGCCGGTGCGCTGACGGGC
GTCGGGCACTCGCGCATCTACGAGGAGGCCGACGTGTATCGCCTCGCCGTGCGGTACCAC
TTCGAGACGACCTCGCTCGTCGAGCCGCCGACCTCGCTCGACGTGAGCGTCGCCGGCCCG
CCGCTCTCGATCGCGTGGAACCCGCGCGACCGCCGCAACCCGTACCTGTTGACCTGGGCG
ATGCGCGGCATTGTCGAGGACCGCCAGGTACGCGAGCTGTTCGGTAACGAGCTCGCGGCG
CTCAGGGAGGCGTACGAGACCTGGCGCCCGCAGACCAAGGTGCTCAAGGACGTCAAGCTC
AAGCTCGAGGGCATCCGCCTGATGACGCCGCAGCGGTCGGGCAAGCTGTGA
>R_glutinis_G04802
ATGTGCTCATTTGGCGAGTGGTTACAGTGCCTCGCAGATCCCGGGTCGAGGTGTCACAAG
GCCTCGAGCGCGTCATGCTCGAGCCGGACGAGGCAACCGACTCGCGGGATCGCCTTTTAC
GCGCGCGCCCAGCGACTGGATCGACCGACTGACGACGCTGGAACCGGGCGAGCGCAGTGC
GGGGCAAGCCTCGCGCCTCTCGCTCTCCCCCTCCTCCCTCCCTCCCTTTCCCCTTCCCCA
CACCACCAACCACCTCAACTTTCAACCATGCGCTTCTCGTTCATCGCCCTCCTCGCCCTC
GCCGCGCCGGCCGTCTTTGCCGCCAGCATCCAGGACCGCGCCGCCGACCTTGCCGGCCAG
GCCCAGGACCAGCTCACGTTCGCCGCCGACCAGGCCGCCGACAGCGTCCGTGGCGCCGCC
GCCGCCGTCCAGGACAAGGCGACCGAGGTGTACGACAACTTTGACGGCCCGTGCCCGAAC
CTGCTCGTGCGCTGCGTCCGCAAGGACCAGGACGCCAAGATCGTCGGCGACATCGGCGAG
AAGGAGTACAAGCACAAGGGCGGCCTCAAGTGCGCCCAGAAGCACGAGTCGTTGAACAAG
GCTGAGTGCAACGCCAAGTACCCGATCGACTGCGCCGCCAAGTGCGACGCCGTCGGCTCG
CCGCTTTAA
>R_glutinis_G05125
ATGGCGACCTCGACCGCGCGCGCGCCGACCCTCGCGCACGCCGCCGACCTCTCGCACCGC
CCCACCACGCTCCCGCCTCGCTCCCCGATCCCGTCTTCCTCCTCGCCCGCGACGAGTGCC
GCGCTCAACGCTCTGCGCAGCACTCCTCGCAGCGCGTCGCTCGACTGGGCGCGGCCGCGA
CAGCACTCGCCCGTCGTCGTGCCCGTTCCTCCTCCTCGACCTTCCTCCTCGACCTCGACT
CGTCCTCCTCCCCATCCTCCTCTCGCGCCCGCCGAGCCTCTCGTCCGACCTCCTTCGCCA
CCGCTCCCCAAGGTCAAGCGCGAGGCGTACGTCGTGCCGCCCATCCCGCCCTTTCGCGGC
GCCGCCGGCACCAGCAGCGCACCGACCCTCGTCGAGGTCGGCCCGGCCGCCGTCGCACCT
CGAGCCGGCCCGTCGGCGGTCCCAGCGTCACTCGCCCAGGCCGACCAAGCGCCTCGGCGC
GTCTCGTACCCGGCCGTCTTCTCGCTGCCGCGGCAGGATCAGCGAGGGGGACCGAGCGGA
GGGCGGGCGTCGTGCTCGGCGGCGGTGACTACGGGCTTGGGGATTGCCGGCGTCGGCGTT
GGAGCCGGAGGCGCACGCGAGGCACTCGTGATCGAGCGCGTCGGCGAGGGACCAGCGGCA
GCGGCGAGCAGGCGAGGCGACCTCGAGGAGGGAGCGGCGGCGGCGGCGGACGGAGGAGCG
AGGCGCGGCTCGCTCAAGCGCGTCCTCATCTCGGACGGCGAGGACGAACTGGCGGCGGTG
AGGAGGCCCGCGAGCTCTGGTGACGAAGGCATGGTCGCCTCGTCCTCGTTCCCTCCTCCT
CGACGACCTCCACCTCCTCCCCCTCCCCTCGTCCACCGCCAGTCCGACCCGGTCGTCACG
ACGCACCGACCTCGCACGGGCTCGTCATCGCCCAACTCGTCGAGCGCCGCCAACAAGCGC
CGCCGAACCAGTCGGCCGACACCGCTCGACTCGCTCGCGACGACTGCGACCGACCTCCTC
GCCGCCGCACCTCCGCCGTCGACGTCGACAGCGGCGCAAGGAGGAATCCCGCTCTCGACC
CTCGTCCTCGGCCAACCCGTCCAAGAACAGCACGAGCGCGAGCTCGAACGCCGTCGCTCG
TCCGCCAGCCAGGCCTCGTCGGCTCCTCAAGCTCCCGCACCCGTCCCAAGCTCCCGTCGC
GGCTCGGTCGTCGCGCCGCCACCAGAACCCGCCGTCGGCAGCAGCGGCCTCGCCAAACGT
CGCGGTCACCGCCCGCCTACCGTCGCCACGGGTCCTCCACTTCCTCCCGGGCCCGCGACG
CACCGCGGCTTGTTCAGCGCCGCACACGGCGACACGCCCTTCTCGGCCATGCGCTCGGCG
CCGGTCGACATCCCGAGCGTCCTCGTCGGCTCGCCGATGGAGGCCACCTTCGCCGCTCGT
GCCCGTGAGCGAGCGAGCTTCAACGGCGCCGAGCTGCCGCCCATGCGCAACGGCGGCGGC
CCGTCGTCGTCGGCGCGCGAGCCGGGGCCTCCGCCTCGCCGGCAGAGCCAGGGCGCCGTT
CACCCGCAGCCGCCGCTCGTCTCGAGCAGCACGTACTACATCCGGCCCAACCAGCCACTT
GGGCCCGGGCACAGCTTCCCGCCGCCGCCGCCGTCGACCGCGACGTCGCCGCGTTCGAGC
GCGCCGCCCAAGGACCAAGGGCGGAACGTGCGCCTGCCGTCGCTCACGCGCTCGACGGGC
TCGGGCCGGCCGCCGCATCAGCACCATCACGCGCAGCACTCGTCGCAGTCGAGCATGCAG
GGCTACCACCTGCACCACCCGCAGCTGCACGCGCAGCACCCGTCGTCGTCCTCGTCGGCG
TGGCACGGACCTCCTCCTCCCGGCGGCCCGCTCTCGCCTCTTCCTCCTCTCGGCGAGTCG
ATGCCCGCTCCTGGCGCACCAGGCGGCCCTCCTCTTCCCTCGCCCGCCTTCACGACCCTC
CCGCCGCACTCGGCCGGCCTCGCGCCGCACGCGCCGTACCACCACGGCGCTCGGCCCGGC
TCGTCCCACGGCGCACCTCCTCCCCCTCTCCACCCTCCCACCTCGTCGCACGGCCAGCAC
GGCCACCCGAGCGCCCCCTCGCCGTCGACCAAGCAGGCGTTCCTGTCGCTCTTCTCCAAC
TTCTACGACTCGCTGTCCGACTCGCGGGTCCTCACGGCGTCGCTCGACCAGCAGCTCGTG
CGCGCCGGGCAGCTGCTCACGACGCTGCAGCAGGCCGAGCAGGCGCTCGACGCCGCCGTC
CTCGACGTGCGGCGCGAGGGCGAGCGGCGATGGGCGGCGATCGAGGAGCGGCTCGTGCGC
CTCGAGGGCGGCGGCGGACGAGTCGGCGGCGCGGCGCCGACGGGCCTCGAGGCGCGCCTC
GCCAAGCTCGAGCGCATGCTGCTCGACCGCGAGGTCGCCGACGGCGTGCGGCGGCACTCG
GGCGACTCGACGACGAGTAGTGGAGGCGTTGCCGACAGCGAGGCGAGCACGGGAGCGGTC
GAGGCGCGAGACGAGGACATGGCCGGTTGA
>R_glutinis_G00992
ATGCTGCTGCTGCGCAAGCCTGAGCTGCAGCCGGCACCTCTCGCCGTCCTCGTCGTCCTC
GCGCTCTCTCGCCTCGCGGCGGCCGACGAGACCGAGGCGCCGCCGGCCAGCTCGTCCGCC
GCCGCATTCGGCGTCGCCAACAACCTCGTCAGCGCTCTCAGCGCCGCCGCCGAGGTGGCA
TCCGCAGCGTCGGCGCAGTCTGCGGCGTCTGTGTCAAGGGCGGCGAGCGAGGGCCCGAGC
GGGTCGGCGACGGCGACGGCAACGGCGGCGTGGGCGACCAGTACGGCGGGAGGGATGGAG
CAGTACACCGACTCGAACGACACGGTCGTGCTGCACGACGACCTGAGCGTGACGTACTCG
TGCCCTACCGCAGGCGACGAGTGGGTCGTCGAGCAGCTCACCGACTCGCTCTCGGCGCAC
ACGGCGACGGGAGCGGGGTGCACAGTCGAGTACGCCTTCCAGGATGGCGCGACCGGAACC
GAGGGAGGCGTGTTCGGCTGCTCGGTCACGGCGTCGGGCCGCAACTTCACCGGTTGGTGG
AACGGCCGCGGCACGAGCAACACGTTTCAGCCGTACCAGGGCTCGTGCTCGATGCAGGGA
CTCGGCTGGGACGGCCACACGGTCCAGCTCGTCAACTCGCCGTATCAACCGGGCAAGGTC
TGGTTCACGGGCTTGCGCTTCTCGACCAACAAGACGCAAAGCCCGTGGGAGACGCACGCC
TGGGACACGTGCTGCGCCGCCTACACTTTTCCCGAGGGCGTCGCGACGACTGTTGACGCT
GCACCGACGTCGGGAGCGTCGAGCGGGGGAGCGGTGGCGGGCATGAGCTCAGGGACGACC
ATGTTCGTCGTCGTCGGGTTGGCGGCGGTCGTCATTCTCGCGTCGCTCCTTATCGCCTGC
ATGTGCTGCTCGAAGCGGCCCGCAGCAGGCGGTCCGGGCACGAAAGCCGCTCTGCGAGCT
GCGCTGCACTCTCCCTCTTCGACCGACGACGAAGCGAGGCCTCTCAAGCGCAAGAAGTCG
CGGTCCAAGCCCACTTCGAGAAGGCGTCGCCGGCAGCCGTCGACGGACACGAGCGAGTCG
AGCGACGCTCCAAGCGCGACGACGTCGACGGCTAGTGAGACGGACGTGAGCGACGAGGAG
AAGGGCCAGGACCGGGCGAGCAGGAGGAAGAAGCAGTAG
>R_glutinis_G01922
ATGGTCTCGAGCAAGGCTAAGCGCACGTCGGCGACGCGTCGCAGCTTGCCTCTCGCCCCG
GCCGCGTCCAACTCGCGCCTCGCTCCGCCCCCGCCTCCTTCAACCACCTCGGCAAAGCCC
CTCCCTCGCTCCGCGTCCACCCCGAGCCACAGCCGCACCCGCTCGTTCCTCACGGGCCTC
CTCGAGCGCTCGGCCGGCTCAAAGCGCCTCAGCGAGCCCCCGTCGCGCCGCCAGCCCCCG
TCGACCAAGGTCGGCACCTCGCCGATGACCGCGCCGGTCGCCACCACGTCGAGCGCAGCC
CGCCCGAGGGCCCCAGCCGTGCAGAAGAAGCGTCTCAGTGCACCAGTCGACTTCAAGGGC
AAGGCGAGCGTGTCGCTGCCGCTCAACCTCGCCGCTCACCTGTCGCCCGTCGAGGACACC
CACACGTCGCCCGCATCACGGTCGTCGCGCTCGTCGCCCTACCTCACCTCGAAGCCGCTC
CCGCTCGACGGCGACGAGAAGATGCGGCTTGCGGCGTGGGACTTTGGCGACGCCGGCTCG
TCGTCGCCTCAAGAACTCGACAAGGGCAAGTCGAGGGCCTTCGACGACGACGTGTACGAG
TACTCGGACGGCGAGCGAGCGTTGGCGTCGGCGCCGATTTGGACCTCGTCGTCCGCCGAG
GAGACGCTCGCCGACTTTGACGGCACGCGCTCGCACTCGATGCCCGTCCTCGCCGGCACC
TCGCGCTTGTCGGTCGCCTCGGACACGTCGTCAATGATCGCCTGGGCCGGTCCCTCCCTC
ACCTCCCCTCCGCTCGTCCGCCCTTCCCTCGCCGCCGCCGACACGTTCGCCTCGCGCTAC
TCGATCCCGTACCACCTCTCGCCCATCCTCGAGTCAGACAGCACGTCCGACGGCCACCTC
GGGCCCGTCAGCACCTCGACCAACCACCCGTCGGTCTGTGCGCACGAGACGACGACGACG
GCGACGGCGCGCCCAGTCCTGCACATCGACCCGCCTCGCCGCCCGACGCGCATGCACTCG
GACATGTCGATGTCGGTCTACTCGCGGCAGTCGATCGCTATGCCCGAGCGCGAGCACGAC
GGCGGCGACGGCGGCGCTCTCGACTGGGGCGAGGAGCTCCTGTCGTACTTCTCGCCCGAC
ACGCCCGAGGCGCGCTCGCAAACCGAGTCCCAGCTCGAGGGCCTCGCGATCCGCGGCGCG
ACGACGATGCCGCGCCCGACGCCCATGTCGCTCGAGGGCGAGGTCATCTTCGACCCGCTC
CCGGCGCCCTCGGTCCCGTCCCAGATCGTCCTCTCGGCGCGCCCGTCCTTCTCGGCGTTC
GCCTTTCCCTCGTCGGCGTCTCTCGCGACAACGCTGTCGGCGTCGTCGTCGGAGCAGGCG
TCGCACGCCGCGTCGCCGCTCTTTGACGCGGTCCGTGCGTCGGCGGCGCCGTCGACGTTC
ACGGTCGCGACGTCCGTCTTTGACGACGCGGCGGGAGACGGGCAGGACGGCGCCTCATCG
ACGGAGAAGGACGCGCAGGGTGCCGACGGCGGCATGTGGAGGGCCGACTGGGGCTGGGAG
ATGTACCGGCGCTCGCCCGAGCCGGTCGTCGCGGCGCCGACGGACGACTCGCCGAATCTC
TCGCCTCTGATCGCCAAGGAGCCGCTCGCGTCGTCGGCACCTGCATCGCCCAAGGGCCGC
ACGACGTCCGTGTCGCCGCCGACCTTCGCCATCGACCTCGCCGCCGCACGCTCGGCCTCG
CCCGGCGCCGTCTCGCCCGTCCTTCTCCCTCTCGCCGCTCGCGCCCTCCGCAAGCGCGAG
AAGTCGCTCCCGTCGATCCCAGACAACGCGTCGATGTGGTCGGGCGCGGCCGGCGTGCCC
GTCCCGAGCGGCGAGACGATGCACGTCGAGGTCTTTTGCACGCGTGAGCTCGTGCGGTGC
GGCAAGTACGGCGAGAGGCGGGTCGTCGTCGAGCGCACTTTGTTGTTCACCGAGGACGCC
TAG
>R_glutinis_G00011
ATGTCCGACTCTGCCGCCCCTTCCTCCCCCTCTGCCGCTGCGCCGGCCTCGACCCCGGCC
GCTGCTCCCTCGGGCTCGTCGTCGTCGTCGACCCAGCAGGGCCCGCCGACCAACACGCCC
GCCGCTGCCCCGACTGCGGCCACGATCGCCAACAGCGCCAACCCGGACGCGTACGAGGGC
ATCCACCAGCCTGGCCAGACCGAGGACGACGGCCTCACCCTGCGCGCCCTCGTCTCGAGC
AAGGAGGCCGGCGTCATCATCGGCCGCGGCGGTGCCACCATCGCCCAGATCCGCCAGGAC
GCCACCGTCAAGGCCGGTGTCTCCAAGGTCGTCCCCGGCGTCCCCGACCGCGTCCTCTCG
ATTGGCGGCACCGTCGACAGCGTCGCAAAGGCCTACTCGCTCGTCGCGCAGACCATCCTC
GAGAACCCGGTCCCGTCGCCCACGTCGGCCGCGACGCCCGAGGGTGGCGCCGCTCCCTCG
CCGTCTGCGTCGGCCTCGATCCGCCTCCTCATCTCGCACCTCCTCATCGGCTCGGTCATC
GGCAAGGGCGGCTCCAAGATCCGCCAGATCCAGGAGCTCGCGTCGGCCCGCATGGTCGCG
AGCAAGGAGATGCTCCCCCAGTCGACCGAGCGCATCGTCGAGGTGACGGGCCAGCCCGAG
GGCGTCCGCATCGCCGTCCAGGAGATCGCCAAGTGCCTCATCGACGACTGGGACCGCTCC
CAGGGCACCGTCCTGTACCACCCGGGCGCCGAGGGCCTCGGCGGCGCCGGTGCCGTCGGC
GCGCAGGGCCACCAGGTGCCCCAGCAGCAGCAGCAGCAGGGCAACGGCGCCTACCCGCAA
CAGCAGCAGCAGCAGCAGCAGGGCGGCGCGTTCGCCGGCGCAGGTCAGCCTCGTCAGCCG
CGGGCGCCCATGGGCGGCGGCGCGCCCGGCCAGCAGGGCCAGCAGGGTCAGCAGCAGGGC
GGCTTCCGCAACGGCGGCGGCGCGCAGGGCGGTGCCGGTGGTGCGAGGCGACAGGGCGGT
GCGGGTGCGGCGGCGGCGGGCGGTGCGGCGAGCGCCGGTGCGGGTGCGGCGCAGGGCCAG
GGCCAGTTCGCGCCCGGCCAGAGCCTCGCCGGCACGGTCGTCGGCAACGAGAGCGACCCC
AACTGGCGCGAGCAGAAGATCAGCATCCCGAGCGACATGGTTGGCTGCATCATCGGCCGC
GGCGGCACCAAGATCAACGAGATCCGTCGCCTGTCGGGCTCGCGCATCAACATCGCCAAG
ACGGCGCACGACGAGACGGGCGAGCGCATGTTCGTCATCTCGGGCCTCCCCGAGAACAAC
GAGAAGGCGCTCTTCCTCCTGTACAACCAGCTCGAGTCGGAGAAGGAGCGTCGCGTCCAG
AGCGTCCAGGAGGAGCAGGCTCAGCAGCAGCAGCAGCAGCAGCAGGGCGAGGCCGGCGCC
GGCGACGCATGA
>R_glutinis_G03715
ATGCGCGACTCGCACCAACCCCCGCCCATCCACAACGCCGATCCTCAAGCAGCCCACAAG
GCAGAGCGCAGACCTTCGCTCCCCGATTCGGCGCGCGCCCTCCACCGCCCAGAGGACTAC
GCCCACCTCCTGCATGCGTTCGACACCTTCTTGTTCGACTGCGACGGCGTCATCTGGACT
GGCCCGGCGGGCGACCAGCTCACGCCCAACATCGTCGAGACGCTCGAGTTCCTGCGCGGC
AAGGGCAAGAAGCTCGCCTTTATCACCAACAACGCGACCCGCTCTCGGCAGCAGTACGTC
GACAAGTTTGCCGGCTTCGGCATCAAGGTCTGGCTCGACGAGGTCTTTACGTGCGGCAGC
GCGACGGCCGAGTACGTGCGCGCCGTCGTCCTGCCCTCGATCAAGGACGAGCACAAGCGC
GGCATCTACCTGATCGGGCAGAAGGCCATGGAGCACGAGTTCGAGGACGAGGGCCTGTCG
TGGAAGGGCGGTACGGCGCCCGAGGACGACGTGCTCCCCGAGCCGCAGGACTTTAGTGCC
ATCGTCCCAGACGAGTCGATCGGCGTCGTCGTGTACGCGTTCCAGATGAGGATCAACTAC
GTCCAGCTCGCCAAGGCGTACAACTACCTGTCGTCCAACCCGGGCTGCCGCCTCGTCCTC
ACCAACGACGACCAGAGCTTCCTCCTCCCCTCGGGCGGGTACGCCCCGGGCGAGGGCGCG
ATCGCGTCGGTCCTGTTCGGCGCCCTGCCGCCTGGCGCACCGGAGAAAGTCGTCGTCGGC
AAACCGCACAAGCCCTTGCTCGACATCGTTCAGCGCGAGCTCCAGTTCGACTCGAAGCGC
ACCGTCTTTATCGGTGACCGCCTCGAGACGGACGTCCTCTTTGCAAAGCGCGGCGGCATC
GCCTCGGTCCTCGTCTGGACCGGCATCTCCAAGCCCGAGGACCTCGTCGGCCTGCCCGTC
GAGGAGGAACCCGAGTACACGATGGCGAGCGTCGGCTCCCTCCTCGACGTGCGACAGCTG
CCCAACTGA
>R_glutinis_G00111
ATGGCCTTTGACCAGCAGCCCGTCGCCCTCCTCAGCGTCTACGACAAGGCCGGCCTCCTC
CCCTTCGCCCAGGGCCTCGTCGCCCAGGGCGTCCGCCTCCTCGGCTCTGGCGGCACCGCA
AAGGCCATCCGCAACGCCGGCATGACCATCGAGGACGTCTCCGACATCACAAAGTACCCC
GAGATGCTCGGCGGTCGCGTAAAGACCCTCCACCCGGCAGTTCACGGCGGTATCCTCGCG
CGCAACATCCCGTCCGACGCCGCCGACCTCGACGCGCAAAAGATCGCCCCCATCACCTTC
GTCGTCTGCAACCTGTACCCGTTCAACGAGACGATCGCGCGCATCCCGCCGCCCTCGATC
CCCGAGGCCGTCGAGGAGGTCGACATTGGCGGCGTCACGCTCCTGCGCGCCGCCGCAAAG
AACCACGACCGCGTCGTCATCCTGTCCGACCCCAAGGACTACGACGAGTTCCTCGCCCAG
TACAAGGCCGGCAACGGCAACGTCTCGGACGAGTTCAAGCAGCGCATGGCCGTCAAGGCC
TTCTCGCAGACGGCCGCCTACGACACGTCGATCGGCAACTACTTCCGCCGCCAGTACGTG
TCGGCCGACGCCATCGGCGCCGCCCCGGCCGACCACAAGGCGGCCCTCACCGAGCACGCC
CAGCAGCTCACGCTCCGGTACGGCGCCAACCCGCACCAGAAGCCCGCCCAGGCCTACGTC
ACCGAGGGCAAGCTCCCCTTCTCGGTCCTGAGCGGCTCGCCGGGCTACATCAACCTCCTC
GACGCGCTCAACTCGCACGCGCTCGTGCACGAGCTCAGCCGCGCGTTCGAGCCCGCAAAG
GCCGCCGCCGCGTCGTTCAAGCACGTGTCGCCCGCCGGCGCCGCCGTCGAGAGCACCCTC
TCGGCCGACGAGGTCAAGGTGTTTGACGTCGACGGCGTCGACCTCACGCCCGTCGCGTCG
GCCTACGCTCGCGCCCGCGGTGCCGACCGCATGTCGTCGTTCGGCGACTTTATCGCCCTG
TCGCACACGTGCGACGTCGCGACGGCCAAGATCATCTCGCGCGAGGTGTCGGACGGCATC
ATCGCGCCCGGGTACGAGCCCGAGGCCCTCGACATCCTCCGCAAGAAGAAGGGCGGCAAG
TACTGCGTCCTCCAGATGGACCCGTCGTTCAACCCGAGCTTGGTCGAGACGCGCCAGGTG
TACGGCATCACGCTCGAGCAGCGCCGCAACGACGCCAAGATCGACGCGAGCATCTTCTCC
AACATCGTCTCGAAGAACAAGGACCTGTCGCCGCAGGCCCTGACCGACCTCATCGTCGCG
ACGACCGCGCTCAAGTACACCCAGTCGAACTCGGTCTGCTACGCGTACAACGGCGGCACG
GTCGGCCTCGGTGCGGGCCAGCAGTCGCGCATCCACTGCACGCGCCTCGCCGGGTCCAAG
GCCGACGCCTGGTGGCTGCGCCACCACCCTCGCGTCCTCGACTTCAAGTGGCGCAAGGGC
ATCAAGCGCGCTGACCGCGCCAACGGCACCGACGTGTTCGTCACGGGCGAGATCTTTGAC
GCCGACGAGGCGGGCTCGGAGCGCAAGGAGTGGGAGGCCCTGTTCGCCGAGGGCGAGGTG
CCGAGCCCGTTGACGGCCGCCGAAAAGAAGCAGTGGTTCGACGAGATCAAGGGCAAGGTG
TCGCTCGCGAGCGACGCCTTCTTCCCGTTCCCGGACAACGTGTGGCGCGCGACGCGCTCG
GGCGTCGGCCACTTTGCGGCGCCGAGCGGGTCCGTCATGGACTCGAAGATTATCGAGACG
GCTGACGAGTCGAACGCCGTCTACGTCTTCACCGACCTCCGCCTGTTCACCCACTAA
>R_glutinis_G05609
ATGAGCACCTACGGCAAGCTCCGAGCAGCTCCCTCTCGCCTCGGCGTCCTCCCGTCCCTG
TTCGGCACCAACTCGGCCCTCGACTCGCCCCTCCGCTCGCCGACACCGCGCGCCCTGTCG
CCCTCGCCCACCGTTCTCGACCGAGGCGACGACGACGACGACGACGAGTGCGACGACCGC
CGCCGCCAGGTTCACTACCACAACCGCCGCGCCTCGTCCTCGTCGTCCGACGACGACTCG
TCCTCGGCTCGCAAGCACCGCACCTCGCCCGACTTCAGCTCCCTCACCCCTCACTCGGCC
GCACCCAACTCGCCCCTGCGCGCCCCGGGCCTCCCGAGCCTTGCACCCTCGTCGTCGCGC
TCGTCCTACCCGCACCACCACCACCACCACCACCACTCGTCGTCGTCGCCGGCGGCGACC
TCGTCCCTCTCGGCCGCCGCGCCCTCGCCCGCCGTCAACGCCGCCCGTCGCGCCAACGAC
GACGACGACGAGTGCGAGGACGGCGGCGACCTCCCGACCCTCCCAATGCGCGTCCCGCGT
CCCAAGACCAAGGCCGACCGCGACCGCGAGCGCGCCCTCGGCCTCGTGCCCAACCCGGGC
GCCAAGCGCGAGGGCCTCGGCGTCAAGCTCGCGCGCAAGCGGGCCAACAGCCTCAAGTGG
GCAAAGTACGCCAACCAGGGCGCGTTCGAGGTCGAGCTCGGCCTCAGCAACGACGACCTC
AAGCGCGAGTAG
>R_glutinis_G06656
ATGACCGCCATTGCCCCGTCCTCGTCCCCTCGTCCCGACCCGACCTGCGCCCCAATGCCC
GGCGGCATCTCGCTCGGCCTCGCCCGCATCAATCGCCTCCTGCGCCTCCTCAAATCGCCC
CAATGCGCGACCCCCGTCGTCCACATCTCGGGCACCAACGGCAAAGGGTCCGTCTCGGCC
TACCTCTCGTCGATCCTGTCACACAGCCAGCTCGCCGTCGGCCGCTTCAACAGCCCGCAC
CTTGTCGACGAGTGGGACTGCGTCGAGCTCCACGGCCGCACCGTCGACCCGAGCCAGTTC
TACGCCGTCAAGCGCGAGGTCGAGCTCGTCTCGGACCGCGAGGCCGTCGGTGCGACCAGT
TTCGAGGTCCTGACGGCGACCGCCTTCTCGCTGTTTGCGCGCTCGAAACCGCCTATCGAC
CTCGCCGTCGTCGAGGTCGGCATGGGCGGCGCCGAGGACGCGACCAACGTCGTGCCCGCC
GACAAGACGCTCGTCAGCGTCGTCACGGCCGTCGACCTCGACCACCAGAAGTTCCTCGGC
GACACGGTCCACGAGATCGCCCAGGTCAAGGCGGGCATCGCGCGAGAAGGAGGCGACGTC
GTCCTGAGCGTGCAGGCGCACCCCGAGGCGCGAGCGGCCGTTCTCGCCGTCGCGGCCGCA
CGGCGCGCGACCGTGTGGGAGGCCGGCGAGGCGACGCTCGTTGAGCACGACGCACGTGCC
TCGACCTCTGCCCTTCCACCTCCACCTCTCGTCTCGATCCCGCTCGCGCCTACCGCCGCC
CACCCTCCTGCCTCGACCTCGACCCCTTCCCCCACCGCCCTCTCGACCCGGCTCCCCCTA
CCCGGAGCGTACCAGCTGTCGAACTCGGCCACCGCCGTCCTCGCCGCCGAGCTCCTGCGC
ACGCTCCCTCGTGCGCTCGCCATGGTGCCGGCGCTCGAGACGCACGTCACCGTCGACACG
ATGCGCGCCGGCGTCGAGGCGACCAAGTGGCCTGGCCGGCTCAGCTGGCTCGCGCTGCCG
ACGCGTGGATCAAGCGCAGACGCCACCGCCACCGCCGGTTCGACGTCGACACGGCCCCTC
CTCCTCGATGGCGCGCACAACCCGTCGTCGGCGCGCCTCCTCGCCGCCTACCTCTCGTCC
CTCCCGCCCTCTCTCCGCCCTTCGGCCCTCGTCTTTGCGCTCTCGGCCCCTCGCGACCCG
ACCGACGTCGTCAAGCCGCTCCTCGACGCCCTCATAGGCGAGGGCGAGCAGCTCGACGGC
CCGAGCGCCGGCCGGGCGACCTCGAGGCGGGTCCGGGTCGTGTGCACGGGCTTCTCGCCG
CCGGCGGGCATGGACTGGGTGCGAGCGACGCCGCCGGGCGAGCTCGCGCGAGCGGTGCGG
GCGGTCGTCGATGACGAGTGCGCAGGTTCGCCGAGCACGAGCGTCGAGGTGCTCGAGGCG
GACAACGTCGAGGCGGCACTGCGACTTGTCGAGGAGGATGGCGCTGGGGCGACGCGGCAT
GGCTCGGTGGTGGTGGCGGGCAGCCTGTACCTCGCGGCCGACATGTCGCAACAGCAGCGC
AAGTCGCCCGACACGACATCCTCTCGCCCAAAGCGCTCGTCCGCCGGCTCCACCCAGACC
TCGCCTCGCAACCCCATCTACTCGCTCAGCAGCACGGCGCCGTCAGTGGGCTCGTCTCGC
TCGGCCGCGCCTCGTCAACCTGGCCAACCCGCCGATGGCACCCAGCCCTTCTTCCCGCAA
GCCCCGCACCTCAACCCGCCTCTGCCGACGGCCTCGACCTCCACCGCATTGCCGCTCCCG
CTGCCGACTATCTCGACCACCTCCGCCGGGCCGCCAGCCGCAGCCGCCGCACCATCCGCA
GCACCGCCCGCCGTCGCCGACGACCGCAACCGGCTCTCGGCGTCGCCGATCGTCACCGGC
GCCGGTGCCAAGGGCAAGGCGACCAAGGGCCGAGGGAGGGGCAAGAGCGACGAGCGCATG
GGCATGAACGAGGACGAGTGGGAGCGCTCGCGCAAGGACAACCACAAGGAGGTCGAGCGT
CGCCGCCGCCAGACGATTAACGACGGCATCACGCACCTCGGCGAGCTCCTCCCTCCCGAT
CCGGCCGTCACGCCCAGCGCCTCGTCCGCCGCCGGGTCCGGCCAAGCCGCCTCGGCTGCC
TCGACGTCAGCCACTGCTGCAGCTACAGCCGCCGCCAAGGTCAACAAGGCGCACGTGCTC
ACGCGCGCCGCCAACTACATCACGCAGCTGCGCGAGGACCAAGCGCGCACGATCGACCAG
TGGACGCTCGACAAGCTCCTCGCCGACCAGGGCCTGCGCAACGCGACAGCCGAGATCGAG
CGCCTCCGTCGCGACAACGCGGCGCTGCGCAGGCAGGTCGAGGCGCTCGGCGGGACGGTC
GAGTCGGTCGAGCCGGCGGGAGGAGCGAGTGCGGGCGCGTTCGGCAACGGCGGCGCCAAG
CGTGCGGCGCCAGGCGGCGACGAGGCTGCTGGAGGTGCGGGTGGAGGACCGGACGGGGCG
AAGAAAGCGCGCGTCGGGCCCTGA
>R_glutinis_G00725
ATGACGCTGCCCCGGACTCCACGCCTCGTCTTGGTCTCCCACACCTCGCCTCGCCTCGAG
CGCACACGCCAACACCACGAGAGTATCCGCACACAGCCGATAGAGCAGCTGCCACCAGAG
CGCGCCTCGACAAGAGCTTTGCCGTCGGTCCATCCTCCCCTCGACGCGGTCGCCCAGGCC
GGCCCTTACACGCCTCGACCAAGCGCACCGCGCGAGCCCGCCATGAGCGACCCTCCTCCT
CATTCAGCCCCGAGCGGCTCCAACGCTCCTCCGCCCGAGCCCATCCACCAGGCTCAGCTC
GACGCCACCGCTCCCGCCCCGAGCTCTGCCACAGCACCCGCCGTCGCCGCCGCATCCGCC
AGGACGCCCAACCTCGTCCGCCAACTCGGCCAGCTCGACGTCGACGACCTCTCGGCCGGG
CCTGCCTCGACCACCGTCGGCGCACCTTTACCCGCCCAAGCCGCGCCCGACCTCGACACG
GCCGCACCGCCGTCGGCCAAGCGCCGCAGGAGCAGCGCGACGCCGTCCCTCGACGCCGCC
GCGAGCCCGTCGAGGTCGTCGCCCAGCGCTGCAGCTCGCGCCGTGCGAGATGCCGCTCCT
GCGTCGGCGGGTGCACGAGACGGCGTCGCACATGAGCGTCCCTCGCACGGGCGGCAAGCG
CAGAACGGCGGGTCGGGCGGCGTCGTACAGCGGCACCTCTCGCCCGTGCCGGCCGGCGCG
TCCGCCGCGGCGACGACGACGAGTGGCAAGAGCCCGTCGCCCGCCCTCAGCGCTCTGTCG
CTCCCGTCGTTCCCCGTCCTCCCTCCCTCGGCCCCGACCGCCGACCAGACGTTCCAGACG
CCGTCCCAGGTCTCGTCAATCCTGTCGCTCCCGCCGCCGCTCCTCCTCCAGCTCGCGCGC
ACGGGCACGCTCCAGGAGCAGAGCGCCATCGCCGAGGCCAAGGGCGTCAAGGGCTACCTC
AGCTCGATGGCCATCCCGCCACCGAGCCCGACGACGCTCGTCAACACGATCGCGCGCGAG
GGCCTGGCCGCGACGACGCTCGGCGGCGACGGTGCGGCGGCTTCGGCGGCTTCAGCGGCG
TCGGATCCAGACGGCGCGTCGACATCGTCGTCTACCGCTGCGCCGACGAGCGCGGCAGCA
AGCACATCCGCCTCGACAACCCTCCCGACCTTTTCCCTCCCCCTCTCGCTTCCTCTCTCG
TCCTCGTCCGCCTACGACGACTCGGCCGACCAAGGCCATCCCTCCATCCCCGTCCTCCTC
GGCCAGGTCTTTGCCCCTCCTCCCCTCACGCCCGGCCTCCTCGCGCCCATCCCCGGCATC
CCCAACCTCGGCGACGTCCTCCTCCGCCTCTCGTCGACCCCGTCCTCTTCCACCTCGGCC
TCGTCCGCCGCCGTCACGGCGTTCGAGCCCGTCTTTGCCAGCGTCGAGCAGTGGAGCGTC
CACGCCGCGCAAGAGCACGTCTCGTCGGCCCCCTCGGCGTCGCGCCCGGGCCTCCCGACC
TCGCGCTCGTTCAACGACCGCGAGGTGGCCCACCTCGCGCAGCAGCTCAAGGGCTGGGCC
CTGAGCGAGCAGAGCAAGCAGGTCGACCAGCGCGTCGTCGAGGCCAAGAGCGCCGCCGTC
GTGCTCGCCGCTCAGGCCCAGGCGGCGACGACGGCGGCCGGCGAGGCGGGCGTCGCGGCG
TCGACCAGCGCGGGCGCAGGAGTTCGAGGAGGAGCAGGCGCGAGCCCGAGCGTCGCTGAG
GCGGCCGAGCTCGGCGCGTACGCCGACGTCTACAAGAAGCAGCTCGACGCGCTCGCGAGC
GGCTACTTCGCCCAGCTCCACCGCGACGCGCTCAAGCGCCTCACGGACGAGAAGGCCGAC
TCGTCGTCGCCGTCAACGCCTCGTCCGCGCCTCTCATCGTCGAATAGGACGAGCGGCGCC
CCGGCGCCGGCCGTCGAGGCGGCGCTCGGCAGCCCGGGCCTGAGCGCGTCTCGCGCCCCG
ACGCTCACGAGCCTGACGTCGCTCACGGGCGCGCGCTCGCAGGCCGAGGCGATGCACGTG
CGCGCGAGCGCAGCCGCAGCCGTTGCGGCGCAGGTGCTCGCCGCCAAGGAGCTCGCGCGG
CACGCCGGCGAGAAGCTCGCCGGCATGGGCGTCGACCCGAGGAGGGTCGTCGAGGAGGTC
GAGGGCCTCGTCGAGGAGCAGAAGGGGTCGAGGAGGGGGAGCGTCGTTGCGGCCGAGAAG
CTCGGCGTCAGCCTCGCGGCGGCGACGGCGAGTGCGGCGGCGGTCGGGCTCGTCGGGCCC
ACCACGTCGGCAGCGGCGGGCGCACCGGGCATGCGGCGCAGCTCGACGACGGGCACGAGC
GCGAGCATGGGTGGGTCCGAGCCCATGGCGCTCGAGGACGTCGGGCGGGTCCCGACGCCG
TCGGCGGCGGCTGGAGCGCACAGCTCGGTCGCGGCCGACTACAACCAGCAGCAGCGCCCG
GCGCTGCCGGCCGTCCCGAGTGCGTCTCTCGCCGAGCTCGCGTCGCTCCCGCCAGCGCAG
CAGCCGCACGCCGCCCATGCCGCCCATGCCGCCCATGCCGCCGCGCACGCCCAGCAGGCG
AGCGTCCCTCCTCTTCCCTCGACCTCCCAGGTGCAGGCGCCCGGCCACCCGCACGGCGCC
GCACCCGCCGCCCTGCCCGACCTCCCCGACCTCGCCGCCCTCGCGACGCCCGAGAAGCGC
GACTACCTCCTCTCGTTCGCGCATCAGACCTACTCGACCGAGCCGCAGTCCGCAAGCCTC
CTCCCGCTCCTCCACACGCTCGAGGCCGTCCACCCCGACCACCTCCCGACCCTCCTCCTG
ATCAGCTGCGTCTACTACACTCGCGGCGAGCTCGAGAGCAGCCTGTACTACAACAAGCGC
CTCCTCGAGTTCGACCCGAGCTACGTCGAGGCGATGAGCAATATCGGCACGACGCTGCGC
GCCATGGGCAAGTGGCAGGAGGCCGAGGCGTGGTGGTGGAAGGCGATCAAACTGCGCCCA
ACGTACTGGGACGCGACCGAGAACCTCCTCGGCGTCCTCTGCAACCCGAGCTCGACCGCA
CAAGCCGCCGCGCCGGGTCAAGCCGCACCGCCGACCGCCGCACGGTACAAGGAGGCGCTC
GCCCTGTGCGACTACGTCGAGTCGCAGATCTTTGCGCAGCCGGCGTCGGTCGCCAACCCG
GCCATCCCGCCGACGCAAAAAGCCTTCCTCCGCCCGCTCGCCCACATCCCGCGCCCGCGC
ACGCTCCCCGGCGTCATCCCGTTCAACCACGTCCACCGCATGCAGAACCTCCTGTACGCC
AAGGGCAACCTGCGCCTCGCGCTCGGCGACGGGCCCGGCGCGCAGGAGGAGTACGAGAAG
GCGATCGAGGTCGCGCTCTCGCTCCCCGACTGGGCGAGGCGGCACGTCTCGACGGGCCTG
CACTGGCCCGTCCAAGGCTGCACCGTGCGCGACCTCGTCATCGCCGCCGTCGTCATCGGG
CGCATCCTCGCCGCGTACGCCGAGAACCCCGCGCTCGTGCCGCAGGTCGCGCGCGAGCTC
GGCGTCGCCGACGAGTCGGGCGGCGTCCCGTTCGAGCGCCTCGTGAGCACCGTGCGTCAC
GGCGGCGACGCGTACGCGCGGCGCCTGTTGGGCATGAGCGGCGGCGTCCTCCCGACCGTC
CTCCTCGAGCCGACCTACCTGAGCCAGCTCCCCGGCATGCTCTTCCCCGAGACGCGGTCG
ACCCTCCCCGCCATGTTCGACGCGGCCGTCGCCTCGAACCACGTCGCCGCCGACGACCCG
TCGCGCAAGGGCATCGTCCAGTCGACCAACCAGACGACGTCGACCATGCTCCTCACGCTC
GCCAAGGTCCTCCAGGACTCGCTCGCGCCGACGGCGGGCGCAGCCAAGCTCACGCTCGGC
GGGGTCCCGGCGAGCCAGAGCCTCCTCCTCCCGCTGTACTACGTCGCGCTCGCGCTGTAC
CCGAGCCCGTCGACGTGCAACAACCTCGGCATCCTCCTGTCGACGCTCAACGCGACGACG
GTCATCGGCTCGCAAGACCCGACGAAGCCGCCGACTGTGCTCACGGGCCAGCAACTCGCC
ATGCGCTACTACCAGACGGGCCTCAAGCTCGACCCTCGGCACCCGCACCTGTACACCAAC
CTCGGCTCGCTCCTCAAGGACCTCGGGCAGCTCCCGCAAGCCGTCGAGATGTACCGCCGC
GCCGTCGAGTACAACCCGTCGTTCGACGTCGCGCTCGCCAACCTCGCCAACGCCGTCAAG
GACACGGGCGACGTCGAGGGCTCGATCCCGTACTACCGCCGCGCCGTCGAGCTCAACCCC
AAGTTCCCCGAGGCCGTGTGCGGCCTCGTCAACGCGCTCGGCGGCGTGTGCAACTGGCAA
GGTCGCGGCGGCGTCGGCGAGGAGTGGCTCGTCGACGCCGAGGGCGGGCTGCGCTACGCC
GCCAAGTCGCACGACGGCAAGACGGTCCGGGACGGCTACATGCGCGACATCTCGGACCTC
GTGCGCAAGCAGCTCGTCGAGGGCTCGGCGTACGGCGTCGGCGCCCTGCGGGCGTACGGC
GGCATCAACGAGCTCCTGACGCTCGTCAGCCAGGCGCTGTGGGGCGTGTCGCCGGCCGAG
GCGGGCGAGGCGGCGATGAAGCCGTGGATCGCCCGCTTCCAGTTCCTCCTCGGCGACTAC
GACCGGTCGGCGCACCACGTCAACGAGGGCGGGTACCTCGTGCGGCTCGTCGAGCGCCTC
ATGCGCCGCATCCAGCGCCGGTGGTACCTCGACTTGTACGGCCGCACCCTGTACCTTCCC
GCCGGCACCTCGCCGCCGGCCCCCATCGCCCCCTCGCTGGCCGACCTCACCAAGTACCGC
CGGCCACCTCTGCCGCCGTCGCTCCCGCCGATGCCCGTCCCGACCGTCCTCCCCTTCCAC
TGCTTCACCCTCCCCGTCACGGCGCGCGAGACCCGCCTCATCTCGCACCGCACCGGCCTG
CGCATCTCGCACGCGACGCTCAACCAGCCCTGGATGCCGCCGATCGTGTACCCGCCTCCT
CGTCCTCCCGTCGGCGGCAAGATCAACATCGGCTACGTATCGTCCGACCTCGGGAACCAC
CCGCTGTCGCACCTCATGCAGAGCGTGTTCGGGTACCACGACCTGTCGAGGTTCAACGTC
TACGTGTACGCGACGTCGCCGAGCGACAAGTCGCCGTACCGCCTCAAGATCGAGGCCGAG
TCGCAGCACTTTGTCGACGTGTCGAGGGAGTCGACCCAGCAGATCGTGGAGCGCATCGTG
CGCGACGAGATCCACGTCCTCATCAACCTGTCGGGCTACACCAAGGGCGCGAGGAACGAG
GTCTTTGCCGCGAGGCCGGCGCCCGTCCAGGCGAGCTACATGGGCTTTGCGTCGACCCTC
GCCGCCGGGTGGTGCGACTACTTTATCGTCGACCCGATCGTGTGCCCGCCTCGCCTCATC
TCGGGCAACCAGTGGCGGTGGGTCACGGGCTTCAACGAGTCCGAGACGCCCGACACGAGC
TACGTTGCCCTGCCGACCGACTTCGAGGGCGACCCTGATCCCGAGGGCGACAACGAGTCG
TTCGTCTACACCGAGAAGCTCCTGTACCTTCCGCACTCGTACTTCGTCACGGACCACAAG
CAGGCGTGGCGCGAGGACGAGAGCGCCGGTGTCGTTCCCGGCGAGGCGCCGCTCCGGTCG
TCGCTCCCGGCCGGCAGCGCCGAGGCGGCATGGGCGGTCGAGGAGCACAAGCGGTGGCGC
ATGCGCAAGCAGATGTTCCCGCATATCCGCGACGACACGATCATCTTCGCCAACTGGAAC
CAGCTGTACAAGATCGACCCGTTCATCTTCCGCATCTGGCTCTCGATCTTGACGCGCCAC
CCGAACTCGATCCTGTGGCTCCTGCGCTTCCCGGCGCCGGGCGAGGCGCACCTCAAGGAG
ACGGCCTTGCGGTGGGCCGGGCAGGAGGTCGCCGACCGCGTCATCTTCACCGACGTCGCC
AACAAGAACGAGCACGTCTTGAGGGGCCGCATCGCCGACCTGTTCCTCGACACGACCGAG
TGCAACGCTCACACGACCGCCGCCGACATCCTGTGGTCCGGCACGCCCATCCTCACGTTC
CCTCGGCACGAGCACAAGATGTGCTCGCGCGTCGCCGCCTCGATCGCCGTCGCGACCGGG
CTCGGCCCGCAGATGATTGTCGGCAGCGCCGAGGCGTACGAGGAGCGCGCCCTGGCACTC
GCCGCCGGGTTGCGCTACGAGATGGTACCGGCGCAGGCGGGTGCGGGCGTGCAGGGGACG
ATCGAGGGCGGCGAGCAGAGGAGGGCGAGGGGCGAGTTGGCCGACATGAGGAGGAGGCTG
TTCCTCGAGCGAGAGCAGTCGCCGCTTTTCGACACGCGCAGGTGGACGCGCAACCTCGAG
AAGGGTATCGTCGAGGCGTGGGAGCGCTACGTCTCGGGCGCCGAGCTCGAGGACGACCCG
CATTGGGCGTCGAGCGTCGGCAGGCCGCGCGCCAACATCTGGGTCGCCGACGACGTCGAC
TCGCACAACGTCGACGCGCGCACGCCCTACTTCCAGTAG
>R_glutinis_G03555
ATGTCCTCTGGCGGCAAGTCTGGCGGCAAGGCTGGCGGCGACGCGTCGTCCAAGGCCCAG
TCGCGCTCGGCCAAGGCCGGTCTCCAGTTCCCGGTCGGTCGTATCCACCGTCTGCTCCGC
CGCGGCAACTACGCCCAGCGTGTCGGTGCCGGTGCTCCCGTCTACCTCGCGGCCGTCCTC
GAGTACCTCGCGGCCGAGATCCTCGAGCTCGCCGGCAACGCCGCTCGCGACAACAAGAAG
TCGCGCATCATCCCGCGCCACCTGCAGCTCGCGATCCGCAACGACGAGGAGCTCAACCGC
CTCCTTGGACACGTCGTCATCTCGCAGGGCGGTGTGCTCCCCAACATCCACTCGGAGCTC
CTTCCGAGCAAGGCCGCCGTCGGAAAGGGCGGCAAGGCGAGCCAGGAGATGTAG
>R_glutinis_G03230
ATGCGCGTTCACCTCCGCGCGGCCGCCTCGATCGTGCTCGAGGACGTCGGCTTCTCGCTC
GAGCTCCGCCCGAGAGCAGGCTCGCCCGGCATCGTCGAGGTACTGTCGTACCCGCCAGGC
TCGACGACACAGCCCGAACTCGAGCCCGACGAGCACTTCGTCGAGGCATTTGGGTGCCTC
GGCCTGGTCGAGCTCGGCGGCAAGACCTACCTCCTCATCCTCGTCCCGCCAGTCGGGCTC
GCCACGCCGAACGAGCCGGGAATGAACGTCGAGCGCGTCGAGGAGGTCCTGTCCTACTGC
GTCGACGACCTTCGCCAACTTCCCTCCGCCAACCACCCGTCCCACCCGTGCTTCCACCTC
CGCCAGGTCCTCACGGACGGCTCTTTCGCCTACTCGAAGACGATCGACCTCACGAGTCGG
CTGCAGACCCGCATCCGCGTCCAGCAGCAGCGCGCCGACGCTTGCGCACCGACCGCGAGG
AGCGGCATCTCGACGCCGACCGTCGTCCTTCGGCACGAGCACGGCACCGTCGAGTACACG
TGGAACGCCTACCTCCTCGAGCCGCTCAACCTCCTGCGCCTGTCGCTCGACCCGACGGCC
AAAACCGCGTTCGACTCGCGCTCGTTCATGGTCCCCGTCATCCAGGGCTACTACGGCGCG
CGAGACGTCGAATTCGGGGCCGACAAGGTCACGGTCAGCGTTATCAGTCGTCGAGGGTGG
GCCAGGGCTGGGACGAGGTTCAAGAAGCGCGGGATTGACGGCGATGGGTCCGTGGGCAAC
TTTGCCGAGACCGAGACGATCCTCGAGACGTCCTCGCACGTCGTCTCGTTCGTCCAGCTT
CGCGGGAGCGTGCCTCTCTACTGGCAGGAGAAGCCTCGCCTCGTCGGCGCCGTCAAGCTC
GACATCTCGCAACCGCTCGCCGACGTCTCGCTCCCGCCCTTCCTCCGCCACATGCGGTGG
GCCGTCAAGACCTACGGCCGCGTCCACGCCCTCTCGTTCCTGTCGGACGACCCGCACGAC
TCGCTCGCCGCCGAAGCCGCGCTCGGCTCGGCGTACGAGCAGCTGTGCGCGCTCGGCCAG
GCGCAGAGCAGGCGCCTGCGCGACACCCTCGTGTTCGAGAAGTACTCGATCCACAAGGCC
GAGGTGCTTTCGAACGGCGTCGCGAGCATGCCGCGCGAGATTGGCCGAGACGTTGACGGG
CTCCTCGACGAGTACGGCGCGACGACGGCGGGCTTTGACGAGCGGTCGGGGAGCTACGTC
CTTGCGACGGAGCAGAAGGGCGTCTTCCGGGTCAACTGCCGCGACTGCCTCGACCGATCC
AACCTGGGCGAGTTCAGCATCTCGGCCGCCATGCTCGACAAGCAGCTCGCCAAGCTCGGG
CTGCCGCCGCTCGAGGGCAGCCAACTTGAGAAGGCTCACCGCGACCTCTTTTCGACGAAC
GGCGACGCCCTGTCGCAGATCTACGCCGGCTCGCGCGCCATGAACTCGTCGTTCATTCGC
ACGGGCAAGGTCACGCGCGCCCAGAAGCTCGAGAATGCCGAGGCGTCTGAGCTGCGGTAC
GTGCAGGCGACGAGGCGCGACGACGACAAGAACCGCGCGACCGAGATCCTCACGGGCCAG
TGGAAGGAGCAGCAGTGGGCACCGCAGCTCGTACTCGTCGAGCCCGCGCCGTCGACCTCG
AGCAAGCCCTCGAGGAGGCACACCGACTCGGACTCGGGCTCGCTCTCGGATCTCGACCTC
GACGTCTGA
>R_glutinis_G02427
TCGTCCACCTTCATCTCGTCGTCGCATGCGCACCAAGCCGCCGGGCGCGACTCGGCCGTC
GAGCCGGGCACGCGCACCTCGCGAGGGGGCGTACGAGGGTCAGACGGCGGGTGGGGCGAT
GGCGAGGGCACAAGGGCGGCCGCGCACTCGCGACGAGGGACCGACGACGACGACGAGGCG
GTGCACCGAGCACCCGCAACGTCCTCGCCCGCCGGGGCATGGCGCGAGTTCCGCTCCGCC
TCGCCAGAGCCTCCCTCGAGGACCGTCGAGCCTCGGCGAGCCGCCACGGTCGACCTGCGC
GACGGCACGGTCCCGCTCGCAGTCGCCGCCTCTTCGTCGAGCCGTCCCGCCCTCACCCTC
GACACCCAGTCGCCGACCGCCTCTTCGACGCCAGCCTACTATGCTCGAGCTTGGGACGAT
CCCTTCCTCGTCGGCGGCGGCGCCCCTCCTTCGTCCACTCGCCTCTTCGACGACCCCTCG
CCCGCACCGCGCTCCTCCCACCAGCGCGTCGACTCGCACCCACTTTCCCTCGCCCCCTCA
GTCGCCACCTTCCACACCGACGACTCGTCCTTCAGCCGCCTCCCCGACCGCGACCATGAC
GACGACGGCGATGAGGAGGCCCAAGCGCGCTCGCCGCTCCACCCGACGGGCTTCCCCTCG
TCGCCCTCGCGCCCCTCGCCGCACCGCGAGTCGCGCACGGCCACCTTCCTCCAGGGCCTC
GCCGCGTCGTCAACCGCGCGCCTGTCCCTGAGCCCGGGCGGGCGCTCGCCGCGGCCGCGC
AGCAGGTCGCCCTCGCCCGGTCGCGACGATCCGGCCGCAGGGTGGCACGAACTGTCGGCG
TCGACCTCGCGGCGCACCGAGGGCGCCTCGTCGGCGGCACTCAAGCGGCGCAGCACGCTC
CGCACGGCGGCGGCGGGCATGCGTCGGCTCGGCGTCCGCGTCGTCAACGTCGCCGATGCC
GACAGCGAGGAGATGAACCAGGTCGACCTCGACGCATCGCTGCGGCGTAGTGCGTCGAGG
GCGACGGCGGGCGGCGATGGTGACGTCGAGGCGGCTGGCGACGAGCGCGAGAAGGAGGGA
GAGGAGGACGACGAGTGGGAGAAGCGGTACGAGGCCCGGGAGGAGGAGTTTCGGCACCTG
CGGGGCAAGACGCTCGGCGTGTTTGGGCCGCAGAGCGCCTTTCGGCGAGCGTGCGCGAGG
GTCTTGACGGCGAGGTGGACCGAGCCCGTGATCCTCGTCATCATCATCCTCCAAGTCGTC
GTCCAGACGATCCAGGCGTCGCCCGACGTGTACGAGCACCCTCGGCCGACCAAGGGCTAC
TTTCACGCGTGGGAGGACTGGGTCCTCTTCGCCTGCTTCTGCCTCTACACCGTCGAGCTC
GTCGGCCGCATCGTCGTCACGGGCCTCGTCATCAACCCGCCGCGACCGCCGGCGCCGCCC
GAGCTCTTCAAGCCCGACCTCTACAGCACGCCAAAGCGCTCGCCTTCGCTCGTCACCAAG
ATCCAGTCGCGCCTGTCGCCCCTTCCCTCGCCCCAAGCGTCACCGACGTCGCATCGCGCT
CCTCCTTTCCCTCCCTCGCCGACGAGGCGCTCGCCCCTGCCCTCCCCGAACCGTCTCTCC
CCTCACCCGCCCTCTCCGACCCAGCTCTCGCACCCTGCCGAGCAGCCGCCGTCGTCGACC
GACATCACCGCCGTCGATCACGCGGTCTACTCGACGACGGGGAACGCCTCGTCCGTCTCG
CTCATGCGCGGCGACTCGTCGTCGTCGGCCGTCCACCCGGGAGGCCCGAGCGGCCTCGGG
CTCGGCTCGTCAGCGCCCTCGGCCACGGTCTACCCGCCGCACTCGGTCCGCGCCGGCCTC
GCGTCGGCCTTTCCCGCCGCGACCGCACCCGCCGGCGCCAACCGCAGCGCGAGCACGCAC
TCGGGCTCGTCGGACGGGTCGGGCCCGAGCCCGTTCTCGTCGGCGACGACGCCGTACGCG
CTCTCGGTCAAGCGCCAGCGCGCGACGTACCAGCAGGCGTTCCTGCGCCACTCGTGGAAC
CGCATCGACGCCGTCGCCGTCGTCGCCTTCTGGGTCTCGTTCGCGCTCGCCGTCGCCGGC
CGCGAGGCGAGCGACAACCTGTACTTCTTCCGAGCGCTCAGCTCGTTGAGGGCCGCGAGG
CTCTTGGCCATCACGGCGGGCACGCAGACGATCCTCCACTCGCTCAAGCGTGCTGCGCCG
CTCCTCGTCAAGGTCGGCCTCTTTGTCGCCTTCGCCATGGTCCTCTTTAGCATCATCGGC
GTGCAGGCGTTCCGAGGCTCATGGAGCCGAAACTGCGTCTGGATCGACCCGGCCGGCGTC
CTCGCCAACTTCACGATGGACCAGCCCTGCGGCAGCTTCCTCACGGCGGCGGGCGAGCGC
TTCTCGTACCTCACCTCGGCGGGCTCTCTTGCCGCCGAGCCGCCCAAGGGCTTCACGTGC
GCGGCGCCGAGCATCTGCGTCGAGACGGGCAATCCGGTCAACGGCGCCTGGTCGTTCGAC
AACATCTTCGCGGCGCTCATGCAGGTCGTCGTCCTCGCCTCGGCCAACACGTGGACCGAC
ATCATGTACTCGATGATGGCCGCCGACCTGAGCGTCTCGGCGCTGTACTTTATCGTCGCC
GTCGTCGTCCTCGACTACTTCCTCCTCAACCTGCTCGTTGCTGTCATCACGTCGACGTTC
GGCGACATCCGCAGCGAGACCAAGCACTCGGCCTTCGCCAACGCGCCGGCGGTCCCGGCG
TCCACCCGGTTCGACGACGACAAGAAGGCGCAGCGTCGGCTCGGCAAGACGGCGAGCGTC
GTCGGCACCCTGTACAGCAAGACTCGGCTCGTCTGGCCCGCCCTCATCGTCGCCTCGGTC
GCGCTGCAGGCCGACCGCGACTTCGAGATGGACCCGCGCAAGTCGACCCGGTACGAGTGG
ATCGAGCTCGCGTTCACCCTCGCGCTCGACGTCGAGATCGCCATCCGCCTCTTTGCGTCG
CTCCCCGACTGGCGGTCCTTCTTCGCCGGCAACGCCAACCGGGTCGACTCGTTCCTCGCC
ATCGTGACGACCTTCATCCAGCTCCCGTTCATCTTCCACTCGCCGGCGTACGCCTGGCTC
ACGTTCTTCCAGATCGCCCGGTTCTACCGCGTCGTCCTCGCCATCCCGCGCATGCGCCGC
CTCCTCGTTCGCCTCGCCGGCACGTTCGTCGGCGTCCTCAACATGCTCCTGTTCCTCCTC
CTCGTCACGTTCTTGTCGGCGCTCGTCGCCGTCCAGTTCCTGCGAGGCATCCCGGACCTC
GAATCGGACGACACGGGCCAGCTCAACTACTTCCAGATCTACAACGCTTTCCTCACGCAG
TACCAGATCCTGTCGTCGGAGAACTGGACCGACCCGCTGAAGACGGTCCTGTCGAGCCAG
CGTGGCCAGTTCCAGATCGCGATCACGGCCATCTTTATCTGCGGGTGGATGCTCTTCGCC
TTCTTCGTCATTGGCAACCTCTTCATCGCGCTCCTCAACGAGAACTGGCAGGTCGAGGAG
GACGAGAAGCGTGCGCGTCAGCTCGAGGCGTACGTCACGCGCGCCAACCAGCCCGGGCGG
GCCGTCACGGCCGGGTGGTTCAAGCGCTTCGACCCGTACACGCTCGTCACGTCGCGCCTC
AAGGCTCTAGCCGAGAAGCAGGGCGAGCAGGGCGAGCGCGTCAAGCCCGTCGAGCAGGAC
GAGCCCGTCGAGATCCTCGACCGCATGGTCACCGCCTCGCCCGAGCCGCTCTCGAACGAC
GAGGACGACAAGCATGCGTCAAGTCCGCCGCCGACGCACGTCCGCAACGTCAGCTTCGCC
GAGAAGGCCAAGCGCACGCTCCCGAGCCGCCTGCAGACCGGCTTCGACAGCGTGCGGGAC
TTTATCGCGCCAAGCTCGCCTCTCGATCCACCTCACGCCTACTCGCTGCCGCGCGGCGTC
GTCGGCCACTCGCGCCAAGCCACTCTGCAAGACCTCGACCGCATCGAGGGCGTCACCGAG
AGCCGGCAGCAGATTGTCGCCCAGTACATCGCCGAGCACCCCAACTATACCCGCACCCTG
TTCCTCTTCTCGCAGCGGTCGCCCATCCGGCGGATCTGCCAGGCGGTCGTCGAGCCGGCG
TACGGGTCCGAGCGCATCAACGGTCGTCCCCCGATCAAGCTGTGGCAGCGCCTGTTCCAG
ATCGGCATGCTCGTCGTCATCATCGCGTCGGTCGCTGTCGCCGGCGCAGCCACGCCCATG
TACCGCCGCGACTACTACCTCGAGTTCGGCGAGGTGCGCCTCACGTGGTACAACATCGTC
GAGGTCGCGACGGGCTTCTGCTTCCTCGTCGAGTTTGTCGTCAAGATCATCGCCGATGGC
TTCATCCTCGCGCCGAACGCCTACGTCCTGTCGGTGTGGAACCTGATCGACTTCTGGGTC
CTGTCGACCGTGCTCGCCAACGTCGCCATGGTCCTCCAGAACGGGCCGTCCAACAGTCGC
TGGGTCCGAGCGCTCAAGGCGTTCCGGGCTCTGCGCCTCATCAACCTGTGGCCGACCATG
CGGCAGACCTTCTACGACATCCTCATCGTCGGCCTCGGGCGCATCCTCGACGCGTCGCTC
CTCGCCGTCCTCTACATCATCCCTTTCGCCATCTGGAGCAAAAATTGCTTCGCCGGCGCG
CTCTTCGCCTGCAACGACGATGCGGTCAAGACCAAGGCGCAGTGCGTCGGCGAGTACCTC
GTCGCCGTCAACGACGACTGGTCCTACCTCGCGCCTCGAGTGTGGGCAAACCCTTCAGTG
TGGAGCTTTGACTCGTTCCGGGCGGCCCTCCTCATCCTGTTCGAGATCGTGAGCCTCGAA
GGGTGGATCGACGTCCTCGAGTCGGCCATGAACATCGTCGGGCCCGACCAACAGCCCGAG
GACAACGCGTCGCAGTTCTCGGGCCTCTTCTTCGTCCTGTACAACCTCGTCGGCGCCACT
TTGATCCTCACGGTCTTCGTCTCGGTCATCATCTCGTCCTTCACGCGTCGAAGCGGCGAC
TCGCTCCTCACGACGGCGCAGCGACAGTGGCAGGACCTGCGTCGGTATCTCGCGCGTCAA
GAGCCCCAGAAGCGCCCTCGCCGTCGTCCCGAGAACCCCGTTCGAGCCTGGTGCTACGGC
CGCGCTGTACACAAGCATGGCTGGTGGTCTCGCGGGTACACGGCGCTGTACGTCCTCAAC
ACGATCGTGCTCTCGACCCAGGCGACGACGACCGAGCGAGCAGCCGACGCATACAACTAC
GTCTTCCTCGGCTTCACGGTCGCCTACCTCGTCGACGTGATCGTGCGCCTCGTCGGCCTC
GGCCGGGCCTTCTTCCAGAACGGCTGGAACCTGTACGACCTCGTCATCATCAGCGGTACG
GTCGCCACGACGCTGCCGATCGTCGCCAACGCGACCGACTCGCAGGCCGCCATCCAGCTC
CAGAAAGTGTTCCTCGTCGCGCTCATCGCCAAGCTCGTCCAGAGGAACGACCAGCTGCAT
CAGCTCTTCAAGACGGCCGTGGCGAGCCTCCCGGCGCTCCTGAACATCTTCGCTCTTTGG
GCCTGCCTCTTCCTCACCTACGCCATCTTCTACCTCGAGGTGTTTGGGCTCACGAGGTGG
GAGAGCGCCGAGACGCACCTCTCGAACTACTACACGTTCGCGAGCACGCTCGTCCTCCTC
GCGCTCCAGTCGACCGGCGAGGGGTGGAACGAGTACATGCACGACTACACGACCGAGTGG
CCGTTCTGCACCTCGTCGCCCAACTACCTCTTCGACGACTGCGGCTCGGCCGGGTGGGCG
TACGCCCTCTTCATCACCTGGAACGTCCTGTCGATGTACTTGTTCGTCAACCTCATCCTC
GGTGTTGTGGTCGAGTCGTTCTCGTTCGTCTACCGGGAGCACGGCGCCGTCACGCGAGTG
TCTCGAGGTCAGCTTCGTGGCTACAAGTCGGTCTGGGCCTCGGTCGACCAAAAGCGCTCC
GGCTTCCTCCAGCCGAGAGACGTCGGGCTCTTCCTGCACCGTCTGTCGGGCGTGTTCGAG
GTCAAGATCTACCGCGACGAGTGGTCGGTCGCGAGCCTGCGGGCCGGGTCCTACCTCGAG
CCGAGCTACCACACGCGGTCGCCCTCGTTCCACCACTTCCTCACCGACCGCGACGCCCTA
TCGCTCCAGCGGGTCGACCTCGACAAGCTCCGCAGCCTGTGCGCCGGGATCGACGAGAAC
GAGGTCGCCGCCCGTCGCCGCAACTTTGTCCACGTCTACCACGAGGCGATGCACGACGCC
GAGGAGTCGCTCAAGGGCATCTCGTTCACCAAGATGCTCACGTTGGTCGCCCACTACCGC
CTCGTTTCCGACGACAACGCCCTGCAACTCGACGAGCTCGCCGAGCGACAGCGCAAGCAG
CAGCTCGTCTCGTTCCTCGTCGACAACGACCGCGTGCGCTCGTTCCTCCGCATGGTCGTC
CTCCGCCGCCGCTTCCTCGACCACCTCGCGCTCAAGGCGCAGCGACCTCGAGCAAGCGGC
GGTCCCGGCGTGCCCGCCATCAACATCACCGACGCCGGGTCGTCAACGCCGTCGCCGCAG
CACCCGCCGACGGCGCAGCTCGCGGCGACAGCACCGTTGAGCTCTCGGCCCAACTCGCCT
CGCACGCCGCCGCGGATGCCCAACGAGGAGGACAGCGAGGGCGATGAGGTAGAGCAGGAG
CAGGCTGCGGCGAGGTCGCACGACGCGACGGTGGACGAGGGCTCGTCGAGCAGGTCGTGA

>R_glutinis_G00167
ATGCCTGCCGACCGCTACTACGGCTTTGAAGACCTCGCCCTCCTGTGCGAGCACGTCATC
ACGTCCCTCTTCAGCGTCGCACCGCCACCAGCCACCACCGACGCCAACCCGGCTCCCGCC
GCCGCCGCGCCCGCAAAGAAGGACGCCGGGGTGCCTCAGCTCGGCGAGTTCATCGCCTAC
GCCCTGTACCGCACTCGCCTCCCCGTGTCGATCACGCACCAGGCGCTCCTCCTCCTGAGC
CGCCTCAAGCAGCGCTACCCGTCCGCCCGCGGCACCAGCACCTCGCCCCACCGCCTCTTC
CTGTCGTCCCTCATGCTCTCGAGCAAGATCTCGATGGACGACACGTACTCGAACAAGAGC
TGGCAGATCGTCGGCCAGGGCCTGTTCGAGCTGCGCGAGGTCAACCAGATGGAGCGCGAG
CTCTTTGCCTTCCTCGGCTGGAACGTCGTCGTCCGGGACGAGGAGCTCGAGGGGTGGGTC
CACGACGTCGTCACGCCCTACGAGGCCGAGCGCGAGCTCGCCCGCTCGCTCGCCGTCGCC
GCCGCCCAGCAGCAGCAGCAGCGCAAGTCGCTCGAGGACCGCAAACGCCGCCGCGACTCG
CGCCCGCCGACTCCCTCCCCCTCGACCTCGCGCTCGCCCTCGCCCAATACCCTCCGCCAC
CGACGCGCGTCCGACGCCGCCGTCGCCCTCCTGCGCGGCCACCCGGCAAGCATGTCGACC
ACGACGACGACCACGTCGTCGTCGTCGTCCTGCCCGTCCCCGAGCTCGTCGACGTCGTCG
CGCTCGGGGCGGGTCCGCACCCGCCAGGAGTACCGCAACGCGTCGCCCTACTCGCGCTCG
TCGTCGCGCGCGCCCTCGACCGTGTGCTCGTCGTACGCGTCGTCGCCGGCTTTCGGGCAC
GGGCACAGCATCCACACGCCCCTGTCGCCGTGCACGCCGGCGGGCCCGCTCACGCCCGAG
TCGGCGGACAAGACGGGCTGGCCCCTGCCCGGCGCCGCCCAGTTCGGCGACGACGCCGTC
GCACAGCTCGCGGCGTACGTGGCCCTGCACCACGGCAAGGCGCCGATCGACCCGCACGCC
ATCGACGTCGCGCCTCTTGCCCCGACCTACTGA
>R_glutinis_G03630
ATGGCTCGTACCCTGCGTGTGGCTTCTGTGCAGCTGTCGCCGTGCTTCAAGGACCCGGCG
AGGTCGCGTCGACGAGCGGAATCCCTCATCTCCTCACTCGAGCCCGACACGGTCGACCTC
CTCGTCTTGCCCGAGATGGCCTTCACCGGCTACTGCTTCGAGTCGCGAGACGACATCGTA
CCGTTCGTCGAGGACGCCGAGACGGGCGAGACAAAGGCCTGGGCGGCGCAGACCGCGCAA
AGGCTGAACTGCTACGTGCTCGTCGGCGCCCCGACTGTCGCCCCCGTCCACCCTCCGTCG
TCGCCCTCGGCGAGCCCGCCCTACTACAACTCGCTCCTCGTCGTCTCGCCCTCGGGCGCC
CTCGCCGGCGTCTACCACAAGCGCCATCTCTACGGCACCCTCACCAACGACGCCGCCGAC
TACCTGTGGGCCACCGCCGGCGACGCCTTTGTCGCGCTCGACCTCCCCTTCCCCTCCTCG
TCCCCGTCCTCGCCACGAGACAGCTTCCGCCTCGTCCCCGGCATCTGCATGGACCTCAAC
GAGCGCGACTTTGCGCCGACGAGCGAGCACGCGGTCGCCACCTTCGCGCGCGCCGAGCGC
GCCGACGTGCTCGTCGTCGCGATGAGCTGGCTCGACTCGGTCGAGGAGGAGCAGGAGCAA
GGCGACGAGAAGAGGGACGAGTGGGAGGACGTGAGGGATGTCATCTCGTACTGGGTCGTG
CGGTGCATGCCGCTGTTGGGCAGTGGAGCGGCGCTCGTCGTGGCAAACCGGGTCGGGCGA
GAAGGAGACACCGTCTTTACGGGCTCGTCGTGTGCTGTCGAGCTCGGTGCACGCCCGGCA
GTAGCGCAGTACGCCAACAAGCGCGGCGAGGCCGTCATCGTCGCCGAGGTCGCGCTTCCC
GAGCGCGACGAGAACTAG
>R_glutinis_G03998
ATGGCCGACGCAAAGCTCTTCCAGCGCAACAAGCTCCAGGAGCTCCGCGCCGAGCTCCAA
GCCGACAAGAAGGACAAGAACTTTGTCCGCCGCAAGACGGTCCTCAAGCGCGTCGTCGCG
TCCATGACCATGGGCCAGGACCTGTCGCCCTTGTACCCAGACGTCCTCGCGTGCCTCTCG
ATCCAGGTCGTCGACATCAAGAAGATGGTCTACCTGTTCCTGATCAACTACGCGCGCGTC
AAGCCCGAGATGGTGCGCCACGCCCTGCCGGGCCTCCTCGCCGACGCCGACGACAAGAAC
GCCCTCGTGCGCGCCCTCGCGATGCGCACCATGTCGTACATCCCCGTCCCCGAGGTCCTG
CGCGCCCTCGTCGACCCGCTCCACCACGCCCTCAAGGACCGCGACCCGTACGTGCGCAAG
ACGGCCGCCATCTGCGTCGCAAAGCTCTACATGCACGACCGCCGCCTGGTCGACAAGCAC
GGCTTTGTCGCCTCGCTGCGCGACCTCCTCATGGACCCCAACCCGACCGTCATTGCCAAC
GCCGTCGCGAGCCTGACCGAGATCAGCGAGCGCAGCGACAACATCCACCTGCGCTTGAAC
GCCGACGTCGCGAGGCGCCTCGTGAGGGCCATGACCGAGGCGAGCGAGTGGGGGCAGACG
TACATCCTCGAGGCCCTCATGTACTACGTGCCCGAGACGCACGACGACGCCACTTTGCTC
GCCGAGCAGGTGTCGATCCGCCTCCAGCACTCGAACTCGGCCGTCGTGCTCGCCACGGTC
AAGGTCATGCTGTACCTCATGAACTACATGGGCAGCGAGCAGCTCGTCGAGGACATGTGT
CGCCGCCTGAGCCCTCCCCTCGTCACGCTCCTGTCGTCGGGCTACGAGGTGCAGTACGTC
GCGCTGCGCAACATCCACCTCATCATCCAGCGTCGGCCCTCGGTCCTCCGCAACGACGTC
AAGGTCTTTTTCTGCAAGTACAACGACCCGATCTACGTCAAGCTCGCCAAGCTCGAGATC
ATCTACCGCCTCGCGCACGCGCGCAACGTCGACCAGGTGCTCGCCGAGCTCAAGGAGTAC
GCGTCCGAGGTCGACGTCGAGTTTGTGCGCAAGGCGGTGCGCACAATTGGGCGCCTCGCC
ATCAAGGTCGACGAGGCGGCCGACTTGTGCATCTCGGTCCTGCTCGAGCTCGTCAAGACA
AAGGTGTCGTACGTCGTACAGGAGGCCATCGTCGTCATCAAGGACATCTTCCGGCGGTAC
CCGAACCGGTACGAGGGCATCATCGGCACGCTGTGCGAGAACCTCGACGCGCTCGACACG
CCCGACGCCAAGAGCGCCATGATCTGGATCGTCGGCCAGTATGCCGACCGCATCTCGAAC
TCGGACGAGCTCCTCGAGGACTTTCTCGAGACGTTCCTCGACGAGCCGACCGAGGTCCAG
CTCGCGCTCCTGACGGCGACCGTCAAGCTCTTCATCAAGCGCCCGACGGCCGGCGCAGAG
CTCGTCCCGCGCGTCCTCAAGTGGGCGACCGAGAGCGTCGACAACCCAGACCTGCGCGAC
CGCGGCTTCATCTACTGGCGCCTCCTGTCGACCGACCCGGCCGCGGCGCAGACCATCGTC
CTCGGCGCGAAACCCGACATCAGCACCGAGGGCGACGCGCTCGACCGCTCGGTCCTCGAC
CGCCTGTTGCTCCACACCGGGTCGCTCGCGAGCATCTACCACAAGGAGGCGCACGCTTTT
GTCCGCGGCGCGAGGGCAAAGTACCTCGGCGACAGCCCGGCGCTCGACCACGACGCGCGC
GAGGCGTACGCCGAGCAGCTGAGGCGCATGCCCCAGCAGCAGCGGGCAGACGCGCCGGCG
CCGCCGTCGCCGTCGGTCGTCGTCGCGGCGGCGCAGGGCGCCCCGGCGCTCCCGCAGCGA
CCGGCGGCGGGCAGTCGGTCGGCGTCGGGCGACGCGCAGGACGACTTTGGGGCGATGGGC
CCGGCGCGAGGAGGTGGCGGTGGGGCGGCGGGTGCGGCGGCGGCGCAGGGGCTCCTCGAC
GATGTCGACGAGGGCGACGATGTCGACGACGACGACGACGAGGAGGAGGGCGCGGCGCTC
AACCCGGGCGCGCTCTCTGCCGAGTCGGCGGCGGCGGCGGGGGGCGCGAGCGGCGGCGGC
AGAGCGCGCTCGGGCACGGTCGCGTACGGGACGGAGCGGGTCGACGAGGGCGAGCGGGAC
GGCGACGATGGAGGAGGGGCGCTCGACCCGTACGCGAGCTTGGCGCGGTTGAGCCTCGAC
CTAGGCGGGGGCGGAGGAGGAGGAGGAGGGGCAGGAGGGGACGGGTACGGGTACGACGGG
CCGCAGCCGCAGCCGCTGAGCGGTAGGACGAACGACGACTTGTTGCTGTAG
>R_glutinis_G06429
ATGGGCCTCAGACGCCGCCGACAAGGCCGCCCCACCTCGTCGTCGCGACCGTCGGCGACC
CGGCCTTCCCGCATCCGCATCCTCCTCTTCGCCGCACCACTGGTCGGGCTCTGGTACCTC
GTCTTTGCCCGCCGCGCCGGCCTCAGAGCCCTCCCCAACCACTACGCCGTCTGCTCCCGT
CGCGACGGCCAGCAGGTCGTCACCATGGACGAGCGTCGAGGCGGCGCCCACCTGCGCACG
CAGTGCCTCGTCGTCAAGGCGGGCACGGTCGTCGGGACGGGCAGCCTCGACGAGGTCAGG
AGCGAGTGGGGCGACGTCGAAAAGACGGGCAAGGGAGTCGGGCGAGGCGGCGGCGTGCGG
ATCTACTTCCTCAAGAAGGGCGAGACGCTTCTTCCAGGACTGATCGACGCTCACGCGCAC
GTCCTCCAGCAAGGCGAGTCGGCAAGCGCGGTCGACCTCGTCGGCGCCTCTTCCGTCTCT
GATGTCGTCGACCGCATCGCCCGCTTTGTCGCAGCCGACCCGGTCCTTCAAGCGGACACG
AGCCGGTTCATCCTCGGCCTCGGCTGGGACCAGACGCGCTTCTCCGACACCGATGGAGCG
TTCCCGACTGCTGACGACCTCGAGCGCGACCCTCGTTTGCGAGGCCGGCCGATCTACCTC
AAGCGCATCGACGTGCACGGCCTGTGGGTCTCGCGGGCCGTCCTCGCCCTGTTGCCGCCC
GACCTGCCGACCGACCTTCCCGGTGGCGAGATCGTCCGAGGCGCCGACGGTCGCCCGAGC
GGCATCTTCCTCGACAACGCGATGAGCTTCATCACCGCCGTCATCCCTCCCTGGACCACC
GCCTCGCGCATGACCTTCCTCCGCGCCACCGCCCTCTCGATGCTCGAGCACGGCCTTACC
TCGGTCCATGACGCGGCGCTTTCGCCCGCCGACGTGCGCTTCCTGCGCGCCCTCGACGAG
CAGGGTCGGCTCCCGATCCGCCTCTACGGCTTTGTCGGGTGCGAGCCGACCAACGCGTGG
TGCGGCGATGACGAGGGCGTCGAGGTTTACGAGGGCGACCGGTTCACCGTGCGGGCGGCC
AAGATCTTCTCGGACGGAGCGTTGGGCAGCTGGGGCGCGGCGATGCACGAGCCGTACTCG
GATGCGCCGGACAAGAAGGGCTTCATGATCACGGAGGAGGACGAACTCGAGCCGCTCATC
GCCAAGGGCTTCCAGGTCAACTCGCACGGCATCGGCGATCGCGCCAACACGGTCGTACTC
GACATCTACGAGCGCGCGTTGCGCAACCTCACGCTCGCCGACGGGCGCGACCCGGACCAG
GACGAGGAGCTGAGGAGGACGCAGCGCGAGGTGCGGCTCAGGGTCGAGCACGCCCAGATC
CTGACGCAGGAGGACATCGAGCGCACGGGCCGCCTCGGGCTCATCGCCTCGTTCCAGCCG
ACGCACGCGACGAGCGACATGGCGTACGCCGAAGAGCGGCTCGGCCCGGAGCGCATCAAG
GGCGCGTACGCCTGGAGGTCCTTGCTCAATGCCGGCGCGCCATTCGCTCTTGGGTCGGAC
TTCCCTGTCGAGAAGGTCAACCCGTTCCTCGGCCTGTACGCGGCCGTGACGCGCAAGTGG
GCCGACAAGGGTCGCGAGGGAGACTCGCCGCACGGACGAGGAGGTTGGTATCCCGGCGAG
CGCCTCACGCCGCTCGAGGCCCTGCGCGGGTTCACGACGTCGGCCGCGTACGCCGCCTTT
TCCGAGAACCGCGTCGGCGTCCTCGCTGTCGGCGCGCACGCCGACTTTATCGTCGTCGAC
GGCGACCCGCTCGACGCGCCCGCCGAGGGTGCGCCCGGTCGGGACGAGTGGGAGACGCGG
CTGCGAGGGATGAGGCGTGGCAGCTTCAGCCACATCGATAAGGCGCACCTCGGCTCTACC
CACACGGCTCGACGCCAACCTAGCGCTCCTTTCGCGCCCATCATGTCCGACGCAGGCGAG
GCCACGCAGAACCTGTTCGAGTCGTACAATGACAAGATCTCGAGTGTCGCGCCCGGCGCC
GTCGGCATCCAGCTGGCCCTAATGGTCGGCGTCGGCCTCGCCGCCCTGTGCGCCTTCTCG
GTCCTGCGCCCCAACAACTCGGTCGTGTACCAGCCCAAGGTCAAGTACGCGTCGGACGAG
AAGCGTCCGCCCAAGATCGGCAAAGGCCTGTTCGACTGGGTCAACCCGGTGTTCCGCACG
ACCGAGCAGGAGATGCTGTCGACGATTGGCCTCGACTCGGTCACCTACCTGCGCTTTCTC
CGCATGTGCACGTACATGTTCCTCATCATCGCGGCCCTCACCTGCGCCATCCTCATCCCG
ATCGACGTCACCTACAACCTCAAGTACGTCGACTCAGGCGACAGGAACTACCTCCTCATG
CTCACGATCAGCAAGGTGGGCAAGAACTGGCTGTGGGCACACGTCGTCGCCACCTACGTC
CTCACGCTCGTCGTCTTCTACTTCGTCTGGGTCAACTATGCCGCTATCGTTCGCCTGCGG
TGGCAATGGTTCCGCTCTCCGGCGTACCAGGACATGCTCTACGCTCGTTCCCTCATGATC
ACGCAGGTCAACAAGAAGTTCCAGACCGATGCGGCCCTGCAGGGCCTCCTCGCGTCCCTC
AACATCCCGTACCCGACCACGGCCGTCCACATCGGTCGTCGCGTCGGCACCCTCCCGGCG
CTCATCGAGAAGCACAACGAGACGGTCGCCGAGCTGGAGCACGTCCTGACGACCTACTTC
AAGAACCCGAACAAGATTGGCGCGAGGCCGACCAAGCGCATCGGCGGGTGGATGGGCTTG
GGCGGCCAGAAGGTCGACGCCATCGACTACCTCACCGAGAAGATCAAGCGCCTCGAGGAG
CGCGTCGAGCTCGCTCGCCACCAGATCCACGAGCGCAAGGCCGAGAACTACGGCTTCGCC
TCATTCGAATCGGTCCCGTACGCACACATCGTCGCCAAGACGCTCCTCGGCAAGCGCCGC
CACAACGCCCAGTTCGAGCTCGCCCCGCAGCCGAGCGACCTCATCTGGCAGAACCTCAAC
ATGTCGAACGCGGCGCGCGGCAAGAACAAGTTCTTTGGCGGCATCCTCCTCATCCTCCTG
TGCGGCTTCTACATCATCCCGCTCGTCGCCGTGTCGCTCCTCGCCAACTTGGCCGCGCTG
TCGGCCTATGTCGGCTTCATCGACCGGTGGATCAACAACTACCCGTGGCTGTTCTCGGCG
TTCATCGGTGTGGTGCCGCCCGTCTTGACGCTCGTGCTGCAGATGATCCTGCCCATGATC
ATCCGCTGGATCGCCTCGCTGCAGGGCGCAACGACGCACTCGCAGTCGGACCGCATCGTC
ACGGCGCGCTACTCGGCATTCCTCTTCATCACCCAGTTCATCATCTTCTCGCTCCTCGGC
GTCGTCGTCCAGATCATCTCGAAGGTCGTGCTCGAGGTCCAGGGCAACAAGTCGACGAGC
GAGATCCTCAAGTACCTGAGCACGATCCCCGACCAGCTCCAGAGCACGTACATGTACCAG
AGCAACTACTGGCTCACCGTCATCTCGCTCTTCCTCGTGTGGTCCAAGAAGCACCTGTTC
GGCCGTACGCCGCGCGAGATCCGCGAGGCGACCAAGCCGCCGTTTTTCGACTTCCCCGTC
TACTACTCGAACTCGCTCCTCCTCGTCGTCGTCGCGCTCGTGTACGCGCCCCTCGCGCCT
CTCGTCGCCCTGTTCGGCATGATCGCGTTCGCCATCAGCTACTGGGTCGGCAAGTACAAC
CTCATGTACGTCGCCGTGCCGAGGAGCGAGACGGGCGGCCGGCTGTGGAACGTCGCCATC
AACCGCGTCTTGATGAGCCTCATCCTCATGCACCTGTTCATGGCGGCGTCGATGGGCCTG
CAGACCAACTGGTTCTACGCCATCGCGCTGGCGCCGCCGGCCATCTCGGTCCCGCTGTAC
AAGATCCTGCTCGACCGCAAGTTCAAGGACAAGTTCCGCTGGTACATCCCGTCCGACGCC
GAGATGGCCGAGGTCCACATGCACCACGCCGACGCGCGCAAGAACCGCCTCGGCAAGCGC
TTCGGCCACGACGCCCTCAGCGAGCCGCTCTTCACGCCCATGCTCCACAAGAGCGTGCAG
CACCTCCTACCGACCATCTACAACGGCCGCATCGGCCAGGGCGAGGCCAAGCTCGAGGGC
CAGACGGTCGACCAGCACACGGCGGGCGGCCTAACGTTCGCCATGATCGACGCGCACAAC
CTCGAGGTCGACCGTGGCGCCTACCTGCGCCAACGCGACGAGGACGAGGCGACCGTCACG
ACCGCCGCCGCGCTCGGCCAGCACCGCCGCGGCCCGGGCAGCGTCGCCGGCTCGAGCGCG
TTTGGCGGCACCGCCGACGACGACTACTTCTCGGCGAGGCGCGCCGAGTACCTTGAGACG
GGCGCGAGCCGCTCGACGACGCCGTACAACCCGGGCACGCCCGAGGAGCTCCCGTTCGAG
CTGCAGCGCATGCCGACGTTCGACGGCGGCGCCGTCACGCCCGGCGGCGACGGCCTCTAC
TCGGCGACCAACGCCTCGACCGAGCACCTCATCGGCGCAGCGGCGGGAGCCGCATACCCG
CCGTCGTACGGCTCGCCTCGCGCCGGTCACCGCGCCAACATGAGCACGACGAGCTTCGGC
AGCGCCGGCGGCCAGGGCGTCTACGGCGAGTACGGCACGCCGTCTCGTCGCCAGAGCGTC
GAGATGATGCAGTACGTCGCCGGCCCGCCCGCACCCCCACCGAGCGGGCGCGCCGTCCCG
CAGCGGCAGCACACGGCGGGCTCGTTCGGCGGCAGCCCGGCCATGGGCGGTGGCGAGTGG
CAGCCGCAGCCCGCGCCGCGCCGCAGCATCGACTCGGGCCGCAGCCTCGGCGGCGGCATG
TACCCGCCAGGTGCCGGTGCGCCGAGGTACGCCTCGCCGCCGCAGGCGCAGGGCCCGTTC
CAGGAAACGCTCGCGTACCCGGTCCCGGACCCTCGCGGCGGCGGGCGCGCCGGCCCGACG
CAGTACTCGCCGCTGCAGCCGATGGAGAGCAGCGAGCACCTGCCGCAGGGCGGCGCGCCG
TCGAGGCTGCCGGGCATGGGCCTCCCGCCTGGCGCCGGTCCTCCTCGCCGATGA
>R_glutinis_G03400
ATGGGCCCGCCAGTCGAGAAGCGGCGCCGCCTCGAGGGCACACCCGAAGCCCAGAGCGCA
CACAACCTCGCGCCCGCCCTCCCCAGCACCCCTCGCCTCCCCTCGCCCATCCCCGAACAC
GGCCAGCCGGCCGCCTCCAACTCGACCGCGGCCGGACGAGCGCGCTCGCCCGCCTCGACA
CGGTCCGCATCATCGACGGCGCCAGCAGTAGCGGGCGCAGCAGGAGGCGGGGCGTGCGGG
ACCAAGGCCCGGCGAGCGCCGGTCGAGGTCGGCGTCTCGCCCGGCTCGAAGGCGGCCACC
GCGCGCCCGTCGACGAGCGAGCACAGCGCATCGTCCGACGTCAGCGCCGGGACGGGACGG
TACGGCGCGCACCTGAAGGGCGCAGGGCGCGGTGCAGGAGCGGGACCAGGGGCAGGGTCA
GCAGGGCGAGGAGCGCACGGCGGCGCGAGCGACGGCTCGGCGACGACCTCGACGGCATCG
GCGCAGCGCGACCCGCAGCATTACATCGAGATCCCGTCACGGAGCAGCGGCGCGAGGCCG
GCGCTGCGCTCGCGGCTGATGAGCTCGAACAGCAGCGTCGAGGGATTGTCGGGCGGGCCG
GCGGTCGCACCCGGGGACGAGCTGCGCCTCGAGGGCTACAGAGACGTCCGGGTCGTGTCC
GTGCACTACGACGACGTCGTCGCCTGCCGCGCCATCAGCACGGCACGCAGCGACGCGCCC
GTCGCGCTCAAGTTCAGCCTGTCGGGTCGCTCGAGCGTCGCGGCCAACTTCAAGGCCGAG
TCGGCCGTCCTCACGCGGCTGCGCGAGTCGGGCATTTCGAACGTGACCAAGGTCATCGCG
AGAGAGGGCGGGCGGTACGGCGCCATGATGGTCGTCGCCAACGAGGACCTGCGCATCTGG
GCCGAGGTCCACAACTTGCGCCATCGACCGCCGCCGCCCTACTGGAACGACCCGCACGCC
CTCGTCCGCACCATCAACGACGCCATCAAGGCTGTCCGCCTCATCGCGTCGATCCACAAG
GCCGGGTTCGTCCACGGCTCGATCCGCCCGACGACCATCTCGCTCTCGTCGTCCGACGAG
GTCCACCTGCACGACTTCTCGTGCGCGTTCCAGTTCCACGGCGCGACGACCGACGCCGAG
GCGCTCCCGATCCGCGAGCGCGGCATGAAGGAGGAGAGCCTGCCGTACCTCGCGCCCGAG
TGTTCGGGTCGCGTCGGCCAGACGGCCGACTACCGCAGCGACTACTATTCACTCGGCGCC
ACCCTGTACGAGATCTTTACCGGCCAGGTCCCGTTCGCCGACTCGGTCGACCCGCTCGAG
ATCGTGCACGCCCACATCGCCAAGCGGCCCGCCCTCATGTCGACCGTCGACGCGTCCCTC
CCTCTTCCCCTGTCGCTCATCGTCGCCAAGCTCCTCGAGAAGAGCCCCGACGCGCGGTAC
CAGACGAGCCAGGGCCTCATCGTCGACCTCGAGAGCGCCCGCAGCCTCATCACGAGCACG
GTCACGTCGAGCTCGAGCGGCAGCAAGTCGTCGTCGGGCGGCGTCCTGTCGCCGCAGAGC
ATGAGCACGGCGCACCTGGGCAGCATCGGCGCCGACTTTGTGCCCGGTTCGGTCGACGAG
GCGGCCTACTTCCGCCTCCCGCCGGCGTCCAAGCTGTTCGGCCGCGACGACAGCATGCGG
CAGCTGCGCGACAGCTTCGAGCGCGTCCAGTCGAGCAACAAGCCGGGCGTCGTCGTCGTC
AAGGGCGGGTCAGGCATCGGCAAGACGAGCCTCGTCGAGACGCTTCGGGCGCCGGCGGTC
CAGGCGCGAGGGCACCTCACGACCGTCAAGTTCGACCAGATCAAGTCGGCCGTCCCGTTT
TTCGCCATCACCCAGTCGCTGTCGGGCCTGTTCCGCCAGCTCCTGTCCGAGTCGGCGGCG
CAGCTCGCCGTCTGGCGCCGACGCCTCTCGCGCGCGCTCGGCAAGGAGGCGCGCATCCTC
GCCGACGTCCTGCCGTCGCTCGAGCACGTGTTCGAGCGCGGGTGGCTCGCCGAGCAGCCC
GTCGTGCCCGTCCTGAGCCCGCAGGAGAGCAACGAGCGGTTCCAGAGCGTCGTCCAGAAG
GTCCTGAGGGCGTTCGCGAGGGCGGGCAAGCCGCTCGTCGTCGTCTTCGATGACCTCCAG
TGGAGCACGTCGTCCGACATCGCCTTCATCCGGTCGCTCGCGCACCTCGGCAGCGACGAC
GACGACGACCCGCTGTCCTGCAAGATGGCCAACCCGATGCTCCTCGTGTGCTGCTACCGC
GACAACGAGGTCGACGCGTCGCACATCGTCGAGACGGACCTCCTCGCCAAGCTCCCCCGC
ATCGACCTCACCCTCACGCTCGAGCCGCTCAACATCCAGGACGTCGCGTCCTTCATCGGC
GAGGCGCTCCGCAACTCGACTCGGAGCGACACGACGCCCACCACGTCCCCGCTCGAGCGC
GTCGACGCCAGCATCTTGCGCCTGAGCGAGCTCGTCCTCGAGAAGACGAGCGGCTCGCCG
CTCTTCGTCGCCCAGCTCCTCAAGGCGTTCAACGCCGAGGGCCTGTTCACGTTCGACTTT
GCGCGCGGCCGGTGGGACTACGACCTCGACCTCATCTCGTCCAAAACCGTGTCGACCAAC
ATCGTCGAGCTCCTCCTCGCCCAGATGCGCAAGTACGGGCCTCGGACGCAGAACGCGCTC
AAGGTCGCCGCGTGCCTTGGCAACGAGGAGCTCGAGGCGCACACGCTCGCCAAGGCGGCG
GGCCGCACGCTCGCCCAGCTGTCGCGCGACGTGCAGGACGCCGTCCAGGAGGGCCTCCTC
GTCCCGTTCGGCCAGATCGCGCTCGACTCGGAGCAGCACGACGGCGAGGATGGTGCGACG
ATGGGCGCATCGAGCGCAGCAGCAGCAGACGGGCCGGTGCGACGGGCGGGCGTCGAGGGC
GGGAGGAAGAGGAAGCGCGGCGGGCAAGTCGAGGACGGGCGCAGGGCGTCGATCATCCAG
AAGGCGCCTGTACCGGCACGGTATCGCTTCTTCCACGACCGCTCTCAGCAGGCCGCCTAC
GCCCTCATCCCTGTATCCGAGCGAGGCGCCCTGCACTACGCCATCGGCCAACGCATCATC
GCCGCGTCGACCGACGAGGAGGTGCACGCCGACATCTTCGACCTCGTTCAGCAGCTCGAC
CACGGCATCCAGCTCTTGACGACGACCGAGGAGCGTGACCGCCTCGCCTACTTCAACTTC
GTCGCGGCGCAGAAGGCCAACCAGTCGACCGCCTTCGAGGCGGCCCGCAGCTACCTCATG
ATCGCCCTCGACCTCCTCGGCCCTGGAGGGTGGTCGGCCCAGCACGAGCTGATGAGCAAG
ATCGTCGAGCTCCTTATCGAGGTCGAGTACAGCCTTACCGACTACCCGGCAGCGCAGCAG
TTCGTCCGCCAATACCTCGCGCACTCGAAGAACGACGTCGACAAGCTGCGCGTGTACGCC
CGCTCGATCCGCTGCGCGACGGCCACGGGCGACTCGAGCGGCGCGATCGAGATTGGGCGC
GAGGGCCTCGCCATGGTGGGCATCGTGCTGCCGAGAACCGCGGCCGACGCCGACGCCAAG
GTTGACGCTACGCGTAAGGAGCTCGCGCTCAGCACCGACGCCATCGAGGCTCTCGCCTCG
GCGCCGCTCATGAAGGACCCGGTCGCCGCAGGGTGCCAGGCTATCCTCGCTGCACTCGTC
CCGCCTATCTACTTCGTCCGCATCGACCTCCTCGGCGCCCTGTCGTCCCTGTCGCTCGAG
CTCTCGGTCGCGCACGGCCTGAGCGACGCCGGCGCCCTCCTGTTCACCCTGCACGCCATC
CTCGTTCGCGACCAGTTCCGCCAACCCGTCGAGAGCTTCGCGTACGGCAAGGCGGCGATC
GCGTTCTTCGAGCGCCAGGGCGGCAGCCCGCTCGCGTGCCCGACCTTCAAGGTCTACTCG
TCGCATGTCGCCGTGTGGGCCATGGCGTTCCAGGACGTGTTCCCGACCTTTCGCACGTCG
ATCGCCTACGGCATCGAGTACCGCGACGCCGAGTACCTCGGCTTCGGCTGCGGCGAGCTG
TCCTCGTACTCGCTCCTCGCCGGCGTCTCGCTCACCGAGATCGGCAGCAACATCGACCGC
TACGCCGTCCTCGTCCGCAAGTTCCGGAACGAGCTTTCGTCGACCTACATCGGCCTCGTG
CAGCAGGCCGTCCTCTGCCTGCTCGGTCGCGCCGCCGACCCGACCGAGCTCGACGGCGAG
GCGTTCAGCATCGCCGACTACCACATGTGCCGCGAGCGAGGCTACGTCCTCACCCTCCTC
GAGTTCCACATGCTCCGCCTCATGATCGCCATCTTCTTCGGCGACTCGGTCCGGGCCAAG
GAGTCGCGCGAGCTCGGCTGGGAGAGCCTGAGCGGCGGCCAGGGACTCGTCTACACCGTC
TTCTTTCAGCTGTTCGCGGCCGTCTCGCTGTACGACGAGTACGACTCGACCTCGCCTGAC
GAGCGCGACCACCTCGTCAGCGCGCACAAGCTCCTCGACGACCTCGCCGTCAGCCAGCCC
GACAACTTTCTGCCGCTCAAGCTCTGGCTCGAGGCCGAACGAGCGCGAGCGACGGGCAAG
GCCGTCGACGCGGTCCCGGCGTACGACCTCGCGATCGAGGCCGCCACCGGTCGTCGGGCC
ATCCACCTGGCGGCGTGCATGAACGAGCGCGCCGCCGCCTGCTTGCCGAGCGTCAAGCTG
AGAGCCGGGTACCTGATCGAGGCGCACGCCCTGTGGACGGCGTGGGGCTGTGTGCCCAAG
ACGACCAAGATGGAGGCCGAGCACCTGCACCTGTTCCCGTTCAAGCCGTCGCCGACGCAG
CGCCTCGTGCCGACGCCGACGCCGACACCGCCTCTTCCTCCTCCTGGCGGGTTCGGCTCC
GACTACATGCAGGGTCGCCCGCCCTCGAACGAGACGACCGAGCACACGTCGTCCTCGTCG
ACGGGCGACAAGGCCGACGAGCCCAACCCGGTCCGAGCGTGGACGAGCCAGCCGGCCAAC
GGCAGCGCGACCCGGCACCACTCGCACGGCTCGCACGGCTCGCACTCGGAGAACCACGAC
GTCGACACGGTCAGCCAGTCGCGCAGCATGGAGCACTCGGACGTGTACGGCCGCTCGCAC
CTCGCGACGGAGCTCGACCTGCGCACCGTCGTGACGGCCTCGAGCGTGATCTCGGGCGAG
CTCTCGGTCGACAGCGTCGTCTCGAAGCTCCTCAACCTGTGCCTGCGCACGGCCGGCGCC
GAGATCTGCCTGCTCGTCCTCGACAAAGGTGGCACGCTCTGCGCCGAGGCCATCGCGCGC
TCCGACTCGAGCGAGGTTCAGCATCTTCGTCGCACCGACGCCATCGACGTCCAGCCCGAG
CGTTATCCGTGCTCGGTCATCAACTACGTCGCTCGGTCCAAGGAGATGATCGTCAACACG
CTCGACACGCTCGGCGAGGCCATGATCGACCCGTACCTGCAGATCCGCCGGCCCAAGTCG
ATGCTCTGCCTCTCGCTCGCGAGCCAGCAGCGCGTCATCGGCGTCCTGTACATGGAGAGC
GGCCAGATGGAGAACGCCTTTACGCCCGACCGCCTCGAGATCCTGTCGCTCATCAGCGGT
CAAGCTGCGGCGACCATCGAGAAGGCTCGCCTCGTCCAGGACCTCAAGAAGATGAACCAG
GACCTCCAGAGCTCGCAAGGCGCTCTCGAGGCGTCGAACCGCAACCTCGAGACCAAGGTG
GCCGACCGCACCATCGAGCTTCGACAGAAGGCGGCGCTCCTGCAGGCCGAGGTGGCCGAG
AAGGAGCGAGCGCAAGCCGAGATGCGGCAGGCCAAGGAGGTCGCCGAGAGCGCCACCGAG
ATGAAGTCGCAGTTCCTCGCCAACATGTCGCACGAGATCCGCACCCCGTTCAACGCCGTC
GTCGCGCTGTCGTCGCTCCTCCTCGACACGCAGCTCACGCCCGTCCAGACCGACTACGTC
GAGACGATCAAGAACTCGTCGCAAGAGCTGCTCGTCGTCATCAACGACATCCTCGACTAC
TCCAAGATCGAGCTCGACCACCTTGAGCTCACGTCCGAGGCCGTCCAGCTCCGCCAGGTC
CTCGAGTCGTCGATGGACATGGTTGCCGAACGTGCCGCCACCAAGTCGGTCGAGCTCGCG
CTCGTCATCGAGGAGGGCGACATCTACGTCGAGGGCGACCTCGCTCGGCTCCGCCAGATC
GTCGTCAACCTCCTGTCGAACGCCGTCAAGTTCGTCCAGGAGGGCGAGATTGTCGTCACG
GCGTCGTCGGAGCCAGCCGGCCCCGACGAGGAGGGTCGACCTCGCCGTCTGTGCAAGATC
AGCGTCAAGGACACGGGTATCGGCATCGCCAAGGAGAACTTTGGGCGCCTGTTCCGCGTC
TTCTCGCAGGCCGAAGGTGCCGAGACGTCGCGCAACTTTGGCGGGACCGGCCTCGGGCTC
GCCATCAGCCGCAAGCTCGCTCGGCTCATGGGCGGCGACCTCACCGTCGAATCCGAGCTC
GGCAAAGGCTCGACGTTCGCCGTCACGTGGCACGCTCGAGCTCTCGACCCGCCTCGCCAG
GACCCGTACCTCCCGTCCGAGAACCGCGACCTCGCCGGCAAGCGCGTCCTCGTCGTCGAC
GTCAACAGGACGAGCCGGCTCGTCCTCACCCAGCTCCTCACCTCGTTCGGCCTCCTTCCT
CGAGCGCCCGACGACGTCAGCGAGGCGTTCGCCATGGCGACCGACGCCGCCGCCAAGCAC
CAGCCGTTCGACCTCATCATCGTCGACGCGTTCCTCCCCTCGTTCGGCGCCCAGATCCTC
CTCCGTCGCCTGCGCCAGAAGGGCCTCGACTCGCCGGCGATTGCGCTCACTCGCATGGGC
TCGCCGATCTACGAGGAGATGCGCCAGCTCGACTGCAAGTTCCTCATCAAGCCGATCAAG
CGCAACCGGCTCCACCACACCCTGCGGCTCGTCTTCCCCGCCGGCGAATCGTCCCGAGTC
GCCTCGCCTGCGCCCGCAAGCCCCGCCTTCCCGACCAACCTCGCGACCCGCAACCCGCTC
GCCATCCTCGTCGCCGAGGACAACCCCATCAACGTCAAGGTCATCAGCCACCTCCTCAAG
CGCATGGGCTACAGCTGCGACCTCGCCGAGGACGGGCTCGTCGCCGTCGAGAAGGCGTCG
CGCAAGCGCTATGACCTCATCCTCATGGACCTCAACATGCCTCGGATGGACGGCTTGACG
GCGACCGCCGAGATCCTCAAGCTCATGCCCGACCCGGATCAGCGGCCCTCTATCGTGTGC
CTGACCGCCAACGCCATGGCCGAGGACCGCATCCGCTGTCTCGAAGCCGGCGCCGACGGC
TACGTCTCGAAGCCCATCCTCGTCCCCGAGCTCGTCAACGCGCTCAACGCCGCCGGGTCC
CGTCGCGCCGCCTCGTACGGCCCCGCACCTCCACCTCCTCCTCCCTCGAGTTCCGGTCCC
GCCTTTCCCTTCGAGCTCGAGCTCCCGACCTCTCGCCTCGGGCGCGCGAGCCGCAAGAAC
TCGAGCGTGTCGAGCCGCAGCACGAGCTCGCAGGGCAAGCGCAGCGGTGCGAGCAGCGTC
AGCCCCGAGCCGCAGGGCCTCACGACGAGCGCCAAGGTGAGCCCGACGGCGGGCTTCCCG
TTCCCGAGCGCGGCGACGCCGCCTTCTGGTGCTGTCGGAGCGGGCGCAGGGCTGCCGGGC
GTGCTCGGCGCGACGTCGCCGGCCAAGGTGAGCCCGACGCCCGTCTTCACGCCGCCGACG
CCCGGCGGCATGACGGTCGCGCTCGCGGCGGCGGCAGCCGCCAACAGTGCGGCGAGCCGA
CCTGGGTCGTCGACCGAGGCGGCGGCTGCAGCGGCGGCGGCGGCGCTCCTCAAGCAGCCT
CTCTCGCCGACGCAAAAGTCGCCGGACCCTCCTCCCGGCTCTCGAGCCTCGAGCGCGCCC
TAG
>R_glutinis_G02469
ATGAGCACCACAAAGCTCGTACCTGACCAGGTCCTCCTCTTGGAGCAAGCCACGCTCAAG
GCGCCCCTCGATGCGCTCCGCAAGGTCCACAAGCAGACACAGAAGACGTACGAGTACAAC
CTCCAACCCGCGTCCACTTTCGCCCAGGACCTCGCCTCGCTCCTCTCGACCACGGCCCTC
CACGCCCACGACCCGCACCTCTCGGACCAAGAGCGCGCCGACATGCTCGCCCGCGTCGAC
GCCATGATGGCCCGCATGCGCACCCTCAAACGCAAACTCGCCGACCTCGGCACCCAGAGC
GACCGCGCCCTCCGTGTCGCTCAGGCCCGCGTCGACCACCTCGCCGCCCTCCCCGGCTCG
ATCCAGTCGCCCGAGTACCCGCACTGGGCCCGCCGTCGCCTCAGCCACCAGCTCGTCGAC
TACTTCCTGCGCGCCAACCCGCCCTTGAAGCAGACGGCCCGCCTCCTCGCCGACCACGAA
GGCATCGCCGACCTCGTCGACGACGACCTGTGGGACGACATGGCAAAGGTCGAGCGCGGC
CTCGACCAGCACCGCCTCGACGACGTTCTCGCCTGGGTCGGCGAGAACCGTACTGCCCTC
AAGAAGCTCAAATCGCCGCTCGAGTTCCGCATCCACCTCCAGGCCTATATCGAGCTGTGC
CGCTCCCGCGACTTCGTCAAGGCCATCGCCTACGCCCGCAAGCACCTGTCGCACGCTGCC
GCCGCCGACCTCGAGGCGCCGAGCGCCAACGGCGACACGGCTGCAGACGGCGCCGCAGCG
GGACAGGGAGGGGCGAGCGGGACCGAGGGAGGCGCAGGAGCAGTGTCGTCGTACATGGGC
GAGCTGCAGCAGGTGCTCGCGCTCCTCGCGTACGGGCCCGACACGACGTGCCGGCCCTAC
CAGGAGCTCTACGCCCCCTCACGATGGTCCTCCCTGCGCTCCCTCTTCCGCACCACCTTC
CTCTCGCTCCACTCTCTCCCCTCGATCCCGCTCCTCCACATGTCGCTCCAGGCCGGCATC
GCCTCGCTCAAGACGCCCATCTGCGTCCCGCTCCCGGCGGGCACGCCGACTGCCCCGCCG
TCGGCGTACCCGCTCGGCGCGAGGCCCCTGCGCACCATGATCACGCCGCAGGGCGAGATC
GTCCTCGAGGCGCCGACGCCCGCGCCTGCACCCGCTCCCTCGGCGCGCATCTCGCCCATC
CCGTCGCCGTCGCCCGCCCCGGGCGCACCAGGAGGCGCGCCCGTCCCCGTCCACGGGCTC
GAGGGCGCGCCCTCGGCCCAGTGCCCGCTGTGCTCGTCGGCGCTGCGGGCGCTCGGCCCC
GAGGTGCCGTACTCGCACCACGTCAACTCGACCATCGTGTGCCCGTTGACCGGGCGCGTC
GTCGAGGGCGACGGCGGCGAGGGAGGGCAGCTCGTCGCGCTCGTGAGCCGGGTTCGGGGA
GAGGGCAGGGTCTACTCGAAAGAGGGACTCGTCCTCCGAGCGTCGCAGCACCCCGAGGGC
AAGCTCGTCGAGCCCGTCACGGGCGAGGTGTTCGAGTGGGACGATCTCAAGAAGGTCTAC
ATCTCGTGA
>R_glutinis_G00205
ATGCCGTCTACTCGAGACCAGTCCAACTGGCACTCGCTCTCGCTCCGGATCCCTCTCCCC
TCTCCCGACGCAGCCCTCCTCGTAAAGCGCGTCGTCGACGTCGACAAGCCCTTACGGCCA
CGAGAGCTCACCCGCGACCTCACCCTCGAAGGCCACGTCCTCGTCGCCTCCTTCCGCGCC
GCGACCGTCGCTCAAGCCCGTGTCGCCCTCGACCACTTCCTGTCCGACGTCGAGCTCGTC
GTACAGACCATGGACCGCTTTGCGCCCGACGACTCGGCCGCCAACGAGGGGAGCAAGGAG
CCGAGGGCCGACGCGCCGAGCCTCGAGGTTGGGCTCGAGGGCAGCTGGGAGGGCGTCAGG
CAGTGA
>R_glutinis_G05711
ATGGATCAGGCCAAGCTCAAGCAGGCTATTGACGACTGGCTCCGACTCGACCAGAACGAG
ACGACCCGCGCCGAGATCGAGCAGCTCGTCGCCTCGGCCGACACCGCCGAGCTGCACAAG
CGCTTCTCGACGCGCATCGCCTTCGGTACAGCCGGTCTACGTGGCCCTATGCAGGCGGGC
ACGTCGTCTATGAACGACCTCACCATCCTCCAGGCCAGCACGGGCCTCGCCAAGTACGCC
GAGCAGACGGTCGACGGCGCAAAGGAGCGCGGCATCGTCGTCGGCCACGACCACCGGCAC
AACTCGACGCGCTTTGCGCACTTGACGGCGGGCGTGTTCAGGAGGAGAGGCTGGAGGGTC
TACGAGCTCGAGGGGCTCGTGCACACGCCCATGGTGGTCTACTGGGAGAACGCCGTCCAG
ATCATCCCGCCACACGATCACGGCATCGCCGCCGCCATCGACGAGTCGCTCGAGGTCGAC
GCCGAGGCGTGGAACCCGCCTGCGCCGACTGACGGCTGGGCGGGGACCGACGAGCTCGTC
AAGCTGTACCTCGACATGGTCGCGTCCATGTCGCTCCACAAGGAGACCAACTCGACGACG
CCGCTCAAGTTCGCCTACACGGCCATGCACGGCGTCGGCCTCCCCTTTGCGCGCTCCGCC
TTCTCCGCCTTCGACTTCCTCTCCTCCTCCTTCCTCATCGTCCCCGAACAAGCCCACCCC
GACCCCGACTTCCCGACCGTGCGCTTCCCGAACCCGGAGGAAAAGGGCGCGCTCGACCTC
GCCATCGCCCACGCCGACCGCGAGGGCGCCACGGTCGTGCTCGCCAACGACCCGGACGCC
GACCGGTTTTGCGCGGCCGAGAAGGGCGAGGAGGGGAGGTGGACTGTGTTCACGGGCGAC
CAGCTCGGGACGCTGCTCGGGGCTTGGGCGCTCGAGCGGTACAGGGCGAGCGGCGGGCCC
ATCGACAAGCTCGCCATGTGCGCGTCGACCGTCTCGTCCAAGATGCTCGAGTCGATGGCC
AAGAAGGAGGGGTTCCAGTTCCGCGAGACGCTCACCGGGTTCAAGTGGCTCGGGAACGAG
ATGCAGAAGCTCGAGCACGAGGGCCTGTCGCCCGTGTTCGCCTACGAGGAGGCGATCGGG
TTCGCCAACGGCTCGACGATCCGCGACAAGGACGGCGTCTCGGCACTCGCCCTCTTCTGC
GAGTTGGCGACCGTCCTCGCCCGCTCGGGCACGACCCTGTCGGCGCACCTCGACGCGCTG
TACGACCGGTACGGCTTCCACGCGACGTCCAACAGCTACTTCATCAGCCGCGACTCGGCC
GTCACGGACCGCATCTTCTCGCTCCTGCGGTTCGGCAACCCGGACACGGACTCGTCGACC
GCCTCGCCCGCCCAGCTCGCCCTCCCAACCTCGCTCGGCGGCTACCCACTCACGGCCATC
CGCGACCTCACCGTCGGGTTCGACTCGGGCAACCCGCCGTCGTTCGAGCCGACACTGCCG
GTCGACCGCGGCGCGCACATGATCGGGTTCGCGCTCGGGAGCACGAGTGGCGAGGGAGGC
GGAGAGGGCGACGGCGTCGAGGTGGTCGGGACGGTGCGCACGAGCGGGACCGAGCCAAAG
ATCAAGTTCTACCTCGAGGCGCGCGGCGCAGACCGGGCGGCGGTGCGGCGCAAGCTCGAG
CGGGTGCGCGACGCGCTCGGGACCGAGTGGTTGAGGTGGGAGGAGAACGGGCTCGAGAGG
GCGTAG
>R_glutinis_G04126
ATGAGCGCCCCTGAAGCAGCGGAGCCCAACGCCGCCCCCGCACCTGCTCCTCGCCGCATC
CCCGGCCTCTCCGTCCCTTCGACCGCCCCACAGCAGGCGCCCAAGCCCCGCAAGCGCAGC
AGCAAGAACAAGGTCCCGCTCGCGGGTACCCTCGAGTCGTCTACGGCCTCGGGCGTGCAG
GACTCGGGCCTCGACAAGCGCGAGGCGGCCATCGCCGAGGTCCCCGTCGAGGACGACGAC
CTCGTCGTCGAGGACAAGAAGACGAGCGCCGTCGAGGCGTGCCACAAGCGCATCCGCGCC
ACCACCAAGAAGCTCCAACGCATCGAAGGCTACGAGGCCAGCGTCGGCACCCTCAACGCC
GACCAACAGCGTGCGATCCAGGGCAAGCCTGCGCTCGAGGCCGTCGCTCGTGAGCTCAAC
GAGCTGCTCGTCATCCTCAAGGCCGAGGAGGCGCAGGACGAGGAGCGCAACAAGCGCGTC
GCCGCCGTCGAGGAGAAGAAGCAGTCGCGCGCGATCGATGCCGCGGTCCAGGTCGCCAAA
ACCGAGGCGCAGCAGCACCTCTCGCTCCTGTTCCAGTTCCTCCACCTGCACGCCCTGTAC
AACCCGTCCGAGTCGGCCTTTGCGCCGCCCATCCTGCCGCCCATCGTCGCCAACGCGACC
GGCTCGGACGTCGCCGTCGTCCGCATGCTCTTCGACGCCTTCTCGAATGGGCCCCTCCTC
GGCGCCGAGGACGGCGCGCTCGAGCGCCTCGCCAAGATCTTCGACGCTCGTGCCGAGGAG
GTCCTGCCGGGCACCGGCGTCACGTACGGCCGCGTTCGCGAGCTCGTCCACGGCCTCACG
GCGCCGCCCGAGGCCGCCCCCGCCGCGCCCGAGTCGAGCGACGTCGCCGCCAACCAGACG
GTCGAGGACCTCGTCGCTCAGTCGAACGAGCCCGCCGGCAAGGCCGACTCGGTCGTCGCG
CTCGTCGACGGCGCGACCGAGGAGGTGCACCCGCCCGTCCCGCAGTCGTCGGCGCCTGCC
CCGCCCTCGTTCATCCAGCCGTCCGAGGTCGAGGTCGGCACCGCGCCGCAGGACGTCGCG
ACGCCGCCGGCCGACGAGAAGGTGCAGCACTGGGCGCAGGACATCGCGCTCGAGGCGCAG
GCTCCTCCCCCGAGCGGGCCGAGCACGCCCGCCCCGGACGCCAACTTCGGCCGCGACACG
CCGTCGACCTCGGTCCCGACGACGCCTACCTCGATCGCTGCACCGCCGATCGCGCCCAAC
GGCTTCGCCCACCTCGAGCAGCCCCAGCCGCAGTCGCACCAGCAGTCGCAGCCGACGCTC
GACTGGGCCGCCGAGGACGACGGCGACGGTGGCCTGCCGCACCTTGACGAGCTCGCGCCG
CCCGTCCCTGTCGTCAGCCTCCCTGCGCCGTCGTCGACGGCCGCTCAGCCGGGCACCCCG
GCCGGCTCGTCGGACGGGTTCCAGCCTGCCCGCCAGCCTCGCCGCGCGGGCAGCGGCGCC
GGCGGCGCGCCTCGCGGTCACCGCGGCGGCAGGGGTGGAGGAGGCTTCTTCCGCGGCGCT
CGCCGTGGCGGACCCGGCGGACCCGGCGGCGAGGGCCGCAGCGAGTCGTTCCAGCGCCGC
GAGGGCGGCCAGCACGAGGGAGCGCAGCAGGAGGGCGGGCAGCAGCAGCAGCAGCGTGGC
CCGAGGCCTCCTCGCTTCGAGCACCGCGGCGAGAGCGGCGCCGGCAACGGCGAGGGCAAG
CCGTACGGCGGGCCGACTGGAAGGGGCGGCAGGGGTCGCGGCGGTGGGGCTCGTGGGCGC
GGCGGTCGCGGCGGTGCCAACGGTAACGGCGTGCCGCAGGGTGCGGGTACTGCTGCGGGT
GCCGCTGCTGGGCAGGCGGCGCCGGCGGCGAGCGCTTAG
>R_glutinis_G04267
ATGGCTTCAACCGCGGGCACCGTCTCGCCCACCCTCTCGTCGTCCCACTCGGACCCGGCC
TCGCTCACCTCGAGCCTCCTCCGCGCCCGCCCTTATCGGTTCGCGACCCAGTGCGCCACG
GTCGACAACCCGGACCCGCAGCACAAGGACCAGTACGGCTCGTCGAGCGTCCCCATCTAC
CAGACGGCCACTTTCAAGGGCATGGGCGGCACGTACGACTACACTCGCAGCGGCAACCCG
ACCCGCAGCCACCTCGAGCACCACATTGCCAAGATCTCGAACGCGCGCCACGCGTTCGCC
GTCACGTCGGGCATGGGCGCCCTCGACGTCATCTTCCGCCTGTTGAAGCCCGGCGACGAG
ATCATTGCCGGCAACGACCTGTACGGCGGGTCGAACCGCCTCATCGGCTACCTCAAGACG
CACGGCGGCATCACGACGCACCACGTCGACACGACCGACCCCAACTCGCTCGTCGCGCTC
CTGCAGGACCCGAGCCGCAAAGTCGCCATGGTCCTCCTCGAGTCGCCGACCAACCCGCTC
CTGCAGATTGCCGACCTCGAGACGATTGCGCGCCTCGTGCGCGAGCACCGCCCCGAGGCC
CTCGTCGTCGTCGACAACACGATGATGAGCCCGTACCTGTGCCGCCCGCTCGAACTCGGG
TGCGACGTCGTGTACGACTCGGGCACAAAGTACCTCTCGGGCCACCACGACCTCATGGCG
GGCGTCATTACGTGCGACCGCGACGACGTGGCAAAGGGCATCGCGTTCACCATCAACTCG
ATCGGCAACGGCCTGTCGCCGTTCGACGCGTTCCTCCTCCTGCGCGGCGTCAAGACGCTC
TCGCTCCGCATCGACAAGCAGCAGGCCAACTCGGTCCTCATCGCCCAGTACCTCGACGCG
CTCGGGTTCAAGGTCAACTACCCGGGCTTGCCGTCGCACCGGGGCAAGGCCGTCCACGAC
CGCATCGCGAGCGGGCCGGGCGCCGTCCTCAGCTTTGAGACGGGCGACGTCGCCATGAGC
GAGCGCATCGTCGGCAGCGCGCGCCTGTGGGGGATCAGCGTCAGCTTTGGCTGCATCAAC
TCGCTCATCTCGATGCCGTGCCTCATGTCCCACGCCTCGATCGACCCGGCCGTCCGCGCC
GCGCGCAACCTCCCCGAGGACCTGATCCGCCTGTGCGTCGGCATCGAAGACCCGCAGGAC
CTCCTCGACGACCTCGAGGCGGCCCTCCTCGAGGCGGGCGCCGTGCGCGTCGTCGACGAG
GCCGGCGCGCGCGCGACGCTCGAGCGCGTGCGCCCGCAGAGTGAGGGCGAGGCGGCGGCG
GTCGAGCTCAAGGCGGCGCGAGGGCAGGAGAGGGTCACGGCCGGGAGGCCCCAGGTCGAG
CGCGTCATGACGAGCGCGCCGGGCAAGGTCATCCTGTTTGGCGAGCACGCTGTCGTGCAC
GGTGTCACGGCCATCGCAGGCGCGATCGACCTGCGGTGCTACTGCCTCGCCGAGGCGCGC
TCGGACGGCCAGTTGTCAATTGACCTCCCCGACCTCGGCTACTCGCAATCGTGGGACCTG
TCGACGCTCCCGTGGCACCTCGTCGACCCGGCCCTCACGTCGTCGTCGTCGTCGGTCGCG
GCGTTCCTCAAGACGGGCCCCAAGCCCGACCACGCCCCGTCGACCGAGCTCCTCACGCTC
CTCGCCAACCAGTTTGTGCACCAGGACCAGCTCAAGGCGGTCCAGGCCGCACAAGCGTTC
CTGTACCTGTACATGCACCTCGCGGCCGCGCACGGCGGCCCGCGCACGGCGCAGAGCTTC
ACGGTCAGGTCCGGGTTGCCGATCTCGGCCGGGCTCGGCAGCAGCGCCGCGTACTCGGTC
GCCCTGTCGAGCGCGCTCCTGTACTCGCACGGCGTCCTCCCGCTCCCGTCGTCGAGCGCG
TCGTCGTCGGGCGATGGCAAGATCGACCGCGCGCACGCCGACCTCGTCAACGCGCACGCG
TTCCTCGCCGAAAAGGTGATCCACGGCACGCCGTCCGGCATCGACAACACGGTCGCGACG
CTCGGTGGCGCGGTCGCGTTCCGCCGCGCCGTCAAGGGCCGCGAGGGGAGGCTCGACGTC
ATCGAGCCGCAGGAGGGGAGGGGGATCCGGTTCCTGTTGACCGACACAAAGGTGGCGAGG
GACACCAAGACGCTCGTGGCGGGCGTCGCGAGGAGGAAGCTCGAGGAGCCCGACACGATC
AACCCGCTGTTCGACTCGATCCAGCGCATCAGCGACTCGGCCCACGCGCTCCTCACCTCG
TCGTCGGTCGACCGCGCGTCGCAGCTCGCCGACCTCGCCCAGCTCGTCGACCAGAACCAC
GCGCACCTCGTGTCGCTCGGTGTCGGCCATGCGGCGCTCGAGGCCGTGAGGAGCACGACG
AGGGGAGAGCCTTGGGGCTTGGCGACCAAGTTGACGGGCGCGGGTGGGGGTGGGTGCGCG
GTCACGGTCGTGCCGGATGACTTCTCGGACGACTCGCTCGCGTCGCTCCGCTCGGCGCTC
GCCGCGTCCGGGTTCGAGACCTACTCGACGACGGTCGGCGGCCGCGGGTTCGGCGTCGTC
GCCGTCCCCGGTGCGAGCGCCGAGGTCGACGAGGCCGAGGGCGGCGCAGAGCGCAGCAAG
GTGCCCGAGCGGAGGAGGTTCGACGAGTGCGCCGGCGAGGAGCTCGCGAGGTGGGCCGAG
GGCGTCGAGGGGTGGGTGCGGGCGTAG
>R_glutinis_G01600
ATGCTTCTCCGCCGCACTGCTCCTTCCAGCGGCCTCCTGTTCCGCCCAGTCTTCGCCCAG
CTTCTCTCACGCCCCATGGCTACCACCACCGCCGCCGCACAACGCCGCCAACCCGCCACA
CCCGAAGCCCTCGACTCGCTCACCTCGAGCGGGTGGACCATCGCCAACTCGACAGCGGCG
GGCCAGGAGGGACAGCGATTGAGCCGAGACTTCCGCTTCAAGGACTTCAGCGAGGCGTGG
GGCTTCATGAGTCGTGTCGCGCTCGCTGCCGAGAAGCTCAACCATCATCCAGAGTGGTTC
AACGTGTACAACCGCGTCTCGGTCGCCCTCACGACGCACGACAAGGGCAACTCGTTGACC
GCGCTCGACGTCAAGCTCGCCGAGCGCATCAACAAGATCCTGGGCGAGTCGAGCGGCATT
CGCCCTTCACGATCACCTCGAGCTGCTTCCCTGTCGACCAAGTGCGGCCAGGAGCAAGAC
CAGCCGGAGCAAGAGCGGTACACGGCGCAAGTGTGCAAGGCGGTCTCCTCGTCCAGCTCG
CGACTGCTGTGCCCGACGCGTCAAGCTACGATGCTCGGTCGCTCGCAGAGCACCCGGTTC
GACCACAACCAGGAGAACCCGCACGCGCACCTCCATCACAAGACGCCGGCTCGCGCGGGC
AAGGGCGCTCCCTCGGCGGGCCCAGCTCCCGTGACGGGCGGCAAGGGCGTGTTGCAGCAG
CAGACGGCCAAGTCGGGCAGGGTCCTCGGGGCCAAGGACCGCAACGGGGGCAAGAACGGG
CAGCAAGATCCCTCGACCCTCCTCTTCCCCGCCAAGCCCGGCGCGTCGACCTCGCAGGCG
CAAGCCGGCCCGTCGTACGCTCCTCGCCCTGTACAGCAGCAGTTCAAGACGCCTCTGCCC
AACAAGACGCTCCGCCCGGCGCAAGAGTTGCGCACGCCGGCAACGGCTCTCCGCCCGAGG
CATGCCCCGGCGCTCATGCTCGGCTCGCCCGGCGTGTCGATGGACGTCGACGTCGAGGAG
GATGAGCAGGAGCCGCAGGAGGAGGAGGACAGGGAGGTCGAGTACGCTGGACCGAGTGCG
CGCGACTACGACGAGCCCTACCGCCCCGACTTTCCTGTGCCCGACTTCAAGACGGCGGGC
TTCGGAGCAGCGGTGCGGTCGATGCCGCTCGTGGGCATGGAGGACGCGGCGGATTGGGCA
GAGCAAGACGCGCTCGAGCGCAGCTCCTTCAAGGCCGAGTTCGACGAGGGAGTGAGCGAG
CACACTGCCCTCTCAGCCGCCGCAGCGCCGCAGCCTCTCTTCCCTGCGCCCAAGCGCCGC
GCTCCTCTCGCCGCCAAGCCCGCCAACACGTCCTCCTTGGGCTCGAGCGTCAACGGGCGC
GCGCGCGGCCCTGCGGCGTCACTCGCCGGTTCGAGCGCGGCCGGCTCGGCTCGCAAAGCT
CCGGCCGGCTCCGCCTTCGCTCCTCGTCGCCCTCTCGGCGCGCCGACGTCGGCGACCACG
CCCGGCTCGACTGCGTCGTCGAAGGCGCCGGTGCGCGGCGGGACGCAGCCGCCGCCGAGG
CTCGGCCCGATGACGACCAAGCCCGGCTCGTCGAGCGCGACCAAGGCGACCTCGTCCTCC
TCACTCGGCACGAGCCGCCCTCTCCTCGCCCGCGCTCCCTCGACCTCGTCCTCCCTCCTA
GGCTCGAGCGTCGCTCGCCCTCGCCCACCGCCTCTCGCCCTCCCCCTCTCCCGTCCCGCC
TCGGCCTCGTCCCTGCGCTCAGCCAACTCGACCTCGGCCGCCCCGCTCTCGCCTGCGCAA
GTCGCCGCACGGCGCAAGGCCGACGAGCAGGCCGCCGAGCGTGAGCTCGGCGCGTTCGGG
CTCGTCGATGACGACGGCGTCGACCTCGCGGTCGATGCCGGGGCGTTCCAGTTCGGCGAC
GAGGAGAGCTTCAAGCTCGACCTCGACCTCGAGCTGTGA
>R_glutinis_G05960
ATGCCTCTACCAGTACAGCAGACGCCGCTGTGGGCGCAGCGCGCTTCTGCCCGCCCTTCT
CGCCTCGCGACCGCGATCCCCCTCGCCCTCTCGTTCTCGCTCCTGTTCAACCTCGGCATC
CTCACGACCTTCGCCCTCTTGATCCTGCTCCTCCCTTTCGCCTACATCGGTCCGACCCGC
CTCGCCTACCTCCGCACGGGCAAGGGCACGTTTGGCCGCCTCCTCGTCTTCGTCCTCGGC
CTCTTCTCGCCGACCGAGCTGGTCCTCAGTGCGGGCGAGGGCGTGCGGCCAGACTGGGTC
GAGCGCGGTCCTGATGGTCGGGCCGTCAAGCTGAACCTGCCGGCCAAGGGCCTCTGGATG
TCGAACCACACGACGCTTGCCGACTGGCTGTACCTGTGGTCGTTCGCCTACCTGTCGGGC
CACTCGAACGCGCTCTACATCGCCCTCAAGGCGTCGCTGCGCCGCATCCCCATCATCGGC
TGGGCGTGCCACCTCTTTGGGTTCGCCTTCCTCGAGCGCAAGTGGGCCGAGGACCGCCAG
CCGTTCGCGCTGCAGCTCGATCGCATCGCGCGCGAGACGAACCGCGGCGGCGACGACGAG
AAGATGGCGTTCCTCCTGTTCCCCGAGGGCACGATCGTGACCGAGAACACGAGGGGCATC
TCGCAGCGCTTTGCCGACAAGTCGGGCGTCGCCGACTTCAAGTACCTCCTCCTCCCGCGC
TCGACCGGCCTCTTCTTCGCGTTGCGCAACCTCGCGCGCTCCATCCCGACCCTCCACCTC
GTCGACCTCACCGTCGGCTACCCTCTCCCTCGCTCCTCAACCGCCAAACCCGCCTCGCCG
CAGTACGCGAGCGACTTCTACACCCTCCCCTCGATCCTCCTCCAGGGCATCCCGCCGCCC
GAGCTCCACCTGCACGTGCGCGCATTCGCGCTCGCCGACATCCCGCTGGGCGACCTGTCG
CGCTCGAGCGCCGCTAAGGACGAGGATGAGGACGGCACGCCCGAGGAGCGACTGGCGTTT
GAGCGCTGGCTGCGCGAGCGGTGGGCCGAGAAGGACCAGCTCGTCGAGCGGTTCCGCACC
CGGGGCACGTTTGTCACGCCGGTCACGTCGAGCAGGAGCGGGAGCAGGGGCGTCGAGGAC
GAGAGCGACGACGACGAGGAGGACGAGCGCCGAGCGGGCGAGGTCGCCTGGCGGGTCGGC
CTGCGCGAGCCGGCGTGGGAGGTGCCCGCCGCCTTCTCCTTCTTCCTCCCCTTCATCGTC
CTCTTTGCGCTGTATCATTGGCGGCGGGCGCTCGGCGCGCTCGTGCTCGGCGCGGTTCTC
GGGCGACGAGGAGAGGGCGAACTCGAGGGCGGGTGGGAGGACGAGATCGTTGGGAGGGAC
TGCCCGTGTGGACGGATGGGGCATGGTGCGACGGTGGACAAGCTTGCGGGCGAGCTGTAG

>R_glutinis_G00426
ATGACCTCGACAGTGCAGTACGTGCCGCTGCACCCGACCAGCGGCTCGTCCTCGCGGTCC
TCGCGCCGCCTCGACCACGACCTCGCTCGACCCGCCCGACGCCCCTGCGCCCGCTTCAGC
CTCAAGAGCAGCGCGGCAGCAATCGCCAGCACCCTCCTCTTTGTCGCCCTCGTCGGCTAC
GCCCGCTCGCCGTCGCGCTCGGAGCGGGAGCTGCGGCTGCTCGAGGTCGGCGTCGAGCCG
GACGAGAGCTTTGCCGACCTCTGGCGCCTCGCGCAGAGCGGGTGGCGGCCTTTCACGCCG
CAGGAGGGGCAATCGACGAGGGACGATGACTTGGTGAGCTGGGCCGAGCGGGTCGAGGCC
GGGTGCGCGGTCGAGTGGGTCGAGCAGGGTCGGCTGTGCGAGGAGCTCGGCGGGAGGTAC
GGTCACGAGCAGGTGGACCTCGTGTGGACGTGGACGAATGGGTCGGACCCGTTGCTGCGA
CGGTGGCGGGCCGAGGTCACGGGCACGCTCGCGGGACGAGTCCGGCCAGGCGTAGCCAGG
GTCCGCGACCGCAAGGCGTCGCACCACTTTCGCGAGCACGACGAGCTGCGCTATTCCGTT
CGGTCGGCGCTCGAGGCGTTCGAGCCTCTCGCGCTCGGCAAGCTGCACCTCGTCTCGACC
GACCTGCCGGCCAACTTCCTCCTCGCCGACATCCTCGACCGCGTCCCTGTCGAAAACATC
ACGCGCGTCGTCGATGCCGTGCGCGTCGGGCAGGTGCCCTCGTGGCTCAACCGCTCGGCC
GCCTCGCCAGATCAGCTCGAGGTCCACCACCACTCGTCCTTCTTTGAGAACACGGCCGAC
CTGCCGACCTTCAACTCGCTTAGCATCGAGTCGCAGCTGCCCAACCTGTCGGGCTTGCGC
GAGTTCTTCCTCTACATGAACGACGACACGTTCCTCAACGGCAACATGAGCAGCTCGGAC
GTCGGCGCACCTTTCCTCGGTCCAGCTTTCCGCATCCAGCGTGACCTGCAGGTCGACGCG
CTCGCACCCGGCCTTCTCGGCGGCAGCTCGGACGGCGAGTGGACGAGCCTGCGACACGCC
AACTGGCTCCTCGACCGTCGCTTCGGCACCCGCTCTCGAGCCTACCTCGCGCACATCCCC
AAGACCTTCTCGGCGCCCGTACTGCGCGAGGTCAGCCGCATCTGGCACGACGAGCTCCTC
GAGACGTCTACGTCGCGCTTTCGAGGTCTTCGCGCCGAGTACCAGCTGCCGTTCCTCGCG
ACACACTACACGATCGAGGCGCATCGAGAAGCGCTCCTGCATGCCTTCTTGGTCGCCCGC
AGCGACCGGGACCTCGACGGCGAGCTCTCGCTCGACGAGCGGCGGCGGCTCCTCTCGGAG
CTCGGCTTCGGCGTCGAGCAGCAGGACGAGGCGGCGCAGGTCGTGCAGGTGCGGCTGCCC
CGCCGACGACCGGTGAGCGACCTCCTGTCGCAGCTCGACCGCGCCGGGATCGAGCGAGCC
GGCGCGACCGAGGTCGCCTTCTCGTCGACTGACGGTCACGGCATGATCCGCCGCGAGGAG
CAGGTCGCGCGTGGGCACCGCTCGACGCTCATCCGCCCCGTCCTCGCCGTCAACGCGTCG
GCCGAGGAGGCGGCGCAGCCGATCTGCAGCATCGACCTCGCGACGTGCTTCGGCGCCGCC
TTTCTCTCGTCGACCACGGCGAGCAAGACGGTCGACGTCCTGCGGCGAGCGGCGTACGAG
ATGCCGGCGTGTGGCGACTGTATCGTCCTCGCCCTCGTCGGCAAGAGCGGCTCGTCGGGG
CTCTCGGCCTTCCTCCCCTCCTGCCCATCCTCTTCCGCGCCACCTTCATCCTCTCCATCG
GCCCCCATCGCCATCGTCTCACTCGCCAAGCGCTTCGCCGACGTCGCCCTCGCCGTCGAC
GCACGGTCCTCCTCGTCGCCGACCTGCGCCTCGGCCCGAGCACTCGCCGTGCGGCGCATC
CTCCGCTACTCGTACACGCTCGGCGAGTCGAGCTCTCAGTTCGTCGGCATGCGGCAGGCC
GTGCCCGTGCCGTTCCTGCTGCGCCGACCCGGCTGGGTCACCGAGACGTCCCTCCCGGCC
TTCCTCACCCTCAACGACGACTTTGCGACGCCCGAGGTGTCGCGACTCGCCGACGAGCAC
CTGCATCGCTGGTTCGAGCAGACCTGGCCCGACCCGACGCCTTTCGAGAAGGTCGCTCTC
GCTCGGACCTCGATATAG
>R_glutinis_G01390
ATGCTCCGCTCCGCCCTGCGCTCGTTCTCGTCCTCCCTCCCCTCCACCACCACCCGCCGC
ACCTTCAGCCGCTCAGCCATCATGTCGGTCCCTATCCCCAACGACTTTAACAAGGACCTC
TATGTCCCGCTCGCCCAGGCCGACCCGGAGATCCAGGCGCTCGTCGACCGCGAGACCTAC
CGCCAGTTCCGCGGTCTCGAGCTCATCGCCTCGGAGAACCTGACCTCGCTCGCCGTCATG
GAGGCCAACGGCTCGATCTTCACGAACAAGTACTCGGAGGGTCTTCCCGGCGCGCGCTAC
TACGGCGGCAACGAGGTCGTCGACGAGCTCGAGGTCCTGTGCCAGAAGCGCGCGCTCGAG
GCGTTCCACCTCGAGGGCAAGACGTGGGGCGTCAACGTCCAGCCGTACTCGGGCTCGACG
GCCAACTTTGCCGCGTTCACGGCCCTTATCCAGCCGCACGACCGCATCATGGGCCTCGAG
CTCGCTCACGGCGGCCACCTCACGCACGGCGCCTTCACCCCGAAGCGCAAGATCTCGGCG
TCGTCGATCTACTTTGAGCCGCTCCCGTACCAGGTCGACCCCGTCACGGGCCTCATCGAC
TACGACGCGCTCGAGAAGAACGTCAAGCTCTTCAAGCCGAGGATCATCATCTGCGGTGCG
TCCGCGTACCCCAGGGATTGGGACTACGCCCGCCTCCGTGCCCTCGCCGACATCAACGGC
TCGTACCTCATGATGGACATGGCGCACATCTCGGGCCTCGTCGCCGCCCAGGTCCAGAAC
GACCCGTTCGAGCACTGCGACATCGTCTGCACGACCACCCACAAGACGCTGCGTGGTCCG
CGTGCCGGCCTCATCTTTTTCCGCAAGGACAAGGAGGCCGACCTCGAGAAGCGCATCAAC
GACGCCGTCTTCCCGGCGTGCCAGGGCGGCCCGCACAACAACACGATTGCCGGCATCGCC
GTCGCGCTCAAGCAGGCAGCGACGCCGGCCTTCCGCGAGTACGCGTCGCAGGTCATCAAG
AACACGCAGACGATCGGCGAGGAGCTCGTCAAGCACGACTACAAGCTCCAGACGGACGGC
ACCGACAACCACCTCGTCCTGTGGGACCTTCGCCCTCTCGGCCTGACCGGGTCCAAGATT
GAGAAGATCTGCGACCTGGCGCACATCACGCTCAACAAGAACTCGGTGCCCGGCGACAAG
TCGGCGGCGACGCCCGGCGGCGTCCGGATCGGGTCCAACTCGCTCACGTCGCGGTCCATG
TTTGAGCCCGAGATGCGCACCGTCGCCGACTTCCTGCACCGCGCCGTCCAGATTGGCCTC
CAGGCGCAGAACGAGGCCGGCTCCAAGCTCCTCAAGGACTTTGTCGCCCGCCTCCAGGGC
GACGGCGAGGCGGCAAAGGCGCTCGCCCAGCTCACCAAGGACGTGCACGAGTTTGCCGAG
CGCTTCCCGCTCCCCGGCGTCCCCGACTCGGCAACGATCAAGCGCGTCGAGTAG
>R_glutinis_G03456
ATGAACCACGTCGAGCACCCGTCAAACGAGGCCGTCAACACGTACGAGGACCCGGTCGTC
GCTGGCGCTGATGAGCACTTGAACGGCAGTACTACACCGACTATCGAGCCCGCCGGCGCT
GGTTCCGTGTTGTCGTCCTCCTCGCAGCCTGGTCGAGGTCTGCCCGACGAGATCATCGAC
CTCATCCTCGCTCAGAGCGTCCTCAAGCCGGCCGACCACGGCCGCTGTGCCTTCGTCTCG
CGCTCGTTCGGCAAGGTTGCGCACGACAAGCTCTACGACAACGCCTTCATCTTTATCAGC
CACACCGATCCTGCCGACGCGAGGTCCCTGGGTGACGTCTGCGCCAAGCCGGTCGACGAG
TGGCAACGACTTGCGCGGCCAAACGTGCGCGCGAGCGTGCGCGCTCTGCGCATCGGCTTC
ATCGTCGAGTACGACGTCGACGACCCAAACGACGCGTCTCTGCAGCTGCCGGGCATCAAG
CTCGGCTGCGGCGCGCTTGCCCGACTCGTCGCCGAGCTGCCCCTCCTCGTCGACCTCCAC
CTCGCCTCGACGTACGGCGAGAAGCCGAACAAGCTCGACTTCGGCGACCTGAAAGGCTTG
CGTCGCCTGTCGATGGATCGGCTGCACCAGGCCATCGTCGCCTCGGCGCCCAACCTCGAC
CGGCTCATCACCGAGCTTGACCCCGAGACGGAATTCGCGCCGGCCGTGCCCCAGCTTCGA
CACCTGCGCAAGCTCCGCATCACGTCGATCGACTCCCGCCTCGTCCTCGACGCGCTCGTC
GCCCGCCTCGAGTGGCTGGCCCCGCCGTCGCTCGAGGTGCTCGAGATGCCCCTCGCGTCG
ACCTCGGCCGCCCTCCTCCTCCCCTTCCTCGAGCGGCATGTATCGCGCGAGCACCAGCTG
CGCGAGGTCGTCCTTCGAGGCGGCATGCACACGCCATGTTGGGCGGCGGGCGATCGCGAG
GCGTTGCGCAAGCTCGGGCAGGAGCACGGCTTTCGAGCTTCGGGTCCGGGTCTGTAG
>R_glutinis_G06210
ATGCTCGCACGCCTCGCCTCGCTAGCGTCCCTCGCCGCAGCGCTCCACCTCGCGTTCGCC
TCGCCGCTTCCCCTCACCCGCCGGACCGACCCGTCCGAACCGCCTCCCGTCGTCGACCTC
GGCTATGCGCAGTACCAAGGCGTCCTGAACGCGACCTACGGCATGTACGAGTGGCGCGGC
ATCCGGTACGCGACGGCCGAGCGCTTCCAGGCTCCGAGGACGCCGTCGAAGAACTCGAGC
GCCTCGAGCCCGATCCTCGCCGACAAGTTCGGGGACGTGTGCTACATCTCCCAGGTCGGC
GCCAACACGACAAAGCAAGGCGTCCTGACCGACGAGGCGACCGTGCCATCAGCAACGACG
TCGGAGGACTGCCTCTTTTTAAATGTCGTCGCGCCGGCGGGTTCGTGCGAGGGTGCAGGT
CTTCCTGTCGTCGTCTACATCCACGGTGGAGGTTACGGTTTTGGCTCGGCGCAGATCCAG
TTCGAGGAGTTCCTCCAGCACATCGGCAACAAGGTCGTCCTCGTCTCGATCCAGTACCGC
CTCGGTCCCTTTGGCTTCCTCGCCGGGAGCGAGGTCGTCAAGAACGGCGCTACCAACCAG
GGCCTGCTCGACCAGCAACACGCTCTGCGGTGGGTCCAGGACCACATCTACAAGTTTGGC
GGCGACTCGGACCACGTCACGATCTGGGGCGAGTCGGCGGGAGCTGGGAGCGTCCTCAAC
CAGGTCATTGCCAATGGCGGCAACACGGTCAAAGCTCTCGGGCTCAAGAAGCCGCTCTTC
AAGGCCGCTTTCGGCGCGTCGGTGTTCCTCCCGCTTCAAGTTGAGGCGACCTCGTCGTGG
GCCCAGTCGAGGTACGACGACCTCGTCGCCGCGACCAACTGCACGAGCAGCGGCAACTCG
ACGTTCAGCTGCCTCGAGTCGGTCGACGCCGACACACTCGCCGCTGCGGGCGACCGCCTG
TCGCAGGCGACGCCGTTCGGCTTCTGGCTCTACGTCCCCGTCGTTGACGGCACCTTCTTG
ACGAAGCGCGCGTCGGTCCTGCTCGAGCAGGGTCAGGAGAACCTCAACGGCGACATCTTC
TACGGCAACAACAACGCCGACGAGGGCTTCATCTTTACCGACCCGACGCTGCAGAACGAC
ACGACAACGTCGCCCGGGTCGCTCAAGGCGCAGTTCGACTCGACGCTCGCTGGCCTCTTC
CCCCTCCTCACGGCCGAGGAGCGCCAGTCGGTCGCTCAGCAGTATCCCGCCTCGGGGGCG
CCGTCGTCAAAGGGCAACACGTTCACGCGCATCTCGACCATCATCGCCGACTCGACCTTT
GTTTGTCCCACCTATTGGTCCGTTGAGTCGTTCGGCTCGTCGGCGTACAAAAGCCGCTTT
GCGTACGGGCCGGCCACGCACGCTTTCGACCTCGGGTACTACCTCGACGAGCTGTGGACG
GGCACCAAGTCGGTCTCGTCGGTCCAGTCGTTCACCGGCGCCATCGGCGGCTTCGTACGG
GACTACAACCCGAACGACAACCCGGCCAACGCGACGATCAACCCGTCGTGGCCGAGTTTC
GACTCGGGCGAGGAGATGCTCTTCAACCTGACGGAGCCGATGAACCTCCTCTCGGCCGCC
GACCCGCGCATCATCGAGACGTCGAGCCTCAAGGCGTTCGGCTCGGAGCAGACGTCGAGG
TGCGACTTCTGGCGCGGGTCCATCTCGAAGAATGCCGGACTCTGA
>R_glutinis_G06177
ATGCCTCCCGCTCCAGCACGCGCAAAGCGCCTCGCTCGCGAACTCCAAGAGTGCCGCAAA
GACGACGACATCGACGTCGTCCAAGTCGGCGACTCGATCGACCACTTCCTCGGCTCGTTC
AACGGGCCTACAGGCACCGCGTACGAGCGCGGCCGGTTCGAGGTCGACATTGTCGCGCCC
GACCGCTACCCGTTCGAGCCCCTCAAGGTCAAGTTCATCACAAAGCGCACCCAGGTCTAC
CACCCGAACATCTCGTCCGCGTCGGGCTACATCTGCCTCGACATCCTCAACAAGTCGTGG
TCGCCCGTCTACACCCTCCGCACGTGCCTCGTCTCGCTCCAGGCGCTCCTGTCGTCCCCC
GAGCCGACCGACCCGCAAGACGCCGAGGTCGTGCGTCGCGTCGCCCGCTCTCTCTCGCCT
TCCCTCCCTCCCTCGGTGCGCCGCGCCGGTCGGCCACAGCGCTCCAAACCTGACTCGCCC
CCCTCTCCCTGCGCCTGCGCCTGCGCCCGAGCGCAGGCAAAGCACTACCTGACGGACCGC
AAGAGCTTTGAGGCGACGGCAAAGTTCTGGACAGAGTCCTACGCCACCCCGCGACCCCCG
TCGACGACGCGCACCCCCGCGCCCGCGCCTGACGCTCCTTCGACCACATCGCGATCGCGA
TCGAGCAGCCGTCGGCGAGGAGGAGGAGGCGCACCGGGCTCGGCGGGGAGGGCGAGCGAC
GAGGAGCGGAAGGACGAGGGACGCGCGGCGAGGAGGAGGAGAGTGGCGCAGGAGCAGGAG
GAGGAGGAGGAGGAGGGGCACAGGGAGGAGGAAAAGGAGGAGCGCACGGACGGGCCAAAG
ACGCTCGCGAGGCTGGCGGGGTTGGATTATAGGGACGTGCAGGCCTTCTCCGACATGGGC
TTCCCCCCCGAGCGCGTCGTCGACACGCTCAAGTTCCTCAACTACCGCGACGGCAACAAG
GCCAATGTCGGGGAGGAGGCCGTCGTGGTGCGGTTGATGGGCTGA
>R_glutinis_G02222
ATGTTCCCCAAGCCTCAGCTCCTCCGCCCTGCCACCTCGGCCCTCGCTGGCCAGGCGCGC
ACCGCGACCACGCTCGGCGTCAACATCTCGAGGCCCACCCCGGTCGTCCCCACCAAGTAC
GGCGGCGTCTACTCGGTCACCCTCATCCCCGGTGACGGCGTCGGCAAGGAGATTACCCAG
TCGGTCGAGGAGATCTTCGAGCACGCCAACGTCCCGGTCGAGTTTGAGAAGTTCAACGTC
TCGGGCGACACGACCGAGGATGCGGCTCTCTTCAAGCGCTCGATGGACTCGCTCCGGAGG
AACAAGGTCGGCCTCAAGGGCATCCTCTACACCCCGGTCGAGCGCTCGGGGCACACGTCG
TGGAACGTCGCCATGCGCCAGCAGCTCGACATTTACGCGTCGGTCGTCCTGTGCAAGTCG
GTGCCCGGGTTCCCGACCCGCCACCGCGACGTCGACTTTGCCATCATCCGCGAGAACACC
GAGGGCGAGTACTCGGGGCTCGAGCACCAGTCGTCGCCCGGCGTCGTCGAGTCGCTCAAG
ATCATGACGCGCCACAAGACGGAGCGCATCGCGCGCTTTGCGTTCGACTTTGCCATCAAG
AACGGCCGCAAGCACGTCACGGCCGTCCACAAGGCCAACATCATGAAGCTCGGCGACGGC
CTCTTCCTCAACACGTGCCGCCGCGTTGCCGAGGAGTACAAGGACTCGGGCATCACCTTC
TCCGACATGATCGTCGACAACACGTCGATGCAGCTCGTCAACCGCCCGCAGCAGTTCGAC
GTCATGGTCATGCCCAACCTGTACGGCTCGATCGTGTCCAACATCGGCGCCGCGCTCGTC
GGCGGCCCGGGCATCGTCCCCGGCGCCAACATCGGGCGCGAGTACGCCCTCTTTGAGCCG
GGCTGCCGTCACGTCGCGAAGGACATCGAGGGCCAGGACGTCGCCAACCCGAGTGCGATG
CTCCTCTCGGCGGCGATGATGCTCCGCCACCTCGGCCTCGACGCGCACGCCAACAACATC
GCCGCGGCGACGTACGGCGTCATCGAGGCGGGCAAGATCCGCACGCCGGACATGGGCGGC
AAGAACTCGACGACCGACTTCACCCAGGCCGTCATGAAGGCGCTCAAGTAG
>R_glutinis_G01638
ATGCCCGACCGCGCCACGGCTCAGCTGCCCGCGACCGCCCAGTGGTACCCGCTCAAGGCC
CACGCCGTCCTCCCCGCCCCGCTCGCCCGCGACCCTCTCCACCCGGCCTGCTACAGCTAC
AGCCTCGCCACGGGCGCACTCGTCGCACCACTCGACCCGACCAAACCCTTTGTCGCCCAC
CACCCCGACTTTGTCGCCCTCCTCGGGCCCGACCCGTCCCTCGAGGTCGTCGCCGCCCAC
GACGATTACCCGCTCTTCCACGAGGCCGGCATCTGGCTCGACAGCACCGACGAGGTCGTC
TTCACCGCCAACTGCAACCCCGACTTCCGCAACCAGCTCGGCAAGCTCCGCCTCGATGGC
GCCCGCCCCGTCGGCAGCAGCTGGGACGTCGTCGAGCCCGAGCCCGCACCAGGCGCACAA
GCCTCGGTCGTCGCCATCAACGGCGGCACCCTGTTCGGCGACGAGCTCCTCCTGTGCTGC
CAGGGCACCGACACCGTTCCCTCGTCCCTCTCGCTCGTGTCGCCCTCGCCCCCCCACATG
TCGCGCCCGATCCTCAACAACCTCCACGGCCGCCCGTTCAACGCCATCAACGACGTCGTC
GTCCTCCCTCCCTTCCCGCACCCGACCGACCGCGTCGACCTCCACGGCGAGGCCGCCACG
ACCATCTGGTTCACCGACCCGACGTACGCCTACATGCAGCGTTCGCCCGGGTACAAGAAC
CACCCGCCGCAGCTCCCGAACCAGGTCTACTGCTTCTCGCCCACGACGGGCGAGGTCCGC
TGCGTCGCCGACGGATTCGCCATGCCCAATGGCATCTGCTTCAACCACGCCGGCTCGCTG
TGCTACATCACCGACACGGGCATGATTGCCGGCGACGGCTCGATCCACCCGCAGCGCCCT
TCGACCATCTACGTGTACGACGTTGTGCGGCCCGACCCGGCGCGAGGCGAGGACGCGCAC
TGGGGACCGCGGCTCGAAGGCAGGAGGGTGTTCGCCTATGTCGACTGCGGCGTGCCGGAC
GGCATCAAGACGGACAAGGCGGGCAACGTCTACTCGGGCGTGGGCGACGGTGTCGCCATC
TGGAACCAGTACGGCACCCTCCTCGGCAAGATCACCCTCTTCCCCTCGTCGCCCGCCGTC
CTCCCCTCGTCCCTCCCTCGCGCTGCCGCCACCAAGCCCAAGACGCGCTACTGCGCCAAC
TTCTGCCTGTGCCCGGGAGGGCGGCTGTGCATCTTGGCCGAGGACAGGGTGTACGTGGCG
AGGCTCGACCGGGACAAGGTCCGAGGGAGCCTGCTGCCGGAGCGGGCCTGA
>R_glutinis_G00834
ATGTCGCGGCGACTGCGCCTCCCGCTGCAGCCATGGCTCGCGCGCGCCCAGTCGACGACG
ACTAGGGCTCCACTGCCCTCGCCCATGCAGCGCGAGCTGTTCCGCCGCGTGGCTCAGCCG
GTCGCCGTCATCACCGCCCACATTCCCTCGCCAGCCTCGCCCAGTTCGACAGCGGGCACG
AGCACGGCCAGTGACGAGCCCCAGCACAACCACGGCGCGACGCTGTCGTCGCTCGCGAGC
ATCTCGCTGTCGCCGCCGCTCGTCTCGTTCTCGCTCCGCCTCCCCTCTCGCCTCGCCGCC
TTCCTCTCGACACCGACAGCACCAGCAGCAGCCGGCGCACATCCAGCCGAGCCGACCTTC
CGCGTCCACCTCCTCTCGACCCGCCAAGAGCCGCTCGCGCGAGCGTTCGCGCGGCAGGCC
CCTCTCCCCGCCAAGGCGCAACCCTCTCCCCCTCCCTCATCCTCTCCCTCCGTCCCTTCC
TCCCTGGGCGCACCGCCAGCACCGCCACAAGCATCAACACTGGCGCACTTCGACCCGGCG
CTGTTCGCCGAGCTCGAGCGCACCGGGCTCGGCTCGCTCGACTGCCGAGTCGTCCAGCGT
GTGCCGCTCTCGCCCCTCGGCGCGAGCCAGGCAGGTGCCGGCGTCGAGGAGCAGGGTACC
ATCGACGTTGACGACGAGCAGCCGCGGTCGGAGCTGTTCATCGCGCGCGTCGAGGGCGTG
AGGCTCGGCGAGGCAGAGATGGACGAGGACGAGACGGCGTTGCTCTACTGGGACCAGCAG
TACGCGGGAGCGAGGGCGCTCGAGGCGGATGAGGCAGAAGTGGGTGGACAGAAGTAG
>R_glutinis_G02176
ATGCGGTCATGCTCGTCGCCCGGCCGCCGACTCCTCCCCTCTTCCTCTGTCCGCTCGCCT
CGCTCCTCCGACCAGCTTGAGCAGCGCGTTTTTGTCGCCATGCCGTCAGGCCTCGCTGCC
GACTTCCTCCCGCACGGCGTCGCCCACATCGAGGACCATGGCGCGCCCTCATCGTCTCGC
GCTCCCGGCTCGTCCAAGGGCGTGGCCGCCCTCGCATGGTGGGTCGTCAAGAGCGTGCCG
TGGTACCTGTGGGCCATGGGTGCGCTGTACCTGTACGGCAGGCACGTGCGGGGCAACGGC
AAGCGCGACGAGCGCAACAAGTCGAGGCGCCCTCTTCCCGCGTCCGAGAACGCCCCTCGC
CGTCCTGAGCCGCCCTCGAGGGACGTCGTGTACCGCTCCGGCTCGCCTCTCGCCATGCCG
CGCCCGTCTTCGCCCAACGTCGAGCGCCGGGGCAGCTACCGCCGGTACTCGAACAGCTCG
ATGCCCAACATGGAGGAGCGCCCGCGAGCCAGCTCCGGTTTGAGGAACGCCTACACGCCC
TCGCGCTCGTCGCTCTCGTCGCCTCGTCCTCCTCCTTCTATCGAGCCGCTCCAGCAGGAG
CCGCACGCCTACTCGACCTCGGCCCTCCCGCGCACCAACACCGGCGCCAGTACCTCTGCC
TTGCGCAACGCCTACCCGTCGTCGTCCGCCCCAGTCGTCCCGACCGTCTCGGCCTCGAGG
GCGCAGCAGCGCAAGCGCGCGCACGACGACGACGAGTCGGGCGAGGCCGACAAGCGCTCC
CGTGTCGACGACAACGGCGCGTACGACTTTGCGCAGACGGACGACGACGAGCCGACGAGC
ATGCAGCTCGACACCGACCGCGACGACGAGGCGCACGAGCCCGTCGCCGTCGCCGCGCTC
AATCGTGGCACCAAGCGCCGCGACGCCGCAGGCGACGACGAGGTCGAGTCGAAGCGCACG
CGCACGACGGCGCCTGACGTGTCGGTGCCCGGCTCGTCGCGCGTTCAGCAGCAGAAGGCG
GCGCAGGGCGGCAAGAAGCGCCGCGCGTCCTCGTCGGGCTCGTCGCGCGCCTCGTCGCCG
GCAACGTCGCCGAGGGCCGAGGGCCACCAGCAGAAGAAGAAGAAGGCGCGCAAGGCGGCG
ATCGGGACGGGCAGCGTCCGCGACAAGCGCGCCATCGACGACACGTCGTTCGACGCCGAG
GTCGACGAGGACGCGCTCGAGTTCAACGACGACGACGGCGTGCCCGAGCGCAACGCCGAC
TCGGACGTCGAGTCAGGCGACGAGCGCGAGGCGGCGGCGCGCGAGCAGGAGCACCGCTCG
GCGGACGACGGCAAGCCCGCCGCCGCCGGCCAGGTCAAGCGCTTCCGCTCGCGCCGCGAC
CGCAGCGGGTCCGACAACGACGACCTCATGGGCGACGTCGAACCGGTCTACGGCTCATCC
ACGGCCGCGTCGAGCGCGTCGTCCACGGCGCCCAAGAGCGGCGGCGCCCGCAACGCCCGC
ATCGGCCGCCTCCTCGCCAAGAAGTCGCGCCCTTGGTCCTCGTCGGCCATGACGCCGCAG
CGCGCTCGTGGCGGCGACCGCGACCGCAAGCGCGACGTGTCGCCGACGCCGTCGAACGAG
GACGTCGAGCTCGCCGCCGCCGCCGAGTCGGGCACGCCGCGCAAGCCCGGCGACGAGTGG
ACGTCGTTCGAGGGCGACCGATACCGCATCGACGCCGACGGCACGCAGCGCCGGCTGTGC
GAGCTGCGCGAGAAGCGCCTCAAGTTCCGCATGCCCAAGGACTCGAAGCACCCGGACGCG
AGGGCCACCCACGTCGTCATCGTCGAGCGCTGGTTGACCGCCAAGGAGTACGAGCAGGCG
TTCGAGCACCGCAAGCTCGCGTGGCAGACGACGTTCGAAGAGGAGGCGCGCCAGCAGCGC
ATGCTCGAGGACGAGTCGTCCGCCGCCGCCGCCGCCGGGCCCGACAGCCCTGCCGCCGGC
GCCGTCGCCTCGACCAACGAGCACGAGCGCTCGGTCTACTTCACGCGCGGCGTCGGCACG
CCCCTTCGCGCGTACCGCAACCTCGGCGAGATCCTCGCGCGCCCGGGCTCGGCCGCCGCC
GCTGCCGCGGGCGGTGCGTCGTCGACCTCGGTGCCGGCGAGCCCGCGCGCGTCGCCGCTC
CTCGCCAACGGGCGCATGCGGCTCGCGAGCGGCGCAGGCGCGTCGTCGTCGTCGTCGAGG
GCCGGTACGCCTCGCAGCGCGAGCCGCAAGTGGAGCGAGTACGAGGTCAAGAAGCTGCTC
GAGGGCGAGGAGGCGGCGCGGGCCGAGCGGGAGAAGCGCCGGCTCGGGTACCTCGCCATG
GGCGGCGACCTGTACGAGACCGAGCAGGAGCGCACGGAGCGCGAGGAGAAGGAGCGCAAG
GAGGAGCAGGACAAGAAGGCGCTCGAGCCGGCCAAGATCAAGCTCGCCGACTTTGCCGTC
GCGCCCAAGGAGGACGGCAAGGCCAAGAACGACGACAAGCAGCTCAAGCCCGCCGCACCT
GCGCTCGCCCTCCCCGCACCCACCTCGACCCCGACCACGACCAAGCCCGCCGCGCCCAGC
TTCTTCGGCGCACCTGCCGCATCGACGTCGACCTCGTCTGTCACGCCCGCCGAGCCCAAG
CCGGCCGCCGCCGCCGCTCCCGCCTTTTCCTTCGGCGCGCCGGCCAAGTCGGACGCGCCG
GCCGCTCCCGCCGCCGCGCCCGCCCCGTCGATGCCGCTTTTCGGCGCGGCGCCGAGCGCG
CCTGCGACGAGCGAGAAGAAGCTCGAGCCGTCCAAGCCGGCGTTCTCGTTCGGCGCCCCG
GCCCCGACTGCGCCCGCACCGCCGGCGGCCGAGAAGAAGGACGAGGCGCCCAAGCCCGCC
TTCTCGTTCGGCGCACCGGCGGCGGTCGAGAAGAAGGAGGAGGCGCCGAAGCTGTCGTTC
GGCTTTGGCGCGCCGGCCGCGGCCGCAAAGCCGGTCGAGCCGGCTCCCGCCGCTCCTGCG
CCGTCGCCGTTCGGCGCTCCTGCACCCTCGCCGTTCGGCGCGCCCGCCGCTCCGTCGATC
CCGACGCCCTCGTTCGGCGGCTTTGGTGCGTCGTCGAGCGCAGCGCCCTCGGCGTCGACG
CCGGCGCTCAACTTCGGCTCGACCTCGACGACCAAGCCGGCCGCACCATCGTTCTCGTTC
GGCGCACCTGCCGCCGCACCTTCCTCGTCGGCGACTGCTTCCGCCGCCGCCCCTTCCTTC
TCGTTCAGCGCCGCCTCGGCACCACCTCCAGCCCCGAGCCCGGCCGCCGCCTCGTCGACC
GGCTTCGCGTTCGGCCAGGCGCCCGTCGCCAGCCCCGCCGCCAGCTCGACCTCGGCCGCC
GGCGGCTTCAACTTTGGCGCGCAAGCTCCCGCCGCAGCGCCGTCGTCGGGCTTCGCGTTC
GGCTCGACGCCGGCGAGCCCCGCCGTGTCGGGCACGGGCTCGGCGGGCTTCAACTTTGGC
GCTCAGAGCCCGGCGCCGGCGAGCCCGGCGGGCAGCGGGACGTTCATGTTCGGCCAAGGC
CCGACGTCGGCGCCGGGCGTTCGACGCGGGATCTGCTGGTACGGGTACGAGCGGCGAGGC
GACACCTCGCAGGCTCGCCCGCAGCCGCGCGTCGCGCAGCTCGCCGCACCCGCACCACCT
CGACTCGAGCGACGACAGGCCAACTCGCTCACGTCGATCCAGTCGACCTCGCAAGCCGCC
GCGTCGACCGGGCCCTCGACCGCTCCCGCCGCCACTCCGACCGTGAGCGAGAGCGTGACG
GGCACGGCGAGCGTCCCTTTCTTCTCGGCGCCCGACACGTTCACGCCGACGGCGACGGGG
AGTAGTGCGATCCCTGGCTCCGTCATCACCATCACCAACGGGCCCTACACGAGCGACGTC
TTCACCTACACCGCCGCCGCATCGACCGTGCCGCCGACGGGCAACATCACCAACCCGGCC
GTCGCAGCGTCTGCAGGCGGCGCAGGAGGCAACACGGACCTCGGCGCGAGCCCGACCAAC
CTCCAGATTGCCGGCGCGACGACGTCTCGCTCTCTCGCCTCGGCCGGGACACTCGGCGTC
GCGCTCGTCGCCTCTCTGAGTCTGTTGGTCGGCTGA
>R_glutinis_G02985
ATGAAGCTCCTCAGCCTGCGCTCGCTCGTCAACAAGGTCGACTCGGGCCCGCGCCCGGAC
CCGCCCAACTCGCCGACCGCCTCGTCCTCGCGCCCATCCTCGACAGCCCTCCTGCCCCAA
TCGCTCCCGTCGATCCAGCTGCGTCGCCAGAGGTCGGCGACGGCGCGTGCAGGCCTCCTC
CCGACAAGTCGTCCCACGCCCATCGAGGTCGAGGGCGCCCTCTTCGACGCACCGCTCGTG
TCGAGCCCGCGCAGCCGCAACTCGGACACGCTCGCCGGCGCGTTCGCCAACAGCGCTCTC
GACCAGCCGCCGCTCACGTCGGTGCCGGTCGGGCCGACCCGCTTCGGCTACGGCGACGAG
CCGTACTCGTTCAACGAGACGCCGTCGCTCAAGACCAACCCGTGGACCCGCCTCCTCAAC
TCGTCCCGCCGCTCGTTCCGCAAGCGCGACTCGACCGCGACAGCGCACGGCCCTCCTTCC
TCGCCGAACAATGCCCCGCGCCCCTCGCCCTCGGCAGCCAAGGCGGCATCCGACGCCGCC
ACCGTCGTCGACCCGGCGAGCTCGCCAAAGGGCGGCACGGCCACGAGCGCACCTGCGTCC
CCTTCCACCGCCGTCCGCTCGCTCGACGCCAACAAGTCGCCTCCGCCCGTCGACGGCTTC
CCTCCCCGCCGCATCGACGTCCCGATCACGTCGACGCTCGCCTCCGTCGACGAGACGACC
TCGACGACGACGCCTGCGCTCAACCCGCCTCCCTCGCCCACGACTCGCCGCGCTCGTCGC
GAAGCCGTCATCGACGGGTCGCCCAGTGCCTCGGGAGGCTCGGGCAGCGCAGTCGGTGGT
GGGAGCGGGAGCTCGAGGGGCGAGCGCTCAGCTGTCGACGGCTCGGCAGCAGCCGATGGG
TCGGCGCCGGACGGCTCTGCGCTCGATGGGTCGGCGCTCGATGGGTCGGCGCTCGACGGC
TCGGACCTCGGCAGCTCGAGCAGCGGTCGTCGCCGTCGCCTCGACGGCTCCGTGAGCGGG
CTCGACGGCACGGCCGACGGGAGCGCCAACGAGGTGGGCCGCCGTCGCCTCGACGGCTCG
GTGAGCGGGCTCGACGGCACGGCCGACGGGAGCGCCAACGAGGTGGGCCGCCGTCGCCTC
GACGGCTCGGTGAGCGGGCTCGACGGCACGGCCGACGGGAGCGCCAACGAGGTGGGCCGC
AGCGGCGAGGGCGAGCGCTCGGACGCCGACGACTCGGACGCCGATTTCCAAGACTGGCGG
CGTCGCCCTGCTCCTCCCGGCCGCACGCTCGTCCCGCACACGCTCGCCCAGCAGCAGGCG
CGCGCCGTCCTCCTCGACAGCGAGGGCAGCGCGAGCGGGAGCGGCGGCGCCGGCGAGCGC
GGCTCGTGGCCGCCGACGGGCCTGCACTCGCGCTTCTCGGACTGGACGACGACGGGCACG
ACGTCGTCCGCCTCGGGCGGCCGGTCGCCCGGCGGTCAGGCGCCCGGGATCCCTGCCCCC
GTGCCCGTGCCCGTCTCGATCGACGGCGCGAGGATCCTCCCCCTCGTCCTCCTCGCCGAC
GTGGCGGCGTCGTCCGTTTCGTTCGACCTCGGGCGCTTGTCGCGCGCCAAGGCGTACGAG
TTGAGGAACGTGGGGAGGAGGGCGAGCACGGGCTGA
>R_glutinis_G00944
ATGCTTGTCCTTCACGAGTCTGCGATCGGCCTCGCCCTCTTCAAGGTCAAGGATGGCAAG
CTCGACGACAAGGATCTCCACAAGGCCTTCGAGACCGAGGAGGGCGTCAACAACCTCGTC
AAGCTCCAGGCCATCCACCGCTTCACGTCGACCGCGTCGGCCGTCGAGGACATGACCGCC
ATCGGCGAGGGCAAGCTCTCCAAGAGCCTCAAGAAGTTCCTTACCGACGAGGTTGTCGGC
AACAAGAAGCTCAAGAGCGAGAAGCTCGCCGTCTCGGAGCCCAAGCTGGCGGGTGCCATC
GCCAAGAAGCTCGAGCTCAACGTCGTGTCCGACTCGTCGGTCCAGGACCTGCACCGCGGC
ATCCGCCAGCAGCTGTCGTCGCTCCTCGGCGACATTGACCCGCGCGACCTGTCGACCATG
GAGCTCGGCCTGTCGCACTCGCTGTCGCGCTACAAGCTCAAGTTCTCGCCCGACAAGGTC
GACACGATGATCGTCCAGGCCATTGCCCTCCTCGACGACCTCGACAAGGAGATCAACATC
TACGGCATGCGCGTCAAGGAGTGGTACGGCTGGCACTTCCCCGAGATGGGCAAGATCATC
ACCGAGAACATCACGTACGCCAAGGTCGTCAAGGCCATGGGCTTCCGCACCAACTACAAC
ACGACCGACTTCTCGAGCGTCCTCCCCGAGGAGCTCGAGGAGTCGCTCAAGTCGGCCGCG
GCCGTGTCGATGGGCACCGAGATCTCGGACTCGGACCTCGACCACATCCACCTCCTCGCC
GACCAGGTCATCTCGATCACCCAGTACCGCACCGAGCTGTACGAGTACCTGCGCAACCGC
ATGGCGGCCATCGCGCCCAACCTGACGGCCCTCGTCGGCGAGCTCGTCGGCGCGCGCCTC
ATCGCCCACGCCGGCTCGCTCGTGTCGCTCGCCAAGCAGCCCGCGTCGACCGTCCAGATC
CTCGGCGCCGAGAAGGCCCTGTTCCGCGCCCTCAAGACCAAGCACGACACGCCCAAGTAC
GGCCTCATCTTCCACGCCTCGCTCGTCGGCCAGGCCCCGCAAAAGCTCAAGGGCAAGATG
GCGCGCATGGTGGCGACCAAGGCGTCGCTCTCGATCCGCCTCGACGCGCTCGCCGACGCC
GACACCAAGAGCCAGCCGCTCGACGGCGGCGCGACGATCGGCATCGAGAACCGCGTCAAG
CTCGAGGCGCGCCTGCGCCAGCTCGAGGCCGGCCAGGGCTTCTCGAGCCTGCGCTCGATC
GCAAAGGCCAACGGCGGCGCCGACAAGCAGCAGAAGAAGTTTGAGCTCAAGGGCAACGGC
GCGGGCTACGCGGCGGGCGCCGACGCCGTCGCGCTCGTGCCGACCGGCGTCGAGCCGGGC
ATTGGTGGCGACGAGGGCGTCGAGGTCATGAAGGTCGACGCGCCTGTCGCGGGCGAGGAC
GACGAGGCGCGTCGCAAGCGCGAGAAGAAGGAGAAGAAGGAGCGCAGGAAGTCGGAGAAG
GGCGGCGAGGACGAGGACGAGGCGGCCAAGGCCGAGCGCAAGCGCCTCAAGAAGCTCGCC
AAGGAGGCGGCAAAGGGCGAGGGCGCCGAGGAGACGCCGTCCAAGAAGGAGAAGAAGAAG
CGCTCGCGCGACGAGGACGGCGCGTCGCCCGAGAAGAAGAAGAGCAAGAAGAGCAAGGCC
GACGCATAA
>R_glutinis_G01820
ATGACCCACGGCGTCGACCCCGCCCGCTTCACGACGCCCTTCCCCGAGTATCTGCGTTGT
GCGCGCTGCAAGTACGTCGCCTTGCCGCCCCGGGTCATCTGCGCCGATGAGCACCTCCTC
TGCGTGCCCTGCTTGGGCGACGCGCGCGAGGAGAACCCGTTCCCCACGTGCCCGTCGTGC
CGCAAGCGCATCCGCAAGAATGCGCCTGCGTCGTGCATCCTCGAGCGTGCCATCGATAGC
TTCATGTACACGTGCAAGAGGAGCGACTGCGACTGGACCGGCAGCATCTACGACTATTCT
CCGCATGTTCGGGATGAGTGCCTGTTCCGCCCTATTCCCTGCCGCGTGTGCGATCACGCT
GTACGGTTCAAGGACGAGGCCGACCACATCCAGAAGCGCTGCCCGTTGGCCGTCGTCAAG
TGCCCTCGACGCCTGTGCTCGTCCGGCGGCGAGATCCCCCGTAACGAGTTCGCCGCGCAC
GAGAAGGTCTGCTCGATGGAACGGTGCGTCGTCGCCGGCTGCCCGACCCGCACGACCAAG
GCCAACATGCCCGCTCACGAGGCGGCGTGCATGGCCAACGTCAAGCTCGTCGAGCGCCTC
AAGGACGAGGTCCGGCGCCTCAACAAGAACATTCGCGAGCGCCAAGACGACGAGGAGCTC
CTGAGCGAGGACGACGAGTGGGTCGATGAGGATGAGGAGGAGGAGGAACGGTACGAGGAG
TACGAAGACGAGGACGACGAGGAGTCGATGGACGCCGTCTACACGAGGCTCGACAAGACG
TTGGACGACACGATCGCCTGGGCCGCCGCCACCAAGGCCCGCCAGACGCCGCTCGCGCCC
ATCGCCGCGCCCGCCCCGACCTCGAGCACCTCCCGCACCGCGACCGCCCCTTTCGCCCAA
GCGCCGCCGTACCTCGCTCGCGCCCGTCGACAACCACGCGTCGACTTCGGCGAGCAGCAG
CAGCAACAGCCGCTCGGCGGCCAAGCCGTTCAAGGTGCACGTTGTCGACCTCGAGGAGGG
GACGGACGAGATGGTCGAGCTCTGAGGAGGGCTCGAGGGCCGTCGAGGAGGAGCGTACTT
GGTGCGGTGGGACGG
>R_glutinis_G05320
ATGGAGTACCTACAGCTGCGACACGCCTCGCCGGTCGACGAGGGCAGCTGCTCGAGCTGC
CGTGCCCGGACCTCGTCGTCCTCGTCGTCCGCACCTGATAGTCACCTCGCAGCCGGCGCC
GACGCGCCCAGCAGGAGCGGGAAGGCAGCTCGACCACGACCGTTACCAGCACGAGGAGCG
CTCGGTGATGCAGAACTCGAAGGGATCCCGGCGGCCTTCCTGCGCGACTCGCTCCTCCTC
CTCGACCGCGTCACGCCCGTCGTCCCTCCCTCCTCCTCGGCGCACGCCTCCGTCAACCTC
CTCCCACCCTCCCTCGACTGCCTCCTGGAACCCTTGCAGAGCGACGTGCCCGCGGGGTAT
GCCCTCGTCCCGACCCACCTCCTCGCCGTGACGGTCCCGTCGCCCGCCTGCCCCGGCGCC
GTCGAGCACGTTCTCGTCCCCGTCCACTCGCTCCCTTGGTCCCTCGCGTCGCCGACGCTC
GGCGCGCACCTCGCAGCGTGTGCCGCCGCACAGCACCTGGACGACGAGGGACGCGTCGTT
GAGCCCGCCGCTCCACCGACACCTCCCGCGTCGCCTCCCTCTCGCTCCTTGACCGCCCTA
CCGCGCCTTCCCAGCTCGACGCCGCCACCACCATCTCCGTCCCACGTGTCCCTTCCCGTC
CTTCATCTCACGCTCCCCTCGCTCGCCGGCCTCACAGCCCTGCACGCCTTCGTCTACACG
CGTGCGCTCGGTCCCCTGCCGCTCGACGCCGACGCGCTCGGCGGCGTCGGGGCGTGCGCG
CGTGCGCTCGGCGTCGAAGGCGAGGTCGGGAGCGAGCTCGAGGAGGTATTGGACGAGGCG
TGGGCGAGGTTGGGCTGGACGGTCGAGGCGAGCGAGGGCGAGGCCGACGACGAGGAGTGG
GAGAGCGAGGAGGGAGGGGACGAGACGAAGTCGGGTTGCGGCTCGGGGGACGAGTCGGAA
TGA
>R_glutinis_G03711
ATGGACCAGGGCAGCTGGCAGTACGGCCACGCTGCGCCGCCGCAGCTGCCGTCCTCGTTC
GCCGACTCGACGGTCCCGTTCCGCTTCGACGAGCCGACCACGGCGCCCTACACGACGCCT
GCACAGCAACAGCAGCGCTGCCCGAGCGATCAGCAGCACCAGCCCTACGCCTCGACCTCG
CACCAAACGCTCGAGGCCGGCCGCGACGAGCACTCGGCCGCCGCTCTCAGCGACGACGAC
GACGACCACGCGAGGCTCAGCAACGCGCGCATGTCCAAGAAGCCCAAGCCTCGACAGCCA
GCTCCAGACGGCGTCATCGTCACCGACAAGTCGTGCGTGCGTTGCCGAGTCCGCAAAGTC
CGGTGCAACCGCGTCTTTCCAAAGTGCGACCACTGCACGGCGAGGAAGGAGGACTGCGAC
CTCAAGGAGTGGCGGCCCAAGCCCAAGGTCAAGCCGACCGACCCGGCTCGAGTCGCCGCG
CTCGAGAAAAGGCTCGCCGAGCTCGAGGAGCAAGTTGCGCAAGGCGGCGCCGCCCCCGTT
CAGCCTTTCCCGTCCGACGCGTTCGACTTTCCGCCCGACATCGCCTCGTTCCGCCCCACG
CACGCCCAGTCGACGCTCGCCCTCGACTCGACGACGACCCGGACGCGCAGCATCGGCCCG
CACTCGCTCGACTGGCGCCTTGCCGAGCCGCACATGGCCTCGAGCTTGTCGCGCCACCTG
TGCGACGCCTTCTCGGACAGCTGCTGCTTCCTCCTCCCGACGTGGGAGTTCTTCCGCACG
CGCATGAGCGACTTCCTGCCGGGCCACGAGGATCGGCTGAGCGCGGCGCAAAGGGTCGCC
CTCACGACGTTCTGCGCCATCGGCGCCCGTTCCTCGCCTCATTCTGCCGTCCTCGGCATC
TCGCTCAAGCCCGAGGACACGCTCGAGCACCCGAACGCGCCCCTGCTGAGCGCCGGCACG
CGTCGCCAGAACGCCTGTCGGGCCCTGTTCGACAAGGCGCACAGCGACAACTACGAGTCG
GGCACGATCGAGACGCCGACGGCCGAGAACTTGGCGACGTTGCTCGCACTTCTTCAGCTT
TCTCTGTTCGCCGAGTTCCACCCGATCAAGTCTCGACCGCTCCTGCGCTCCGCCTTGAGC
CACTACCGCGATCTGCAAGACGAGGCCGAGACGGAGGAGGAGCGGGCGAGCGTCCGCTCG
ACTTTCGGCTTCGCCATCTATACGGTCGACTGCCTAATCTCGGCGCACGCCCGGCGCCAG
AACCAGATCTCGCCCGACGACCTGCGCCAGTACTTCAGCAACGACACGCGCATCGTCGTG
CCCCGCCTGCCTCAAGACGAGCTCCAGCCAGTCGTCGAGAAGGTCGTGACGGCGCTGCCG
ACGCTCGACGCCAAGCTCAAGACGGCCAAGCACCTGTTCGCGTGCTGGGTGTGCGCGTGC
CAGAGGCTCTTCGTCCAGCTCGTTGCCCCGTCGTTGGCGCCGAGGAAGCCGGTCGACGAG
AGGGTCCGTGCCCTCGCTCAGCTCTGGCAGGCCATCGACTCGACCCACGCTGCCGCCGAG
TACCTCCTCAGCCTCTCGCCGCCTCGACCAGGACCGTCCCACCTCGCGCACGCGCCTCTC
GGCCCGATCGACCACCACGACCTGCACGAGCACGACTACGGCGCGCAGCTCATCCGCCTC
GACCGCGACCTGCTCGACCTCCTGAACCTCGTCCACGCGCACCTGTTGGACAAGGCGGCG
AGGGACCTCCCGCCGGCCTGTCTGGAGGAGAGCACTCGGCGGGTCCGCAAGGCGCTCAGG
CGCAGGGCGGGCTACCTCAAGGCGTACGTCGACGGGGCAGATGCGCACATGACCTTTCAC
GAGCTCCTGCAGCTCGAGCTCCTTCCCGACTGGACCAAGCTCGTCCTGCAGCGCGTCGGC
GAGCGTGGTGGGCCCGGTAGCGTCGACGAGGAGGTGACCGAGACGGAGCTGAGCTGGTTC
ATCGAGGGCCTCCAACACGCCTGCTACTTCCACCCGCACGCCGAGACGCGCCTGCTCGAG
CTGGCGCCGCACATGGCCGCCGCCGAGGGCCGGCTCGACCTGAGCCCGTACGCCCAACCT
GCGCCGAGCCCGCTCCCGACCGCATTCGCCAGCACCGCGACCTCCTCCCCTGTGCCTGCC
GCTCCACTCTTCTCGCCCAGCACCCTCGCGGCCGCCTGGAGCGACGTCGACGGGCTGTCC
CTCCCCCTCCCTCCGCCGCCGACCTCGAACCCGCTCTTCCTCCCCGATCCTTCGCCGCCG
ACCGCTCCTCTACGCCTCTCGCCCTCGTTCGGCGCCGCAGCGTACGGCGTCGACGGCGGC
GCAGGCCGCGTCGCGCACCTCGTGCCGCCGGGCGACGACGAGTTCGACTCGCTCGCGGCG
TCGTTCGGGTTCGGCGGCGGCGAGCTCGGCGACGGCGCGCTCGACTTCCTCGGCGGCTCG
ACGAGTGCCTCAGCAGGGTGGAACGGTGGAGCAGTGTAG
>R_glutinis_G00313
ATGTGCGAGCGGCGCAGCGAGACGGCGACGAAGGCGACGAGAGCGCCTCTTGACCTCCTT
CCTGCACCTTTTGTGCACTCTGGCGAGCTTTTGCTGCGCCCTGCGGATCCCCTGCGGCGG
CACGGGAGAGGCTCGATCGCGAGCGGCACCCTGCCCTCGGCTCCTCAGCCTGGGGCGAGA
CGATCTTTCGGGTGCCGCTCGTTCGGAGCCCGCGCCTTCTGTTGCGCGTGTCTGAGCCCG
TTCTCGCTCCGGCTGCCGCTCCCTTCGCCCCGTCCACCTGCGTCGCACCTCGAGGCAAAA
GGTGGAACGCGCAGCCCGCCCTTCGAGCGCTCTCGTTGGCTCGAGGGCGCGGGCTCGTTT
CGCCGCCTCCTGCTCGCGTCCACCTCGACCCACACCATGCACGACGACCTCCAGGGCACC
GTCGCCCCCGCCCACCTCGTCCAGCAGCAGCACCGCCGCCTACCTCACCACGAGCCGTTC
CCTGCGTCGTCGTCCCTCGACCTCGCCTTCGCTCCCTCGTCAACCTCCTCGAGCGGCGGG
CTGTACGGCCACGGCTACACCGCAGAGCCGCCCGTGTACGGCGACTCGCTCCCGACATAC
TCGGCGCACGCGCCCTGGGCCCTTCCTCCTTCCTCCTCGGCCCCCTCGACGTCGTTCGTC
GGCGCTCCCCCACGCACCTTTCTCTCGACTGGCCTCTCGACTCGCCTCAGCCCGAGCGTG
AGCCCGGTCGACGGCTTGCCCGCAGTCTGGCCCACGCCCTCGTCGGCGGCGCCGGCGGCG
CTCACGGTGGGCGAGGTCCTCAGCCTGTCGTCCGCGTCCTTCGACGACGACGGCCAGCGC
CCGTTCGCCCCTCTCGCGTCGCAGGCGGGTCCTGATGGCGGCTTCGAGACAGAGCACGTT
GTCGAGGGCCCTATCGGGCTCGCGCCTCGCGTCAAGCCGTTCATCGCCAAGTTGAGCCAC
CTCCTGTCGCAGCCGCACAACTTCCAGGACTGCGTCGTGTGGGACAGCTCGGGGACGTCC
TTCATCGTCAGCGCCAACGACCGCTTCGTCGGCGACGTCCTCCCTCGCCTGTTCGGCCAC
GGCAACACGGCGAGCTTCACTCGCCAGCTCAACGTGTACGGCTTCCGTCGCCTCTCGGCC
GCCGAGCTCGTCGCGCGCGTCGACATCGACTCGACCGACGGCTACAGCGCGTGGTCGCAC
CCGGACTTTACCCGCGACGACAAGTCGACGCTGCACCGCATGACGCCGAGGCCGTCGCGC
GCTCGCCAGCTCAAGAAGGCCAAGAAGCAGGCGCTCGAGCACACCACGGCGTCGGCGTCG
TCGACCACACGCCCGAGGCAGCGCTCGACGACCGACACGACGAGGACGAGCTCGGACTCG
AGCGTCGCGAGCACGTCCGTCTCGCCGCTGTACGCCAACTGGCAGCCGCTCCCGCAAGCG
AGTCCGCCGCTCGCGCCCTACGCCCCGCTCGCCACCTCGTCCTCGTACGTCGGCAACCCG
TCGTTGACGCCGTCGTCGTCGTCGTCCGGCTCGAGCCTGTTCGCCCTGTTTCCGCCGACG
ACCGAGGCGACGCCGTCGAGCAACGCGCTCGGCCTCTTGCGCGGTGCGCCGGCGCGCCCG
CTCGCGCCCAACTCGACGCACGACGTCCTCCTTCCCGGTCCTTAA
>R_glutinis_G01265
ATGTCCATCGTCGCCGCGCTGCAGGGCCGCCAGTCGGCCAAGCCCCAAGGCTTCCTCATC
ACGCCGTCCGACCCAGAGGCGCGCAACCTCGCAGCGTGCCCGCCCGTCGCGACCAACAAG
CCGGCCCCGCTCGTCTCCCCCTCCCCATCCACCGCATCACACGCTCCGCCGCCGCCCGCC
CGCATGCCGACGCCCGCCGCCACCCCGACCAAGCGCACGCCAACTCGCAAGGCCAAGCCC
ACGACGACGCCCGTCCGCTCGACGCGCAGCTCGGGCAAGCCCGACCACTACAAGCCCCTC
GAGGGCGCACCCACCGAGACGCCCTCGAGGAGGAAGCCGGCGCCCTCGCCGTCCAAGCGC
CAGCGCGTCGTCGAGACCGACAGCGACAGCGACGCCGAGTCGGTCGTCGTGCGCCGCACG
CCGGTCAAGCGCACGCCCACCAAGCGCTCCGCATCCTCGAGCAAGGCGAGCGCGACCAAG
GCGACCAAGGTGCAGCTGCCCTCGCCCGCGCCCGAGCCCGAGCAGGTCGTCGCCGACTCG
GAGGACGACGAGGTCGCGCAGGCGCCGGTCGACCGTGACGCACCGAGCGAGTCGGAGGCC
GAGCGCGCCCCGACCATCCTCTCGCCACCGCCTCGCGAGCGAGCGCAGCGCATCGCCGTC
CTCCCCCTCCCGTCCACCTCCACCTCCGTCACCAACACGCCGTCCAAGGCGCGGTCAACG
CCGGCGCCGAGGACCGTCACGCCGCTCAAGAAGCGCACCCGCCGCGAGGCCGTCGAGTCG
GACGCCGACGAGGCCGTCTTTGGGCCTGTCGCCTCGACCTCGACCTCGACGCCGACCAAA
GGCGCCGCTAGCACGCCGGCGACGACGCCGCGCCGCTCGCCGTCCAAGACGGTGACGCCC
TCGCGCTCGTCGTCGCGCATCCAGCGCCTGCCCGCGTCGGTCGCCGAGATCGCCAACGCG
CCGGCCAACCTGCGCAGCCGGCTCGTCGGCTTCCACATGGAGGACGACGGGTACGGCGCC
GAGGTGCTGCGCGCGCAGGCGGAGGAGGGCGACAGCGATGAGGGCGAGCAGGTCGAGCAG
GAGGAGGCGGTCGAGGAGGACGAGGTCGAGGCGGCGAGGCGGCGCGCCGAGAAGGGCAAG
GGACGGGCACTCATGATGGAGGAGGACGAGCAGGTCGACGACAACGAGATGCTCACCGTC
GGCGAGCAGGACGACGACGACCTCACCCTCCCCGAGCCGCCGAGCCACTTCCACCAGGGC
GCCCAGGCCATGCCCTCCTTCCTTCTCGCCACCGACTCGTCCTACCCTTCCTCCCCACTC
GGCACTCACCTCGCCTCGACGCTCGCCCTCCTCACCGGCGCGCGTCTCCCGCGCACGTTC
CTCGCGCTCGACGCTGAGTCGACCCTCCCGCCGCGCGACGTCGGCCTCCTCGGCCTGCCG
TACCTCGAGGGTGGGTTCGACGAGTGGGAGCGCCCGCTCCGCAGCGCGCTCGACGAGTGC
GTTACCAAGGGCATGGGCAACGCCGTCATGCTCCTCGGGGCTCGCGGCGTCGGCAAGACC
ATGCTCGTCGAGCGCACGCTTGCCCTCCTGTCGCACGTGCACGGCGCCGACTCGTTCGTC
ACGGTGCGCCTGTCGGGCCTCGTGCACACGACCGACCGCCTCGCGCTGCGCAGCATCGCG
GTGCAGCTGCAGGAGCAAGGGTTCGGCACGGCGGGCCTCTTCGCCGACGAGGGCGACTAC
TCGAGCAACTCGGCGACCATGTCGACCCTCCTGCGCCTGTTCGAGCCGTCCTCGGCCTCG
ACCGCCACCTCGACTGGCGCCAAGGCGAGCAACAGCAGCAGCAGCAAGCCGCTCGTCCTC
ATCGTCGACGAGTTCGACCTCTTCGCGGCGCACCCTCGCCAGAGCTTCCTCTACTGCCTC
CTCGACATCGTCCAGGGCAACCGTCGCAGCGGCGGGTTCGCCGTCGTCGGCGTCTCTGCG
CGCGTCGACTGCCTGTCGCTCCTCGAGAAGCGCGTCCGCTCGCGGTGCCAGAGCCACGTG
CTCCAGGTCGTGCCGCGCTCGAGCTTCGAGGGCCTGTGCGAGATGGCGGCGAGGATGCTC
AAGGCGGACGTGCGCGCGTGGGAGCTCGTGCGTGGCGAGGAGGGCGCAGCGTGGGCTCGG
GGGTGGAATGGCGAGGTCGAGCGCTTCCTCAAGGAGAAGAAGGTCGTCGAGTACCTGAAC
CGCCTGTGGTCGATCCACGGCAACGTGCCGACCGAGCTCCGCTCCGCTCTCTCGCACCTG
TGCTACCGCCTCGACTCGCACTCGCGCCTGTACGGCGTCGGCCAAGGCGGCGTTCCTCGG
CTCTCGTTCGACCTGCTCAAGCCGCCGCCTCGCACCGACGACAAGGCTCGCGACGACGTC
CTCAAGCACCTCTCGATCCCTCAGCTCACGGCCCTCATCTCGGCCAAGCACCTCAGCACG
TCGACCCTCGACCGCCAAGCCGGCTTCAACTTCGAGATGGTCTACGACGGCTACCTGTCG
CACGTCCGGCGCGTCGCCGCCTCGACCGCGACCGGGTCTCTCGGCGGCGGCACCCTGCGC
GCCCTGTCCAAGCCCGCCCTGCGGGAGGCGTTCGACGCCCTGCGCGCGCGCGAGCTCGTC
CTGCCCCGGGCGTCGAGCGGGAGCGGCGGCGGGGCCCTGACGGCGGGGACGGGCCTGCCC
GTGTGCGTGCCGAGCGTCGGGTACCGCGCCCCGACGCAGAGGGACCCGTGGAGGATGTAC
CGCCTCACGACGTGGGCCAAGGACGTCGATCGCGAGGTCGAGGCGAGGGGTGCAGAGTGC
CCATTGGCGCTCAGGCGCTGGTGCAAGAACTGGCTCGACTGA
>R_glutinis_G06331
ATGGCCATCTTCAAGCGTCAGCACAAGAAGGACCCGAACGGCTCGGCGTCCAACCGCCAG
GACGCCGTCGGCTCGCCCCCGCTCCACTCGTCGACGGCCACGACCGCCTCGCCGAGCCAG
CCAGGGCCACCAAAGCCCCACTCGCTCAACGGGAGCATGGGCAGGTCGGGCATCCCCGTC
CCAGGCGCGTCCCTGTACGCCTCGAACGGCTCGCTCGCCAACAGCGCCGTCCCCGCCGGG
CCTCAACCTCCTCCCTCGTCGTCGTCTTCGATCCTCCCTGAACAAGGCGCCATCTCGTAC
CAGCAGCAGCCTGTCGCCGCTCAGCAGCCGCCCCAGCAGTCGTCGCACACGGTCCTGTAC
CCGTGGTCGCAGCGCCACGTCTCGCTCCTCCCCTCCCAGCTCCTCCCGCCCTCGTCCCCC
GTCGACTCGCCCGCCCAGCCCTTGACCCCGCTCCTCGGCCCGCCGTCGCCCCTCCCCTTC
CCGCGCTACGGCCACTCGGTCAACCCGGTCGCGACCGCGAGCCCGTCGGGCGACCTGTAC
ATCTTTGGCGGCCTCGTCCAGAACGCCGTCAAGAACGACCTGTTCGTCGTTCACGCCGCC
GCCGCCGGCGCACCGCCCGTCGCACCCGGCCCCGCAGGCGTACCCGCATCGGCGTCGACG
GTCGTGCCGCTCCCCGTCGCCCTCGTCGAGACGCGCGGCGAGGTGCCCGGACCGCGAGTC
GGCCACGCGAGCGTCGGCGTCGGCAACGTCCTCATCGTGTGGGGCGGCGACACCAAATCG
CGCCCCGAGGAGCGTCAGGACGACGGCCTGTACCTGTTGAACCTGAGCACGCGCGACTGG
ACGAGGGTCAAGACGGTCGGGCGCGCGCCCGAGGGCCGGTACGGCCACGCGGCGGCCATG
GTCGGCAGCAGGTTCTTCGTGTTCGGCGGCCAGACGGACGATGGCGGGTTCCGCAACGAC
TTGTGCTGGTTTGACCTCCAGAAGCTCAAGATGGGCCAGCCGTCGTGGTCGTTCGTCGAC
TACCGCCCGGGTCAAGTCGTGCCGCCGCCTCGGACGGGCCACACCTGCGTCACGCACGGC
GACAGCCTCTACATGTACGTCGCGTCGTGCTCTCTGAACGTCGGCGTGTCGCTCGGTCGG
CGCCTCGTCGGCGTTGGCTCGAGCGACTGCTTCTTCAGCTTCGGCGGCACCGACGGCCAG
TACCACTACAACGACACGTGGCAGTACGACCTGTCGTCGGGCGAGTGGACCGAGCTGGCC
TGCATCGGCTACATCCCCGTGCCGCGCGAGGGCCACGCCGCCACGCTCGTCGACGACGTC
ATGTACGTCTTTGGCGGCCGAGGCGTCGACGGCAAGGACCTGGACGACCTCGCGGCGTTC
AAGATCTCGAATCATCGCTGGTTCATGTTCCAGAACATGGGGCCGGCGCCGTCGGGCCGC
AGCGGCCACGCCATGGCGACCTACGGCAGCAAGGTCCTCGTCCTCGGCGGCGAGAGCTAT
ACGAGCACCAAGGCCGACGACCCGGCGTTCATCCACGTCCTCGACACGACCAAGATCAAG
TACCCGCCCGACTCGGCTCGTCCCGCGCCCGCACCGCCCGCCGCCCCCGAGCTGTCGCAC
CACCCTCAGCAGTCGATGCAGCAGCAGCAGTTCCCGCGCACCCAGCAGCAGCTCTCGTCG
CCACCGCTCCAGCCGCTCTCGTCGTCGGCTCCTCCCTCCTCCGGCGGCGCACCGCTCCCG
CCCACGCCTCAGCAGCCTCCTCAAGCTGGGACCGTCAAGCGCAAGTCGAGCATTCCCGCA
CCCGGGTTCGCCTCGGGCTCGCGCAGCGCCGGCGCGAGCGGCTCGAGCTCTGACTCGGAC
GCGCGCGCTCGGGCCGCCTCGGCCAGCCCGACGGGCTCGCAGCGCGGCGAGTACCGCAAC
CTCAAGTCGTCGTCGTCGCTGCCGGCCGTCGCCGCTGCCGCCGCCGCCGCAGGAGGAGCA
GGCGCTGTCGGCGCCGCCATGCTCAACGGCGGCTCGTCGCCGCCGCCGCCGCCGCCGGGC
CCAGCGCCGGGCTCGCCGACCGCCTACAACACGCCGAGCAGCCCTCGCCGCGACCGCGCC
GGCGCCCAGGGCCCGCAGCGCCCCGCTCGGCCCGACGACGCGCCCGCCTTTACGGCCGGC
GTCGTGCCCGCCGCGCCGAGCTCGCCGAGCAAGTCGAGCCGCCGCGAGCGCGAGCAGCGA
GAACGCGAGGCGAGCGCCGGCAGCGCGTCGACGGCGCACATGGGCGGCGTCGACCCGCAG
CGACAGCAGCAGCAGCAGCAGGGCGCGTCGCCCCAGATCCCGGCGCCGGCCGACGCGTTC
TACTACCGCGCGCCGGCGTCGTCGTCGGTCAACGGGCAGCAGCAGCAGCAGGCTGGGAGC
GTCGAAGGCGGCGTCGCAGGCGGCGAGAGCGAGCTGAGCCCGGCGGACCGTGCGCTCCCG
CCGAGCCAGGACGGCCACCTCCCCGTCCCGTCCTCGGCGCCGTCCCAGGCGTCGACCTCG
GGCTCGTCGCCGCAGCACGCCGAGCAGCTCGCTCGCCTCGAGCGCCGCGAGGCGTGGCTG
CGCGATGCGCTGCGGCGCGCCGAGCAGCAGGGGTTCGTGCTCGTGCCGCAGGAGGGCGAG
CACGACGGCGGCGACGAGGAGCGCGAGGCGCTGAGGAGCGTCGGTGCGAGGGAGGGCGAC
GAGGACGAGCGGGAGAAGAGGGTCAGGGAGGTCGTGCTCGGCATGAAGGGCGAGCTCGCG
AGGGCAAAGACCGCCATGGCCGACCAGGTCTCGTCGCTCGACGAGCGCTTCCAGAGCGCC
GACCGCGCCCGTCTCGCCGCCCTGCAAGAAGCCGCCTACTACCGCGCCAAGTTGTCCGCC
TTCGAGTCGTCCTCGCCGTCCGACCTCGCCAAGCTCGAGCGCGAGCGCACCGCCTCGCTC
GAGGCTCAACTCGCCGACGCCCTCTCGGCGCGCGAGGCCCTCTCGTCGCAGCTCGCCGAC
CTCCGGCAGTCGGTCTCGCACCACGCCTCGATGCGCAGCGCCGCCGACGAGCGCCACGCC
GAGGCGGCCCGGCGCGCCTCGACCGCCGAGTCGTCGCACGCCCAGGTCCTCGCCGAGTTC
GCCCAGCTCCAGAGCCGCGCCGGTGACCACGAGCGCCAGCTCGGCGAGCATGTCGACCAG
CTTGCGGCGCTCCAGGCGAGCTCGAGCGTCCTCGAGGGCGAGCACGCGCGCGCACGCGAG
CAGCTCGCCGAGCACGAGGCGAGCACGGCCAACTGGCTCGCGACGCTCGAGGGCGCCTCG
GCCGCACTCGGCGCGGCGCAGAAGCGGAACGACGAGTTGAGCGCGCTGTGGGACGAGGCC
AAGGACGCCCTCGAGCAGGAGCAGGAGCGGGTCGTCGAGCTCGAGAAGGAGCTCGAGAGC
TTGAGGGTCGAGCGCGACCGGGCGACCGAGCGCGCCGAGGAGGCCGAGCGCCTCCACATC
TCGACGCGCGAGGCGCACGATGCGTCTCACGCGCTCGCGACGGGCGGCCTCGCGCAGCTC
ATCGCCGCGCACCGCAACGGCGCCGGTCGTCGTGCGGGAGCGCGAGGCCTGCGCAACGTC
GGCGCCTCGTCCACCTCGTCGGGCGACGACGTCGGCGAGCGAGACGTGCACGACGACGAG
GACGACCTCGCACCCGAGCACGCCGCACGCGTCCGTGCCGCCGACGAGCAGGTCGCCACG
CTCCGCCAGCAGCACTCGCAGGTCCAGGAGCAGCACGCCGCCCTCTCGACCCAGCTCGCG
TCCGCCCGCGAGCGCGAGGCCGGCCTCCTCGTCCAGCTGTCGACGCTGCGCACCCAGCTG
TCGACCGTCCAGGCGGCGCTCACGCAGGCGCTCGACGACCTCGGCTCGCACAAGTCGCTC
GTCGCGACGCACGAGGCGACCGCCCGGGACGCCTCCCGCGCACGAGACGCCGCGAGTGTC
AAGGCGGGCGTACTGCGCTCGTTGCTCGCCGACCACGGCCTCGCGGCGCAGGCGCCGAGC
GAGGACGAGCTCTCGAGCCGCTTCCCGAGCATGACGGGCTCCGAGTCGCCCGACCAGCTC
GCCAAGCGGGTGCTCGAGCTCGAGGGTGAGCTCGAGGTGCGCGTGCGGCAGAAGGCGCAG
CTCGAGGAGCGCGTCCGGGAGCACGAGGGCGAGCACGGCCGGCTGAGGGAGGAGCTCGAC
CGGGCGAGGAGCGGCGGCGGCGAGGACAAGGAGCGAGCGGGCAAGGCACAGGAGGACCTC
GAGGCGCTCAAGGTGCGCCACGAGAACCTCGAGGCGACGCACCTCAAGGCGGTTCAGTAC
GTCAAGGGCACCGAGAAGATGCTCCGCCGCATGAAGGACGAGCTCACGCGCCACAAGGAG
CGCGCCGACAAGGCCGAGGCGCACTGCACCGAGCTCGAGTCGCAGATGGGCGAGCTCCGC
TCTCGGTCCGAGGCGTCGTCCCAGGAGACCGTCGCCCTCCACGACCGCCTCTCGGCCCTC
CAGAGCGAGTACCAGGTCGCGCTTCGACAGCACCAGGACTCGGCGCAGGCCAAGGTCGAG
GAGCTCTCGAGCGAGCTCGACCGACTCGACGCCCAGCTCGACAAGGCCAACCACGATCTC
GAGGAGACGCTCGCCGTCAACGCGTCGCTCAACAAGGAGCTCCAGGCGGCACTCAAGAGC
CCAGCATCGCCTCGGGCAGCAGGCGGCGCCGCAGCATCCTCGGGCGATTACTCGCGCTTG
CAGGCCGAGCTCGAGCAGGCCGAGAACCAGGCCGAGTGGCTCAAGCGCGAGAACGCGACC
CTCGAACAGCGATGCCGCAGCGCCGAGTCCAAGATCGCCATCCTGCTCGACCACATGGAG
GGCGGCGCCCAGGAGGACGACCACTACTCGGCCGGCGGGTCGCCTCACCTCGGCGGCGGC
GTCGCACACGGCGGTGGAGGGAGCGCAACGGGCCACTCGTGGCAGCAGCATGGAGGTCTC
GACGGCGGTGCCGGGCTCGAGTCGGACGGTGGAAGCGACTACGGCGCCGAGCAGCCGCAG
CGACGGGCCTGA
>R_glutinis_G05799
ATGGCCAACGACGCCCAGCTCGAGTCGCGCATCGCCACCTTCGACCCTGCCCTCAAGCTC
TTCGTCGCCATCGCCGCCAAGGTCTCGACCCTCCACGCCCTCTCGGGACGCTACACCCAC
CGCCTCACCGCCGACGACCTCTCCCCCACCTCTTCTCGCCCTTCCTCTCCCACACGCACC
ACCGCCGCACCCGCTCCCGCACCCGCACCCGCCCGCGACCCCGCCTCAGCCCAACGCGCC
CTCGCCGCCGAGCAGACGCGCCTCGCGCACCTGCAGCGCGCGACCGTCGCCGACGCGACC
GCCTGGCTCGTCGTTGTGTGCGCCCACCTCGGCGTCGACATGCGGCAGCTGCCCGACGCG
CCCGACCCGGGCATGCGCCTCGCAGAGGCGCTCGAGGTGCCGGCGGCGGGCAGGGGGAGG
GGCAGCGAGGCCAAGGAGGACGAGGGGCACGAGGAGGGGCGCGAGCAGCGAGAGTGGGAC
GTCGTGTTCGAGCTCGTGCTCGTCAGCCTCGGGCTCGTCGGCGCAGGGCAGCAGGCGGCC
GAGCCGGACCAAGGCGACAAAGCGCCCAAAGTCGGTGCAGCGTCGCTCGTCGGCGGCCTG
TTCGGCTCATCGTCGTCCTCGTCTTCCTCGGCCGCCTCCTCGTTGTCGGCCAAGTCGAGC
GCGCCCAAGGAGGAGCAGCCCCCACCGCTCAACTACACGGCCCTGTCGCGCGCCCTCGTC
GTCTCGACGGCCGACGTCCTCGGCATCTCGTCCGGCGTCGTCGCCGACGTCGAGCGCGCC
ATCAGCCAGACGCTCTTCTTCCAGTTCCAGCAGCAGTCGGACGCCGACCGGCGCAAGGTC
GACGGCGGAGGGGGAGGGGGCAGAGGGTGGGACGATGCGGCGAGGGAGTACCGCGACCGG
GCGGCCAAGAAGGGCAACGCGCTCAAGTGGGCCGCGACGGGCGCCGGCGTCGTCCTCGGC
GGCGTCGCGATCGGCCTCACGGGCGGCCTCGCCGCGCCGGCCATCGCCGCCGGCCTCGGC
ACGTTTGGCGTCACGGCGTTTTCGGGCGCGGGCGGCGCCGTCCTCATTGGGACGCTGCTC
GGCCTCGGAGGCGGAGGGCTGGCCGGGTACAGGACGCACAGACGCATGAAGGGGCTTGGG
GAGGTGGCGTTTGAGCCGATCAAGGAGGAGGGGCACGAGGACGTGCCGCAGATTCCGTCG
CTCACGGCTACGATCGTCGCGTCGGGCTTCCTCCTCGACCTCAAGGACTCGGTCGACCCG
TGGAGGCCGTTCGTGCGCTCGTCCAAGGTCGACGCCTACGCCCTCAAGGCCGACCCGCTC
ACCTTCCTCGAAGCCGGCCGGTCCCTCGACAGCTTTGTCAAGAACCGCCTGATCCAGATG
GGCGGCACCGAGCTCGTAAAGCGCACGGCGCTCGCCGCCGTGTACGCCGGCGTCGCGCTG
CCGCTCACCGTCTTCAAGTCGGCCACGACGGCGTTCGACAGCGAGTTTACCCAGTGCAAG
GACAAGGCGCGCAAGGCGGGCGTCCTCCTCGCCGAGATCCTCGAGCGGGAGGTCCAGGGC
AAGCGGCCCGTGGTCCTCATCGGCTACGGCCCCGGCGCGTCCCTCATCTTCTCGTGCCTC
CAACACCTCCACGCGCTCGGGCTCGGCCACCTCGTGTACGACGCCGTGCTCGTCAGCCTG
CCCGACTCGCCGAGTCCCGCGGCGTGGCACGAGGCGAGGAGCGTCGTCGCGCACGAGGTC
GTCAATGCGTACTCGGCCAATGATTGGGTGCTGGGCATTGCGGCGAGGCTGTACACGTTG
AGCACGAGGATCGCTGGCCTCCGCCCCGTCCAGATCGAGGGCATCACCGACATCAACATC
TCGGACCTGCTCGGCGCGCACATGGACCTGCGCACGGCGCTGCCGCGCATCCTCGAGCGG
TGTGGCGACAAGCGCGGGGAGCAGCCCGTGCTCGGGACGGTGGGGGCGGTGGCGGCGCAG
AGAGAGGGAGAGGGAGGGGCCGAGGGGGAGGGGGAGGGGGAGGGGCGAGAGGCGGCGCGG
GAGGTGGCCGAGAAGGGGCTGAGGGACCTTGCGCTCGGTGGGGTGGAGGGGCACGAGCGC
GAGCGCGACGCGAAGGGCGAGGCGGAGCGGCTCGCGAGGGAGGTCGAGCGCGAGGCGAGG
ACGTAG
>R_glutinis_G02075
ATGGTCGCCCAGTCCAGCGACGACCAGGTCTTTGCCGACCTCGACAAGCAGCTCAACTCG
CACGACGTGCCCCTCGCTCAGCGCTTTCGCGCCCTCTTCACCCTCAAGTCGCTCGGCGGC
GAGCGCGCCATCGAGGTCATCGGCCGTGGCTTTGACGGCGAGTCGGCCCTGCTCGGACAC
GAGCTCGCGTACTGCCTCGGGCAGCTCAAGGACCCAAAGGCGCTCCCGATCTTGACAAAG
GTCCTCGAGGACGACAACGAGCACCCCATGGTCCGCCACGAGGCCGCCGAGGCCATGGGC
GCCATCGGGTGCGACGAGGCGCTCCCCGTCCTGCGCAAGTACCTCTCGCACCCGAACCCG
GCCATCCGCGAGACGTGCGAGATCGCCCTCGACAAGGTCGTGTTCGACAACTCGCCCGAG
GGGAGGAAGCAGGCCGACAACCAGTACCCGTGCATCGACCCCGCACCCGCCGCGACGACC
CACTCGCCCCTCGTCGCCTCGGCCCACTCTGCCGCCCTCGCGCCCGCCGCCGCCGACCTG
TCGATCCCCGAGCTCGAGCGCCAGCTCCTCGACACGACCTTGAGCCTCTTTGACCGGTAC
CGCGCCATGTTTGCCCTGAGGAACGTTGGCGACCGCGAGGCGGTGCTTGCGCTCGCGAGG
GGGTTCGAGGACGACAGTGCGCTGTTCCGCCACGAGATCGCCTTTGTCTTTGGCCAGCTC
TCGTCCGAGCACTCTGTGCCGGCCCTCATCGACGTCCTGCGGCGCCCGCACGAGGAGGAC
ATGGTGCGCCACGAGGCCGCCGAGGCCCTCGGCGGTATCGCGACCGACGAGTGCTTGCCC
GTCCTCAGGGAGTTTGCCGACAGGACCGACGTGCCGAGGGTCGTGAGGGAGAGCTGCGTC
GTCGCGCTCGACATGTACGAGTACGAGCGCTCGGGCGAGTTTGTGCCGCTGCCGACCCTC
TCGACCGCGACCGCCGCCGCTTAG
>R_glutinis_G00417
ATGAGCCTCGACAGCCTCCCTCCAGAGGTCCTCGCCGCCGTCGCCTCCCACCTCCCGCTG
CGCACGACCAGCGTGCGCCCCCACTCGTCCCTCGTCTCGCTCGCGTCCACCTCGCGCCAC
TTGCGCACCGCACTCGAACCCGCCATCAACCGCACCGTCGTGCTCGACTCGCCGACACAG
GCACTCGCTCTCGCGCGACATGCCCCGACGCGCCACCGCGCGCTCGTGAGGGCCGTCCAC
CTGCGCTCCCTCTCGTCCTCGGCAACGCCGACCTGGACCATCGACCACCTCGTCCACCTC
GTCCGTTCGCTCAGCGGCCTCACCGACCTCCACTGTACTGCCCTCGCCGCCGACCCAGCC
GACACCCTCGCCATCCTCGCACACTCCGGCACCGCATCCCGCCTCGACCACCTCGACCTC
GACTTTGCCCCCTTCCCACCCTCGTGCCGCACCTCTCCAGCCTCGCCGAGTCGCACAAAG
CACACGCGCGACCCTGCGCCTGCCCACCCGGTCCGCCCTGCCTCGGAGAGCCCGTCGACC
GCCTCCCGCCCGAGCACTCGCAGCGCCGCATCGCTCGCGCACGCCCTCGGCGAGTGCAGC
CTCGGCTCGACACGGCCCGTCTCGTCGTCCGACGGCGTCGACGCGGGCTTGTCGACGCTC
CAGGCGTGGCTACGCGTGTGCCTCGCCGAGTGCCCCGAGCTGCGCACGCTCGTCCTGCGC
AACCTACCCGCCGCCGTGCCTTCGAACGCTGCCAGCTGTCGCGCCGCCGCCCCATCGAGC
CTCAGCGCGACCGAGCATCGCCAGACGAGGCTCGAGCGACTCGAGCTCGAGGCGACAGAG
CTCGACGACGCGGCGCTCGGCGAGGTGCTCGGCGCGGCGCGCAGGACGCTCGACACGCTG
CGGCTGCGGCGATGCGGCGGGTTCACGGGCGCAGGGCTCGTGCGGGCGGTCAAGGCGCAC
GGTGCGAGGATCCGGCACCTCGAGCTCGTCGTCGACGAGGCGTTGCCCGGCACGCCCTCC
TCGTCGGCGCCACCTCGATCCTCGCCACCTCCTCCGGCGTCGGCTCTCGCCCACGTCGTC
GACAACATCCTCCCGAACCTCCCCCACCTGACCACCCTCACCCTCTCCTCGCCCGCCTCG
GCCCCTCACGCCGCGCTCATCTCGCCCGTCGCGCTCGCCCTCCTCCCCGTCCACGCCCCG
CACCTCGCCGCCCTGCACCTCTCCGGCCCATATTCGGCATCCGATATCCTACCTCTCGTG
CGGCCCGCGCCAGGCGCCCCGACGCTGCGGCACCTGCGCGTCGTCGCGCTGCACCGCCCA
ACGCCCTTGCTCGGCGCGTGCGACGCCGGCGCCGCCTCGAGTGCGCACCACGACGACGTG
GGCGGAGACAACGACGACGATCCGGGGGTGCAGGAGCTGTGGGCGGCGGCGCTGCAGCGC
GAGGTCCCCGGCGTCCACCTCGCGCACCTCGAGTCGTCCCCCGCCGCTCCGTCATCGCCG
CAGCTCGAGCTCGTCGGCACCCTCGACCTGTTCCTGTGCCGCAGTGCGCAGGGCAGCACC
GCGCGTGCGTCCTCGCCTGGCCGCCGTGTGCCGCCCCCGCCGCCTGTCCGCCCCGCCGAC
CAGGCGCCTCCCTCAACTCTCGCACCTCCACCTCGCTCGACGTCAGCCTCGCCCTCGTCC
TCCTCGTCGTCCGCCCCGCCCTCGTACTCGAGCACGAGCCCAGAGTGGCTCGTCGTCACC
CTCACCCTGCCCGGCGACGCCGCGCCGTGCTTCGACATGCCCCTGTCGCTCGCCGACCCG
TCGCGCGACATCGTCGCCGTCCCTCCCTCGGCGTACGACCTGCCCAACACCGTCGGCCAA
GACCCGGCCGCCCTCTCGGCGTTGTCGTCGTCGGGCAAGCGCCCCGAGCAGCACGGGCGC
ATCCGCCTCTCGCTCGCGCGCGACACGGACCCGTCGACCCGCGAGCAGTTCGAGGCGGCC
CTCTTTGGACTGTACCGCGGCGGCGGCAGCGGCTCGGCGCCCGGGTCGGGCACCGTGACG
CCCGTCCAGACCGAGCCCAACGCGCTGTACCTCGTCGACGAGTCGTCCGGGCGCGTCCTC
GGGCAGCTCGACCCGGCGGCGGCGGGCGGGCTCGCGCTCGAGGAGGACGCGGCGCTCGCC
CAGGGGCGCACGGACGACAAGCCTGGGTCGACGGCGAGCCAGGGCGCAAAGGTCAACGAC
GTCGGCGCCCACGAGGCCGTCGTCATCTCGCCGGCCGCTCCGGGCGGCGCCCTCGTCGGC
TCGAGCCAGACGCTGTCGGTCAAGCCCGCGTCGGCCTACTTTGCGCCGGCGCACAACCCG
AACGGGAGCAAGATCATCTCGGTCGCTAACACGGTGTCGCACGGCATCATTGTCGGGTCC
AACCTCCTGTCGAAGCAGTTCGAGTCGTCGGCGGGCAAGTACGTCGCGAGCCGGCCGGCG
ACCGACAAGCCGCTCGTGTTCAAGCAGACGACCAAGGGCGCGTTCGAGCGCACGAGCGGC
TGGACCGAGACGGCGAGCGTGTACAGCGGTAAGGCGGCGGGCGCAGTCGGCAAGGCGGCA
GGGTTCCTCGGCGACAGGATTGGCAAGGCGGCCGGCCTGCAGCAGGGAGCGAGCGCATCC
GGGTGGAAGGGCACGCTCGCGGCGACGCTCACGGCCGTCAACACGGTTGCCGACCACCTC
GAGGCCGGCGGCAAGACGCTCCTCGACTCGGGCTCCAAGTCGGCGAGCCAGGTCATCCAC
CACAAGTACGGCGCCGAGGCACGTGGCTTGGCCGACGACGTCGGCTCGAGCGTCAAGCAC
GTCGCCCTCGTGTACGTCGACGCGCGCGGTGTGACGCGCAAGGCGCTCCTCAAGGGCATC
GGCAAGGGCGCCATCAAGGCGCAGCTGTCGGACGGCAGCCAGGTGTACCTCTCGGGCGAT
GGCGACGAGCTCAAGCAGCTCGAGGCGGCGGCGGCTCAAGGGCAGGGGCGGATCGAGGGC
GCGCAGGGGGCGGGCGCAGGGCAGGGAGGGAGCAGGACGGGCGCGATCGAGGCGGCGCCG
GCGTACGAGGACCGAGCGGCGCGGGGGCGGTACGGCGACAAGCAGGTCCGGGGCGAGAAG
TGGTAG
>R_glutinis_G01049
ATGAGCGACCCCGCTCCCCCTCCTCCCTCCACCACGGCCGCCGACCTCGATGCCGCCGCC
GCCCGCCCCGCCAAGGGCGTCCTCGAGGTCATGAGCCAGGCCGGCGAGCTCCTCGAGATC
CCGCTCGTCGACATCTTCTCCAACCCGAGTGAGGACGCCATCCACGAGCAGCTCGTCGAC
GTCGCCCGCCTCCTCGAAACCGAGCGCGCGCCCGTCCTCGCCTGGGTCCGCCTCATCGAG
ACGTCGTTCCTCCACGGCCGCACTCGCCACGCCCTCCAGTTCGCCGACCAGGGCATGGCC
GCCCTCATGCGCGGCAACCCGCTCGACCGCGTCCCGATCCTGTGCCTCAAGGCCAACTAC
AACCTCGCCCTCGCGCGCAAGGCCCCCAAGCAGAAGCTCGAGCACCCGTCGACCGGGCCC
CTCCAGCTCCCGCGCGACCCGCACCACCCCGAGGCGCCCCTCGCCGGCTCGACCGTCAAC
AGCGCCGGGCGCGACGACCCCATGCTCAAGAGCGAGTACCTGTACCGCGCCGGCGTCGAC
CTCGACCAGGCGGCTCACATCGACCCGGACAACAAGGTCGTGCGCGACATCAAGGCCGCC
TGGCTCCTCGCCCAGGGCCAACACGACTACGCCCTCAAGCTGTGGGACCAGATCCTCGTC
GACGAGCCGACCCACCTCATGGCCCTCATGGGCCGCGCCCGCATCCAGTTCTCGCAGCGC
GCGTTCCGCCCGGCCCTCAAGACGTACCAGCAGGTCCTCACGCTCCGCCCCGACTTCCTC
CCCGACCCGAGGATCGGCATCGGCCTGTGCTTCTGGATGCTCGGCGACCGCGACAAGGCT
CGCAAGGCGTGGGAGCGCAGCATGGCCGTCAACCCGAACAACAAGTCGCCTTCGGCCGCC
CTCCTCCTCGGCCTCCTCCACCTCAACGCGTCCAAGGACCCGCTCCACCCGGGCGGCTCG
ACGGCGCGCACGGCCGCCTACGCGCGCGGGCTCGCCCTCATCCAGGCCGCGTTCAAGAAG
GACAACACGTCGGCGACGGCGGCCGCCATGGGCCCGATCGCGTCGCACCTGCTCAGCACG
GGCGGCCCGCACAACGCGGCGCTCAAGCTCGCCGAGCGCATGCTGTCGTTCGCCGACGCG
CGCCTCCTCGTCGGCGAGGCGCACCTCGTGCGCGCACGCGCCCTCGACGCCGACCCGCAC
TCGCGCGCGTTCGCCGGCGCCGAGCTCGAGCGCGCCTACACGGCCGCGAGGGACGCCAAC
CCGGACCTCGTCATGGCGCACCTCGGCCTCGGGTCGGTCCACATCCGCCTCGAGCAGTTC
CCGCAGGCGCTCCACACGTTCGAGACGCTCCTGCGCCGCCACCCGCGCTGCGTCGAGGCG
CTCGTCGCCCTCGCGAGCATCCACGCCCACCTCGCGTTCACGTTCCACAGCGTGAGCGAC
GCCCAGGGCGCGCGCAAGAGCGCCAAGCAGGCGTACGAGCAGGTCCTGCGCGTCTTTGCC
GCCGGCAAGGACAAGGGCTCGTCGGCCTCGGCATCGACGGCGGCGCTCACGGGCGAGGAC
CTGACCGTCGCCAAGTCGGAGCGCGTGCGGGCCCTCGCCGCCGACCGCGACCTGTACGTC
GAGATTGCGCGCCTGTGGGCCGACGAGGAGCCGAGCGTCGAGAAGAGCCTCCAGGCATGG
CTCCAGGCGGCGAGGATCGAGCAGGACCGTGCCGACGATGCGGCCGAGGATGCGGCGGCG
GCGAGGGCGGCGGCAGCAGCAGAAGGAGGAGAGGGCGAGGTCCAGGCCAAGGTCGAGGAG
GGCGAGGGCGAGGACGCGGTCGACCCGCGCATCCGCAACAACATCGGCGTCCTCTTCTTC
AACCGCCGCAACGGCACCTCGTCGGCGGCCCTCGACCCGTCGTCGTCGTCGTCGTCGTCG
TCGGGAGGCGGCCAGGCGCACCTCGTGCGCGCTCAGACCGAGCTCGAGCTCGCCGCAGCC
AAGCTCGGCGCCCAGGTCCAGGGCACCTTTGACGGCGGCGAGACGGACGCCCAGGTGACG
TGCGTCGGCTTCAACCTGGCGGCGGTGCGCGAGGCGCTCGGCGACGTCGAGCGCGCAAAG
ACCGAGTGGAGCGGGCTCCTGCAGGTGCACCCCGAGTTCGTCGAGGCCAAAGCCCGTCTT
GCCCTCCTCGCCCTCAAGACCAAGCAGCCCGACCAGGGCCTCGTCGCCCTCAAGCTCATC
AAGGAGTGCCTCGAGTCGAACCCGTCGCACATCGAGGCTCGGGCCCTGTACACGTACTTC
CTCATCGAGACGAACCAGCCCTCGCTCGCGATCAACTTTGCGCGCGCGACGCTCAAGGAG
GTCGCCCGTCACGACGTGTACTCGATGTGCGCCGTCGGCACGCTCTACTACCAGGACGCG
CGCGAGAACAAGCACCCGTCGAAGGAGGCGCAGCGCGACCGCGCCGCCAAGTACGTCCGC
TCGGCCGAGTACCTCGACAAAGCGCTCCAGCTGTCGCCCCAGTGCGCGTTCGCCGCCCAG
GGCCTCGCCATCGGGCTCGCCGAGGGCATGTTCGGCAACGGTCCCGCCGAGGCGGGCGCC
GCAGTCGCCGGCTCGACCTCGAGCTCGTCGACGGCCGCCGCCGCCGCCGCCCAGCCGCTC
ACCGAGGGCCAGGCTCGTGCACGCAACACCCGTGATGCGCTGAACATCCTCACCAAGGTC
AAGGAGAGCGTCAACGACTCGAGCGTCTACGTCAACATCGGGCACTGCCACTTTGTGCGC
GGCGAGTTTGACCGCGCCATCGAGAACTACGCGACGGCCTCTCGCCGGTACCTGCACGGC
AAGAACTCGACCGTCCTGTGGTACCTGTCGCGCGCCTACTTCCACAAGGCCGAGTCGGAG
CAGAACTTTGCAGCGCTGCAGCACGCGATCGAGTTCGGGCAGAAGGCGACCGACCTTCGC
CCGTCCGACCTCGTCAACAAGTACAACATGGCCCTCTTGAAGCAGACCGGGCTCCACATC
CTGTCGCAGGTCGCCGTCGAGAAGCGCACGTCCCGCGAGCTCAAGGCGGCGTACGAGCAC
CTGCAGTCGGCCCAGATCCTGTTTGAGGAGCTCACGACGGCGACGCCCGATCCGTGCCCG
TACCCTCGCGACATCGTCAAGTCGCGCAAGTCGTACGCGACGTCGCTCGAGCGACGCTTC
CAGGGCATGCTCGACGCGCAGGACGCGTACGAGGCGACCGAGGCGGGCAAGCTCGAGCAG
GCGCGGCGCGCGCGCGAGGAGGAGCAGCGCCGGCGCGACGAGGCCGAGCGCGAGCGGCTC
GCCGTCATCCAGCGTCAGGCCGAGGCGCTCGCCGAGCAGCGCAAGCGCATGCGCGAGGAG
GCCGAGCAGTGGGCGGCCATGAGCAAGGAGTGGGTCGACGACGACGACGACGAGGGCAAG
AAGAAGCGCGGCGGCGGCGGAGGCGGCAAGAAGCGCAAGAGCACCAAGATCAAGGGCGGC
GACGACGACGCGTTCGGCGAGTCGGGCAGCGACGACGACGAGGGCGAGAAGCCGGCCAAG
AAGAAGCGGGCGAAGAAGGACAAGGAGCCCAAGGCCAAGAAGGGCGGGCGCAAGAGCAAG
GCGGCCGAGGCGGCAACAGGAGACGGCGGCGACGCGCGGCCGATGGACCTCGACCAGCAG
TACGACGAGGACGACGAGGACGCGCCGATCCGGTCCCGGCGCCGCAAGACCAAGTCGAGC
GGGCTCGTCAAGTCGGCCGAGTTCATCCAGGACAGCGACGACGACGACGACGAACCCGTC
GCCCTCATGGTCCGATCCAGCCTCTTCTCGCGCCGCAAGGACACAATCAGCGTCTCGGTC
CTCGAGGACACGCTCTTTCTGCACCCGCCAAGCTCGCCCGCCTCGCCGACACCTCGCACG
TCGGACGAGTTCGCCAACCAGGAGCCGACGCACGACCCAATCCTGCGCGGCCAGGTGAGC
CTCGTGTGCACGGCGCCGCGCAAAGCGCGCAGGATCCGCGTCGAGCTCGTCGGGCGCGTC
ACGCGGCACGGCGGCGACGGCTCGCACAACTACGAGAGCTCGGTCTCGCTCGACAAGCAT
CTCGAGATCGACCTGCACGGCGAGCGCCTCGAGAGGGGGACCCACACGTACGACTTTAGC
TTCATCATCCCGAGCTCGACGGCCGTCGGCGAGCGGTCCAACTTTGGCACGGTTCGGCAC
ACGGTTCGCGCAGTACTCGTCGGCGTCGGCTCGTTCCACGACCTCGTCTCGTTGCCGCGC
CCGATCTACCTCATCGCCAACCCGGCCGCACCAGGCGACCTCCCGTCCGGCCTCGAGATC
GACGTACGCCACACCCAGTCGGAGCTCGGGCCCATATCGCTCCACATCTCGTCGCCGCAC
CTCACGGTCGCGAGCCTCATCTTCCTCAGCGTCTGCTTCGAGCAGCCGCCCGAGGGGATG
AAGATCATGTCGGTCCAGGCGTTCGTCCGGCAGGAGTTTGAGCTGCACTACTCGGACCAG
CAGGTCCCCGTCAGCAAGCCGCCGCTGCAGCGCAAGCTCCTCTTCTACATCGACTCGTCT
ACGCCGCTCGCCCACTCGACCGACGACCTCCTCGACCGCGACCACCTGTCTCGAGGCGCC
CCTCCTCCTCTCGCCTACGAGCCTCGCGCGCTCCTCCCGCAGCCGCTCGCTCGCCTCGAG
GGCGGCAAAGAGTGGATGTACGCGCGCGTGACGCGCATCCCGGACGACGACTCGGTGCGG
CCGACGACGCTCGAGGGCACCGACACGCCGATCCGCGTCAAGCACCAGCTCGTGTGCCAG
GTGCGGTACCGGTTCAAGGGCAGCAGGAAGGACCAGGTCCTCGAGATGGCGAGCGCCGTC
ACCATCGCGTCGTGCTGCTGCCTCACGTCGTCTCTCCTCCTCCCCGAATACCGCACCCGG
CACCACGCCTCGTCGCACCTCGCCGCCTCGACGTCCCTCCCCTCCTCCGGCTTCGCGACG
CCGTCCTCCCGCTCTCGGTCCGCCTCGCCCGGGCCCGACGCCGCCCTCTCGTCCCTCGCC
TCGGGCTCGACCATCGGCGTCGACTCGCCGACCGGGTTCATCACGCCCTTCCACCGCCGG
TGCCTGTGCAACACGCCGCTGCAGAAGCTCGTCGACCAGGAGGGCGAGCGCCTGTGCGGC
GCCGCGGCCGCCATGAGCCAGAGCCGCTCGCGGTCTCGCGCACCGGGCGACGGGCCAGGG
CGCAGCCGCAGCAACTCGCGCACGCTCCTGTCGCCGCCGTCGTCGTCGTCTGGGACCGCG
ACGCCGCTTGGCTCGCGGTCAGCGAGCGGGCTCCATGAGCCGCTCGGTGTCGAGTTCGAC
GAGGCGTCTGAGCGCGCTCGAGGGCGGGCGAGGGACGTTGCGCGACGGGCGGTCAAAGCG
GGCGAGACGTACCCGGTGCCGCGCGAGCCGTACTGGGCCGTCGGCGGCGAGCTGGGTCCG
TGCGGCGGTGCGGCAGGGGGAGGAGCGGGCATGGGGTGGGAGGCGCAGGCGGCGGCACTC
AGGCCGATCAGGGCGGTCGAGGTCGGCACGAGCAGGAGCGTGGCTGCGGCAGCAGGCGGG
CCGGTCGGGCGGCAGGTCGTCGTCGGGGCCTGA
>R_glutinis_G00734
ATGCCCGACAAGATCGACCCGCCCCACGCCACTGGCGCCGCCGAGGACACGGTCAAGAAG
CACTCGCAGCCCCACGACCTCGTCTTCCACGCTGGCTGGTTCTGCCCGTTCGTGCAGCGC
GTCTGGATCGCCCTCGAGGAGAAGGGCCTCGAGTACGAGTACCGCGAGGTGGACCCGTAC
AAGAAGGAGCCCCACTTTCTCGCCATCAACCCGAAGGGGCTCGTCCCCGCCCTCGAGCAC
CACAACAAGGCCCTGTACGAGTCGCTCGTCCTCCTCGAGTACCTCGACGACGCCTACCCG
TCGCCCTCTCTGCGCCCAACCGACCCGCACGAGCTCGGCCTCGTGCGCCTCGCCGTGCAG
CAAATCTCGACGGTCGTCGTGCCGGCTTTCTACCGCTACGTCCAGGCGCAGGAGTCCGAC
AAGCAGCGCGAGGGCCACGACGCGTTTGTCGCCGCGCTCCGCGACGTCCACTCGCAGTGG
TTCGTCGGCCACGGTGCGCCCTGGGCGCGCGGCGAGCACTTTGGGTGGGTCGAGGCGGCG
CTCGGGCCGTGGGTCGCGCGGTTCACGCTCCTCGAGAAGCACCGCGGGTTCAAGGCGAGC
GACGTCGGCGACGAGTTTGCGGCGTGGGCGCACAGGGTCCTCGAGCGCCCGAGCGTCAGG
GCGACGTCGAGCTTGCCGGAGAACTACGAGAGCGTGTACAGGCGCTACTTTGAGGACACG
GCCGAGAGCGAGGTGGCCAAGGCGACGCGCAAGGGCGAGTGGCTCAAGTAG
>R_glutinis_G02856
ATGGGCGCTCTCTGCTGCAAGCCAGAGGAGATCGACTTTGAAGGCCCCGTCGACCTCTGG
CACTTCTACCTCCTGCGGTCGGTCGGCAAAGGCGCGTTCGGCAAGGTCCGCGTCGTGCAG
CACAAGAAGACCAAGGCCCTGTACGCCCTCAAGTACATCAACAAGGCGCGGATATCCAAA
CAGCGAGCCGTCAACAACATCATCCAGGAGCGGCGACTGCTCGAGGAGATCGACTCGCCC
TTCGTGTGCAACCTGCGCTTTGCGTTCCAGGACGACGAGAACCTGTTCATGGTGCTCGAC
CTCATGCTCGGCGGCGACCTGCGGTTCCACCTCGACCGCCTCGGGTGCATGAAAGAGGAG
GTCGTCCGCTTCTACGTCGCCGAGATGGCTCTCGCACTCGGCGACTTGCACAAGCTCGGC
ATCGTTCATCGCGACATCAAGCCCGACAACATCCTGCTCGACGAGAAGGGCCACGCGCAC
TTGACCGACTTCAACATCGCCGTGCATTTTACCGACCGGCGACCGCTCACGTCCGTCGCT
GGCTCGATGGCGTACATGGCTCCCGAGGTGCTCGCCAAGCGCGGCTACTTCGCGACCGTC
GACTGGTGGTCGCTCGGCGTCGTCGCGTACGAGCTCCTGTTCGGCAAGCGGCCCTACCGC
GGCAAGACCAACTCGACCTTGACCCAGGCCATCCTCAAGGACCAAGTCCGCTTCCCCGAC
AACGCCGAGGAGATCGTCAGCCACGAGGGGCTCGACTGCTTGCGAGGGCTTCTGCAGCGG
GATCCCAAGAAGCGGCTCGGATGTCCGGGCACGGGCGGGCTCGAGGCGCTCAAGCGGCAC
CCGTGGTTCCGCGAGTATGACTGGGACGTCCTCGAGCGCAAGGAGGCGACGCCGCCCTTC
GAGCCGGACTCGAAGAAGGCCAACTTTGACGCGACGCACGAGCTCGAGGAGCTCCTCCTC
GAGGACAACCCGCTCAAGGCGCGCAAGCGCAACCCGAACCTCGACCTGTCCGAGCTGTCG
GCCGACTACCGCGTCATGGAGCAGCACTTCCTCCCGTACGACTACCTGCGCCAGCCGCGC
AAGTCGTGGTTCGTCCTCGACGAGACGGGCACGGCCGCCTCGCACGGCGTCTCGGCGTCG
GGCACGTCCGAGCCGTCGACGTCGTCGTCGGGCCTCGCAAAAGTGCACCCGCACGCCATC
CGCATCGACGAGCAGCCCATGGCCGACCTCGCCGCCGGCAGCACGTCGGCCTTGAGCGTC
GCCGTCGCCGGTGGAGCCGGAGCGGGAGCTGGAGGTGCGGCGAGCGGGCGAGGGACGCCG
AGCGCGAGGTCCGTGCACCTCGATGCGCCGGTGAGCCCGAGCGTCGACGGGCGCGCCTCG
CCGTTGCGGCGCACGGGCACGCCCGAAACGCATGGCTCGCCGACACGCGGTGGCGGCGAG
CGCGAGGGGCAGGCGTTCGAGATGGGCGAGCGAGGAGGCGCCGGCCTCGCGCAGTGA
>R_glutinis_G04971
ATGGCCGCACCGCCCAAGGACCAAGCCCTGTCGCCCCTCAACCTCGCCGTCGGTGCCGCC
GTCTCGTTGTTCGAGATCACGACCCTGGGACAGCCACTCGAAGTCCTCAAGACGCAGGCG
GCCTCGCACCGCGGCGAGTCGCTCCGCACGGCCATCAGCAGCGTCTACGCGCGAGGAGGG
TTCAAGGGCTTCTACCAGGGCCTGATCCCGTGGGCATGGATCGAGTCGTCGACGACGGGC
GGCATCCTCCTCTTCACGGCGAGCGCGGTCGAGCATGCGGCGACTGACAGGGGCATGAGC
CGTGGTGGAGCGGGACTGCTCGGCGGCGTCGTCGGCGGCGCAGCTCAGGCCTACCTCGCC
ATGGGCATCTGCACGCGCATGAAGACGGTCGAGATCACACGAGCCAAGTCGGTCGCGCCG
TCGCTCATCCCGGGCCAGCCACCGGCGCACGTCCCGTCCGCCATGGAGACGTTCCGCACG
CTGTACCAGGCCGAGGGCCTGCGCGGCATCAACAAGGGCGTCAACGCCGTCGCGCTCAGG
CAGGCGACCAACTGGGGCTCGCGCATCGGCATCGCTCGTGCGGCCGAGCAGGGCATCAAG
CAGCTCGGGCACAAGCAGCCGCAGGACAAGCTGAGCGGCGGCGAGAAGGTGCTCGCGTCG
GCCATCGGTGGCGCCCTCGGCTGCTGGAACCACCCAATCGAGGTCATCCGCGTCGAGATG
CAGTCGCTTGCCTCGTCGTCCTCCTCGACCGCCGCCGCCGCTCGCCCGACCGACCCGACC
ATCCTCGGCACGGCGCGCTACATCCTCGCGACCGACGGCTGGAAGGGCCTCTTCCGCGGC
GTGACGCCCCGCATCGGGCTCAGTGTTTGGCGCACTATCTGCCTCGTCTCGCTCGGCGAC
CACGTCAAGAGCATCGTCAAGAAGGTCGACGCCGCGAGCGGGCCGCTCTGA
>R_glutinis_G06714
ATGGCACACTGGGCACACTCGCCGTCCTTCGACACCCACCCGGCCCAACCTCGCTCGATC
CACGCCCTCGCCCACCCGCAACTCGACCGCGACCTCCCCACCTCGCCGCCGACTTCTTCC
CGCCTCGACGACGACGACCTCGCGCTCGACCATGACGCCGCGTACACCACTACGACCGCC
TACTCGGCCCACGCCACCACGCGCTACAGCACCGCCGACAACGAGGATGCCGTCATGCGC
ACCCTGAGCCCAGAGCCCGTCGCCGCTCCTGCTCCCGACCGCTACCGCGACGGCGACGAC
GCCTGCATGCGCGCACTGAGCGAGGAACCTCTCGGCACCTCCCTCGCCATCGGCTCGTCG
TCGTCGTGGACGCCCGCCAAGGCCGCCGCCCAGTCGTCGCTCGGCATCGCCTCGACCGCC
AACGCGCCCGCTAGCTCCGGCAGCCCCGCCGCCGCCGCCGGCGCGTCGGGCATCACGCGC
AACCCGTCCCTGCGCGCCCGTGACGCCTTTTCGCGCCTCCGCATCGGCTCGTTCGGCGCC
GCGCCGCGCCCGTCCCTCCCGCAGGGCGCCGCATCGGGTCCGGGCAGCGTCGGCGGCGGC
TCGTCGGCGCCGGGCAGCCCGACGACGAGCGACAACGGCTCGACGTCGTCGCACTCGCAC
CCGTACCGCGCAAGCGGCGCACCCGTGCCCGACACGAAGCACCAGACGCCCGCCGCGAGC
TTCCTCAGCGCCTTCTCGCCCCCCTCGAGCGTCGGCAGCGCGCGCTCGCCCTCGCCTCCC
CTCCCCGGCACGCGCTCGCGCCTCGCCTCGCCCGCCGGCGCCCCCTCCTCGTCCACCTCT
CGCGCACCCTACTCGCACGCCTACGCGCCGTTCGTCCTCCCGCCGCGCGGCGACGAGGAG
GGCTACCGCCTGTGCGCGACGCACGACGGCGCCGACGACGAGTGGGAGTACGAGCTCGGG
CGCGAGCTCGGCCGTGGCGGGATGGGCCTCGTGCGCGAGGCGGTCCGGCGCCGGCGCATC
TCGCCCACGCCCGTGCGCGACGGCGAGGGGGAACGGGCGAGCGAGCGCGACGAGACGCGC
GTCGCCGTCAAGATTATTCCGCACCGGCACCCGCACTTTGTGTCGCTGTCGGCGCTGCGC
GAGAGCATGGGCGCCGGGGGCGCGCTCGAGGGCGAGTTTGCCCACCGGACGGTGCACATG
CACCCGGCGCCCGTGTCCATTTCGGGCTCGGTGGCGCGCACGCCTGGGCTCGGGCTCGGG
CTCGGCGCGCAGGGTGGAGGAGGAGGGGCAGGGCCACGTCGAGCGTCGCTCAGGGGTGCC
GCGCTCGGACTCGAACGCGACGGCGGCAGCGGCGGCGGTGGTGGGACCGACCTTGAGCGC
TCGCGCAGCACGAGCAGCCCGATCCGGCGACCCCGGTTCGCCGGCATGCGCGGCGTCAGC
ATGGCGCCGCTCGACAGCCCGGCGCCGAGCCCGCCCGCGATCGACGAGGCGCTCCTCGGC
ACGAGCGCGCCGCGCCTCGACGGCGGTGGACCAGGAGGAGGCGGCGGCGGCGGGTTCTTT
GCGGCGGCAGAGCGCGAGAGGGCGCGCGCGGCGACGCAGGACGGGTCGGCCTCGGGCTCG
GGCGCGGGCGAGGGCGCAGGTGCGCCGGGCGGTGGACCCGACGGCGAGGTCGACCTGCTC
GACCTGCTCCTGCAGCGCGAGATCTCGCTCTGGCGCCAGCTGTCGCGCCTCGTCCCTTCC
TCCACTACCACCTCCACCTCCTCCCCGTCGACCTCGCCCAGCACCGACCACTCGCGCCTC
GTCACGCGCTGGACCGGCCGCGGCGGCCATCCGCACATCGTCGCCCTCCTCGGCACGCAC
CGCACGGCCGAGTTCGACTACGTCTTCATGCCGCTCGCCGAGGGAGGCACCCTCCTCGAG
TACGTCACGCGCCCCGAGACGCGCGACCGCGAGCCGACCGACCCGGACGGCCAGGACACG
GCGTCGTCGAGCGAGGCGGCGTCGAGCGTCAGCGGTGGGCGCAGGTCGGCGTCGCGAGGG
CGCGCGGCGAGGAACGGCGCCGGCGGCGCACCTCGACGCGCGCGCATGTCGATCCCGATC
GCCGGCACGGCGTCGTCGCTGTCCCCGCCGGCTTCGGCGGCGGCAGCGGCGGCTGCTGCT
GCGGCGGCGGCGCCCAAGGGCTTGCCGCTGCAGGAGGCCGGCGAGGCGTTCCTCCAGGTC
GCCGAGTCGGTGCGGTGGCTCCACCGCGAGGCGGGCGTTGTGCACCGCGACCTCAAGCTC
GAGAACGTCGTCGGCTGCTGGGAGGTGCCGGCCGTTGGCGCCGCCGCCGCCGCCGCCATC
ATCGAGTCGTCGTCGTCGTCGACGTCTCGGTCCCGAGGTCGGTCGTCGAGCAAGGCCAAG
TCGAGCGCCGCCGCCGTTAAGTCGAGGACCCGCCGCGTGTGGAAGATCGCCGACTTTGGG
CTCGCCGAGGTCATCCCGCACCAGCAGGCGCCCGCAGCAGCGACAGGCGCCGTCCAGGGC
GTCCAGCCGCTCGCGGCTCTCGCGCGCGCAGGCTCTCTCTCACGCCCCGGCGGCGCAGGC
GACGGCGACGAGCCCGGGCAGCACGTGCTCGCGGCGTCGGTCGGGCCCGGCGCACCGCTC
TCGAGCGCGGCGGCCCACCAGCCGTCGGGCCTGAGCGCGTCGGCGTTCCTCCCCTCCCCC
ACGCCTCACGCTCCCGCCATCGCCGCGCCGCCGAGCAACTCGCCCCTGTCGGCGCTCCTG
CACCCGGTCGGCTCGCTGCCGTACTCGTCGCCCGAGGCGATGCGCTCGCCCGTCCCGATC
GTGCACCCGTCGATCGACTTGTGGGCCCTCGGGTGCGTCCTGCACGCGCTCGTCGCGGCC
CGGCTCCCCATCTGGGAGGAGTGGGAGCTGCGCCTGCGCGTCAGGCTCGTCAAGGGCGAG
TGGGACGTGCCGACCGAGCTCGACCCGGACGCGGCGCCGGGCGAGGGCGGGCCAGCCGAC
GACGACGAGCGCGAGGAGCGCGCCATGGCGCTCGAGGTGCTCAAGGGGTGCCTCGACAAG
GACCCGCGCTCGAGGTGGGACATCCAGAAGGTGTGCGACAGCGCGTGGCTGCACCGGGTC
CGTGCGCGCGAGGCCGAGGCTCGCTCGGTCGCCGCCGCTGCCGCCGCCGCCTCGACCTTG
GACGGGCACCAGCAGCAGCACCTCGTCCCCATCTCGCCGCCCTCGACTCGCCAGAATTCG
CGCGGCCGCCCCTCGACCCGCACCTCGACCGGCTACTCGTTCCCTCCCTCGCCCTCGTCC
GCCTCCCTCACCCTCACGTCCGCCGGCGGCCCTCCTCCCGCGCCCTCGTCCGGCGCTCGC
GAGCCCTCGACGTCCGGCGGCAAGAGCTCGTCGCGCTCGCGCACGCGGCTCACGACGCGG
TCGAGCTCGAGGTCGAGCGCGTACGCGCACCAGCTGGGCGCCATCGGCGGGTCCGAGGCG
CAGGACGCTGAGCGCAGGGAGCGCGGGAGGAGCGAGCGGCGTGCGCGGTGGGACGAGGCG
GGGACGGGGAGGATGAGGAGCTCGAGTCGGGCGAGCGCGAGCGGGACGGGCACGGCCGAG
GACGAGGCGGCGCTGGCGGTTGCGCAGGGGTTGAGGAGGGGCAGGAGCGCGAGTCGGACG
GGCGCAGGGGCGAGTGCGGGCGGGTCGCACGGGCGTAGGAGGAGCAGTGCGACGAGGAGC
AGGGACAGCCGCGAGGGGAGGGAGGACGGGACGGGGACGCCGACGGTGCTCGAGACGGTC
GGCGAGCCGTACTGA
>R_glutinis_G03585
ATGCAGCAGCGCTTCAACTCCAAGGTCTCCGGCCCGGTCGTCGGCATGGACCTCGGTACC
ACCAACTCGTGTGTCGCCATCATGGAGGGCAAGGTGCCGCGCGTTCTCGAGAACTCGGAG
GGCGGCAGGACCACCCCGTCCGTCGTCGCCTTCACCAAGGACGGCGAGCGCCTCGTCGGT
CTTCCCGCCAAGCGCCAGGCTGTCGTCAACTTCGAGAACACCTTCTTCGCGACCAAGCGC
CTGATCGGCCGCAAGTTCACCGACGCCGAGGTCCAGACTGACCTCGACAACGTCCCGTTC
AAGATCGTCAAGCACACCAACGGCGACGCATGGCTCGAGGCGCGCGGCCAGAAGTACTCG
CCCGCGCAGATCGGCGCGTTCGTCGTCGGCAAGATGAAGGAGACGGCCGAGTCGTTCCTC
GGCAAGAACATCAAGCACGCCGTCATCACCGTCCCGGCCTACTTCAACGACTCGCAGCGC
CAGGCGACCAAGGACGCCGGCACCATCGCCGGCCTCGACGTCCTCCGCGTCATCAACGAG
CCGACCGCCGCCGCCCTCGCGTACGGCCTCGACCGCAACGACTCGCGCCAGGTCGCCGTC
TACGACCTCGGCGGTGGCACGTTCGACGTGTCGATCCTCGAGATGCAGAACGGCGTGTTC
GAGGTCAAGTCGACCAACGGCAACACGCACCTCGGCGGCGAGGACTTTGACATCACGCTC
GTCAACCACATTGTCGCCGAGTTCAAGAAGGAGTCGTCGCTCGACCTGTCCAAGGACCGC
ATGGCGATCCAGCGCATCCGCGAGGCGGCCGAGAAGGCCAAGATCGAGCTCTCGTCGACG
GCCCAGACCGACATCAACCTCCCGTACATCACGGCCGACGCGTCGGGCCCCAAGCACATC
AACATGAAGTTCACGCGCTCCCAGCTCGAGCAGCTCGTCGGCGGCCTCATTAACAAGACG
GTCGAGCCGTGCAAGAAGGCCCTGTCGGACGCCGGCATGAAGGCGTCCGAGGTCGAGGAG
GTCATCCTCGTCGGCGGCATGTCGCGCATGCCCAAGGTCATCGAGACGGTCAAGGGCGTG
TTCGGCCGCGACCCGTCCAAGGGCGTCAACCCGGACGAGGCTGTCGCCGTCGGCGCCGCG
ATCCAGGGCGGTGTCCTCGCCGGCTCGGTGACCGACGTCCTCCTCCTCGACGTGACGCCG
CTCTCGCTCGGCATCGAGACCCTCGGCGGCGTCTTCACGCGCCTCATCAACCGCAACACG
ACCATCCCGACCAAGAAGTCGCAGACGTTCTCGACCGCCGCCGACGGCCAGACCGCCGTC
GAGATCAAGGTCTTCCAGGGCGAGCGCGAGCTCGTGCGCGACAACAAGATGCTCGGCAAC
TTCCAGCTCGTCGGCATCCCGCCTGCGCCCAAGGGTATCCCCCAGGTCGAGGTCACGTTC
GACATCGACGCCGACGGCATCGTCAACGTCTCGGCCAAGGACAAGGCGACCAACAAGGAC
CAGTCGATCACCATCGCGGCGTCCTCGGGCCTGTCGGACAAGGAGATTGAGAACATGATC
GCGCAGGCCGAGGCACACGCCGAGGCCGACAAGGCTCGCCGCGACCTCATCGAGGCGGCC
AACTCGGCGGACTCGGTCGCCGCCGAGACCGAGAAGGCGCTCAATGAGTTCAAGGAGCAA
GTCGACGCCGAGGAGGCCAAGAAGGTCCAGGGGCTCATCACCGAGCTCCGCGAGCTCAAC
GTCAAGGCGCAGGCCGAGGGCTCCGAGGTCAAGCCGGACGAGATCAAGGCCAAGGTGTCC
GAGACTCAGCAGGCGTCGCTCAAGCTCTTCCAGAAGGTGTACGAGTCTCGCAACAACCAG
GGTCAGGCCGCCGAGGAGCCCAAGAAGGAGGAGGAGTCCAAGTGA
>R_glutinis_G05649
ATGCTGTCGAGCACAGCAGCCCTCCTGGGCACACTCGCCTGCACCCTGTCGCCCCTCGCC
CTCGCCGCCCCCTTCCCCTCTGCCCGACTCCCCCTCCTTGGCTTCTCGTCCCCCTCGCCC
TTCCTCGGCCTCGACGACCAGGCCTTTGCCCAGCCCATCGGCACCGTCGCCTTCCTCCCT
GGCTTCCACGCGTGCGGCACCCTCCTCGTCCTCAGCGTCGACCACCTCACCCTCGACGAC
CTCGCCCTCCTCCCGCGCTCGCCCGACGACAACTCGACCGCTCACGACTCGCTGTGGGAC
CGCTACACCGCCGCACCGTCCAACACGCTCGTCGCCGACGCCGTCGAAGGGACCGTCCTC
GCGTGGGCCAGGGGGTGGCGCGAGACGTGCGGCAAGGGCGCGGCCAACAAGGAGGTCCGC
GTCGCCCACTTGACGGTCGACGGCGTCGACGACAACGACAGGGCCGCGTGGGCTCGTGCT
CTCGACGACCACGCCCGCCCTCACCTCGACTCGCTCCCGCCCGCACCGCACAACTCGGTC
GTCCTCGTCACGTCCCTCTCGCACGCGTCCCTCCGCACCGCGTTCGACCTCGCCTCGTCC
CCTTCCTCGCCCTCGCCGCCCTCGCGCTCGCCCGGCCACGTCGGGTGGGACACGTCGCGC
CCTCGCCGCGAGCGCCCGGCACACGGCCTCGTCGTGCGCACGCTCGGACACATGGTCGAC
CTCGCGCTCGCGGGCGCGTTCCTCGTCGCGTGCGCGTACGCGGCGCGCTGGGCGTGGGTG
CGCAGCGAGGGGTGGCGCGAGAGGAGGAAGGCCGGGGCGCACGGTGACGGCCTCTTCTTC
ACCGCCATGCTCCCAGCCCTCCGCCCCGCCCTCTCGTTCGCCACGGTCCACACCGCCGCA
ACCAGTGCCGCGCTTAAGCCGCTCGCGACCCAGGCCGCTGAGGGCGAGCTCTCGCGCAAG
GGCGTCGACGGCGTCGTCCAGGTACTCGGCGATCTTCAGCAGCAGGAGGTGCGTGGGAAG
GCGGAGCGCGAGGCGGAGAGGGAGGTCGCGAGCTGGCTCGAGGGGTTCGTCAAGGTCGTC
AAGCGCGAGGTCGAGGAGGACGAGGGAGTGCAAGACTCGGTCGACGGAGCTCCTCCTCCG
GCCCATCACGCCGCCGAGCTCTCCCCCGCCCAGTCGGCCTCGTCCCCGCCGCTCGACCGC
GCCCACTCGCGCACACCGCGCGCCACCACCACGACCGCCGGCGCCGCCGACATGAGCCCC
GACGACAAGCTCGACAACGGCGGCGTCGTCGAGTCGGTGCTGCCCAAGGCCAACCAGCTC
GCGCAGCAGCTCGCCGACGAGGACGACGACGAGGCGCCAACCTCGGCCACGGCGCGCGGC
GAGGCCAAGGTCAAGCCCAAGGCCAAGGGCAAGGGCAAGGCGCGCGCCCGCTCGCCGACC
AGGTCGCGCAGCTCGTCGCCCGCCGAGTCGCCCCGCCGCCGCTCGGGCCCGCAGGCGCCG
TCGTTGTCGCAGCTCGGCGCGATTGCGTCGGACGACGAGGTCGACAGGGCGTCGTCGGTC
GGGATCGGCGGCGAGGCGCACGAGCCGCGTGCGGCGGCGTCGACTTCGCGCTCGACAAAG
CCCAAGCCCAAGCCCGCCGCCGCCAAGTCGAAGCCTCGCACGTCGTCGTCGAGGAGCAAG
GCGCCGTCGACCAAGAAGGCGCAGCAAGGCCTCCTCTTCCGCCCCGAGACGGCCTCGTCC
GAGCACGACGAGCTCGAGCCGGCGCCCGCGCCTGCGCCCGCCGCCAAGAAGGCCAAGCCT
CGTGCTCGCGCCCGTGTCGCGACGCCGGTCGACATCGACGTCGACGAGCTCGCGTCGGAC
CGGGACGGCGAGGACGAGGTCGAGGAGGTGCGTGCGCGCGAGCTCAAGGGCAAGCCCAAG
CCCAAGCCCAAGGTGCCCGTGCGCCTGCCTCGTGCCCCCAAGCGGCAGCAGGAGAGCAGC
AGCAGCGGCGAGGAGGAGGAGGAGGACGACGGCGCGGCGGCGAGGCGCACCAAGAAGCGC
TCAAAGCCGAGCGCGACCAAGGCGGGCAGGGGCGGCGGCGGCGGCAAGAACAAGGGCAAG
AAGCGCAAGGTCGAGCGCTCGTACTCGTCGAGCGAGGACGAGGAGGACGACAAGGGCCCG
TCGCGCTCGCGGCGCCGCTCGTCGTCGTCTTCGCCGCCGGCCAAGAAGCGCGTCAAGTCG
AGCCGCAAGGTCGAGCGCTCGCCCTCGCCTGCCGCCTCGACCGACGACGACAACGACGAC
GACCCTGAGCCTTCGTCGAGCCGCCGCACCGTCAAGGGCAAGGGCCGCGCCGCCGCCGTC
GTCCAGTCGAAGCGCCGCTCGGCCCCGACCGTCGCCAAGCGCACCCAGCCGACTCGCGCC
TCGTCGTCGTCGTCGGCCCCGCCCAAGAAGAAGGTCAAGACCGAGTCGAGCAAGGGCACC
GCCAAGGACAAGGGCAAGGGCACGAGCAAAAGCAAGCCCCGCGCCGCCGCCGCCTCGGCC
TCGTCGAGGCTCAAGGCCAAGGTGCACGGCTCGCGGTCGTCGGCGCGTGTCGCGGCGGCC
GAGGCGAGCTCGGACGAGGACGAGGGCGGGTTCAAGGCGGGCTCGAGGGTGTTCGTGTAC
TTCGCGGGGAGGCTCGTGTGGCCGGCGGTGATTGTGAGCCAGCCCGATGCCGACCACGTC
GCATGCGCCTCTCTGCCCGGCATCAAGGAGCCGGCCAAGATCCGTGTCTCGATCTACAGC
CTGTCGCTCGCCCGCACCAAGCTCGCGCGCACGCCCGACGAGGTCGTCCTCTCCAAGGCG
CAGGAGCGCGAGGTCGAGGCGGCCAACGAGCGGTGGGAGGACAGGTCGGCGCGGTCCGCG
TGGCTGCTCGACGCCCTCAAGGCGTACGACGAGGAGAAGAGGAGGCTCGTCGGCGACGAG
GACGAGGACGAGGACGAGGGCGAGGGGAGCGGGAGCGAGGACGAGTCCGAGTAG
>R_glutinis_G02046
ATGCCGACCTACTCGCACACCGCCCACGTGCACTCGCTCGATAGCCCAGTCGCCTTCGTC
GTGCCCGGCGTACCGTGCCGCTTCGTCGCCCGCATCGAGTCCGGGCAGTTTTCAGGCGGC
TTGACGCCGCCTGGCCGGTGCCGGGTCTGCCTCGACTACGAGGCTTCGGGTGAGTCATCG
ATCCAGGTCGACCAGGGCTGGCTCCTTTTCACTGGGCCGTCGTCTAATGCAGCCTCTGCT
CCACGAGCGTTCGTCGACACCGTCTTTCCGCCGTGCGACGCCGGGTCGATCTACAGCGAG
CTCCTACCGCGCTTCGAGAACTGGGTTTTTGCCGAGGGAAGCATCTACTCTGTGCGGGTC
GTCCTTCACGAGCCAGACGACAAGCTCTCGTCGTCAGCTCGCCGCCTCGCCGACATTGAG
CAGCTCAAGGACCGCCTCGCCCGCCTCGAGGCCGTCTCGAGGAAGGAACTCGACGAGAAG
AAGAAGCTCGCCGACGAGCTCGCGACGGCGACAAAGAGCCGCGCAGCTCTCGCCGTAGAG
CATGACGCTCTAAAAATGGAGCGAGCGGCGTGTGGGGCAGCGTTGTGGTCGCTCGAGGGC
CGGAGGAGGGGCACGGCAGAGACTTTGGCCGTAAACATGACAACCCCTCAGCCGTACGAC
GTCTGCCTCGACTTTCCTCGTCTCGGGCGCCAGCTGTGGACGACCTCGGCCGTTCTCTCG
GCGTCGCCGTACTACAAGGACCTGCTCTCGTCGTCGTTCCAGGAGGGCAAGGCGTCGTCG
GCCGTCGCGCTCTCGACGATCCCGTTCACGTTCGACGACAGCGACGGCGAGGTCGACGCC
GAGTACGGCGCCTCGGTCGCCCCGTCGCTCGTGTCGCCCTCAGCGCCGTTCCACCGCGTC
GTCATCAAGGACTCGGCCTACTCGACGTACCGCGCCCTCCTCGTGTGGCTGCAGACGGGG
CACATCGAGTTTGCGCGGCTCAGGTCGGCGGCGACGAGCGCGAGCGGCGGCGAGGTCAAG
TCGAGAGGCTCGAGCGCCGGCGAGTGTCCTCGCCGCGCTCCGGCACCCTCATCGACGCGC
CCCTTGAGCCCACCTCGCTCTTCCTCGACCTCATCCTCGTCCACCGCCCGCGCCATGCCC
CTCACCGCCTCCCCCAAGTCGGTCTACCGCCTCGCCGACCTCCTCTCCCTCCCCCAGCTC
AAGTCCCTCGCCCTCGCCTCCTTCACCACCCAGCTCTCGCCCTCGAACGCCTTCCCCGAG
CTCTACACCGACGCCGCAGCGTGCTACCCGGCCCTGCGCGACGCCGCCCTCGAGTTTGCC
GTCGCGCGGTGGGCCGAGGTCGAGGGTGCGAGCGCGACGAGGGAGGTCGAGCAGAGGGCC
GAGAGGGGCGAGCTGCCGGTCGGGAGTGCGAGGACGGCCATGCTGCTGGCGAGGAGGCTC
GCGCAGGCGGAGAAGGGCGGGAGGGGGGAGACGGAGGCCGAGAGGTCGTAA
>R_glutinis_G02662
ATGGCCGCCCAGCCGTCCACGCCATCGATCAGCAAGGGCGCCAACGCATTCGGCAAGCTC
CTCAACAAGCTGCGCACCCCGACCAGCGCCGACCACAACAACGCGCCCGCCGAGGGCGAG
CGGACGACCCCGCGCTCGGCGTCGCCGTTCAGCGCCATGATGGGCCGCAGGAGCAGCAGC
AAGGCCTCGCTGCGGTCCTACTCGAGCAACACGAGCGCCGCCGCACCGCCCTCTGCCTCG
CTCGCCTCCAACTCGGCGACCAACTCGCCGCCTCTCGCCTTCGACACGGACGACGACGAC
CTCGACCTGCCCCAGTTCGAGTCGGAGCGCATGTCGTACCGCCCTCGCGGCAGCGGCGGC
GACGGCTTCTACGCCCACCACCTCGCCTCGTCGTCGACCCTCGCGTCGACCGCCTCGGCA
CCCGGCGACGGCGACTACACGGCTCTGCCCGCCCCGCCCCGGCCCTCGACAAGCATGTCG
ACTCGCGGTCGCGGCGACAGCGTAAGCGGGAGCGGCGGGGCGTTGGAAGGGCGCGCCTGC
GAGCACGGCGGGCGCGAGGGAGGCGGTCGGCAGCCTGAGCCGAGGGTTCGGCAGGGGCAC
GGCGGGTCGGGCGCTCGACGCGGCGAGGACGACGAGTTGACGCACAAGGTGTCTCGCAAG
CCGGACGAGCTCGTTCCCCCTACACGCGCTCCTCTCTCCCGTCTCCCGTCCAACGACGCC
ACCCTCTCGGCCTCGCAGCCCTCCTCGCACTCGCACCTCGCCAGCACCACCCCGGGCCTG
CCTCGCGCCGGCCTATCCAAGTCGTCGACCTCGACCCTCCCGAGCGCAGGCACTCGCCGC
CTCTTCGCGTCGCGCCCCGGCGGCGCCGGCGGCGGCCACGCCCGAGGCCCCGTCGCGAGC
GAGGCGTACGACGGCGACCAGAGCCGGAGCGTCAAGGAGGACAGCCCCGACGCCCACGGC
CGCTCGCTCTCCGAGCTCCCGCCCTCGTCGCCCAAGATCGCCTCGGCCGAGCGCGCCGCG
TCGACCGTCACCATCGGCGCGTCGAGCTACCTCGCCAAGCACTCGGTCTCGTCGAGCAAC
CTGCGCCCGAGCTCGTCGCTCAGCAACTACAGCGCGTCTGACAGCAACAAAGACGTGTCG
CCGCCGGGCACGGGCAACTCGTACCTGAGCGCGAGCGCGAGTGCTCGTGGCGCCAAGCTC
CAGCCGTCGGCGCAGGGCAGCACCGCCTTCCGCAACCGCTTCCTCAGCAGCGGGTCGGGC
CTGTCGATCAATGCCTCGTCGTCGTCCCCTCAGCAGCACTACTCGCCGCCGTCGGACGCC
GCATCCGCCTCGTCCCAGCCGTCGCCGCCCATGCTCGCCCAGTCGCTCTCGTCGTCCACC
TCGGCGGGCAATGGCGGCGCCAGCTTCCGCCTCGCGCCCATGGGCGGCGGCACCGGCGGC
CTGTCGCGCAAGAACAGCGTCTCGATGCTGTCGTCGCTCGCCGAGGACGGCCAGCCGGCG
GTCCGAGCGGCCTCGCTCGACATCCGCCGCGAGGCCGTCGCCGCCCGAGTCGCCGGGCAG
TTCAACGAGCCTGTCGCCGCCGGTCGCGCGAGCCTCGACGAGCGCAGAGCGTCGCCGCCT
CGCGAGCGCGACATGATGATCCCGTACGCGCACCGCCGAGGGACGTCGATCTCGCAGGAC
GCCAACCAGGAGACGGCCGGCAGCAACTCGTCCTCATCGACGCACGGCGGCACGACGCTC
GTCAACGGCTCGGGCGGCGGGCTCAAGCGCAGCAACAGCGTGACGATCACGCAGGGCTCG
CTGATGCAGCCCGCCGCGCCCGTGCAGCAGGTCGCGCGCCCCGCGTCGAGCATGGCCATG
TACCGCGACGAGTCGCAGGGCCAGCAGCAGCAGCAGCGCCCGCAAGTCGTGCGGGTCCCG
TCGGGCCAGCAGCAGGCGCAGTACCAACACCTTCCGCCGCCCGTCATGGACGTCCTCCCC
GACCAACCTCCAGCTCCCGCCACATCCGCCTTCCAGCCCTACCACGACGAGAACGCCTAC
GACGCTCGCTCGTACGCGCGCCCGGGCGCGCCGCCCACCTCGACCGCTCGTCCTGCCCTG
ACCGAGGTCAATCGGCCCTACGCTCCTCCAGTCGGCGTCGCCCCCTCGACGCAGCCCCGA
CAAGGCGCGCCGCAGTACGGCTCGGCGTCGCAGCAGTCGAGCAGCCAGAAGGACTACCAC
GTGCCGCTCCGGGACCGCTCGCCGGGCATGGCCGAGGCGACGCCGAGCGTCACGGTCCAG
CAGCAGCACTACCAGGGCCACCAGGTGTACCAGCAGCAGCAGTACCTGCAGCAGCAACAG
CAGCAGCAGCCGCACCTCGCGATGCAGATGCAGCAGCAGCAGCTCGGGTACACGCCGGGC
GGCGAGCCGCAGCAGGAGAAGCGTCAGCCCAAGCCCATCATCGTCAACGGCAAGGCGTAC
CACCGCGCGGGCGTCCTCGGTCGCGGCGGCTCGTCCAAGGTGTACCGCGTCATGAGCGCG
AGCAACGAGCTCTTTGCGCTCAAGCGAGTCGACACGCGCAACGACGCCGAGTCGCGCGCG
AGCTTCATCAACGAGATCACGCTCCTGCGCAAGCTCATCGGCAAACCCGAGATCATCCAG
CTCGTCGACTCGGAGATCCAGGGCAAGTATGTCATCATGGTCATGGAGGCGGGCGAGACG
GACCTCAACACGCTCCTCGCGAGCCACGCCGGCAAGCCCGTCAGCCTCAACTTCATCCGC
TACATCTGGGAGCAGATGCTTTCGGCGGTCCAGGTCATTCACGACGAGGCCGTCGTGCAC
AGCGACCTCAAGCCGGCCAACTTCGTCCTCGTCAAAGGCCGCCTTAAGCTCATCGACTTT
GGCATCTCCAAGGCCATCGCGGCCGACACGACCAACATCGGGCGCGACCAGCAGATCGGC
ACGGCCAACTACATGCCGCCCGAGGCGCTCAACGACACGGGGCTCGGCCAGGGCGGCAAG
AGGCTCATGAAGCTCGGACGCGCCGCCGACGTGTGGTCGCTCGGCTGCATCCTGTACCAG
ATGGTCTACGGCGGCGCGCCCTTCTCGCACCTGCGCGACATCGGCCTCAAGGTCGCCGCC
ATCTCGAACCCTCGACACCGCATCGCCTTCCCCGACCACGCCGTCCCGACCGGTCGCCGC
GGCGAGCAGCTCACCGAGCACCGGTTCAAGGTCGGGCCCGACCTGCTCGACGCGCTCAAG
AGCTGCCTGCGGTACGAGCCCAAGGAGCGAGCGGCGATCCCGGAGCTCCTGCAGCAGCCG
TTCCTGCGCCGGTCGGGAGACGAGGCGACGCCGGCTGCCGCGCCACCAAGTCGCTACCCG
CTCATCAACGACCAGCTGATGGAGGCCGTCATCAAGTGCGTCGCCGACAAGGTGCAAAAG
GGCGAGATCCGCTCCGAGCTCGACATCGTCGACATCGCCCAGGGCCTCATGCAGCAAGTG
CGCGACGTCCAAGACACGCTGCGGCGCTAG
>R_glutinis_G01988
ATGCTCGAGTTGAGCGAGGCGGCTCGCCGCAACGAGGAGGGCAGACAGCGTCGTGAGGCA
ACGCGAGGGTTCCTCTCCTTCTCAGATAGTACCTGCAGAGCGGTCCGTGTCTGCAGAAGC
CTGCCTCTTCGAATGCGCTCGCGCGGGGTTGAGCCGTTGGGCTGCTTCCTCCCTCTCTCT
CCTTCCCCCTCGTCCACTTTTCCCCCGGCTGGCCCGGGCGCACCTCGTCCGCCCCCTCTA
TCCCCAGGTCACTCTCTCGTTACGCCCAGCATGGTCCGCTTCCCGTCCGTCCTTCCTCGC
GCCCGCTCGTCCATCGCCTACCTCCTCGGCAACGGTCCGCCCTCGCCCGCCCTCCTCGCC
CCGCAGGACGCCTACCACCACCTCGGCAGCACTCCCAGCACCTCTACTCGGCCCCTCGAC
CTGCGCCTCACCGTCAACGCCAACACCGACGCCGCGCACGTCGTCGTCCCGCTCACGCCC
ACGAGCGCGTCGCTCGTCCGCCGCGCCACGAGCCGCCGAGTCGGCCCGCCGCGCAGGCAG
AACGAGATCGAGCAGGAGCGCCTGCAGGGCCTCATGCGCAGCGACACGGCCGTCAGCCGC
TCGGCGGGTGGCGCCGCGGTCGGGGGAGGCGGTGCAGCCGAGGAGGCGAGGGCCGAGCGC
TGGGCGAGGGTCAAGGTGTGGTTCGCTCGCGAGGGTCCGAGCAAGCTCGTCTTCGTCCTG
TGGATCTTCCTCCAGCTCGCCATGCTCGGCGTCGGCATCGTGCGCTACGACATGGGCTCC
AACTTTACGCAGGCTCGCGCGGCCTTCGGCGGCACGTACGTGATCGCGCGCGCGTCGGCC
TTCGTCCTCCACGTCGACATCGTCTTCATCCTCCTCCCCGTCTGCCGCAACTTCATCAGC
ATGCTCAGGAGATCGCCGCTGAACCGCGCCGTCCCGTTCGACAAGAGCGTCGCCTTTCAC
GAGATCGTCGCCTGGTCCATCGTCTTCTGGAGCATCGTGCACACTGTCGCTCACCTCGTC
AACTCGTGGTGGCTGGCGGCGACGATGACGAGCGGCGCCGTCACCTGCCTCCTCGGCGCG
CTCATGGTCAACGGCTCGACGGGCCCGTTCATCACGGGCTGGATCATGCTCGCCCTCCTC
GGCATCATCGCCTGGTTCGCCGCCGAGAAGAGGAGGAAGAAGCACTTTCAGCGGTTCTAC
TACTCGCACCACCTCGCCGTCGTCTTCTTCTTCCTGTGGCAGCTGCACGGCATGTTCTGC
ATGATCCGGCCCGACAAGCCGCCCTACTGCGCCTGGTCCCAGATCGGCGTCTTCTGGCTC
TTCTGGTCGTTCGGCGGCATCGTCTACGTCTCGGAGCGCATCCTGCGCGAGGTCCGCTCT
CGCCACCGCACCTACCTGAGCAAGGTCATCGTCCACCCGGGCAAGACCGTCGAGCTGCAG
ATCAAGAAGGAGAAGACGACGTCGCGAGCGGGCCAGTACATCATGGTCAACTGCCCGGCC
ATCTCGCTGTGGCAGTGGCACCCGTTCACGCTCACGTCGGCGCCCGAGGAGGACTGCCTG
TCGATCCACTTTCGTGTCGTCGGCGACTGGACGCAGGACCTCGCCGATGCTCTCGGCTGC
GAGCTCGACGGGCGCGACAGCATCTCGAAGGAGATCGGCGGCGAGGACGCTGTCGTCCCG
CTCGTCTCGGTCCTCCCGCGCATCATGATCGACGGCCCGTTCGGCACGGCGTCCGAGGAC
GTGCTCAAGTTCCCGGTCTCGCTGCTGGTCGGCGCCGGCATCGGGGTCACACCTTTCGCC
TCGATCCTCAAGCACATCTGGTACCGCTTTCACGACGTCGACCGCGAGCCCATGAAGCTC
AACAAGGTCTACTTCTTCTGGATCTGTCGCGACTACTCGTCCTTCGAGTGGTTCCAGAGC
CTGCTCGCCGCCATCGAGGCGCAAGACCTCGGCAACTGCATCGAGATCCACACCTACCTC
ACCGGCCGCATCCACGCCAACGACGTCATCAACATCTTCGCCAACGACGTCGGCAACGAG
CTCGACGCCGTCACGCAGCTGCGGTCGCCCACGCACTACGGCCGCCCGAACTGGGACCGC
ATCTTTGCCTCGCTCGCCGAGCAGCACCCGGCGACCGACATCGGCACCTTTTTCTGCGGG
CCCGAGCCGCTCGCCAAGACGCTCCACAAGACGTGCATCAAGGCGCGCCCTTCGTCCCCC
CTCTCTTTCACGAGCGCCGGCAAGGGCAAGACGCGCTTCCTCTTCAGCAAGGAGCGCTTC
TGA
>R_glutinis_G00488
CTCGGCTCCATCGAGCACCGACACATCATGCCAAAGCTCACCTACGCAGAGAACGAGAAG
GTCCTGTGCTTCCACGGGCCGCTCATGTACGAGGCCAAGATCCTCAAGGCCGAGTTCTGG
CAGAAGGGCGTCAACAAGAGTGACGCTGTCGGGCCGCACTACTTTGTCCACTACAAGGGC
TGGAAGCAAACCTGGGACGAGTGGGTCCCCGAGGAGCGCCTGTGCAAGTTCAACGAGGAG
GGCATCCGCAAGCAGAAGGCGCTCATCGAGGCGCAGCGCGCGCGCGACGCCGCCGAGCGC
GAGGCGCTCAAGGCGGCCGAGCTCGAGCAGAAGCTCAAGGCGGCTCAGCTGGCTGGCGGG
CCGGGTGCAGCGGCGGCGGGCGTGGCGGCGAGGGGCACGGGCAGGGGCACGAAGCGCGGG
CGCGAGGGCGAGGCGGAGGAGGAGTACCTCAAGCGGCCCGAGGTCAAGATCGCGATCCCG
GACAACCTCAAGACGCAGCTCGTCGACGACTGGGAGGCGATCACCAAGAACCAGCAGCTC
GTCCCGATACCCCGAGTGCCCAACGTCGACACGATCCTGAACGAGTGGCTCATCTACCTC
CAGAACGAGGAGGAGACGCGCAAGCGTGTCGCCGCCGAGGTCGCCGCCGGCCTCGGGCTC
TACTTCAACAAGGCGCTCGGCAACAACCTCTTGTACCGCTTCGAGCGCGGCCAGTACCAG
GAGCAGTACAAGCTCCTGCAGGGCACCGACAGGCAGATGAGCTCGGTCTACGGCGGCGAG
CACCTCCTGCGGCTATTTGTCAACCTTCCCGAGCTCCTCGCGCACACGACGCTCGACCCC
GAGGCGATGAGCGAGCTCAAAGACCACGTTCAGCAGTTCCTGCAGTGGATGGACCTCAAC
CGGCGAGTACTGTTCGTCCCGGCGTACGACGGCACGAGCAGCGGGTACCAGAACAACAAC
CGCGGTTGA
>R_glutinis_G04992
ATGGGACTCAGCAACTTTGTCGCCAAGGCTTCGTCGGCCGTCGGAGGCGCAGGCGCCGCC
CAGTCGCCCTCCAAGGGGGGAGCCTCGGGCACCGCCGCCGCCCCGAGCAACGAGGACAAG
ATTCCCGACGGCGCAGCAGCAGACGACGTCGAGCAGCTCGACGATGAGCCTCGCAACATG
CTCCTCGCGCTCATCAGCCAGCTCCGCCCGGGCATGGACCTCGCCAGGATCACCTTCCCT
GTCTTCGTCCTCGAGCCGCGCTCCATGCTCGAGCGCGTCACCGACTTCCACTCGCACCCC
GAGCTTCTTCATGGCGCGTTCAACCTCGGCGCGCCCGAGGACCGCTTCATCCAGGTCCTG
CGGTACTACCTCGCCGGGTGGCACATCAAGCCCAAGGGCGTCAAGAAGCCGTACAACCCG
GTCCTCGGCGAGTTCTTCCGGTGTCGGTACGACTACGCCGACGGCTCGGCCGCCTACTAC
ATCGCCGAGCAGGTCTCGCACCACCCGCCCATCTCTGCTTGGTACTTTGCCTCGCCCGAG
CAGGGCCTCGAGCTGAGCGGCGAGTTGCGCCCCAAGAGCAAGTTCCTCGGCAACTCGGCG
GCCAACATCATGGAGGGCGAGTCGCACGTGCGCTTCCTCGACGGCGTCGGTGCAAAGGAC
GGCGAGTACGATATCACCATGCCCAACATGTACGCGCGCGGCATCCTGTTCGGCAAGATG
GTCCTCGAGCTCGGCGACTCGAGCATCGTCCGGAACGAGACGCTCGGCCTGTCGTGCGAG
GTCGAGTTCAAGACCAAGGGCTTCTTCTCGGGCTCGTACAACGCCATCGCGGGCAAGATC
AAGGGCCCCAAGGGCGACGTCGGCGAGATCTCGGGCCACTGGAACGAGCTCATGGAGATT
CAGCGCAAGGGCGGCAAGGGCAAGGAGGTCCTCTTCGACGCGACCAAGGCCGACGTGGTG
CAAAAGTCGGTCTCGCCCGAGCACCAGCAGGCGGCCAACGAGTCGCGCCGGTTGTGGACC
AAGGTGACGGCGGCCATCAAGGCCAAGGACCTCGACGCGGCGACCGACGCAAAGACCGAG
ATCGAGGACGCGCAGCGCGAGGCGGCGAGGGAGCGCGAGGCGAGGGGCGAGCAGTGGCAG
CCGAGGTTCTTCAAGCCGACGGGCAAGGGCGGCGAGTGGAGGCCGGCGTTCAGCCTCTCG
CAGGGCGACAAGGCGAGCCAGCGCGAGGCGGTCCGTGCCTGGATCTACGGCTCGGACCCG
GAGCCGCCCACGCCCGGCTCGCGCCCGTCGTCGACGCCGGCCAGCACCGCCACGTCGCCC
ATCGACACGTCGGCGCCGACCGTCGCCGCCGGCGCCGCTGGCACGTCGGCGGCGTCGGAC
GAGCCGTCGACGCCGTTCTACGACGCACCGGCCGCGAGCCCGGAGATGGCGGCGGCGGCG
GTGCCGCAGGAGCCGGCGCCGACGTCGAGCGTCTAG
>R_glutinis_G05104
ATGTCCGTCCCTGTGACCTCCAACTCCGTCTACGAGTCGGCCGTCATCCAGGCTCCCCTC
GCCAAGGTCTGGCACCTCATCAAGCTCGGCGAGTTCAGCAAGTGGTGGAGCCAGCTCGCG
TCGTCCGGTTCTGCGCCCAAGGGCGTCAGCGAGGAGGCCGACGTCTACGAGTGGAAGTTC
AACGACGGCACCGTCCTCCACATCAAGCAGGAGGAGCACTCGTCCCTCCGTCACTCGATC
TCGTACTCGGTCATCACGAGCGAGCCGGCGCTGTCGTACTCGTCGGTCATCTCGACCATC
ACGCTCTCGCCCGTCACGGCCGGCGAGAACAAGGACTCGACTTTCATCGCCTGGACCGGC
GCGTGGTCGTCCGACGCCGACGCCGGCGTCGTCGAGGACGGCAAGTTCAAGCGCCGCGAG
GCCCTCGCCGACCTCGCCAAGGCGGCCGCCTCGGCCTAA
>R_glutinis_G03580
ATGTCGGGACAGCGCGCGTTCGACTTTGAGGACGTCGAGGACCGCGACGGCGTCCGCCTC
TCGTGGAACGTCTGGGCTGGCAGCCGCATCGAGGCGACCCGCACCGTCGTCCCCATCGGA
GCCCTGTACACGCCCTTGAAGGAGCGCCCCGACCTCCCCCCCGTCCTGTATGAACCCGTC
ACCTGCAAGGCCCCGTGCCGCGCCATCCTCAACCCGTACTGCCAGATCGACGTCCGCGGC
AAGCTGTGGATCTGCCCCTTCTGCCTGCAGCGCAACGCCTTCCCGCCCCACTACAAGGAC
ATCTCGACCTCGAACCTGCCCGCCGAGCTCTTGCCCAAGTACACGACCATCGAGTACACG
CTCGCCCGCCCGGCCCAGATCCCGCCCGTCTTCCTGTTCGTCGTCGACACGTGCCTCGAG
GACGACGACCTCAAGGCCCTCAAGGAGACCATCATCGTCTCGCTCAGCCTCCTTCCGCCC
CACGCCCTCGTCGGCCTCATCACGTACGGCACCATGACGCAAGTGCACGAGCTCGGCTAC
ACCGAGTGCCCCAAGTCGTTCGTGTTCCGAGGCACCAAGGAGTACACGACCAAGTCGATC
ATGGAGATGCTCGGCCTCGCGCCGCCGACGCGCCAGGGTGGGCCCGGCGCACCGCCGGCC
AACGCGCCCCCTCCGGCCCTGTCGGGCGCCGCCCGCTTCCTCCTCCCCGTGTCGCAGTGC
GAGTTCAGCCTCACGTCGGTCCTCGAGGGCCTCCAGCGCGACCCGTGGCCCGTCGCGAGC
GACCGCCGCGCGCAGCGCTGCACGGGTGTCGCCATGAGCGTCGCCGTCGGCCTCCTCGAG
ACGACGTTCCCCAACACGGGCGCGCGCATCATGCTCTTTGCCGGCGGGCCCGCGACCGAG
GGCCCGGGCATGGTCGTCGGCGTCGAGCTGCGCGAGCCGATCCGGTCACACCACGACATT
GAGCGCGACAACGTCAAGTACTTCAAGCGCGCGACCAAGTTCTACGAGCAGCTCGCGCGC
CGCGCGGCCCAGAACGGCCACGCGATCGACCTCTTCATGGGCTGCCTCGACCAGGTCGGC
CTGCACGAGATGAAGTCGCTCGCCAACTGCACCAACGGCTACATGATCCTCGCCGACTCG
TTCAACATGTCGCTCTTCAAGCAGTCGTTCCACCGCGTCTTTGTCAAGGACGACCAGGGC
CACCTCCAGATGGGCTTCAACGCCACGTTCGACGTCCAGACGACCAAGGAGCTCAAGGTG
TCGGGCCTGATCGGGCACGCCATCTCGGCCAACAAGAAGTCGGCCTGGGTCGGCGAGACC
GAGATCGGCATCGGCCAGACGTCGGCGTGGAAGATGTGCTCGATCTCGCCCCGGACCGCC
AACGCCGTCTACTTCGAGGTCGTGACGCCGGCCGGCCAGACGCTCGCGCCCGGCGCACGC
GGCATGATCCAGTTCGTCACGCACTACCAGCACTCGTCGGGCCAGTTCCGCCTGCGCGTG
ACGACGATCGCGCGCAACTTTGCCGAGCCGGGCAACCCGGCCATCTCGGACAACTTTGAC
CAGGAGGCGGCCGCCGTCCTCATGGCGCGCATCGCCGTCTACAAGGCCGAGATCGACGAC
AGCCCCGACGTCCTGCGCTGGCTCGACCGCATGTTGATCCGCCTGTGCCAGAAGTTTGCC
GAGTACCGCAAGGACGACCCGTCGTCGTTCCGCCTCAACGACAACTTCATCGTGTACCCG
CAGTTCATGTTCCACCTGCGCCGGAGCCAGTTCCTCCAGGTGTTCAACAACTCGCCCGAC
GAGACGGCCTACTACCGGCACATCCTCAACACCGAGGACGTCAACAACTCGCTAGTGATG
ATTCAGCCGACGCTGATGAGCTACGCGCTCGAGACGCCCGCCGAGGCCGTCCTCCTCGAC
TCAATCTCGATCCAGCCCGACCGCATCCTCCTCCTCGACACCTTCTTCCACATCCTCATC
TTTCACGGCGACACGATCGCGCAGTGGCGCAAGGCGGGCTACCACGAGCAGGAGGGGTAC
GAGAACCTGGCGCAGCTCCTCGACGCGCCAAAGGAGGACGCGACCGAGCTCCTCCTCGAC
CGGTTCCCCGTCCCGCGGTACGTCATCTGCGACCAGGGCGGGTCCCAGGCGAGGTTCCTC
CTCTCCAAGCTCAACCCGTCGACGACGCACGTCTCGGGCGGCCAGTACGGCGCTCCTCCA
GTCGGCCAGGTCGTCCTCACCGACGACGTCTCGCTCCAGGTCTTCATGGAGCACTTGAAG
AAGCTCGCTGTCACGGGTTCTTCCTGA
>R_glutinis_G04089
ATGGCCACAGAGCCCACAGCAACCAAGCGCACGAAAGTGTGGCTCGACTGCGATCCTGGG
CGAGACGACCTCGTCGCCATCCTCCTCGCGCTCCACCTCCCCTCCATCGAGCTCCTCGGC
CTCTCTTCGGTCCACGGCAACGCGACCCTCGAGCACATGACCTACAACGCCGTACGAGTA
CTCTGCTCGTTCGCGACGGCCGAGCAGGTGGCGTCCATCCCGGTGCACAAGGGCGCAGAG
CGCCCGCTCCTCGTTCGGCCAAAGGAGGGCCCGTCCGTGCACGGCGTCGACGGGCTCGGC
GGCGTCGAGGGCCTGCTCGACATGTCCGATCCTGCCGTCGCCGCAAAGCAGGCCGAGGCG
CTCAAGGGCAACGCCGTTCTCGGTCTCGCTGACGCCTGTCGGGCTCTTCCAGGCGACGAG
CAGATGACCCTGATCGCGACGGGCTCGTTGACCAACGTCGCCCTGTTCGTCCAAGTGTTT
CCCGACCTCCTCGTCGACAAGGTCGCCCGCATCGTCGTCATGGGCGGCGCCGAGGGGCGC
GGCAACAAGAGCCCGGTCGCCGAGTCGAACGTCTTGTGCGATCCTCATGCGGCATCTATC
GTGTTCGACGCGCCCTTGCCCGTCATCCTCTGCCCGCTCAACCTCACACACACGGCCCTC
TTCACGCCGAGCATCCACCGTCAGCTCCTCGAGGGCCTCCCCTCGCACTTTCCCCCGACC
CCTCCCCTCACGCCGACCAACGGCAGCACGACCCTCCCTCGCGCCCTCACGCCGCTGCGG
CACACCCTGTCGACCAACCTTACCTTCTTCGCCGAGGCGTACAAGGCCAAGTACGGCATG
GAAGGGCCACCGCTGCACGACGCGCTCACGGTCGCGTTCGTGTCGCACCCCGAGCTGTTC
AAGGGTAAGCGGTACCGCGTCGACGTCGAGCTGTCGGGCACGCACTCGCTCGGAGCGACC
GTCGTCGACCTGTGGGAGTACCAGAAGGCGTCCCTCGACCCGGACGAGTCGAACTGGGGC
CGCAACGGCAAGAACGTCTTCATCCTCGAGTCGGTCGACGCGGCCGCGTTTTGGCGCGAC
GTCTTCCTCGAGACGGTGCGGGTCGCCGACGCGGTGGTGCCGGTCAACGCAGCGTGGCGG
GCGAAGCAAGTGCGGGGCGGTACGGACAACGAGCGGCGACGAGGGGAGGAGGAGGCCTGA

>R_glutinis_G03047
ATGGCACGCAGGAGGCGATTGCACGGGCGCATGGCGCGGCTTGGGCGAGAGCGGAGGAAG
GGGAGGCGAGGCGAGAGATGGTTGGACGATGAGGAGGGGCGGGCGGCGGTGGCTCTGGCG
AGGTCGGTCGCGTCTGTGGGGCGTGTCGGCTACACCCTGCGAGTGTTGTGGGCGAGCAGC
GGTGCTCCTCTGTCCAACAGGGAGAGAGAGGCGGCGCGCGGCGGCTTGCTCTCGTCCGGC
TCGTCGCCTCGTCGCTTGGGTCGAACCACCACGCTCGACCTGCCCCAGGCTGGACCGGTC
AGAGCTGCTCTCGCTCTCCTCATCTCAACCATGAATACGCCCGCACGCAAGTCCCGCCCT
GTCGGCGCCGCCCCCGTCCGCCTTCGCCCTCGCTCGCGCTTCTCGGTCCGCAACCTCCTC
GTGTCGGGCGTCGTCCTGGCCGTCCTGACGGCAGTCTGGGGCGTCCTCGAGTCGGTCAAG
TCGCGGTGGTACATCTTCGACCCGCCAGCACTGCACCAGCTGTGTAAGGACGCCCTCGCC
CTCCACGGCAACGACACCGTGTCGGTCGTGTCGCACATCATCACGACCCTCTCGCACGAG
CACCCGTCGTGGACCATCAACACGGGCTTCAGCGCGACCCCGCTCGTGACGGGCCCGGAC
GGCAAGGTGGACCCGGCGAGCTACGTTCCCGCCGAGCGCGAGTGGGTGTGGAACAACGCC
GGCGGCGCAATGGGCACCATGTTCATCGTTCACGCGAGCATCACCGAGTACCTCATCGTG
TTTGGCACCCCGCTCGGCACCGAGGGCCACACCGGTCGCCACACGGCCGACGACTACTTC
CACATCCTCAAGGGCGAGCAGTGGGCGAGCAAGGCCGGCGCGTTCGAGCCCGAGATCTAC
CTCCCGGGCGACATGCACCACCTCGTTCGCGGCGAGGTCAAGCAGTACATCTTCCCCAAG
GACGGCGGCTTCGCGCTCGAGCTCGCTCAGGGCTGGATCCCGCTCATGCTGCCCTTTGGC
TTCGCCGACACGTTCTTCTCGACCCTCGACATCCCGACGCTGTACCACACCGTCCGCCTC
ACCGGCCGCAGCATCATCAGCAACCTCCTCCACGGCAAGATCTGA
>R_glutinis_G00997
ATGCCTTTCACCGCCAGCGACATCTGCAAGATCATCCTCGCCATCTTCCTCCCGCCCGTC
GGTGTCTTCCTCGAGCGCGGCTGCGCTGCCGACTTCTGGATCAACGTCCTCCTCACCGTC
CTCGGTTACATTCCGGGTATCATCCACGCGCTCTACATCATCCTCAAGTACTGA
>R_glutinis_G04712
ATGAGGCGTCGAGAAAAGCTCTTGATTGAGCTCGCCGAGGTCGGCGGCTTCGACTCGCCC
ATCCTCCACGGCCTGTGCTCGTTCGGCATCTCGGGCAAGCACATCTTCCGCAAGTACGGC
GCCTTCTCCGACATTAAAGTTCGCTTCCAGGGGATCTTGATGCCCGGCGAGACGCTCGTC
ACCGAGATGTGGAAGGAAGGCGACCGCGTCATCTTCCAGACCAAGTGCAAGGAGCGCGGC
ACCCTCGTCCTCGCCGCCGCCGGCGCGACCCTCGCCCAGTGA
>R_glutinis_G00654
ATGCAGTGCGCCTCGCTCTCGTCGGTCGACACCGACTACTCGGCCTGCGCGCTCGAGTTC
TGCCCCGGTCGCCCGTCGCTGTTCGCGTGCGGGACGTACCAGGTGCTCAAGGAGGGTGAG
CGAGCAGGTGCGCCGCAGTCGAGCGCGGACCGGGGCGAGGAGGGCGGTGCAGCAGAGCCG
GCTGCGGCGGGGGAGCTCGCTGAGGAGGAGGACGAGGCGGACGCGCAGCAGAGCAGCCCG
GAGGTGACGAGGGTCGGTCGGTGTCTGCTCTACGAGGTGAACGGCGAGGGGAGAAACCTC
CAGGAGAAGCAGCGCCTCGAGGGCCCGGCCATCCTCGACCTGAAGTGGGCGAGCCGCAGG
TCGCCGCAGCCGTGGCAGGGCAAGACGACGCTCGCTGTCGCCGACGCCAAGGGCCACGTT
CAGCTTCACGGTCTCGACGACGAGTCGCGCCCCCTCTCGCACATCGAGACGGTCGACTGC
GCCGACGACAAGACGCTGTGCCTCTCGCTCGACTGGTCGACCCGGCGCCAAGCCTCGTCC
GACTCGGCGTCGATCGTCGTCTCGCTCTCGTCCGGCTCGATCTGCACCCTGGGCGGCGAG
TCGTCCCTGTCGGTCACCAATGAGTGGCACGCGCACGACTTTGAGCCGTGGATCGCCGCG
TTCGACTGCTGGCAGCCGACAACCGTGTGGACCGGCGGCGACGACTTGAAGCTCAAGGGG
TGGGACCTGCGGCAAGGGTGCGACACGCCGACCTTCGTCAACAAGCGCAGCTTCGAGGGC
GGCGTCACGACGATCCAGAGTCACCGGCACGTCGAGAACCTGTTCGCCGTCGGCAGCTAC
GACTCGCACGTCCGCCTGTTTGACCGCCGCAAGCCGCTCGTGCCCCTCACGACGTTCGAC
GCCGGCGGCGGCATCTGGCGGCTCAAGTGGCACCCGACCAACCCGCAACGGCTGCTCGTC
GCCGCCATGCACGGCGGCTTCAAGGTCGTCAACTTTGACGGGCTCGCGCTGCGCGAGGCG
GGCGCGACGACGGCCGAGGAGGACGCAGGAGGGTGGGTCCGGCCGGGCGAGGGGTCGCTC
AAGGCGCGCTTCGACGGGCACGAGAGCTTGGCGTACGGGGTGGACTGGAGCCACGGTGGG
CGGACGAGCGAGGGCAGGGACCTCGTCGCGAGCTGCTCGTTCTACGACCACTCGCTGCAC
GTGTGGGCGTGCTGA
>R_glutinis_G02327
ATGATCGCGGCAGCTGTGCAGCACCCGCCAGCCATGCCCGCCGCTCCGTCCCCGACCAAG
AGCGGCCGCGCGAGCCCAAGCCTGTATCACCTCGACGTGCGGCAGCAGCCTCGACAAGCT
CGCATGGCGGGCTCGGGCGAGAAGGCGGACCGTCGCCCGATCGACCCGCCGCCCATCATC
CGCCTGCGCGTCCGCCGACCGTCGGCTCGCAAGAAACCTGCGCACCTCCTCACCGACGAC
GACCTCGCGACGCCGACCCTCACCCACACGTTGTTCATGTTTGCGTCGCTCGTCGAGGAG
GACACCGAGCAGGAGCTGTTCGAGGTGCATGGGTCCAAGACGGCCGTCGTCAGCGGGAGC
GTCGTGTCGAGCCTGTTCCACCTGCGCGACCAGAGCTGCTTCGTCTTCCCCGACATGAGC
GTCCGCATGGAGGGTCGGTGGCGGTTCAAGATGAGCCTGTACGAGGTCAGCGAGGACGGC
GCCGAGTTCCGCACCTCGATCCTCACCGACGTCTTCCAGGTCTACTCGAGCAAGCGCTTC
CCGGGCATGAGCAAATCTACCGAGCTGTCTCGATCGTTCGCGCAACAAGGTCTCAAGCTC
CGCATCCGCCGACCCGAGTCCAGCAACCCCGAGGACGCCGACGAGATCTCGACACCACCT
GTACCCGCACCTGCGCCCAAGAAGCCGACTGCCCGCCGCACGAGCAACGAGTCGTTCGCC
GAGCCCTCTCCTCGACGGCCGTCAGCTCCTGTCGCGTCGACCTCGCAGCACGGCCTCGGC
GTCCACTCGCTACCGCCGCAGCGCCTGTGGGCCTCCTGGGACGCGGCGAACGGCGCGCCT
CGAGCGGGCGCGAGCCCCCAGCTCCCGCCACGAGCCGTCTCGTACGGCGGCGCCGTCCTT
CACCCGCCCACCTTCGGCCCTCCTCCCTCGGTGGCGCCTCACGCGGCGCAGCAGTCGTAC
AGTGGGCCGCAGCGCACGGCGTCCGGCAGCTACCGCGTCCAGGCGCACCCGTACGGCCTT
CCCCAATCCGCACCGCCTCCCAACTACGCCCGCCCGTTCCCTCCGCCTCGAGCGCACACC
TTTGCGCACCACGCCCTCCCTCCCTCGTCGCACTCGTACCCTCCCTCTCGCCCTCGCGCG
CACCACCCGCTGCACCCACACTCGCCGCCTTCCGTCCTCGCCCCGCTCCGGCACCACCTC
GGCCCTCCCCACCCGACCTCGTCGACGTCCTCATCCCGCCCTCCTTCAGCAGCGCCTGCC
TCGACGTCAAGCGCCTACACGGCGTCGCACCCGCACCACCACGAGCAGCAGCAGCTGCGC
CTCTCGCCACCGTCGCTCTCGAGCAGCAGCTCGCGCCCGCAGACGCAGGCGGCCGAGTCG
TCGCTGCGCTCGACCGACGCGCCCGCCGCCACCGTCGCTACGCCGGTGCTCGAGGGCGAG
GCGGGCTCGCCTGTGCGCCCGACGCCGGCGAGGACGGGCAGCCTCGCGATGCTGCTCGGC
GAGGGGCGCGACGCCAAGGAGCTCGACGGCGACGAGGGCGAGGCCATGTTCCTCTGA
>R_glutinis_G04157
ATGGCTGCAGCGGACTCGGCGTCGCTGCTCGGCCTTCGCGCCATGTCGTGCGTCCTCGGC
GGCCTTACGGCGGGACTGCTGCTGGCGGTGCCTGTGCTCGCCGTTCCCTCTCTCTTCGCC
CCCCACCTCCCGCCCAAGTCTCGCCTGCACGTCTGGTCCCGCCTGCAAGCCGACACGGCC
GCCGCGACCTCGCTCCTGTTTCCTCTCCTCGCCGCCCTCCTTGCCTTGTGCGCCCTCCTC
GTCGAGTCGTCGCCGCCGATACCCAGATCCGCCGCGCACGGTGGGACAAGCCTCGTTGCG
CCTCTCGTGCGGCTCGTGATCGAGAATCGCAAGACCCTCTTCACCGTCTCGGCCTCGCTC
ATCATCGCCTGTCGCCCCTTCTCGTTCGGCCTCCTCACGCCCCGCATCGAGGTCCTCAAA
GCTGAGGAGCGCCGCCTCGTCCTCGACCGCACGCGTGCCGCGCGCTCTCGGTCGAGCCTC
GGCCTGAGCGCCATGGAGCCGGGGGCGTGGAAGGGCGCGAGCCCGACGAGGGAGTACGCC
GGGTGGGTCGCGCAGCAGGAGAAGGAGGCGCAGGGCGAGGAGAGCGACGTCGAGGACAAT
GACCTCGACGAGGTAACGGCGGACGCCGACACGCTCATCCTCGAGCTCACGCGTCTCCAG
TTCGGCAGCGCCTTCCTCGTCGGCACGTCGTTCGTCCTGACGGTCGTCGAGCTGCTGTGC
GCGTGA
>R_glutinis_G00040
ATGGTCCCGGGCCTCGTCGGCTTCTTCTACTCGGCCGCCCGGTTCTACAGCACGCGCCAC
CTCGTGTGGGCCTCGTCGACGTGGGATGCGCGCGGCGCACACGGCGGGCAGGCCATCCTC
GAGGCGCGCTCGACCCGGCTCGACTGGCTCCTGAGCGCGTGTTGGGCCCTCGCGACGGCC
TACTTTACCCTGTCGCTCGCACGAGGGCTCCTTCGTCGGTGGCTCGTGTACTACTCGACG
GGCCCGACCATCATCCGCGTCGTGAGCCTCCAGGCCATCTGTTGGCCGTTGACGCTCACG
ACGCACCGGTTCCTGTCGTTCGACCAGCCCGTCGCCGCATGGGTCATCTGCGCCACGACG
GCCGCCTTCTCGAACGTCATCCAGACGTGGGTCACGAGCAACATTGTCGAGCGCAAGGAC
CGCCGGTCGCAGCAACGGTGGCGCCTCCTGTCGCTCGCCATCACGACCGTCCTCGGGCCC
GGCGTGCGCACCGACAAATACCGCCGCGGCGAGCGCGTCCTGTCGTGGCGCCGCGTCCTG
TGGGGCACGGTCCTCCCGTTCGCGCTCCTCGGGTGGTTCTCGATGGGCGCCCTCCTGTGG
CAGCAGTTCGTCGCGCGGTATCGCGGCGGCGGCGGTGTCGCGCTCGGCCCGCACCCGCAC
CCGTACGCGCTCGTCGACCCGGCCGCCGCCGATGGCGCCGCTCGGGCCCTCACGACCTTG
CCCGACCTCGACCCGTCGGCCGGCGTGCGCGTCGTCGTCCTCGTCACGTCGAGCTGGACC
AACCGCTCGGCCGTCAACCGCCACACGTTCCGCGAGACGTCGGTCCGCCTCTTTCCTCGG
CCGCCGTCGTCGTCGTCGACCAAGCCGCCCGAGATCAGCGTCGCGTACCGGTTCCTCCTC
GGCGCGCCGCCCTCGCCGCTCACGGCTGCACGAGCAGGGCCGGGCATCGAGGCCGAGGCC
GACGAGTGGCGCGACATGCTCGTCGTCGGCGCGCCCGACGGGTACGACGAGCTGAGCCGC
AAGGTGCACCGAGGGTGGGCCTGGGCCGCCGGGCTCGACGTCGACTACGTCCTCAAGACG
GACGACGACATCCTGTTGCGCATGGACGTGCTCGCCAAGGAGCTCGTGCAGCTCGGCCGC
AGGAGGGAGTACTGGAGGGGGTTCGCCTACTGGGATATCCCGGCCATCAAGGACGCGTCG
AACAAGAACGCCGACTTTGCCTACGAGCTGTCGCCCTTTCCGCCCTACACGGCCGGCGCC
CTCCACATCCTGTCGCACGACCTCGTTCAGCTCGTCGCTCCACCACACGCCTCTCGCCTG
TTCACCAAGAACGAGGACCAGAACCTCGGCCTGTGGCTGTTCCCGTCCGGCGTCCGCCCG
ATCCACGACCACCGCATCCAGCAGGCCCAGGTGTGCGAGGACGACATGCTCGCCAAGCAC
TTTGGCTCGCAGTACACCGAGCCGACCGGCGCAGGTGCGCGCGACATGTACGCCAACATC
GTCGCCGGCCGGCGGCCGTGCGAGGGCCTCCTCCAGCGGTGGTGCGGCGTGTGCTACCCG
TCGTGCCGCCGCCGCGAGAACCACTGGCGCCAGTGGGGCTACGCCTGCGACGAGCACCGC
GGCGCCACCCTGTCGTCTCGCGCCGCCTCGTCGCCGTCGTCGACGTCGCTCGAGGCGCCC
GTCAAGGTCCTGCCCGACGCTCGGATCCTCGGCTCGGCCGACGATCCTTGGGTCGTGCCC
GGCCTCCTGTCGCGCCACGCGTCGTCCCTGAGCGCGACCGACGACTGGCACCTCCTCCAC
ATGGTGTGCTGGACGACGGCGCCCGAGACGTGGCAAGAGCGGCACTACGCCGCCCTCGAG
ACGATCTGGGCGCACGAGCCGCGTGCCGTCCTCCTCGTCCTGTCGACGACGCTCGACGAG
TCGTTCCTCGACGTGTACCGCGAGCACGGGTACGCCGTGCACGTCGTCCGGGTCGGGCGG
GACGAGATCCTCGAGCGCGAGTGGTACCTCGGGCCCAAGAGCAAGGAGTGGATCGAGCGG
TGGGACAAGTGGGCGACGGGGCCGAGCTTCTTCTCGCACCTGACCGACTACCTGCGGTAC
CTGTTCCTCTTCAAGTTCGGCGGCACCTACCTCGACATGGACGCGCCCTGGGTCCGCTCG
CCACCCGACGCCAAAGTCGAGTTCATCGGCGCCGACCACTCGACGCTCGCGAGCGACGTC
GACTGGACGCTCGACGAGTCGGGCATGTACCTCGCGCCGGGCGTCATGCGGTTCCGGCGC
GGCTGGGCCGTCTTTCGCGACATCATGGAGTCGGCCTTCTCGCCGTCGTACTCGCCCGAG
TGCTTCAACTGCGTCGGCCCGCGCGCCATCACGTCGGCCGTGCGCGCTCGGCGGTACCAG
CTCGAGCTGCACGGGTTCACGATCGTCCCGCCGCACGTCCTGTACCCGCGCAACTGGCTC
GCCGCGCACGAGCTCGTCCGGGCGCTCCCTCCCGGCGAGGCGCACGCCCAACTCGCCCGC
ATCGCCGACCAGTCGTGGTCGATCCACCTCTTCGGCAAGATGACCAACCACCTGCGCATC
CAGCCGCGCTCGATCGTCGCCGAGGCGTTCGCCGCCTTTTCGCTCGGCGTCCCTCGACCA
ACGGGCCCGCTCTCGTCCTCGGCCGACCTCGACGACGACGCCCTCGACGCGCCGCCTCGC
ACCCTCCCCTCGTCGCACACGGCCCTGTCGCTCCGCCATCCGCCCCAGTACACGTACCGC
GCGCGCTCGGCCCTCGCGCGCGACGAGGTCCCGCACCTCGACCTCCTCGGCTCGCTCGAC
GGCCGCTTCGACGGCCTCGACCTCGTCGCCGTTCGGGGCGCGCTGCCCTCTGGGCTCACG
AGCGCGCGCGCCGAGGTGCGCCTGAGCACGGCGAGGGGCGGCAAGGTGGCGCTCGAGCCG
CCTGGGTCGCTCGGCGGGAGGACCGGCAGCGGCGAGGCAGGGCCCGCCGCAGGGGAGGAG
GTCCGCTTCGTCCTCGACGACGCGAGGCTCAAGGACATCAACGCCGTCCTGCGGAGCGCC
GTGTACGTTCCGCCGTCGGGCGACGAGGTGCGCGAGGACGAGCTGCGGGTCGTCGTCGAG
TGGGGCGGCGAGCGGTTCGCGGGGGTCGTCTCGGTGAGTATACCGGGCTCGTGA
>R_glutinis_G05207
ATGAACTCGACAGAGTTCCTCGACATCGGTCGACACTGCTCGGACGACAGCTGCAGGCAA
CTCGACTTCTTGCCCTTCTCGTGCCCGTCATGCGGCCTGCCCTTCTGCGCCGAGCACTGG
AAGCCTGACGGCGGCCACCACTGCGCGTCCTACGACCCCGCCCTCGCCGACAACCGCATC
CCCTCCTGCCCGCTCTGCTCCACCCCAATCTCGTTCCCCCCAGGCACCGACCCCAACCTC
CCCATGGACGCGCACCTCTCTACCCTCTGCCCCATCCTCCACCCTCACCTCGCTCCCTCC
TCCTCCTCGTCCTCCACCACCCCCACCACCCGCAACAAGCCCCACAACGAGTGCCGCGCC
CCGCGCTGCCGCACGAGGATGGTCGTCCCGATCCGCTGCGACCAGTGCCGCAAGAGTTTT
TGCCCCGCGCACAGGTTCCCGAGTGACCATGCGTGTGCAGGAGGGGAGGTGGCGGCGAGG
GGCGGTGCGGGCGCGGGCGGGAGCCAGGGCGCGGCGGCGTCGACCTCGAGCGCGGGCGCG
AGCGTCAAACGCGCGCTCGGCGGGCTGCTCGGCTCGCGCGCGGCGTCGACCTCGACGTCG
ACCTCCTCTTCCTCCTCCCGATCCACCGCCATCCCGCCTCGCCCCGCCCCACCGCCCTCC
CGCGCCGGCCTCGCCGCGCTTCGCCGTGCCCAGCAATCCCTGAGCGCCAAGCCTGCCTCG
GCGCGGGCGGTCGACCGCTCGGCGCCCGTCGGGACGGCGGCTAACCCGCTCGTGCTCGAC
TCGTCGTCGGGCGACGAGGGGGACGACTCGGACGTGCAGGTTGTGCGGCCGGCGGGTAAA
GGGGTGGGTGCGGCAGGGGCACGGGGAGGACGGGGAGCGGGGCCAGCAGGACGGGGAGGA
GGAGGAGGAGGAGGACCCGCCGGCTCGACGACGACGACGGCGGCGGGCAGCAAGGCCCTC
GCGAGCACGGGCTTGCGCGGTGCGCCGAGCAAGCGCGCGCTGCAGGAGCAGGAGAGCGCG
CGCAAGGCGCTCGAGGTCCGGGCCAAGAAGGGGCTCCTGACCGAGGACGACAAGGTGCGG
TACGCGACGATGCAGGCCCTGCAGGCGAGCGCCAAGGGCGGCCAGGGCAAGGGCGACGAG
GCGTGCGTCCTGAGCTGA
>R_glutinis_G06533
ATGGCCTCCGACGACAAGCACGCCGACGCCTCGTCCGCCGCGTCCGCGACCGAGCCCATC
GCGAGCCGCCTCCCGGCCGAGACGTGGATCCAGATCCTCTCTTCGCTCGACTACCGCAGG
CTCCAGCGCATCCGTCGTGTGTCCAAGCGCTTCAAGCGCCTCGTCGAGGATCAGAAGTTC
GACCGCAAGCTGTTCCGTCGCAGGCCCGTCGGCGGCGAGCTCAAGCCCGGCAAGAAGGTC
GCCATCCACCCGCTCCTCAGCTCGGTCGACTGCGTCTTCCTCGCCGTCAACTGCGCCACC
GTCCTTCGCGGCTGCTACCGCGACCAGAGCGTCAGCAGGTACGACCTCTACGATTTGCCC
GCCTCGCCGAGCGTGTCGAGCGAGGACGACAGCGACGACGACAACAAGAACGGCTCGTCG
TTGGCCAAGCTCCCGCCCGTCTCGAACGAGGCCAAGCCCGAGTCGCCGCAGGAGGCGTCA
GCCGGCAAGGTCGACGACGACGACGACGACGTCCGCGAGTTCAACGGCCTCGAGTACCCG
GCCTCGGACGAGTTCGCCACGTCGCCGGCGTGCAAGGAGCTCAAGATCAGAATGATGGGC
GAGTACGGCTTCTCGAAGAACGACGACATCGTCGTCAAGGACGCGACGGGCATCAAGTGC
GACCGCGTCCTCGTCGCCATCGCCAAGTACTGGGCCAAGGCGGCTCCCGCCGGCGCCGCG
AGGCAGGCCCGTGCCGAGTGGGGGTGGCCCAAGGAGCGCAAGGTCTGCAGGAACGAGGTC
CTCGGCGACCACTCGTTCTTCGAGGGCTGGGAGGAGGCCGTCGTCAAGCAGAACGGGTCG
GTGTACCTTGAGGCGCTCGGTTTTGGCTCGTAA
>R_glutinis_G00701
ATGGGCCAGGTCCTCTCGATCGACCAGGCCGACTACCCAGTGCCTGCCGGTGCCGCTCTC
CAGGAGAACGCCAACTGGACGCTCGGCCCGCTGTTTGTCGGGTGGGCCGGCAACGTCTTC
CTGTGCGGCATCGTCGTCTCGTGGGCGGCGTCGTACTGGCCGAGGGCCAAGGGCGACAAG
CCGCTCGTCAAGCTCGCCGTCGTCGTCGCCGTCCTGTTCGAGTGCCTCACGGCCATCGCC
AACCTCTGGTCGCTCGTCGACCACGGCAAGGACCAGAACCGCACCAACAACGCCATCTCG
CTCCTCATCGGTCCTGACGCACTGTCCGTCACGCTCGGCACGGTCGTCGCCGTCGCCGTC
CAGTCGTTCTTCGCGACTCGCTGCGTCCGGATCCTCCCTCATCGGTGGCGACTGCCCTTC
ATCATCTGGACCTGGGGCCTCATCATCGCGTCGTTCGGCGGCGCGGTCGGCATCACGGCG
GTCGAATTCATCAACAAGGGTGCGACAGACGTCACTCGAGGAGCGTCGCCCGACGCGTAC
GACAACTTGTTCGACCTTGCGCTCGCGTGGCTGTTTTGCGGCATGGCCGCCGATGTCTCG
ATCTCGGCGGTCCTCGTCGCACGACTCTGGATCAAGGCGCGAGCGGCGAGGACCGAGGAT
GGCGATCCGGACCTGTTCCCGCCGCTCAAGGGCAGCATCTGGGGCTTCATGCGGCTCGCG
CTCGAGGCGGCGCTCGCGACGGCCGTCACCTCGCTCCTCGCCGGCGTCACCTACGTCACC
CTCACCGTCACGACCAACGTCTCGTACGCGTTGAGCAACCTCCTCCCCGGCCTGTACGCG
TGCAGCCTCCTGTGGGTCCTCAACTCTGCGCACCGCCTCGCCGACGAGATCAACCTCGCC
CAGCTCAACTCGATCCAGCTCGTGTGGCACCTCGGGCCCTCGTCGTCGCACCTCCCTGCG
TCGGCGCCGCTCCCGCCGTCGTCGGCGTCGCTCGACGGCGCAGGAGGAGGAGGAGGAGGA
GGAGGAGGGAGCGCCGGCGCGCTCGGGCCCTCGGACGAGCAGCGCCGCGCCGTGCCGCTC
GCGCTCGCCCAGGTCGTGCACGGCACGGGCCCGGGCACGTGGGAGCTCAAGCGCGGGCTC
GCGAGCGCAAAGGCGAGGCAGCGCCTCGGCGAGGACGAGATCCACGTCATGAGCATCCGG
AGGCGGCCGTCGGGCGTCGTCGTCGAGCCGCAGCTGGCGGTGCCGGCGCCGCTCGGGGCG
GGGCAGCCGTTCAGGTGGGGGAGGGGGAGCATCGTGAGCCTGTTTGGCGGGTCGGCGGCG
AGCGGTGGAGGAGGAGCAGGTGCGAGCGGGAGCGGGCTCGAGCTTCGCCGGCCGAGCATC
GCGAGCTTGTGGACGACGGGGACGACAGCGAGCACGGCCAAGACGGGCTTTGGGACGGAC
GAGGCGGTCTGA
>R_glutinis_G02462
ATGGCCGACACTGCAGGCTCGCCGCAGCCCAGCTCGTCGCGCAAGAAGCGTGTTCGCGGC
GGGGTCGACACCTCGCTCATCATCGAGGAGCCGCGCAAACGCAAGTACATGGGCGTCGAG
CTCGGCGGTCCCTCGACTCGACACGGCGGCCGCTCCGGGTCGCCCAACCCTGCCACGATC
CCGGCGACCGACCCCGAGGGCTTCGAGCGCGTCAAGGAGCAAGGGACGCAGCTGTACGAG
CGCATGGTTGCGCAGACGGACCCGAGCGACCCCGAACGCCCGCTCTACTACGCCTTCTCC
GAGCTGCCGAGCCGAGAGGACTACCCCGACTACTACAAGATGATCAAGAAGCCCGTCTCG
TTCGCCGAGATCAAGGCCAAGCTCGACGCTCGCCAGTACGCCTGCTTGTCCGACCTGCGC
ACCGACATCAACCAGATCTACGTCAACGCAAAGCGGTACAACGCGCCTGGGTCGCAGATC
TTCCTCGACGCCAAGAAGCAGCACAAACTGCTCAAGGACACGTACGCCGTCATGACGGGC
GAGGCGCCGCCGCCAGAAGAGCACGACGAGCACGAGGAGGCGCCTCAGCCTGCGCCGTCA
CGGGCACGTCAGTCGGGCGGCGGTCGAGGAGGAGGCGCCGAGGCGGGCACCGCAACAGCC
GGCGGCAAGGCGGCGACGCTCCGGCCATGGCTCAACGGCAAGCTCGACGACGTGACCGCG
CTCGAGGACGCCAACGGCCGCAACTACGCCGAGAACTTTCACGTCCTGCCCGACCGCGGC
CTGTGGCCCGACTACTACCAGCTCATCGCCGAGCCGATGGCGTTCGAGACGGTCCGCGCC
CGCGTCCACAAGAACCACTACAAGGCCGTCGAGCCGTTCTACCAGGACGTCATGACCATC
TTCGAGAACGCCATGTTCTACAACGAGGAGTCGAGCCGGATCTGGAAAGACGCCATGGTG
CTCAAGAAGCACTTTGGCGACATCATGCAGGAGGAGCCGCCCGAGTACGTGCCGCCCAAA
AAGTCGCACAAGCGTCGTGCCGAGCCCGACATCAGCGTCTCGGGCCCGGCGACGGCAAGC
GGCTCTCGCAGCCGGCGCCAGAGCTCGACGTTCCCCGGCGGCGAGGACGGTGTCGGGTCC
GAGGCGGGCGGGTACGAGGACGAGGACGCGTCGGCGGACGAGGCGAGCCGGCACGGCTCG
GTCGCGCCCGGCGCTCAGCAACAGCAGCAGCAGCAGCCGTTCGTGGGCGTCGTCCAGCCC
AAGTCGGAGGACATCCCGATCGGCGACCCGTACGCCCTGCCCGGCGGCTCGCCCGCACTC
GCGGCCGCGCTCGCCCTGCCCGACAACCCGCTCCTCGGCCTCGCGTCGGCGTCGGCCGCG
CTCCTCAACCCGCCCTTCCCTGCGCCCATCCCCGGCGCCGCCCCCCTCGCCTCGCCCTCC
TTCGGCACGCTCCTCAACGGCTCGACGTCGCCGACCATGCCCCTCAATGGCCGCCCCCTC
CACGCCGCACCGACCGCGCCCGACGCCGCCGCACCGACCACCTTCCACCCTCGCCTCGTT
GCCCGCCTGTCGAGCTCGAGCTCGGGCACGCCGCTCCTCTCGCGCTTCGAGGTGCGCTGC
GCCCCGAGCGGCGCGACGTTCTCGCTCGACACGGCCGTCGTGCGGCAGCACGCGCTCGCC
GTCCCGAGCGACACGCAGCGCGTCGAGATCACGCCCGTGCTCGCCGGCGCGCCCTCGTCG
TCCAAGGCGGCCTCGAAGGGCAAAGGACGCGCGGCGGCGAACGGTGCGGCAGCGGGAGCG
GGCGCAGGCCGCGTCGTCGCGGCGCGAGCGCGACCTGCGGCGCTCGTCTCGCTCGTCGAG
GACGCCGTCGAGCTGCCGCCTGCCCCTCAAGGCGACCTCGACCTCGCCGTCGACGGCGCG
TCGAGCCGGGTCGGCCCGAAGCGGTACGCGCTCGTCGAGCCCAGAGCTGGGCTCAGCACG
CTCGAGTTTGTCGTCGGGCCTGCTGGGGCGGCGAGCGAGGGCGAGGGGCAGGAGGACGGG
CAGGTGCGGCCGCTGAGGGACGGCGAGGAGGTGTACAGGCTGTTCGTGACGCGGTGA
>R_glutinis_G06205
ATGTCGTCCCAGGAGGTCCCCAAGACCGGCCGCGCCGCCGTCCTCGTCGATCGCGGCGAG
AACTACAAGATCGACCTGCGCGAGGACCACCCTGTCCCCAAGCCCGGCAAGGGCCAGCTC
CTCCTTCGTCTCGGCGCCACCGGTCTTATGAAGAACGACTGGCACTGGCCGGTGGCTGAT
GATTGCAACATTGTCGGCCACGAGGGTGCGGGCAGGGTCGTCGCGATCGGCGAGGGCGTC
GACCCCGAGGTGTGGAAGATTGGCGACCGCGCAGGCGTCAAGCCGCTCGACTCGGTCTGC
GGCGAGTGCCGAAGCTGCCGCCGCGGCCACGAGACGCACTGCGCCAAGCTCGTCGCTGTC
GGTGCGCACGTCAACGGCTCGTACAGCGAGTACGCGATCGTGACGGCCAAGTACACGAAC
CGCATCCCCGAGGGCCTGAGCGACGAGATGGCTGCGCCCATCCTCTGCTCGGGCGGAACG
GTCTACGCGGCGATCAAGCGCTCGAACGCGCGCGCCGGCCAGTGGCTCGTCATCCCGGGC
GCCGGCGGTGGAGTCGGCTCGATGGCTGTGCAGTACGCTCGGTACGCCGGCATCCGTGTC
CTCGCCATCGACGCCGGCGACAAGGGCGAGATGTGCAAGTCGCTCGGCGCCGAGCAGTTC
ATCGACTTTACGACCTGCTCCGACATCCACGGCGAGGTCAAGAAGATCACCAACGGCGGC
GCCGACGCCGTCATTGTCACCGGCGGCTCGAAGTCGGCGTACGAAAACACGCACCGCATG
CTCGCGCCAGGCGGCACGCTCGTGTGCATCGGCATGCCTGGAGCCGGAGTAGCGACCGTC
GGTGGCGACCCGCTCGAGTTTATCATGGGCGGCATCGGGATCGTCGGTTCGCTCGTCGCC
GGCCTCCAGGACGTCGACGAGGCGCTCGAGATTGCCGCGCTCGGCGGGGTCAAGCTTTCC
AACTTGCACGTCCACCCGTTCGAGGAGCTCCCCGAGCTCATCAAGAAGCTCGACTCGGGC
AAGATGGTCGGTCGCGCCGTCGTCAAGTTCGACAAGTAG
>R_glutinis_G06657
ATGGCTTCCTTCAGTACACCCCCGCGCGCACATCGCTCGAGCGCCAGCCCCTCGGCAACC
CCGCCTGTCGCCCCCTCCCCCTCTGCTTCGACCGCCCTCACCTCGTCCCACACTTACCAG
TCGTTCGACGACCTCGTCCCGACCTCGCCTCGTACCCCGACCAGCCGTCACGTCCGCACC
TGGAGCAACCGCAGCCGCGGCGCGTTCGACGGGCTCGACGACGACCTCGACGATGACCCG
TCCGCCGTCAAGGTCAAGCCGTCGACCGCCGACAAGACGTGGAACACGCTCGAGTTCGTC
AAGCTCACCGTCGCCATCGCCGGCGCACAACTCGCTTGGACCGTCGAAATGGCGTACGGC
ACGCCTTACCTCCTCGGCCTCGGCCTCACCAAGCAGGGCACGAGCCTCGTGTGGATGGCC
GGCCCGCTCAGCGGCATGTTCGTCCAGCCCATCGTCGGTGCCCTCTCCGACTCGTCGCCA
TCGCGCTACCGCCGTCGTCAGTACATCGCCTTCTCGGCCCTGTTCATCCTCGCCTCGTCG
CTCGTCGTCGCCTACGCTCGCGAGGCCGCATCCGTCCTCGTCAGCATCTTTGCCGACGTC
GGCGACTGGGACCCGGCGCGCACCTCGCGCGAGCAGACGTGCGCCATCTGGATCGGCGTC
GTCGGCTTCTACGTCCTCGACTTTTCGCTCAACGCCCTACAGGCCGCCATTCGGGCCCTC
GTCCTCGACCTCTCGCCAACGCCGCTCCAGAACTCGGCCAACGCGTGGCTCGGTCGCCAG
ACGCACATCGCCAACGTCGTCGGCTACCTCGTCGGCTACCTCGATCTCGGCCACTCGCCG
CTCCTGCGCTGGCTCGGCGGCGGCCAGTTCCGCAAGCTCGCCGTCACGAGCTGCGTCGTC
ATGCTCGCGACCGTCGCCGTCACGTGCTGGACCCAGGAGGAGGACGCGCGCCCCGAGATG
CGCACCGGCGAGAGCGCGTGGCAGAAGATCAGGGGCGTCGCTCGCGATGTCGTCGCCGCG
ACTCGCACGTTGCCCAAGCCCGTTCGCCGAGTCTGCTACGTGCAGTTCTTTGCGTGGAGC
AGCTGGTTCCCCTTCCTCTTCTACTCGTCCGTCTTGCTCCCTGCACCTCGAGTGCCCGTC
CAGTCGCTGACGCCGCGCTCGGACAGGACCACCTACGTCGCCGAGGCCCTGTACGCCTCG
ATCCCTCGCGGCACCCCTCCTCCCTCTGCCGACACTGCGACTCGCACCGGGTCGTTCGCG
CTCCTCATCTACGCCCTCGTCTCGCTCGCCGCCGGCACCTTCATCCCGTACCTCACGACC
CTCGCCGACTCGTTCCCGTCGCTGCCGTCGCGCATCGGTCCCGTCGGGCGGTGGCTCCTG
AGCGAGCTCACGCCGCGCAACATGTGGACCGTCGCCCTCGCGTGGTACGCGGCGTGCATG
GTCGCGACGTTCTGGGCGACGAGCGTGCGTGGCGCGACGGCCATCGTCGCCCTCGTCGGC
GTGCCGTGGGCCATCACGTGCTGGGTGCCGTTCGCGCTCGTCATGGAGTCGATCCGCGAG
GTCGAGGCTGAGCGCGCCGACGAGGCGGCGTCCGTGCCGACCTCACCCCGACTGCCGTCG
CCGCCCGACTCGCCCGCCAAGCCGTTCGCCTCGCCGGCGCAGCGCGCGCTTCGCACGCCC
TTCCGCAGCTCGCTCCGCCAGGCCTCGTGGGCCATCCACCCGTCGCAGCAGAGCGAGGCG
TCGACGTCGCCGGCCCGTCACGCTCGCCCGACCTCGGACGCCGCACCAGCCTCGACCGGC
GCCGCCGCTGCCGACGAGCGCACGGCCCTCCTCCCGAGCTCGCGCCCACCGTCCGCCGCC
GCCGAGAAGCCCGCACCCTCGGGCGGTGCAGGCGGTACCATCCTCGGCCTGCACAACCTC
GCCATCGTCCTGCCGCAGTTCTTCGTCGCGCTCGTCGCGGCGGGCATCTTCCGCCTTACG
ACGCGCGCCTCGTCCAAGACGTTCTCCTTCCTCGACTCGCCCGACGGCGGTGCGGGAGGT
GGAGGCGAAGGTGAACTCGGCGGCGAGGACGACGTCGTGTGGGTGCTGCGGTTCGGCGGG
CTCGCGAGCGCGCTCGGCGTCGTCGCGAGCCGGTTCCTCGTCGAGACGGCGAGCGAGCGC
CGGTACAAGGACAGGGTGCTGTACGGGTGGCAGGACGAGCGGGTCGAGGACGAGGAGAGA
CGGCGGCGCAGCTTCGACTCGGACGAGTAG
>R_glutinis_G05367
ATGCCGACCACAACACAGGACACGCTCGCACTCGTCCAGTCCCTGTCGACCTACCTCAAC
AACACGCTCGCCCTCGACTCGCAACCCTCGTCCTCCTCCTCCTCCTCCTCCCCGAGCACC
TCGACCGCACCTCCCTCACTCGACGACATCCGCAACGACCTCTCGCTCCTCTTCACCGAG
TCCAACAAGCACCTCACCGCCGCCTCTCTCGCCTGCAAACCCCCGATAGCCCTCGACCCC
CTCCACGCCTCGCTCGCCAAGCTCGAGTCGACCTCCCCCAAACTCCGCTTCGCCCTCGAC
CACCTCGCCGCACCCTCCTACTCCACCAACTCGAGCACCCGCCTCGCGCGCAAGGTCCGC
TGGGCCGCCCGTGAGGCGCTCGAGGCCTGTGTCGCCCACCTGAACGCGACCGCCGCCCTC
CTGCGCGCGGCCCCCTCGGCCCAGCGCACAAAGCGCGACCACGTCCTCGTCGCGACAAAG
GGCGTGTGGGCCGCCCTCGAGCGCTTCGACGCCCTCCCGAGGACGCGCGTCGAGGCCGAG
CGCGAGGCGTGGAAGGAGAGCATGGGCATGCTCGACGACTGTGCCGACGAGGTCAAGGCG
CTCGCGGCGAGGGACGGCGCGCCCGACGGCCGAGGTGAGGAGGCAGGAGCGGGCGAGGAA
GACGAGGAGCGAGACGAGGACGACGACGAGGAGGAGGCGCCGTTGACGGCGACCGAGCGC
TCTCGGGCCCTCCTCGCCGCCCAGCTCGTCCGCCTCGCCCGCCTCCTCCTCGCCCACCTG
TACCAGCGCACCTCCCCTCCACCTCCCTCCTCCACCACCACCACCCCCTCCACCTCGACC
TCCCCCGCACCCGCCATCCCGGCCTGGACCCGCCCGTCCCTCCTCGACGCCGCGAGCACG
CACGCCGCAGCGCTCAGCGAGGCCGGCGACGAGCTCGCCGGCGTGCTCGAACCCGGGCAG
GACGCCGACGAGGTCGCCGAGGCGGTCGAGGAGCTGTGCGACGCGGCCGAGGAGCTCGCT
GGGGCGATGGAGCGCGCGCTCGAGGAAGACGAGGATGGGGAGGGCGGCGAGGGTGAGGGG
GCGGCAGCGGCAGTGGCCAAGGAGGCGGCGGACAAGGAGCGAGAGTGGCTCGCCATGTGG
AGGAGACAGCGCGACAACACGAGGGACAAGCTCTCGGGGATCTAG
>R_glutinis_G03778
ATGCGCGCCTGGGTCTACCGCAACAAGGGCAAGCCCGCCGACGTCCTTCGCCTCGAGGAC
GACTACCCGAAACCCGAGCCGGTGAAGGGGCAGTTGCTGGTGGAGGTGAGGGCGGCAAGT
CTTAACCCCGTGCACAGCAAGACCATGGGTATGGCGCCCATGAAGTACATGCAGCGCGTG
CCGTGTGTACCCGAGAGCGACTTCTCGGGCGTCGTTGCCGGCGGCTCGCTCGACGGCACC
GACCTCAAGCTCGGCGACGAGGTCTTCGGCATCATCCCTGCCCAGGTCAGCATGAAGAAC
GGCAAGGGCGCGCTCGCCGAGTACCTCGTGTGCGAAAAGAGCCTCGTAGTCAAGAAGCCC
GCCAACGTCAGCTTCGAGGAGGCGTCGACGTTCCCGCTCACGACTTTCACCGCCTACTGG
GCCCTCGTCCAGGTCGGCAAGCTCGAGAAGGGCAAGGGGCAGCGTGTCTTCATCAACGGC
GGTTCCGGCGGCGTCGGCGCCTACGCCGTGCAACTCGCCAAGGCGTACGGCGCTTTTGTC
GTCACCACCTGCTCGCCACCCTCGCGCGAGCTCGTCTCGAGCCTCGGCGCCGACGACGTC
CTCGACTACAAGGAGAGCGACCTCGCGACGCAGCTCTCGAACAAGTACTCGGGCGAGCAG
TTCGACATCTTCTTCGACACGGTCGGACACGACACGTCGCTGTACTACAAGAGCCCGGCC
TACCTCAAGCCTTCGGGTATCTACGTCGACGTCGCCGGCCCGCACATCGACGGCTCGGTC
GGCTCGCTCCTACGCGCCTCGGTCGACTTTGCCAACCGCCTCCTGCGCCCCAAGATGCTC
GGCGGCGTGCCGCGCAAGTACACGTTCGGCATGATGACGACCGACAAGAAGGAGCTCGAG
GAGATGGCGGCCTTGATCGGCGAGGGCAAGCTGCGCCCGATCGTCGACAGCGTGTTCTCG
TTCGAGGACGCGCTCAAGGCGTACGAGCGCCAGATGTCGAACCGCGCCAAGGGCAAGGTC
GTCGTCAGGGTGTCGCAGTAG
>R_glutinis_G03821
ATGGGCCCTTCTTCCTCGTCGTCGTCGTCCCTCCCGCACTATGTCGAGCCCGATACGCCC
ATGATCGGCTCGACCGGGCGGCACCCTCGGCGACCAGGCGGCGCAGGCGGCGCAGGAGGA
GGAGCAGGCGTCGCGCTGTGGAAGCGGCCTCGAGTCGTCGGGACGCTCCTGTTCGCCGCC
CTCGTCGTGCTCCTCGTCCTGCCCGACGACAATCGCGCGCGCACGCACGGCGCCCTGAGC
AAGGCCGGCGTGCCCCTCCCCGACGAGCTCCCCGAGCGGCTCCAGGGCTTCCTCGACTAC
ATCAACTGGGACGACGGCCGCAACGACCTGCGCTACGTGCCGCCGCCACCACCGCCGATC
GAGGACGAGGACATGGGCCTGCCCGACGAGGACCTCGAGACGCCGCACCGCCTCGACCCG
AACGGCCACATGGTCGTCGCGCCCCTGTCGACGTTCGCCGAGCCGCCCAAGCCGCACCCG
ATCTTCACCCTCATCAAGCGCGCCGAGCAGGACTGGAACCGCAAGGTGCACAAGCAGAGC
AAGACGCTCAAGGACGCCGTCCACGAGTACCGCCGGCGGTACAAGCGCAACCCGCCGCGC
GGGTTCGACAAGTGGTGGGCCTACGCCAAGGCCAACCGCGTCATCCTCGTCGACGAGTAC
GACCAGATCCACCGCGACCTCGAGCCGTTCTGGGCCCTCGAGCCGCAGGACCTCGCGCAC
CGCGTCCGTGTCATGCAGGAGCGCGACGAGACGTTCACGATCCAGATCACCGACGGCAAG
GTGGCCGAGGTCGGCGGGCAGGCGTTCCTCCGTCGCGCAAAGGACTTGGGCGACCTCATC
CGCCGCTTCTCCGACTACGTGCCCGACGTCAACCTCACGTTCACCCGTCACGATCAGCCG
GCGTGCCAGCTCGACTACTATCATCGCGACCGCATGGTCGAGCTCGCCCAGCTCGGAGAA
TCCTGGGGCCCGTCCGACTACACGCACGACTCGGACCCGAACCTGTCAAACTGGGCGATC
GGGTGCCCGCCGGCGTCGCCGCTGCGCAAGCTCGAGCAGTCGATCCTCGACGAGATCTAC
GAGGAGGACGGCGACGTGCCCAAGCCGGCCATCATCGAGCGCTTCAAGGAGGCGTACGCG
GCGTCGAGCAAGGCCGAGTCGGGCACGAGGTCGTACATCGCCGACTACCAGTCGGCGCTC
GACGTGTGCCAGCACCCCGAGACGATGAACCTGCACGGCTTTACGTCGGTCAGCGGCACC
GACCCGGGTCCTCTCGTCCCGCTCTTCACGTTCGCCAAGACGAACGTGCACTCGGACATC
CTCGTCACGCCGCTCGAGCAGTACTCGGACTCGTACATCGGGTACGACCCGGACTGGGAC
AAGAAGTCGAACGACAAGCTCATGTGGCGAGGCTCGACGACCGGCATCGACTTTTACGTC
GGCAACGACTGGAAGAACTCGCAGCGCGCCCGGCTCCACTTCAAGGCCAACGAGAAGGAC
GGCAAGGAGGACGTCCTGTGGGCCGAGGGCGACGGCGCCGTCCAGGAGACCAACTACCTC
GTCAACGGCCTCAACCGCGCCTACATGGACGTGTCGTTCGCCGGCGGGCCGGTCCAGTGC
GACGAGCCGACGTGCAAGGTCATGGCCGACCTGATCGACTTCAAGGAGACGATGGGCCTG
AGCGACGCGTACCAGTACAAGTACGTGATGGACGTAGACGGCAACGGCTGGTCCGGCCGG
TTCCACCGCCTCATGTCGATGAAGGCGTGCGTCCTCAAGTCGACCCTCTTCCCCGAGTGG
TACGGCGACCGCATCCAGCCGTGGCTCCACTACGTCCCGGTCAAGGTCGACTACTCGGAC
CTGTACGACATCATGACGTTCTTCCGTGGCACGCCCGACGGCAAGGGCGCACACGACGAG
CTCGCCAAGAAGATCGGCACGGCGGGCAAGCACTGGGCGCGCGATCACTGGCGCAAGCAG
GACATGGCCGCCTACATGTTCCGCCTCTCGCTCGAGTGGGCTCGCCTCCTGCACCGCAAC
GACGACGAGCCGGGCTCGCTCGACTTCGAGTTCTGGATCGACTGA
>R_glutinis_G04980
ATGGCCGCCCCTCCTCCCGCACCACCGCCCTCGCCTCGACGTCTCGACCTCTCACAACCG
GCGCAGCCTCCCTCGAGCTTCCCCTCCAGCTCGCCCACCACGACCACCGACTCCGCCTCG
ACCGGCTCCTTGCCACGCCGCAGCACCCACGCCGCACCCGCCGCGCGCAAGCGCTTCTCC
CTCGACCTGCCCCTCCTCCGCCGCCGACTTTCGCCCCGTCCGGCGGCAGGCCACCCCGGG
CACGACAACGACGAGCATCCTATCGGGCACCAGGCCCGCGTCCTGTACGCCGTCATCACG
GGCGTCGTGCCAGAGCCGGCGCCGACCCGCCCGAGGCTGCGGGTCCTCTCGCTCTCGGCG
TCGACGAGCAGCGGCGCCCGGCGGCGCAAGGCGCAGGCGGCGACGTCGGCCGTCCCGCGG
TCGCTTTCGAGCTCGAGTATCGCCGGACCAGAGCTGCAGCAGGCGCACGCGCAGGGCGTC
CGGGCGAGGAAGCACCAGGAGGAGGAGCATCGCGAGCACGGCTCGACGGGCCAGGAGTGC
CGCGCCGTGCCGCACGTCAAGCCCAAGGCGCTCAAGAAGCTCAAGGCCGACCTCGTCAAG
GCGGACAAGGCGCGCGCCATCGTCGCCGACCTCAAGCGGCTCGAGGTCCCGCTCGACGAG
CTGCCGGCGCCGGCGTCCTCGCTCGACCTCAGCCGCGAGGAGCCGACGTGCGCGAGCTCG
CCGAGGCGCAAGGTTGTTCGCGCTTACTGCCTGTCGTCCGTGGTCGACGACGCTGCCGCA
CCTCCCTGGGCCGCATCATCCTCCTCCCTTCCCTCCCCTCCCTCTCCGCCTCGCACGGAC
CCTACCCTCCGCCTCGTCACCTTCGGCACCGACCTCCCGCTCCTGTCGCCCGGCGCGCTC
GGCGGCCTCGCCGGCGCCAAGTCGGGCGCGTTCGAGCTCCTCGCCGACCTGTCGGGCGCG
CTCGTCGAGAAGAGCGGCGCGCACGAGGGCGTGTACGGCCTGCCGCAGGACCGCGTGTCG
GTGCTCATCTACTGGTGGGGGTTCGAGATTGCCCTGCCGCCGCCAGCGATCCGCACCCTC
TCGTCCGTCGCCTCGGTCCAGTCGTCATTCTTCACGTTCCTGCAGGCCTTCACACTCGCC
GGCGGAGCACCCGAACTCGCTCCCTTCGTGCGCTACATCTCGTCGTACTGCGACATGGAG
TGGCAGGCGATCAAAGCGCAGAACCGAGGGAAGGGCGTCGTGCTCGCCGCCACCTGGCTC
CTCCCCGTCGCGCTCGTTCCTCGACCTTGGGACTTTCCGCTCCGGCCGCCCTCCTCGACT
CTCGGTCGGCCCCTGTGA
>R_glutinis_G05850
ATGCCGCTACCCCGGCCCGTCAGCTCAGCCGACATGCGCAGCGCCCACGCCTCGGGCTCG
CTCCCTGCGTCGCCCGCTCCTCCAGGCCGACGACCGACGACGACGGGCACCAGCAACGCC
CACCTCGGCCTCAAGCTCGCCGTCGAGCGCGGCGCATACGTCGCAGGGCAGCAGGTCAAG
GGCGTCCTCGAGCTCAGCGTCAAGGGCCAGCTCGCGCTCGGCGAGGTCGGCATCGAGTTC
CTCGGCGTCGAAGAGCTGCGCTCGCGCGACCACACCTCGACCCGCCGCCTCCTGTCGGAC
CGAGTCGACTTCCAGGGCAACGGCCTCCCGCCCTCGAACGCCGTCAAGCCCGGCACCAAG
CCCATCCAGTCGCAGTTCTACCCGGCCCTCCCAGGCCGCACCCGCTTCGCCTTCGCCTTC
ACCCTTCCGCCCTCGCTCCCCTCGACCTGCGCCCTCGGCTCCAACGCCCAGACGCGCTAC
GAGCTGCGCGCGTTCGCGAGCTCGCTCGTCGACGGTAGCGTCGACCTGCGCAGCGAGAAG
CTCGACGTGCGCGTCGTCGAGCGCTGGGGCGACTGGCGCGACGACGCGTGGCAGGAGCCG
CTCGAGCGCACGGGCCAGGGCACGCTCTCGCGCGGTGGCGACGGCAAGCTCGAGCTCGTC
GCGAGCGTCGGCAAGGGCGAGTGGGCGGCGAGGCCCCCGAGGCTGTTCTGGCGCCCGGAC
GGCGACATGGACGTCGCCGGCAAGGGCAAGGTCGAGGTGCGCGCACACGTCCGCAACCTC
AGCAAGCGTCACGTCACGGGCCTCAAGCTGTCGCTCATCCGCCGCCTGCGCATCCTGTAC
CCGCCAGACGCCCGTCCTGTCGTCGAGCCGCCCGCCGTGTCGAGCGTCGTCGCGTCCGAG
CGCTTCCACGGCATCGACTACGACGTGCGCAGCGGCGGCGAGCGCGACGCCGTCGTCGCC
CTCCAGGTCCCGACCGACGAGTGCTGGACCGTGCGCAAGGGCACCCTGTTCGAGCTCGAC
GTCGTGCTCCGTGTCGAGGTCGAGTGCGGCTTCCTCCAGAAACCGCTCGCGGTCGACCTC
CCGATCTGGATCGCCCACCCGCTGTCACTCCCCAACAGCGCGCACCGCTTCGCCGATGAG
GAGCGCGCCCGTCTCGCGCCTGCCGCCGCCGCACCCGCCCCGGCCCCGGCCCTCGCGCCC
TCGCTGTCGCCCCAGCCCTCGATCCCGTACTCGCCCTCGACCGTCGGCACGTTCTCGTCG
CCCGCCGTCGCGCCGTACCACACGCTGTCGCCCGAGCCGTACGCGCCGGCCTTCATTCAC
GGCGGCGGGCAGCTCCCGCTCCCGGGCACGCCGGCTCCAGGGCAGCACAGCCGCCACTAC
GCGGCGTCGGCCATCTCGATGACCTCGTCCGTCTCGTCGCCGGCCATGTACCCTCCCGCG
ACGCCCGCGCCCTACTTCCCTCCTCCTCCTGCGGCTCCCGCCGAGCTGTACGACCCGGTG
CCGACCGCCTACGCCGCGCCGCACGGCTACGTCGCGTTCGACCCGAGCGTGCCCGACATG
TCGACGTCGCACTTCCTCGGCAGCCTGCAGCACCAACAACCCGGCTTCGTCCCGACGCCG
CCTGGGACCGCCTTCTCGCCGCCGCCGCCGCAGGCCCAGCATGCGCCGCTCCCGCCCTGG
AGCGCGGCCCCGCCTGTTCCTCCTCCGCCGCACGGTCCTCCTCGCGCGCCCTCTCGCGCC
CACACGATCGCGTCGGGCCTCAACCTCTCGCCGCACGAGACCGCCCAGGTCGAGGCCAAC
CTCGCGCCGCTCGAGTCGTACAGTGGCGCGCAGCGTGCTCACCTGCACAAGCGCACGGCG
AGCGACTTGCCGTACCTCGCGCAGCAGCAGCCCCAGCAGCCGCAGCGCGGCATCGAGCCG
GTGCGGCAGCAGAGCGCGCCGGCGGGGTACGGCGCCGAGCTCGACTTGCCCGGCGCGAGC
CCGCCGAGACCGTGTGCGAGCCCGGTGCCGTCCATCCGAGGCGACGACGTCGGCTCGCCC
GCGCCCGCCGTCACGTCGCCGACGCCGTCCCGCACGCGCGTCTCGCACACGCCCCCGCCG
CCTTCGCCGAGCTCGCACTACCGGCGCGGCGAACACTCGCGCTCGCCGTCGCCGTCGCAC
TCGCCGGTCGACTCGGCGCACTCGTCGCTCGGTGTCGCCGGTCCGGCGCCGACGGCGCTC
CTCGAGACGATCGGCGAGGACGGCGAGTCGCAGGCGGGCAACACGGCGCGCAGCGCAATG
CTCCCGCCGGGCATGGCCGACGCCCTGCGCGACGACGGCGCCGCCGAGGCCGGCGGGTCG
GGCTCGAGCCCTGGGCGCAGCAGCGTGCAGGACCTCGAGGAGCTCGTCGAGGAGGAGGAG
CGCCGCGAGGTCGAGCGCAAGGAGCGGGACCGCGCTGCCGAGAAGGAGGGGGCCAGCGTG
CCGCCGATGCCGTTCCCGACCTCGTCGGCAACGAGCGCGAGCCGGGACGCTCGCCCTCGG
GCGCAGGACATTTTCGCGCCCGTCACTGCGGCGTCGAGCTCGTCCACGCTAGCCGTCGCT
CCGTCGCCGGCGCCGTCCACCTCCTCGACTCGGCTCGTCGCCCCGAAGCGTGACGGCGGA
GGCCTCTCGGCCCTCGAGGCGCGCCTCGCCCGCCCCTCGACGCACGACCTCTCTGCGCTG
CAGCTCTCGTCGCCCTCGCGCTCGCCTTCGCCCATCAAGCCCCTCGGCAGCCCGGCCCCG
CAGGCGCGCGCGTTCGCGCCGCACCTCGACCTGCTGCACCTCGGTGGCGAGAGCGAGACG
GTCGGGAGCGCCCTCAGGGCGAGGAGCATCTCGAGGGCGTCGAAGTACGAGGAAGAGAGG
CGCAGGGCGGCCGAGGAGGACCCGAGGGAGGCGGTCAGGAGGGCGGTTGCGGGCGCCGAG
TGGAGCAAGGGTCCGAGCGCGCGGCCGGCCGAGGCGGCGGCGCGAGGTGACGAGCCGGCA
CAGCGTGTCGAGGTGCCGGTCAAGGCATCGGTGGCAGACTGGGTCAAGTCGGTCGAGCCC
GTCGCGCCGGCGTCGGTTGGGCCGCCGGCCGTCGAGCAGGTCGCCGACGACAGCGCCGCC
AAGGTCGCTCGGCCGGCGCAGTACAAGCCGCTCGCGCCGCTCAAGCTGACGGCGCCGGTC
ATCGAGCCCGCGATGCACGAGCCGTCGTCGCCATCGTCGCCTCGTCGTCCGCTCCCCTCG
CCGCCGCCCTCGCCCCGTCGCGCCCTGCCCTCGCCGCCGCCGCAGGACACGGCCACCAGC
AAGCCTGCGCCGCTGCTACCCGTTGCTGCTGCACCCGTCCCTGCGGCCGAGCCACCTGCG
TCGTCCGCCAAGCCTGTCGTCGCTCGACCCGTCTTCGCCTCGTCGTCGGCCAAGCGCGAC
ATCTCGCCGTCGCCGCCTGCCGACCACGCACCTTCGCCCGCCCTCCCCGTCCCTGTGGCC
CGCTCGCCGGTCAAGACGCCCCTGCCGAGCCCATGGTCGAGCAAGCCGTCGCCGTGGTCT
TCCGTGGGAAGGTCGCCCTCGCCCGTCAAGGCCGCCTCCCCAGCACCTGCAGCAGCGCCC
TTGGTCGACGCGCCCAAGTCGCCTGTCGCGGCGGTCGTCGATGACGGCGGGCGCAAGGTT
GTCGACGTCGCCGAGATCAAGGGCCTCAAGCGCGAGGCGGTCGGCCGCGTCGCCGGCTGG
CTGCGTGACGCAGACGCCGAGCCTTCCGCTCCAGCGTCGGCCGCCGACAGCGTCGTCTCG
CTCCAGACCAAGCAGCACAAGCGCATGACGATCGAGTTCGGCCGTCCAGCGCCCGCGCCG
CCCTCGGTCCCGTCGTCGTCGTCCAGGACCGCCCTCTCGCGCAGCGCCGTCGCGTCGCCG
TCCCTCTCCGCCACACGTCGCCCTCAGCAGCAGCAGGAGCCGACCGTCGCCCAACTCCTC
GCGGCCGAGACGCGTGCGGCCATGCGCCAGGCGCAGGCAGACGCGCCCGCCGAGATGACG
CGCTCGTCGGCCGTCGAGAAGGGCCTCAACGGGTACCTCGCCGCGCTCAAGAGCGACGCA
GAAGATGTCGGCAAGGACGAGCATGCGCACCGGTCGGCCAGGAGGGCGGCGCCGGGCAAG
GTGAGGAGCGTCGCGAGCATCTGGGCCGAGCGCGTCGAGGAGGCCGACCGCGACCGCACC
GAGTCGCCGCCACCTGCGGCTCGAGCGCTCGGCCACAAGCCGACCAAGTCGCTTTCGTCC
ATCCAGCTCGGCTCCCTCTCGTCCTCGACCTCGTCCCCTCGGCCTCTCGCCACTTTGAGC
AACTCTCCCGCCGCCCCTGCCGCAGCTCCTGCCCCGTCGAGGCGCGCGAGGCCCGTCTCG
CTCCAGCCCTCGGCGTCGCCCGCACGGCCCTTCCTCAACTCGACCGTCGGCCGCGCATCG
CCCTCGTCGTCGGCGGCCGCATCGTCGCCAACGGCCGGCATGCGCGTCCCGAGCGCCAAT
GCGGGTCCGATCAAGGGCGCGGGCAAGCTCGCGGTGTCCGAGAGCGCGCCGGCCGGGTGG
GCCTCTCCCGGTCGACCGGGCGCCGCCGACCGCAGCAGCAGCGGCGCCAAGGTCAAAGAC
CTGCTCGCGCGGTATCAGCAGCAGCTGGCGTAA
>R_glutinis_G04471
ATGGCCACCAACACGCCACCCCCTGCCCTCGCTCACGCCCAGGCCCTCGCAAAGCTCCAC
ACGGCCCTCTCTGCAGCCGCCTTCCTCTCGGCGTTCGTCCTCGGCGTCGCCCTCCACTAC
CACCGCATCGTCAAGAACCAGTGGTACGGCTACCCGCAGGAATGGGCTCCCTCCGTCTCG
GCCACCATTGGCGACTGGTTCCCCGAGCGCAACGTCTTCCAGCTCCTCATCGCCCTCACC
TCGGGCCCGCGCTTCCTCCTCATCCTCGTCGGCTTCGTCTCGCATCGCCATCTCTACCCG
CACAGCGCGCTCCCGGCCGCACTCGCCGTCATCGCCGCCGTGCGCACCATCTGCTGCGGC
GGGTGGGTCTTTGTCACAAGCAGTGACCACGGCGACGTGCACGACGTCTTCATGGTCGCC
TACATCGTTCTCAACCTCCCGTACATGATCCTCGAGACCGTCCTCACCCCGTCCGGTACT
CGCGCCAAGACCCTGCGGCGCATCCTCGGCACGGCCTTCTTTGCGACGCTCGGCCCGCTC
GTCTACTTCTACCTCGAGCACAAGCAGAAGCGCGTCCCTGGAGCCTATTCGATTTACGCG
CTCTTCGAGTGGTCCCTCATCCTGCTCGACGTCTCGTTCGACGCCCTCCTCATTCTCGAC
TACTCGCCATCTTCCTCCTCATCGGCGAGCCTGCCCGCTCTCGAGATCGCCGTTCAGTCC
GCCTCGGCCGAGGCTCGAGCGCACGGTGTCTACCTCGCGCCCGTCGTCGGCGAGGGCGCG
CGCAAGCCTCCGGGTCGGGTCACACAAGCTCTTGCGAGAGTCGAGATGGCGACGGCGAGG
ACGCGGCACTTTGTCGCCGACGTGTACCTCGCCTTCGTCTTCTGGACGCTCCTCGTCGCC
CTCGGGCCCATGATCTTCTACGAGTCGGTGTGGTCGATGGGCCTCAGCGGCAACGAGGTC
CTCCTGTTCGCCATCCTGTCGCCCATCCTCCTCGCGCTCCCGACCTTGCGCCGCGCGTTC
GCCCGCCCGGCGCTCGCGCACCTCGGCCTGCTCGTCGGGCTCGCGACGAGGTGGCTCGAC
GGGGCCGGGATTGCGCGGTTGAGGGGGACGGCGCTCGGGCTCGGGCTCGCCGTGTGCGGG
ACGGTCGGCGGGTGGTGGGAGGTGAGGAGGGAGGCGGACAAGGTGGATGCGCGGGCAAGG
GTCTTCCTCCTCGGCCTCGTCGTCTCGCTCGTCGTCAAGTTCGCCAACTTCAGCCTCAAC
CCGCTGTGGCCCTTCATGCGCGCGTCATCGAGCCCGAGGTACGACACGGGCGGGTGGAAC
GGCGTCGGGCTCGCGCTCGCCGTCGTCGCGTACGTCGATGCGGTCGCGAGGAGGAGGGCG
ACGGTCGTGCCGCCTGTTGCGGCCCCGGCGGGTCCTGTCGAGTCGTCGTCGTCAGCAGCC
GCAGCATCATCGTCGCCGTCGTCGACCCCGAGCACGTCGCTTGCGCCGTCATTCGTCGCC
AAGTCGGGCGCCGTCGTCGGCTTCGGCTCCCTCTTCTTCCTCCTGCACTGGCTCTTCACC
GACTCGGGCACCATCATCGCCTGGTCATGGGCCGGATACCCGTCGTCCGGCCCGTACGCC
TTCCCGCACGGCCTCATCACGATCGTCGCCGTCCTCGCCGGCGTCGCGCTCGTCCCGTCC
CCGACCGCCACGACGCGCTCGTCCCTCCCCTCGTTCGCCGCCGCCTGCACCTGCGCCACC
CTCCTCCTCACGCAGACGTCCTGGGCGTCCTTCCTCCCCGCCTGCCTCCTCGGCACCTAC
CTCGCCGCCCTCTTCCCGTCCTTCCTCCTCTCCCTCACCTCGCACACCTCCTGCGGCCCC
GGCGCCCCCTTCGCCGGCGCGTTCCTCGTCTACGCCCTCCTCGAGCTCGCGAGCACGTGG
ACCGTTGCGTACGCGTTCGTGCCCGCCGGGTGGGTCCTGCGCGAGCGCACGGGCACGGTC
CTCGCGCTCGCGATGGCGGGCGTCGCGGCGGGGCTTGGGCCGGCGGCACGTGTGCGGCGC
ATGGCGGTCGGAGCAGGAGCTTCTGCGGCGGCGGGAGGCCCAGGGCGACGAGGGACGGCG
CGCACGCTCCGCACGGCGACGCTCGTCCTCGCGCTCACGGGCGTCGCCGTCCTCGTGTAC
CGCGCGCCGGGGTACTACGCGCCAGGCGTGCCGTACCACGCGCAGGAGCGGCTCGTGACG
GCGGGCATCTGGACGCTCCACTTCGGCCTGGACGGCGCCATGTGGGAGAGCGGGAGGAGG
ACGGCCAACATGCTCAGGACGGCAGAGGTCGACGTGATCGGCCTCCTCGAGACGGACGTG
CACCGCATGGTCGGCGGCAACCGGGACATCACCCAGTTCATCTCGCACTCGCTCAACATG
CCTTATGTCGACCTCGGGCCTGGTCCGCAGAAGAACACGTGGGCCCTCATCTCCAAGTTC
CCCATCCTGCGCTCGTCGCACCACCTCCTCCCGTCGCCGAACGGCGAGCTCGCGCCGGCC
ATCTTTGCCACGCTCGACATGTACGGCGTCGAGGTCGATGTCGTCGTCGCACACAACGGG
CAGGAGGAGGACCCGCTCGACCGCGAGCTGCAGAGCGCCGAGCTCGCGCGCCTCCTGAGG
GAGAGCTGGCCGCGCCCGGCCCTCTTCCTCGGCTACTTGGTGACACACCCGCACGCCGAG
AAGCCGGCGCCGTACCGCTACCTGGTCGAGGATGGGAGGATGCTCGACATCAACGCCGAC
GATCACGACCGATGGTGCCAGTACCTGTTCTACCGAGGCCTGCACCGCACCGGCTACGCC
CGGCTCAACCGAGGCTCGAACCCGTCCGTCACCGACTCGGAGGTCCAGCTCGGCAAGTAC
GTCGTGCCGCTCGCGCACCCTCCGCCGGGCGGCTCGCCCTTCACCGCCTCGGCGCGCGCC
CTCCTCGCCACCAACGCCTCGGCGCTCGTCCCGCCCATCCCGACCTCGGCCTACGTCGCC
CACCTGCACGACTCGCCGCCGCCTCGCGACGCCGACTCGACCGCGTGGACGCCCGAGCGG
TACCTCCCCGAGGCGCTGCGGTTCCCGGCGCGCCTGTACGGCCACGACGAGGAGCACCGG
TTCATCGTCCTGACGGGCGAGAAGGGCGGGCCCGGCGCGCAGTACTTCATGGGCCGCGAC
GAGAAGGAGTGGAGGAGGCTGAGGGAGATCGAGGAGATCGAGGCGCTCAAGGCGGGCGAG
GGGTGCCCGGTCCAGTGA
>R_glutinis_G04322
ATGGCCGACTCGCTCCAGCCCCCGCTCGACCCTGTTTCTGTCGCCCCGACCTCGCCCCAG
CAGAAATCCGTCTCGTTCGACGAGGTGCCCGCTCCCCCCTCCTCCGCCCCATCTCCAGCT
CCAGGCCCATCGCAGGCCCGCCCCGCCAACAAGCGTCGCCGCTCGTCCCTCAAGCAAGGC
ATCGCCATGCCCTACGTCCCGCCAAAGGAGCTCTACTCGCACCGCGACCCGCTCCTCCGC
CGACTGCGCCTCCGCGACCCGTACGGCAAGCCCGTCGACCTCGACCGCGAGTTCAACGAG
GCCAAAGTCGTCCTCTTCTTCTTCGGCGCAACCTGGAGGAACAGCTCGCGCGAGCCGTTC
GACCTCGTCGGGTCGTTTGCGCGGCGGCACCCTCACCAGCTCAAGGTCGTCTACGTCTCG
GTCGACCAGACCGAGCAGGCGTACGAGGCCAACACGCGCAACAAGCCCTGGCTCGCCATG
GAGTGGAACGACGGCTCGACCATGTCGACGCCGGACGAAGCTCCCGACTCGCCCGCCTCG
CCCGAAGCCTCGTCCCCGCTCGAGCCGTACCTCCTCGCCGGCGACCCGGACCTCGAAGAG
GTCGTGCACGAGACGGACCCGGCCGGCTCGCTGTACCTGCGGCCCTTTTCGCGCGTGTAC
CTCGCCGACAAGTGGACCGTGCTCGGCGTGCCCAACGTCGTTGTGTACCACGTCGAGAGC
CAGAAGGTCCTGACGTACCACGCCCGGTTCGACCTCCTCAAGGAGGCCAAGGCCAACTCG
ACGTGGGACAAGTGGAGCAAGGGCGAAAAGGTCGAGTTTGGCGTCACCGACTTCCTCCAC
GCCCTGCGGTGGTCGATCGGCCTCGCCGTCGTCGCGTCGGGCTACGCCGTCGCCGTCCGG
ACAGGCTACATCGACGACGTCATCGGCCACGCGAGCTCAAAGCTCACGCAGAACTTCCTC
GCCAACCGGTAG
>R_glutinis_G04818
ATGGACGCCTACCTCAAGCCCTCCAAGCCCGAACCCGCCACCTCGGGCTCTCGCGCGCCC
TCGGTCAAGCCCGCCGAGGGCAAGCCTCGCCCGTACGCGACCCTCGCCGACGCGCCCAAA
GCCTCGTCCGAGTCGGCGAGCCTCAACAAGATCCAGGGCGGCGTCCGCGAGGCCAACAAG
GCCTTGATCAAGACGCTCGGCAAGGAGGACAACCCGATCACCAACAGCACGGCCTACCAG
CGCACCTTGCACGTCCAGAGCTGCTCGACGGGCCATCAAGGCGGCGGCGGACCCGGCCGC
TCGTGGAACCTGACGCGCAACGCCAAGCTCACCGTCCAGGCCGCCAACGCCGAGACCAAC
ACGCTCAAAGGCGTCATCGCGTGCATCAGCGGCTACACGGGCGACGACGTCACCAACATG
CAGCTCCGCGAGCTCGTACAGCACCAGGGCGGCAAGATGGTCACGGTCCCCTCGGCGCGC
TGCACGCACGTCTTCATCCGCGAGAACCTGTCGGGCAGCAAGGCGCAGAAGTTCCTCGAG
TCGAACCGCAAGAACGGCACCAAGCTCGTCACGCCGCAGTGGGCGACCGAGTGCGCGAGG
AGGGGCAGGAGGGTGTCCGAGGCGCAGTTTGCCGCACCCGTCTACAACGAGGCGCAAGAG
TCGGCCTACACGATCTTCACCACCGCCGCCGCTCGCGGCTCGGTCTCGCCCTCGGACGCC
TCAACCTCGTCCTCGATCTCGCCTCCCGCCGTCGCCGACCCCTCGACCTCGTCGACCTCA
TTCTTCCCTCCTGTACCTCCCGCCGCACCCTCGACACCGCGCGCTCGCACCCGCTCGCAG
ACGGGCTCGTCCCCCCGCAGCACGTCGCTCCTCCCCGCCGTACCCGTCGCGCGCTCGCCC
TCGCCACGCAAGCGCCCCTCCACCACGACCTCGACCTCGACCTCGACGACGGCGAGCGCG
ACGTCGCTCCTCCTCGCGCAGCTCGCGGCGCAGGCGGCGCAGCGCTCGCACGGCGGCGAC
GTGTCGCCCGGGCGCGAGCTGCGCACGGGGACCAAGCGGCGCAGCACGCACGTCGCGACG
TGGGAGTGTGCAGGGCATGTCAGGAGCCCGCCGAGGGTGAGGAAGGGGGCGGAGAAGGCA
CCGGGCGAGGAGGAGGGGGGAAAGAAGCGTATCGCCATGGCGCTCAAACCCGGCGTCGAC
CTGCGCCCACCGCAGCCCATCCCCTCGCCAGCTCACGGTCGCCTCGTCCCGACTTCATCT
CCCACCGAGCCTCCCACCTCGACGCAGCCCTCGGGCCCGGCCGCCGCCCACCAGCGCCCT
CATTCGTCCTTCATCTCGCGCCGTCCCGACTCAGGCGCGGCCCTGTCGCACGCCGGGCCC
AGCTCGTCGTCGCTCGTCCCTGGTCAGCCAACAGAGGACGACTGGTGGCGGTTCTCGGCG
CCCAAGCGCGGCGACGCCGAGCGCGGCGCGCCCCTGAGGAGCACTGTGCCCCGGCAGAAG
GTCGGGCTCAAGCGCGGCGAGCCGGCGTTCAAGATGGTGGGCGAGTGGAGGATCGGGGAC
AGCTTGGGGAGGGGAACGGGCGGTACGGTGCGCCTCGCGGTCAGCGTCAAGTCGGGCCAG
TACGCCGCCGTCAAGAAGGTCGTGCGCGTTCCCGACGGCCACAAGCACGGCGCTCATGCA
GCTCGCGAGATCAGCCTCCTCAAGCTCGTTGCGCCGCACCCGCACTTCATCCAGCTCTAC
AACGTCTTCGAGACGCCCTCGCACTTCTTCCTCGTCACCGAGTACTGCAGCCTCGGCGCC
CTGTTCGACTACGTCGCCGACCACTTCCTCGAGCCGTTCGAGGTGCAGAAGCTCTTCCTC
GAGCTCGTCAGCGCCCTCACGCACCTCAACCGCTTCCGCATCGCCCACCGCGACCTCAAG
CCCGAGAACCTGCTCCTGTGCCGCGACGAGCACGACGAGCTCACGCTCAAGATCTCCGAC
ATGGGCCTCGCGTCGTTCCAGCCTGAGGACACGCTCCTCAAGACGAGCTGCGGCAGCCCG
CACTACGCCGCGCCCGAGATCGTCTCGGGCCTCCCGTACGATGGCGCCCTCGCCGACGTC
TGGTCGGCCGGCGTCGTCCTGTACGCCATGCTCGCCGGCGTCCTGCCCTTTGACGACGAC
AACAACCCTGCGCTCTTCGCTAAGATCCGCTCGGGCGTCTACGACGAGCACCCGGACGTG
CCGCCAGTCGCGAGCGACCTCATCTCGCACTGCCTCGTCGTCGACCCGGGCAAGCGGTAC
ACGATTGTCGATGTCGCTGCGCACCCGTTCCTCCACCCGAACCCGTACTCGCCGGGCCCG
CTCAGCCTCGCCGCCCTGTACCCGCCGGCGCCCGCTCTCGCTTCGCCACCCTCAGCCGAC
AAGGGCCTCGACGCGACGGTCCTCGCGAGCCTCAAGATCGTGCTGCAGGCCGACTCGGTC
GAGGAGGCAGAGTGGCTCGTGCGGTCGAACGGGCTCGCGCAGCACTTCTACTCGGTCCTC
CTCGGGTTCCGCCACCCTCGCCCTGTCGCGCACGAGCCGTCGCCGCCGCACTTCGACCAC
TCGTCCATCCTCGCCTCGGCCTTCGACGACGCCTCGTCCGAGCACACTCGCTCCGTCTCG
GCGCCCCAGCTCGTCGTGTTCCCGCTCCCGCCGGCGACCGTCGTCGGCAGGGCGAGCGAG
ACGGCCCAGACGGCGCAGCGCGAGCGTTTTGGGCGCGCCCAGGGCGTCCTCGTCCAGCTG
CGCTCGTCGGCAGACGGCCACGGCGAGCCGCACGAGTCGATGGCGATGCCATCGTCGTAC
GAGACGATCAACCGCGACTACACGTTCCCGTCGTACCTCGGCCCTCCTCCCTCGCCGGCC
AGCTCGACCCTGCCGCTCCCGACCGCGCACCTCGAGGTGCCCACCTCGGCCCCGCCCCAG
ATCGAGTCGTTCGGTACGCGCGCCACCTCTCCGTCGCCGTACTGCCTCGGCGCGGCGATG
CGCCCGAGCGTCGAGCGCTCCTCGACGGGCAAGTCGTCGGGTTCGGGCGGCTCGCACTCG
CTCCCGGCGACGCCGACGGGCATCCGCATCGACCCGGCGTTCCTCGCTGCGTCGCGCCCG
TCGCACGACTCGACAGCGACGGCAAAGGGCACGGCATCGGCGCCGGCGCCGCCGAACGAG
GAGCGCGGCGTTCGCCCTCGGCCGTCGATGCACCAGCGCCTGCGCAGCCTGTTCCACGGT
GCTGGCTCGAAGCGCACGTCGCTCATCAAGGACGCGGCGCCGTCGGCTTCGTCGAGCCCG
ATCAGCTTCGAGCTCGTCAGCCCACAGCCGACGCCGTCGCCAACGACCGGCATGGTCTCG
CCGACGCAGCGCCAGCCGCACAAGCTCGTCAAGCGCCAGTCGACGGCCTTTGTGGCGCCT
CGCACCTCGACGCCGACGAGCCGCCAGCGTCCGCCGAGCATCGCGCCGTCGACCCGCACC
TCGACCTCGAGCCACCTCAAGCGCTCGCCCGCCCTGTCCAACCTGTCGCACGCCCTGCAC
GAGTACCACCCGCCGCTCTCGCCTATCCTATCGCCCGAGCTCGCCGAGTTCGGTGAGCTC
CTCGCGCTCGGCGCCTCGGCGACGTGCTCGCCTCGTCTTCGCGCGGCCGAGGCGGGGCCG
AGGTCGACCATGGCGGCGGCGAGGCGCTCGAGCATGGCCATGACGATCTACCAGGACTCG
TCGCCGGCGCAGCCGAGCGAGCCGTCGAAGCCGGTCCAGCCGCGCTCGAGCTCGCTGCGG
GTCCCGCACTCGGTCGGCGGGCGCGAGAACGCGCCGTCGGCGAGGGTGCGCCAGGCGCTC
GACGACAAGGTATCGCCGCCGACATCCGCCGCCGAGCGCGTCAAGTCGACCTGGCGCTCG
TCGATGCCGGCAGGAGGCTCGAGCGCCGTCCCGACCGTCAAGCTCGACCGCATCGGCGCT
CACCATGAGCCTGCGCCGACCGGTGACGTGCCCACCACGTCGAGCAAGAGCAGGAGCGGG
CCTCGCCGCAACCCGTCGCTGTCGATCGAGGTCCCGCCGCGTCCGACGTCGCTCCACCCG
GCGCACGCCCTCACCGCCCCAGCGCGCACCTCTACGCCAACGCGCCGCCTCTCCTCCTCG
TCGCCCATCCCGCCGTCCGAGTACGAGCACCGCCTGTCGCAGCTGCGCGCCGCCAACCGG
GCCCTGCACGCCCAGCTCGCCGACGAGATGGCCGAGCACGACGACGAGGTCGACGCTCTG
CGCCTCGAGGTGCGCGCGCTGCACGACGAGCGCGACTCGCACGCCGAGCAGGTCGTCGCG
CTGCGCACTCAGGTCGACGAGCTCGTCGAGTACGCGAGCTCGCTCATCGAGGAGAACGCG
CAGCTTAGGGGGAGGCTCGAGCGCGACGGATCGGGCTCGGGCTCGGTGCGGTCGAGGGCG
AGCAGCAGCATGCGGGGAGGAGGGGGAGGGAGCAGCACGATCAGCATCTACAGCAGCGAC
GGGCGGCGCGAGCGTGTACTGCAGGGCGAGTGGGTCGGCGCGAGGGGGAGCAGGTTCGAG
GACGAGCGCGACGAGGGCTTGGTCGAGCGGTGA
>R_glutinis_G00042
ATGCAGGCCCACGACCAGCTCGCTGCCCCCAAGGCCGGCTCTCGCCCCTCGACCCCGAGC
GGCGGCCACCGCATCTCGCGCCCCGGCACTCCCGCTCGTGGCTCGCGCGCAGGGACCCCA
AGTCGCATCCAGGCCGACCCCTCGGCGGGCTACATGACCAAGTCGGGCATGCCCAACAAC
CTCGGCTACAGCGACCCGCGCATCCAGGACCGTGCGAGCGACATGATCGGCCACCAAGGC
ACCGAGCCCGTCAAGGACGGTCCGTCGCCCGAGGAGGTCAAGAAGGCGCGCGAGCTCGCC
GAGCTTCTCGAGGGCAAGAAGAGGAAGTGA
>R_glutinis_G00776
ATGGCCAACGCCGAGCAGATTGCCCTCGACGCCAAGCTCTCGTTCGACGCCTCGCAGCTC
GTTGACTCGCACGAGCGGCACAAGGCCCTTGTTGCCCTGAAGGACGCCCTCACGACGGCC
AAGGCCGACATCCTCGCCGCCAACCAGCGCGACATCGAGGATGCCAAGGGCCAGGTCGCC
GCCGGCAAGATGTCGTCGACGCTCCTGAAGCGACTCGACCTCCAGTCGTCCAAGAGCAAG
TACGACGACATGCTCCAGGGAATCCTCGACGTCGACTCGCTCCCGGACCCGACCGGCCAG
GTCACGTACGCCCGCCAACTCGACGACGACCTCGAGCTGCACCGCGTCACGTGCCCGATC
GGCGTCCTCCTCGTCATCTTTGAAGCACGCCCCGAGGTCATCGTCAACATCACGGCGCTC
GCCATCAAGTCGGGTAACGCCGCCATCCTCAAGGGCGGCAAAGAGTCGCTGCACACGCAG
GCCGCCATGACCCAGGTCATCCAGGGCGCGCTCTCGACGACGGCCCTCCCGCGAGCCTAC
ATCCAGACCGTCTCGTCGCGGTCCGAGATCGCGTCGCTCCTGTCGCAGGACCGGTACATT
GACCTCGTCATTCCGCGAGGCAGCAACCAGCTCGTCAAGAGCATCCAGAACGACTCGCGG
ATACCCGTTATGGGCCACGCCGACGGCCTGTGCGCCGTCTTTGTCGACGAGTCGGCCGTC
GAGAAAAAGGCCATCAACGTCGTCGTCGACTCCAAGACGACCTACCCGTCGGCGTGCAAC
GCGGCAGAGACGCTCCTCGTCCACGAGGCCCTCCTGTCGACCCTGTGGCCGACGCTCGCC
GCCTCGCTCCTCTCGGCCGGCATCACCCTGCGGTGCGACCCGCCGACCCTGTCCGCCCTC
TCCTCTTCCCCTTCGACCTCGTCGCACACCGCCTTCTCGACCTTCGTCACCCCGTCCTCG
CCAGAAGACTACGACACCGAGTTCCTCGAGCTCACGCTCGCCGTCAAGGCCGTCCCCTCA
TGCGCCGACGCCATCGCCCACATCAACAGCCACTCGTCGCACCACACCGACTGCATCGTG
ACCGAGGACGAGGCCAACGCGAGGGCCTTTTCGCGCGGGATCGACTCGGCGGGCGTGTAC
GTCAACGCGAGTACGCGCTTTGCCGACGGGTTCCGGTACGGGTTCGGGACAGAGGTGGGC
GTGTCGACGGGCAAGACGCACGCGCGAGGACCGGTCGGGCTCGAGGGGCTCGTCATCTAC
AAGTACCAGGTGCGGTCACGGGCGGCAGAGGGCCACGCGACGGCCGTCTTTGGGACCGGC
GAGGGACAGCGCCCGTTCCTCCACACGCCGCTCCCGCTCGGCGACGCGCCGTTCTAG
>R_glutinis_G06234
ATGCACCGCTCCAACACGCCCAAGCCAGCCTCGGACGCCCGCGCTGCCGCCGACCTCCTC
CGCTCCGCGTTCCAAGCCGAGATCGACGCCATCCACCGCGGCGGAAGCGGGCCAAAGGGC
GAGGTGTACAAGCCTCCCGCCGGCAGCGGAGGGGCGTGGGGAGCAGCAGCGACTCAGCCC
AAGCCGGGCAAGCTCGCCGACGGCAGCGACTTCGTCCAGCAGCTCGCCGCCTCGCTCGAC
CAGGTCCCGGCGTCCTGA
>R_glutinis_G04054
ATGGGCGACTCGCTGGTCGGCATGACCTTTAGCTTCATGCCCGCACCGCCGAGCAAGGAC
GACGGCCAGGCGCCACGAGGCGGCCTGGGCTCGCAGGTCCTCCCCGTCGCAGAACTCGGC
GACGACTTTGCAGGCGATCCTGAAGACGGCTCGCAGTACCTGTTCCTCGTCAGGCGAGAG
GCGGCAACTCACGCCAAGGTCCTCCGCGTCGACAACCCGTACGCAGCTCCAGCGAGTGCG
CCGACTACCGCAGCAGCAGCTCCGTCGAGCCGGCCGAGCGACCCGTGGCGCGAGGTGTTC
GTGCGCAACTTCCAGGCCGCTCGCCAGCGCATGCTCACTGCCCCTATCCACTCGATGCCG
CCCGTCGACCCGGGCATCTTCCCGCCGCCGCGAGACGAGGGCGCCTGGCGCGTCTTCATC
AACGGCAAGCGGTCCAAGCCGCCCAAACCTGCGCCCGTCAAGCCCTCGACGAGCAAGGAC
ACGACCATGCCGACGGCCGGCGAGTCGTCTACGGTGCCGCCGCAGAGCGAGGACATCGAG
ATGGGCGACGACCTCGAGTCGGCCAAGGCGGCCATCCTCGCCTCGCTCGACCTCGACGCA
CCCGAGCCTGCTCAAGCGCCCAAAGCCGCCCCAGCGCCTTCGACTGTCGCACTCACGCCC
ACACCCGCACCGCCACCCCAAACGCCCGAGTACGAGCGCCTGCCGCAGCTTCCCTCCCCG
GCGCTCCTCGTCGCCATCCCTCGCCCGACCCTCGTCCACCTCCTCTCGCACTTCCACGAC
TGGTTCGTCGAGCGCATCGACGCGTACGAGGACAAGATCAACTACGTCCCGTCGACCATC
TTTGCGCCACCCGCACTGCGTCGTCGACCCGGCGCCGGGGCGGCAAAAGCCAAGGCGGCC
GCGCCGCCTCCTCCTCCGCCCAAACCTGCCGCAAAACCTCCTCCCGCCGCCGCACCGCGT
CCGCCGCTCCCGACGGCGCACGAGTCGCACTGGATCCTGTCGGTCCTGACGCGGCTCGAG
CAGCTTCTCGACGGTGAGGACCTTTCGTCGCTGCGCCTCCTTGCAAAGACGCTCGCGTCA
ATGGCCGAGGTGTCCGAGGTTGCGCGCGAGAAGCGCATCGGGGCGGCTGGTGCGAGACCG
GGCGGGAGGAGCATGCAGGAGCGGCTCGAGGACGAGGAGGAGGCCGAGGGCCGTGCGCGG
TGCTGGATGGTCGTCGCGGCGATCGCGGGCGTGTGGGCGCAGGCAGACTTGTGGGACGCG
ACGCTGTAG
>R_glutinis_G03903
ATGCCAGCAGCTCCTCCCACCTACCCAGGCAAGCGCGCCCCGCCCAAGCTCGACCTGCGC
GCCTTCCAATCCTCGTCCCCCACACCCGCTCGCCGCAACTTCCCTCGCGCCGTCCTCGAC
ACCCACATCCACCTGTGGACGCTCGATCAGCTCACGGCCGGCTCGGTCAAGTGGCCGACG
CAGGAGGGCGGTCAGCCGCAGCTCGCCGGCCCGCACGAGCTCGAGGCGTACGGTGCCGTC
GTCGAGCGAGGCATCAAGCTTGTCGGCGGCGCCAAGAGCGAGTTCCGCGGCGTCGTCTTC
CACGACGACGACGACGTTGACGGGAGCAAGGGCGGGTGGGACGCTGCGCTCAACGAGGTC
GACTCGGTCTGCACCGCCGCCCTCGCCTCCAAGGTGCCCCTCCTCGCCCTCGTTCCCTGG
GCGCCCGTCCACCACGGCCGAGCAGCCCTTGCCCTCTTCCAGTCCCGCCTACTCGCACTC
CCATCCCTCCAAGCCCTCGCCAAGCGCCTCGGCTACTCGCCCGTCAAGTCGTTCCGGTAC
CTCCTCCAGGACTCGCCGCCGGGCTTCTTCCAGCGCGACGACTTCATCGACGGCCTCAAG
TGGCTCGGCGAGAACGGCTACGCGTTCGACATGACGCTCGACGTCACGCACGAGGAGACG
GGGCGCACGAGGGTCCTCGAGGATGCTATCGACGCCATCGAACGGGTGCGGGAGGGCCAG
GAGGAGGGCAAGCAGACCGTCTTTATCCTCGACCACTTCGCCAAGCCACCCCTCACCGCC
GACCCGTCCTACCCTCCCGCCGCCTCGCTCACGGCCTACATCGCCGCCCTGTACCAGCTC
GCCCTCCTCCCCAACGTCTACCTCAAGCTGTCGGCCCTCCTCGACTCGGCCGACCGCGAG
ACAGTCGCCGCCGCGTTTGCCGAGTTCCGCTCGGGCGAGTACCGCCGCAAGCGCAAGGAC
GGCGCGTACGACCGGCTCAGGAGCAGGGTCGGCGCCGTGCTCGAGCCGGCGGTCGAGGCG
TTTGGCGAGGGGAGGATCATGTCGGCCGCGTGGGCGTTCGAGATGCAGCTCTACCTCGAC
TGCCTGACGGGCATTGGTCTCGAGGGCGACGCGCTCGACGCGCTGTTCGAGGGGAACGCG
CGGGCGGCGTACGCGCTCGGCGGCGCTGCGCCGGCGGCGACCTGA
>R_glutinis_G03139
ATGTCGAGTGGAGCAGCTGCACCGGACCCGAACCGCAGGCGCAAGATCCGCGTCACGGTC
GTCGCCGCCGACTCGCTCGCCAAGCGCGATGTGTTCCGGCTCCCGGATCCGTTCGCCGTC
GTGACGGTCGACGGTGAGCAGACCATGACGACCACCGCCATCAAGAAGACGCTCAACCCT
TACTGGAACGAGTCGTTCGACGTCGAGGTCAAGGACTCGAGCGTCCTCACGGTCCAGATC
TTTGACCAGAAGAAGTTCAAGAAGAAGGACCAGGGCTTCCTCGGCGTCATCAACCTGCCC
ATCTCGAGCAGCGTGGACCTCGACCTCGGCGGCGAGGAGACGTTCACGCGCGACCTCAAG
CGCTCCAACGACCAGCTCGTCGTCCACGGCAAGCTCATCGTCCACCTCACGACCAACATC
AGCGGCGCTCCTCGTCAGCCGACCACGGCGCCCATCACGGCCGCGTCGTCGTCCTCGGCT
GCCGCCGGCGCGAGCGGGTCGACGTCGTCGCCTTCCTCGGCACTCTCCGCCTCGACCCCG
GCGTCGGCCTCGTCGTCGTCCCGCCCCGAGTTGACCGGCGGCGCCGCCTCGAGCTCGTCG
ATCGGCGGCACCGGCGCCACCCCGGCCTCGTCCTCGGCTCCGCCCAGCGCGTCGACGCCC
TCGGCAGCCGGCAACGCCGGCACGGGCACGACGCGCGAGTTCAACGCGCGCGAGGACCAG
TACGGCCCGCTCCCTGCGGGCTGGGAGCGCCGCGTCGACCACCTCGGCCGCACCTACTAC
GTCGACCACACGACGCGCACGACGACGTGGACGCGCCCGAGTGCGGCGGCGGGCGCGAGC
ACGGGCGCGGCGGCGCTCGCGGCCACGGGCGGCGCGACGGCGGCGCAGAGCAACGCGGCG
GCGCAGTCGTCGGCTTCGAGGGCGGGCGGGCGCACGACGGCAGACGAGTTCCTCGGCACG
GCGGCCGACGGCGCGTCGCAGGGCGCGACGACGCCGACGACGGCGGGCTCGGGCACGCCG
GCGCCGGCGCCCGCCGCCGCCGCCGGAGCTGGAGGAGCAGGAGGAGGAGCGCCGGGCGCG
CCGGGCACGCAGGCGAGCTCGGCGACGACGCAGGGCTCGGGCCCGTTGCCCGCCGGGTGG
GAGCAGCGCTTCACGCCCGAGGGCCGGCCGTACTTTGTCGACCACAACACGCGCACGACG
ACGTGGGTCGACCCTCGTCGGCAGCAGCTCCTGCGCGTCATGGGCCCCAACGGCAACAAC
CTGACGGTGCAGCCCCAGTCGGTGTCGCAGCTCGGCCCGCTCCCGAGCGGGTGGGAGATG
CGCCTCACGTCGACCGCGCGCGTCTACTTTGTCGACCACAACACCAAGACGACGACGTGG
GACGACCCGCGCCTCCCGTCGTCGCTCGACCAGAACGTGCCCCAGTACAAGCGCGACTTC
CGGCGCAAGCTCATCTACTTCCGGTCGCAGCCGGCGCTGCGGCCGAGCCCGGGCCAGTGC
CACGTCAAGGTCCGCCGCACCCACATCTTCGAGGACTCGTACGCCGAGATCATGCGCCAG
ACGCCCAACGACCTCAAGAAGCGGCTCATGATCAAGTTTGACGGCGAGGACGGCCTCGAC
TATGGCGGCCTGTCGCGCGAGTTCTTCTTCCTCCTGAGCCACGAGATGTTCAACCCGTTC
TACTGCCTGTTCGAGTACTCGGCGCACGACAACTACACGCTCCAGATCAACCCCAACTCG
TCGATCAACCCCGAGCACCTCAACTACTTCAAGTTCATCGGCCGCGTCCTGTCGCTCGCC
GTGTTCCACCGCCGGTTCCTCGACGCCTACTTCATCACGGCCCTGTACAAGATGATCCTC
AAGAAGAAGATCACGCTCGCCGACATGGAGTCGGTCGACGCAGAGATGTACCGCTCGCTC
GCGTGGATGCTCGAGAACGACATCACGGACGTCATCGAGAACACGTTCTCGGCCGAGGAC
GACCGGTTTGGCGAGACGGTCACGATCGACCTCAAGCCCGACGGGCAGCACATCGAGGTG
ACCAACGACAACAAGAAGGAGTACGTCCAGCTGATCGTCGAGTGGCGCATCCAGCGGCGC
GTCGAGGACCAGTTCAAGGCGTTCCTGAGCGGCTTCAACGAGTTGATCCCGCAAGAGCTC
ATCAATGTCTTTGACGAGCGCGAGCTCGAGCTCTTGATCGGCGGCATGAGCGAGATCGAC
GTCGACGACTGGCAGAAGCACACCGACTACCGTGGGTACCAGCAGACGGACGAGGTCGTC
CAGTGGTTCTGGAAGGCCGTCAAGTCGTGGCCGACCGAGAAGAAGTCGCGCCTGCTCCAG
TTCACGACGGGCACGAGCCGCATCCCGGTCAACGGCTTCAAGGACCTGCAGGGCTCGGAC
GGACCTCGGCGGTTCACGCTCGAGAAATCGGGCGAGGTGACGCAGCTCCCAAAGAGCCAT
ACCTGCTTCAACCGCCTCGACCTGCCGCCGTACCCGGACTACGACACGCTCGAGTCCAAG
TTGGCGTTCGCGATCGAGAACACGATGGGTTTCGGGCAGGAGTAG
>R_glutinis_G02769
ATGAGACCATTCGTCGTTCGGCTCGACCCGACACCGTTCGACCCCGCTCCCGGCGACGAC
GAGCTCCCGCGCCTCAAGCAGACCTGGAACGCGTGGAACGGTAGAGCGAGAAAGCTCCTC
GACCAGGAGTCGCGTATCGAGAACCTGTACTGGCGTCGTTGGCACATGGAGCAGCGTCAC
GGTCCCGTCCAGTCGGCCGTGCGCGACGACCTGTACGGCCTGCACGCGAGCGTCGAGGCG
CACGAGCGCCGCCGCGCGACAGAAGACCTCGAGGCCTTCTTGCGCACGACGCTTCAAGCT
GCTCAGCCGTCGACCCACGTCCCTGTACCTCCTCAGCCGCCAACTTTCGCCGCCCTCACC
CAGTCCGCCCTCCCCACCAGCCTCTCGCAACCTTCCCCTCCTGCCGGCCAACCCGCCCCG
ACCCCTCCCCTCGTCAGCGCGCCCCAGCCGCAGCGACTCGCGTTCAACCCGTCGCCCGAG
TGGGGCTACTCGCCGCTGCCCTCGATCTCGCAGCCCAACCAGAGCCGCATCATCGCCACA
CCGGCCTGGACGGCGCTCATCTCGGACTCGCCGCGGGCGGCGCAGGCGCAGCCGCCGTCG
CAGTCGGCGCCGCAGCAGGCCGCTGAGCAGCAGCTCGGCGCGCCTCTCGCGTCGTCGTCC
TCCTCCTCGGCGACCGCGCAGCACCAGCAGCTGCCGACGCTGCAGCATCCGCAGCCCATG
GCGGCGCTCAACGCGTTCGGGTTCCCGGGCTACCCGTTCCCCGGCTCGGGTCCGAGCGAC
CCGTTCGCCGCGTCGACGTCGTCGGCGACCGTCTCGCACGGCGTCTTTCCCTTCGGCATG
CCTCCCTCGTCGGCGGCGCCACCCGCCCTCCCCTCACCCAGCTTCGCCCTCCCGCCAACG
GCGACCGTCTTCTCGGACCTCCCCTCGGCGCTTTCCTCGGCCCCGCCGACCGCCGCCCCT
CCCGCCTTCTTCTCGTCGTACGGCATGTACCAGCCCGTGATCGCGCCATATCCGCGGTTC
CTCACGCCGTCGCCCGAGCCGAGCATCCTCGGCGAGCTCGAGCTCGAGCTGGGCCCGACC
ACGGGCGAGTTCCACTCGTCGTCGTCGGCTGGCGTGACGCCTACGGCCGGCGCCGACGGC
ATGGACCACGTCTGGCGCGACCTCGAGGGCCGCTCCGAGACGAGCCCAGGCGACGCAACC
GTGCCGCCCGTGTCGGTGAGCGAGGGCAGGGACCCGTTCGAGGGCATGAGCCTCGCCCAG
ATGCGCAGCCGCGCCAACAGCCTCGAGGCGGTCGACCGCGACGCGTCCCGCTTCGACATC
GGCGGCGCGACGGGCGCGGCGGGCGGCGGCGGCGACGGGTCGGCCGACCCGGACGCGCAC
TTGTCGCTCGCCGAGCAGGCGGCGAGGGAGGTCGAGCGTGCGGCGCAGCTGCATACCGAC
GGCGGCGCGGCGTACCCGAGCGCGACGGCCAAGGGCAAGCGCAAGGCCAAGGGCGGCGGC
GGCGGCGGCAAGAAGACCAAGGGCTCGCGGGCCAACAGCCCCGACCTCGACGGCGGCGAC
GCGTCGTCGTCCAAGCTCGCCAACGGCAGCAAGAAGAACCGCAACCCGCACTCGACGCAG
CTGCCGGGCAACGGGCAGCGGCGCGCCGTCAAGGAGGAGGCGGGCGAGGGCCACGAGGGC
CCCGTCTGCTCGCACTGCGGCAGCATCACGACGCCGCTCTGGCGCCGAGGACCTCACGAT
GAGCTCCTGTGCAACGCCTGCGGGCTGTACCTCAAGCTGCACTCGAAGCCGCGCCCCAAG
ACGTTCGGCAAGTCGAACGCGTCCAAGCGCACGTCGAACGGTGCGGCGGCCCAAGCGGCG
GCGAGCGGCGTCCCGCCGAGCTGCAACAACTGCGGCGCGACGAGCACGCCCATGTGGCGC
AAGGACCCCGAGGGCCGGCTGTGCTGCAACGCCTGCTCGCTCTATTACAAGCTCCACAAG
GTCAACCGGCCCGCCTCGCTCGCCCAAAAACGACAAGCCGCCGCCGCCGCCAAGGCCAAC
CTCGCCGCCGCCGCTGCGGCCGGCCAGAACGGCGAGGCGTCGGCATCGACCTCCCCATCG
GGCCTCGTCGCGGCACCACCCGCCGTCGTCAGCAATGCGCAGCTCCCGACGCCGGCGACC
TCGTCCGAGGTCACGCCCGTCTCGTCGAACGAGGCGCACGCGCCGATCCCGCCTCCTCCA
CCTCACCTCCCTCACGCATTTCACCCTCCGTTCCCGCCGCCGGGCATGCCGATGAACCCG
GGCGACCCGACCGCCATGCACTTCATGCCCCAGCCGCCCATGTGGCCGCCGCACCCGCTC
GCGCCCAACCTGTACGGGCCCGTCCCGCCCATGCACCACCACCTCGCGCCGCATCAGCAG
CACCCGGCGACGGCGCACAAGTACATGCTGCCGCCGGCCATGCCGCAGCAGGGCATGCCG
CCGAACCCGTTCGCGCAGACGGCGTGGGGCGCGCTCGCGTACGGCATCGTGTCGGCCGCC
GCGGCCGAGGAGGCAGGGACTGGTCCGCCGGGCAGTGCGCCGCCGCCACCACTGCCGCCG
AGTTGA
>R_glutinis_G02043
ATGCCCAAGATCAAGACCAACCGCACCAAGCCGCCTCCCGAAGGCTTCGACGAGATCGAG
GACATCCTCGAGGAATACAACCGCAAGATGCGCGACGCCGAGGCCGAGACGCACGAGGGC
AAGCGCAAGACCGAGAGCTTGTGGCCCATCATGCGCATCACGCACACTCGCAGCCGCTAT
ATCTACGACCTGTACTACAAGCGCGAGGCGATATCCAAGGAGCTGTACGACTGGCTCATT
AAGCAGGAGTACGCCGACGCCAACCTGATCGCCAAGTGGAAGAAGTCGGGGTACGAGAAG
CTGTGCTGCGCACGGTGCATCCAGTCGAGGGACATGAACTACGCCGGCTCGACGTGCATC
TGCCGAGTGCCGAAAGCGCAGCTCAAGGAGGGCGTCATTGTCGAGTGCACACACTGCGGT
TGCCGAGGGTGCGCGTCGACGGACTGA
>R_glutinis_G01661
ATGGATTCTATGAATCAGACGAAACCCTCGAATCTCTACTGCTGCGCTGGCGACGGCCGT
TCGGACGGCGGCCCTGACATCGCTACTAAGGGCCAAAACCCCGGCGCCGCTGCTCAGCAG
CAGGGTCTGCGTGCGTATGTGAGAGATACCGCGCAGGAGTTCCCCTTCATTTCCCTTTCG
TCCCTTTCCTCGGCCACCCACGACAACGACAACGACAACACCCCTCCCGCCTACACCTCC
ATCTTCCCCCCCTCGCCTCCCCTCTCGGCGACGTCGGCCTCGCCGAGCGACTCGTTCATC
CTCAGTCGCTTCGCCAACGCCGTCAACAGCAAGAGCGCCGCCGCCCCGGCCCTCCTCACC
CCGCCCGCCGAGGAGGAGAGCCGCTCGGCCCTCTCGCTCGGCTCGGCCGTCGCCGTCGCC
GCGCCGGCCGGCACCAAGCTCCTCGCCGACGTGTTCCCGTCGCACGCGTCGGTGCACGAG
CTCCCGGCCCAGTCGGTCGACCTGTCGGACCTCGTCGGCGCCGGCTGGCAGGGCGCCGCC
GTCGACAACCCGGTCGCCGGCACGCGCACGCTGTACGTCGGCGGCGGCGAGCTGTCGGAC
GTCGAGCTGCGCGAGTCGATCATTGCCGTCCTCGAGCGCGCCGAGGAGGAGCTCGGGTGC
TCGGGCGTCGTCCTCGCGCTCGAGCGCGGCACGCAGGACCTGAGCAACGTTGTGCACCAG
CTCATGTACCTCGGCTGCACGGTCGTGTCGGACCACGAGCAGACGGGCCTGCCCAACTCG
GAGTACATCCTCCTCGGCATGGACGTCTAA
>R_glutinis_G02291
ATGGCCGTGTCCATACCCGCGCAGGTCAGCGTGCCCGCCTCGCCGCCCGCCGTCGACGCC
CACGACACTGCGCCGCCGACGACCGCGACCCTCGAGCCTCAACCGACGACCGAGCACGAC
AAGCTCGCCGGCTACGACTTGTGGGACAGCATGGGCCGCCCCAAGTACATCGTCGCACCC
ATGGTCGACCAGTCGGAGCTCGCCTGGCGGATCCTGTCGAGGATGTACGGCGCCAACCTG
TGCTACACGCCCATGTTTCACGCCGCCCTGTTCGCGACGCAGCCAAAGTACCAGCCCGAC
ATGTTCGACCTGTCGCCGACCTCGCTCGAGGGCGTCGCGCCGTACGACCGCCCGCTCGTC
GTCCAGTTCTGCGCCAACGACAAGGACCAATGGCTCGCCGCCGCCAAGAAGGTCGAGGGC
CGGTGCGACGCCGTCGACCTCAACCTCGGCTGCCCGCAGGGCATCGCCAAGCGAGGTCGG
TACGGCGCCTTCCTCATGGAAGAGTGGGACCTCATCCGCTCCATGATCTCGCACCTGCAC
CAGCACCTGTCGACGCCTGTCATCGCCAAGCTGCGCGTCTTCCCGTCGCTCACCAAGACG
CTCGAGTACGCGTCGCACATCTACTCGTCCGGTGCACAGCTCCTGTGCGTCCACGGCCGC
ACGCGCGAGGCCAAAGGTCAGCTCGCCGGCTTCGCGTCGTGGCCAAAGATCAAGGCCGTC
GTCGACCTCATCTCGCCCAAGGTGCCCGTCCTCGCCAACGGCGGCTGCCCCGGGTCCGAG
GAGATCCAGCCGTGCCTCGACGAGACGGGCGCGTACGGCGTCATGAGCGCCGAGGGCAAC
CTCTACAACCCGATGATGTTCGCGCCGCACAACGCCGCCGCCGGGCGCGAGTACACGGCC
AAGCTCCCGGCGCCGATGCGCGACGCGCTCGTCGCCGCCGAGGGCGAGCTCGACCTGTCG
GGCGCAGGGTGGGACCGCGACCAGGCCGTGTACGCGCCGGCGACGTTCGTCGCGCAGCAA
TACCTCGCCATCGTGCGCACGCTCCCAAGCACGCAGACGGCGACGAGCGCCATCAAGGCG
CACCTGTACAAGCTGTTCCGGCCCGTGTGGGCCGCAGGGCGGCACCTCGAGACGCGCGAG
AGCCTCGGGCGATGCGGCGGGAGGAACGGCGACGAGTACGGCGCGAGGGTCGAGTCGTTC
CAGGCGTGGGTCGACAAGTTCCGCGAGCTGCTCAAGGCCGACTTCGCCGACGGGCTCGTC
CCGCTCGACTCGAACCGCCCGCTCACTCACGCCGAGGTGCAGTCGCTCTTCGACGGCGTC
GTCCCCTACACGCACTGTCAGCCGTACCTGCGCGTCAGCAAGCCGGCCGAGCCGATCGAG
GAGGTCAAGCTGCGCGCGGCCGACGGCGAGGCCAAGCGCAAGCGTGCGGTCGAGGAGGCG
ACGGTGACCGACCCCGACGCGCCACCTACTCAACGCGCTCGGCCCTCTCCTCCCTCCCCG
ACCGTCGCTCCTTCCTTTTCCTCCGCGACCGCCGCCGCACCCGCCACCACCGCCGACCCG
ACCGCTCCTCTTCCCTCTGCCGCACCCTCGACCGTCGCCTGCGCTCGCGCCGCCCCGCAC
CCGAGCGCCTGCACCAACGCCGCCGCCGCCAAGTGCGCCAACGGCACGTGCAAGGCGTGC
TGCGCCTCTCTGCGCGCCTCGACGTCGACCTCGTCGCCCACCTCTGCACCTGCACCCGGC
GCCGACGGCGTCCAGGCGTGCGAGTTCCACCAGGCCAAGGAGGACAAGGCGCGCGAGGCC
GACGAGCGGCGCAACGCGGCCAAGCGGGCACGGCGCGAGGCCGGCGTGCAGAAGGCCAAG
GCGCTCGAGGAGGCCAACAAGAAGGAGCGGGAGGAGCGGCTCAGGGAGCGCGCCGAGCAG
AGGGCGAGGGAGCGCGAACAGAGGGTCCAGGCGGCGGCGCTCGTCGGGGAGGGAGAGGCA
CCGGCGCAGGCGCAGGAGCTCGAGCAGCAGCCGTAG
>R_glutinis_G04308
ATGACCAAGGTCGACCGCGCTCAGCAGAACGCTGCCCACGCCGCCAAGATCCAGCGCGAC
TTCCGCACTGACACGATCACGATGCCGACCGAGGAGATGTTCGACCTCATGCGCGGTGCC
TCGCGCGGCGACGACGTCTACGGCGAGGACCAGGCGACCAACGACCTGCAGGACAAGATC
GCCAAGATGGCCGGCAAGGAGGCGGGCCTGTTCTGCGTCTCGGGCACCATGACGAACCAG
CTCGCGATCCGCACGCACCTGACGCAGCCGCCGCACTCGATCATCCTCGACGCGCGCTCG
CACGTGCACCTGTACGAGGCCGGCGGCGTCGCCATGCACTCGCAGGCGTCGTCGCACGCC
GTCCCGCCGCGCAACGGCCACCACTTGACGCTCGAGGAGGTGCTCGACAACGCCGTCTTT
GGCGAGGACATTCACTCGGCGCCGACCAAGCTCGTGTCGCTCGAGAACACGCTCTCTGGC
ATGGTGTTCCCGCAGGAGGAGATCATCCGCATCTCGGACTGCATGCGCTCGAACGGCATC
ATCATGCACTGCGACGGCGCGCGCATGTGGGAGGTCGCCGCCAAGACGGGCATGTCGCTC
GAGGAGCTGTGCCGGCCGTTCGACACGGTCTCGCTGTGCCTGTCCAAGGGCCTCGGCGCG
CCCGTTGGCAGCGTCCTCGTCGGCCCGCGCAAGTTTATCGAGAAGGTCAAGTGGTTCCGC
AAGGCGTTTGGCGGCGGCATCCGCCAGTGCGGCTCGCTCGCCGTCGCGGCCGACTACTGC
GTCGACAACCACTTCCCCAAGCTCAAGGCGACCCACGACCTGTGCTCGTACCTCGCCAAG
GGCCTCGCCGCTCACGGCGCTCAGCTCCTCCTCCCTGTCGAGACCAACATGCTCTGGCTC
GACCCGTCGTCGCTCGGTTTCACCATCTCGGACCTCGCCCAGCGCGCCAAGACGCGCGGC
CTCACGCTCGGCTCGAACCGCATCGTCGTGCACCACCAGGTCACGCGCGAGGCCGTCGAC
GACCTGATCCAGCTCGTCGGCGACATGAAGACCGAGTACGCCGACAAGCCCAAGCGCGAG
ATCGACCAGCAGCAGAACGAGATGTACGCCTGCGGCGAGTACACGACGGCGATTCAGCCG
CCGATTGCGCGCCTCGGCACGAGCTACGGCAAGAACCAGTAG
>R_glutinis_G03389
ATGTCAGACGACCCTGCAGCCACCTTCTTCCCCGACGTCGACGAGATCCCCTCGCTGTAC
GAGGTCCTCGGCGTCGCCACCGAGGCCACCGCCGACGAGCTCAAGAAGGCCTACCGCCGC
CTGTCGCTCCAGTTCCACCCGGACAAGGTCGCCAGCTCGACCTCGTCCTCATCGCCCGCC
GACCTCGCCGCCGCAACACTCCGGTTCCAGCAGATCGGGTTCGCCTACGCCGTCCTCAAG
GTCAGCGCGAGGAGGGAAAAGTACGACCTGACGGGCTCGACGGTCGAGATGAGCGCCGAG
GGCGCAAAGAGCGAGGCCGAGTGGAGGGACTACTTCCGCGAGCTGTGGACGGGCGAGGTC
ACCGCACAGAGCATCGCCGACTTTCTCAAGGCGTACCAGGGCTCGGACGAGGAGCGCGGC
GACGTCCTCGCGGCGTACCAGTCGTCGGGCGGCGACCTCGACACGATCCTGTCGACCATC
ATGGGCTCGACCATCGAGGACGAGGACCGGCTCGTCGCCATCATCAACGACGCCATCTCG
GCCAAGGAGGTCAAGGCGACGTCGGCGTGGCGCAAGGCCGTCAAGGACACCAAGGCCAAG
GAGCGCCGGCGCAAGACGGCCGAGAAGGAGTCGAAGGAGGCCGAGGAGCTCGCCAAAGAG
CTCGGCGTCCACGACAAGCTCTTCGGCGACAAGAGCAAGGGCAAGGGCAAGGGCGCCCAG
GGCAAGGGCAAGCAGGACGACGGCGACGACGAGGCGGCCCTGCGCGCCCTCATCCAGGGC
AACCAGGCCAAGCGCATGAATTCGCTCCTCGACTCGCTCGAGGCCAAGTACGCCGGCGCC
GAGGCGAAGAAGAGCGGCAAGAAGCGCGCGTCGACCGGTGGCGCCGCCGGTGCGGGCGAC
GAGGGCTCGAGCGGCAGCAAGCGTGCGAGGAGGAAGGTCGACGAGCCGAGCGAGGCCGAG
TTCGAGGCGATGCAGGCCCGGCTCGACGCCAATCGCAAGGGCGGCGGGCGTAAGGGCAAG
TGA
>R_glutinis_G01324
ATGCCGCCCGACACGATGACCGTCATCTTTCTCGGGACGGCAGCAGGACGGCCCTCGACC
ACTCGCAACGTCTCGTCCCTCGTCGTCAAGCTCGACTCGAAGCTGTGGGTCTTTGATGCC
GGCGAGGCGACGCAGCACCAGTTCATGGACGACCGCTGCACCTTGTCGATGAGCCGGGTC
GCCCGCCTCTTCATCACGCACATGCACGGCGACCACATCAACGGCCTTCCTGGCCTCCTC
TGCACGATTAGCGCCGGCGAGGGCAGCGTGCTGCCCGGCCAGGAGGACCCACGACTCGGC
GACTCGCAGGGCGTCCCGCCGACCGAGATCTACGGCCCGTCGGGCCTGCGCCTGTTCCTC
CGCACCTGCCTTGCCCTCACCCAGTCGATCCTCTCGCGGCCTTACGTCGTCCACGAGCTC
CTCTTCCCCGACGAGGCCGAGGAGAAGGGCGAGCTGCACCCGAGCGAGCGACGAGGGAGG
AACATCCGGGCGGATGAGCAGGGCTTTTGGCGAGATGTCGTCGGCGAGGCAGAAGGCGGC
GGGGTGAGCGTTTCGGCAGGCCCGATACAGCACACGATCCGCTGCCTCGGCTACCTCCTG
TCGGAGGCGCCTCGACCGCTCCCGATCCAGCCCAACCTGTACATCCCGCACCTCAAGTCG
CCGACCAACGCCGCCGCACTGGCCGCGCAGGGCATCAAGAACCCGCTCTCGGTCCTGTCG
CGCCTGCAGACGACGCGCGAGCCCGTCACGCTCGCCGACGGCACGGTCCTGCGCCCGCCC
GACCCGGACCCGCACGGCGGCCGGCGCGTCATGATCCTCGGCGACACGTTCGACGCGCGC
GCCATGGTCGAGCTCGTGCGTCCGACGGGTGCGAGCGGCGACCCGGCCGACGGCGAGGTC
GACCTCGTCGTGCACGAGTCGACCAACGCGTACCTCCCGACGTGGGACGACTCGCACGCG
GCGGGCAAGCAGCGCGACGGCGCGCCCGTCACCGAGGCGAGCGTGCGGGCCCTCGCGCGC
GAGCACGGGCACAGCACGCCGCAGGTCGCGGGCGAGTTTGCGCGGCTCGTCGGCGCGCGC
GAGCTCGTGCTCAACCACCTGAGCGTCAAGTACCCGGACCCGGACGCGCGAGGGGCACAG
GGCGCGAGCGACGAGAGCCGGGCCAAGTGGCGCGGCATGCTCGGCGAGATCGAGCGCCAG
GCGGACGAGGCGTTGCGAGGAGGGAGCGGCGAGGCCGGCGAGGGGGACGAGGGCAGCCGG
GCGGCGAGGGTGCGCACAGCGCGCGACTTTATGACGGTCGAGGTCGTCAGGCGGGACAAG
CGGGCGAAGCGGCAATGA
>R_glutinis_G01468
ATGGGACTCGGCTCGTGGGCCCGCAACGAGTGGACAGAGGCCAAGGAGGCCGGCCGCGAG
ATCGTCACGTTCCTGCGGCACCACAACTGGAAGAAGTCGGCGCGCGAGAGTGTGCGGCGC
AAGTACTGGGTCTGGTGGCTTGTCGGCGCCATCGTCACGGCCGCCGTCGTCCTTCTCAGT
ATCTACCGCGACACGATCATCGAGAAGTTCGAGCCGCACAAGCAGGACATTCGCGACCTC
CCCGCCTCCTGGGTCATCCCCATCGCCGTGCTGGTCATTCTCTCCGTGCCTCCCCTCGCC
GGGCACGAGATCGCAATCATGATCATCGGGTTGATCTGGGGCGTCTGGTGGGGCTTTCTG
ATCACTTGCGTGGGCACCTACCTCGGCGAGGCGCTCTGCTTTGTCGGGTTCAAGTACCTC
TTCAAGCGCAAGGCCAACGAGATCGAGACCAAGAGCATCTGGTACGCCTGCATCGCGCGC
TTGATGCGGCACGGCGGTCTCGGCATCATCATCATCATTCGCTTCTCGGCCGTGCCCGGC
CACGTCGTGACGGCCATCCAGTCGACGGTCGGCATGTCCTTCTGGGTGTACTCGTTCGCC
ATCATTGTCACGCTGCCCAAGCAGCTCGCGATCGTCTACCTCGGCTACATGTTTGGCGTC
AACCACGACACGGCCTCGCCCTCCAAGGTCCGCGAGCAAAAAATCATCTCGCTCTCGGTC
CTGTTCGCGACAGGGATCGCGACCGTCGTCAGCCTGTACATCGTCTACATGCGCGCAAGG
AAGCTGTACCCCGAGGTCCTGCGCGACATGGAGGAGGCCCAGGTGGCCAAGTCGCCGCTC
GCTGCCGTGGGCGCGCGCCCGGGAGGAGGGGCAGGAGCGGGCGCCCCGCTCGAGCGCAGG
CACTCGCTCGTCGAAGCGGCGTTCGAGGGCGAGCCGGGCGTGCCGGAGCGCGGGCAGTAC
CGCGCGCACCCGCACCGACCCGGCCACGCGCACGGGCATCCGGCGTGGGACGAGCACGAC
GGCGACGGCGACGACTGGGACAGCAAGAGCCCGGCGATGCGCGGCGGCGGTGCGGGTGGG
ACGCCCCGAGCGCCGGCGTGGCAGGACGGGCGCGAGCGGCACCAGGACGTGGTGCCCGCG
CTCGGGTACGCGTACGGCGCCGGCGCCGCGCACGACGACGAGCGGGACCCGGACCCGGCG
TCGAGCTATGCGCATTTGCCGCTCGCGAGCGAGAGCGACGTCGGTGCGCGAGGAGCTGGA
GGAGGGGCGTCGTACGAGGACCCGTTCGAGGGGCCGGGCGAGGGCGGGTTTGCGGGTGTT
GGTGCGGGAGGGGGAGCGGCGGCGCAGGGGAGGGGAGGGCAGTACGGCGCGCTCGGGAGG
TCGAGGTGA
>R_glutinis_G02881
ATGTCGTCGACCACCACCACCACCACCGCCACGGCCCCCAGCGTCGACTCGCTCGCGCAA
GCCGCCACCGAGTCGATCGAGGCTCCCCTTTACTACTTCTCAGGCGACACGACCGACCAG
AAGCAGCCGTACCAGCTTCAGTACCCTTCACCTGGCCCGCACCTGCCCTTCACCAACGCC
GTCGTGTCGACCTACCCGACCGAGATCTTCGACATTCGCCCTCTCGTCGGCACCGACGCC
GCCAACGAGATCTCTATCGAGACGACCGGTTTCGGGCTCGTGCCGGCAGAGAGCGCCAAG
ACCGAGATGCGCTACGACGACTGGTACGACGAGGACAAGATCAAGAGCGTCTACTACAAG
GAGGTCGAGGACCTATTCAAGAAGCAGTACGGCGCGTCCAGGGTCATCATCTTCGACCAC
ACGATCCGCCGAGGCGAGAAGCCGGGCGAGGAGACGCCCGACACGCCGACGTCCCGCAAG
CCGATTCCGCGAGTGCATGTCGACCAGACGCCCGAGTCGGGACGGCGTCGGGTTCTGCGT
CATGGCGGCGAGGACGGCGAGAAGCTTCTCCGAGGCCGCGCCCAGCTCATCAACACGTGG
AAGCCGCTTCGCGGTCCTGTGCGCGACATGCCGCTCGCCTTTGCCGACGCCCGCACGCTC
GACACGGACAAGGACCTCGTGCGCGCTCGCCTCCTGTACCCGACCGAGGGCGAGTTTGCG
CAGCCCGAGGGCGAGACGCTCACCGTCAAGTACAACGCGGCGCACAAGTGGTACTACCTG
TCCGAGATGGGCCCCGACGAGGTCCTCCTCCTCAAGTGCTGGGAGAGCCTCCCCGACGGC
AAGATCGGCACGATCACCCCTCATACCGCGTTCCACGATCCTCGCTTCTTCGGCAAGGAG
GGCGTCGAGCTCCGCGAGAGCATCGAGGTGCGCGCCCTCGTCTTCCACGAGGTCGACGAG
TAG
>R_glutinis_G06420
ATGCTCCCGACGCCCGCCCTGTGTGCACGAGCTGCCTGGAAGGGACCAGCCTTCACCGCC
TTCCCCGGCATCAGCCAGGCGATCAAGACCAACACGCCCATTCGGACAGCCTCGCGCGCG
TGCACCATCTTGCCAAACTTCATCGGGATGCGCTTCCTCGTGCACAACGGCAAGCAGTAC
GTGCCGCTGCACATCACGCCCGAGATGGTTGGGCACAAGCTCGGCGAGTTCGCCCCAAGC
CGTCAGCCTTTCCGCGGCAAGCCGGCAAAGCGATGA
>R_glutinis_G03750
ATGGCTCGTGGACTTCAGAAGGAACAGGCACAGGCCAAGAGCCGCGAGAAGATGGCAAAG
GCTGCCGGCGGCAAGTCGCAGCTCTCGACCCGTGCGGCTGGCCTCAAGGCGCGTCCCTGT
CGTCTCTCCTCCCCGCCTGCGCTCGCCGCCGCCGTGTTGACCGAGCTGACCTCCTCCTCC
CCCTCCCCCTCCCTCCTCTCGCCACAGGTCTCGTGCCCGGCGTGCAAGGCCCCGATGTCC
GACTACAAGAACTTCAAGGACCACTTCGAGGCCAAGCACCCCAAGCTCCCGCTCCCGGCC
GAGGACGCCGTCCTCCCCGCATGA
>R_glutinis_G00194
ATGTCGGGCGTCGTCGTCGCACACGGTCGACCTCGAGACGGCTCATTTAGCTCTCTCCGA
GCCCACGATGGCACCTCGCCCTTCTCGGACTCGAAAGCTTCCTCTCGCGCCCTTGCTGCG
CCGCGCGACCGTTCTCGAAAGCTTTCTCGTGCTCGAGAGCGAGTCCGCCTTGCCCGAGAG
TTCCCCTCGCCGCCCGCACTCGTCCCGGCGGCCGACCAAGCCGGGCTGTCGAGGACGAGT
CGTTTCGAGGCCGCGCCCGCCCTCACGTGCCCCTGTGGGCAGCGGGTGCTCTCTGGTGAG
CCGCTCGTACGAGGAGGGACGGGTCAGGCACCCTCGCTCAATCGACCGCGCTTCTTTTAG

>R_glutinis_G04333
ATGAACGGCACGAGGGGACGCGAGCGGGACGACGACGACGACCAAGGTGGGCACGACTAC
GACCAGGGCAAGCGCATCAACCTCGAGCTGCAGCAGGGCCCAAACCACTACGATATCTAC
GCGCTCCCGTCGTTCGTCCCGCCGTCGCCTCACCTTGCCTCCCCCTCGACGACGCACCAG
TCGTGCTCCCTCATCGTCGTCAACCGCTCTGCGGGCCTCGCCACCGGGCTCGGCCTGCGC
CTCGGCCTGTCCTGTCCACCCGTCGGCGCCAACGCGTCCGCCCACTCGACCCAGCTCGTC
CCCGTCAAGGACCCGGGCTTTTTCCTCCCGCGCGAGCAGGGCTACGACGTCCAGCACGCC
GTGCACCTCGGCTGGGTCGAGGAGGAGCGCCTCCCCGAGCTCGAGCGCATCGTGCTCGGG
TCGGACGTGCCGAGGGTGCAGGACCCGCCGCAGGGAGGCGAGGTCCTCGAGTGGTTGCTG
GGCGTCGGGCGGGGCCTCGAGTACCACGGCATCCTCAGCAACCCGGAGCTGCTCCTCGGG
CGCCTGCTTAGGCCGGTGCGGTGA
>R_glutinis_G05408
ATGCTCCTCCCGCTGTGCTGCTTCCTCGCCGGCCTCGCCTTGCCCACACTCCTCCCCGCC
CTCTGGGCCCGCCTGCGCGCCCCCTCGTCCGACGCCGACCTGTACGACGCCGGCGCCGAG
GCGCTCCTCCTCAACCTCGACGAGCCACAAACGCGATGGTTCAACATGGGCTCGTGGGAT
GCTTCAGGGCAGCGCTCGTTCGCCGAAGCGGCCGCACAGCTGTGCCGCCGCGTCGCTCAA
GCTGCGCGACTCGAGCCTGGCCAGCGCGTCTGCGAGGTCGGCTACGGCTCGGGCGACTCG
ACCCTGCTCCTCGAGCGCGAGTTTTCCCCCTCGACCTACCTCGGCTTGACCTCTCTCGCC
TCTCAGCACGCTACCGCCGTCGTCCGGGCGGACAAAGCGGGCCTGCCCTCGGACCGGGTC
CGGCTCAAGCAGGGCGACGCGGCGAGGGACCTCGACACAGAGCCGGCGGGCAGCGTCGAT
GCTGTGCTCGCCGTCGACTGCGCGTACCACTTCAACACCCGCCTCTCGTTCCTCTCCTCG
GCCGCTCGCCTCCTCGCCCCGGGCGGGCACCTCGCCCTCACCGACCTCGTCCTCCCCTCA
ACCCCCACCTCCCTCCTCGACCGCACCCTCCTCCACCTCCTCCTCCTCCTCGCCGGCGTC
CCCCGCTCCAACCTCGTCCCCCTCGCGACTTACCGCGCCGAGCTCGTCGCAGCGGGCTTT
GACCCCTCGTCGGTCGAGCTGACCGACATCAGCGACGAGGTGTGGCCCGGGTTTTGCGCG
TTCGTGCGGACGAGGGAGGAGAGGATGGGCGGCGGGAGCCAGAGGGGCGTGTTGGGGACC
AAGTGGGACGGGCTGAGGAGGTACGCGAGCGTCGTCGAGTGGTATGCGGGGGTCAAGAGC
GGGAACCCAAAGATGAGGTACTACCTCGTGTCGGCGCGCAAGGCGTAG
>R_glutinis_G04551
ATGGACCACGGTGGACACATGGGCTCTGGCCACCACATGCCAGACCACCACGGCGCAATC
CCCTGCAAGATGGCCATGCTCGGCAACGCCGACCCGATAGGCATCTGCCTCGTCTTTCCC
TCGATGCAGATCACCTCGTCCGCCTCGCTCGTCTTCTACCTCGCCCTCCCCCCTCTTGTC
CCGCACACAACAGTCATCCTCCTCTCGATGGCGACCGAGTACCTTCGCCTCTCGCTCGCC
ACCTTTGACCGCGCCCTGCGCTCCAACATCCGCGGCGGCGGCCTCGCCGCCCTCTCGGCC
TCGGACGGCGCCTCGGGCCCAGGCGACGCGAGCCCGGTCCTCGGCGCCTCGCGCAGGGGG
TCGAGGATCAACGTCCCGTCGCGCAGGGGGAGCGCCGTTGGGCCGCTGATGGTCGAGGGC
GCCGACGAGGCGCTGCTCGGAGGAGGCGGCGGTGGGGCGGGAGGAGGAGGGGCGTCGCGC
GGCGCGCCGAGGTACTGGGGCGTCGTGCGGTTGCCGTGGTTCGTCCAGCTGCGACGGAGC
GCAGGGTACGCGCTGCACGTCGCGCTCACGTTCTACATCATGCTCATCGTCATGAGTTAC
AACCTGCAGATCGTCGGCGCCATCATCCTCGGCGCCTTCCTCGGCCACTTTGTCTTTCAC
CGCGGGATCGACCTCGGGGCAGGAGCGGGCGACGACGAGCAGAAGGGGATGGCCTGTCAC
TGA
>R_glutinis_G05641
ATGTCGAACCCGTCGTCGATGCACGGTCGCCCGCTCTCGTCGGCCGACCTGTACGCCCAG
GTCCCGACCTCGGACTCGACCTACCCGCCCATCCGCACCGTCACGCCCCGCTCGCCCGAG
GTCGTCAACCCGCCCTACGCCTCGATGTCGGGCGCCGCGCGCGAGTCGCCCAACCCCAAC
TGGCTCCACGAGCGCTCGCCCTCGACGGCCACGTTCGAGTCGCAGTACTCGGACTCGGGC
CTGCCCGTCGGCGCAGGAGCAGGAGCAGGAGCAGCGGGAGCAGGAGGGACGGCCGGCTCG
CGCCTCTCGCAGCAGCCGTACCGCATGCAGGGCGGCGCCGCGACCCAGAGCGGCACGTGG
GACGACGCCGCGACGGGCCACTCGTACTCGCCCGAGGGCTCGCAGGCCAACCTCATGGCC
ATGGCCGCCGGCGCAGGCGCCTACCGCGGCGTCCCGACCGGCTCGCGCAACGACTCGTAC
TCGAAGGAGGCGTACGCGAGCCAGGACGCGCTCGGCGGCGGCGGGTCGGGCGGTGGAGCG
GGCGGGCTCGGCACGCTGCGCAAGGGCGCCAACGGCCGAGGCGCGGCCGGCGGCAGCTGG
TGGGCGCGCCAGAGCTCGCGCATGCGCAAGCTCTTGATCGCCGGCCTCGTTCTCGTCGTC
CTCATCATCATCGCCGCCATCGCGATCCCGGTCGCCATCAGCAAGAGCAACGACGGCGAC
GACGCGTCCAAGGCGAGCCGCAAGGCGAGCAACGACGGCACCGAGGCGGGCATCCCGACC
GAGTCGAACCCGGTCACCGACTGGAAGACGGCCCCGTACGGCGGCAACGGCTCGATGGTC
TACCTCGACGACGGCTCGTCGTTCCGGTACAACAACTCGCTCGGCGGCTTCTGGGTCTCG
ATCCCGTTCAACGACACGGCGCGCGCACAGCGTGACGTCCCGGCGCTCGACGAGGAGTGG
GACTACGAGAAGAACTTGATCCAGGGCGTCAACATCGGCGGCTGGCTCGTCCTCGAGCCT
TTTATCGTCCCGGGCATGTTCGAGCCGTTCAACCTCGACGGCGTCAACCCGGGCTCGACC
GACAACAAGGCGATCGACGAGTGGACCCTGTCGCAGCAGCTCGGGTCCAACCTGTCGAAC
GCCATGAGGGAGCACTACGACACGTTCATCACCGAGAAGGACTTTGCCGAGATCGCCGGC
GCCGGCCTCAACTGGGTCCGCATCCCGTTCGGCTGGTGGGCCATCGAGACGTGGGACGGC
GAGCCTTTCCTCGCCGGCGTTGCGTGGGAGTACATCCTCAAGGCGATCGGCTGGGCGCGC
AAGTACGGCCTGCGCATCAACCTCGACTTCCACGCCGTGCCTGGGTCGCAGAACGGCTAC
AACCACTCGGGCAAGCAGGGCTCGATCAACCTCCTGAGCGGCGTCATGGGCCTCGCCAAC
GCGCAGCGCACGCTCGACTACATCCGCACCGTCACCGAGTTCATCAGCCAGCCGGCGTAC
AAGAACGTCGTCCCCATGTTCAGCGTTCTCAACGAGCCGTACGCCAACACGATCGGCGTC
GACCCGCTGCGGTCCTTCTACGTCCAGATCTACGAGCAGATGCGCGCCGTCGGCGGCGTC
GGCAAGGGCAACGGGCCCTGGATCACGTTCCATGACGGCTTCATCCCCTTCGGCAACACG
TCGGTCGGCGGCTTCGAGGGCCTCCTCAACGGGTTCGACCGCGTCTCGCTCGACTCGCAC
CGGTACCTGTGCTTCGACACGCAGAACGAGTGGGGCCTGCAGTACCAGGCGTCGCTGCCC
TGCCAGTACTGGTCGACCAACATGAACATCTCGACCAACACGTTCGGCCTCACGATGGGC
GGCGAGTGGTCCTTGGCGATCAACGACTGCGGCAAGTGGCTCAACAACGTCGGCAACGGC
GAGCGCTACGAGGGCACGTACTACATCCCGGGCAACACGACGGCCCCGAGCGACCTCTTC
CCGCGCGTCGGCGACTGCGCACCGTGGCGCGACTACCGCACCTGGAACCAGACGACCCGG
GACGGCCTTCGCCTCGTCGCCTCGACGCACATGGACGCTCTTCGCCACTGGTTCTTCTGG
ACGTGGAAGACGGGCTACTCGACGACGCTCGGCATGATCGCCAACCCGATGTGGAACTAC
CAGCTCGGCCTCCAGGAGGGCTACGTGCCCGCCAACCCGCGCGCCGTCATCGGCTCGTGC
GAGGCCATCGGGCAGCAGTTCGACCAGACGTACTCGCAGGTCCCGGCGTCGACGCTCGCG
CCGTGGATGACGGGTGGCGCCGGCGCCAACACGTTCTCGGACCAGGCGCAGTACACGCAG
TACTCGGCGTGGCCGCCCTCGTCGTTCGGCGTCGCGAGCGGCTCGACCATGGGCCCGTAC
GCGACGCCCGTCTCGGACCTGCCGACCTACACGCCGACGGGCACCCGCATCACGCTCGCC
GTCGACTCGCAGCCGACGTCGTTCCCGTCGGGCTACGCCGCGAGCAGCGTCAGCATCGGC
AACGGGTGGGTCCAGTCGACCGACTCGGCGTCGTACTACCAGCCGGTCAGCGGCTGCTCG
TACCCGGACCCGTGGAGCGGCGCAGGCGTCGCCATCCCGACCGCCGCCTTCTGCAACAGC
GACGCGGCGGCGGCGGCGGCGACGAGCGAGGACACGGCGGCGGTCGAGGCGACGGCGGCG
ACCGACGGCACCGAGGCGCGCCGCCTGCGCAAGCGCTTCGTCAAGTCGACGCCGACGGCG
CGCTTTGTGCCGACGCCGCCGCCCTCGCCGGTCCAGCGCCGGGCGTAG
>R_glutinis_G06302
ATGGCTCGTCTCGTCGAGCAGCAGGGCTTGCCCCAGCCAGACGACTACTCGGACGTGTCG
CACTCGGACGACTATGACGACGACTCGGACGAGGGCGAGTCGCAGCTGGACCACTCGGGC
TACGCCGCTCACGGCTACCCAGAGTGGGACGAGGCCGTCGACCCAGATTCCAACATGCGG
CATGGGTTCGCCGAGGCCTACTCGAGCGAGGAGTACCTCCAGGCCCTCGAGAAGAACTAC
TTCCTGTACTGGACCGACACCCGTCACGAGCGCGTCGGCCTGCCCAAACCTCCGTCGACC
GACCCGGCCGACAACAAGATCGACTGGCGCAACCGCGACCGCATCCGCACCGCCGCCGCA
TGCCTCGTCGTGTGCCTGCGCATCGGCTACGACCCGCCCGACGTCATCAAGACGGACCCG
TGCGCCAAGCTCGAATGCTGGGTCGACCCGTACGCCATCGCCAAGGACAAGGCCATGGAG
CGCATCGGCAAGAACCTCCAGCAGCAGTTCGAGAACCTCGCCGCGACGCCCAAGACGCGC
TACAAGCAGTACCTCGACCCGCCGATCGAGGACGCCAAAAAGTTCTGCACCGCCGCGCGC
AAGACGGCCAAGAGCGAGCGCGTCCTGTTCCACTACAACGGCCACGGCGTGCCCAAGCCC
ACCCCGTCGGGCGAGCTGTGGCTCTTCAACCGCCAGTACACGCAGTACATCCCCGTTTCG
CTCGCCGAGATCATCGCGTGGATCGGGTCGCCGGCCATCTACGTGTGGGACTGCAGCGCG
GCGGGCAACATCGTGTCCAAGGTGCAGGAGTTCAGCAAGAAGCGCGACGACGAGCTGCAG
CGCGAGGCGGCGGCGGCGCAGCAGCAGCAGCCGGCGAGCGCGCTCGGGCCCGACGGCCAG
CCGGTCAACCCGGGTCCGCAACTGCCCAACGTGCCGTTCCGCGACACGATCCAGCTCGGC
GCCTGCCTCGCGCACGAGCAGCTGCCGATGAACCCGGACCTGCCCGCCGACCTGTTCACC
TGTTGCCTCACGTCGCCCATCGAGATCGCCCTGCGGTTCTTCCTCCTGCGCAACCCGCTC
AAGTCCAACCTCGACCTCGACATGCTCCTCAAGATCCCGGGCAAGCTCAACGACCGCCGC
ACGCCGCTCGGCGAGCTCAACTGGATCTTCACCGCCGTCACCGACACGATCGCGTGGAAC
TGCCTCCCGCGCGACCTGTTCCAGAAGTTGTTCCGCCACGACCTCGTCGTCGCGGCCCTC
TTTCGCGGGTTCCTCCTCGCCGAGCGCATCATGCGCTTTTACGAGTGCACGCCCATCTCG
GTCCCGGCGCTGCCGCACACGCACAACCACCCGTTGTGGGACAGCTGGGACCTCGCCGTC
GACATGTGCCTCGCCCAGCTCCCGACCCTCCTCGAGCACGAGCAGCGGTGGCTCGACTCG
CTCCCGCCGCAGCCGCCGACCCTCCCCGACCAACCCCCTCCCCCCCTTCCCCCTCAACCG
CCGTCGCCCTACGTCCACTCGACCTTCTTCGCCGAGCAGTTGACGGCGTTCGAGATCTGG
CTCGAGCAGGGCACGGTCGCCAAGCGGCGGCACCCGGAGCAGCTCCCCGTCGTCCTCCAG
GTCCTCCTGTCGCAGGCGCACCGCCTCAAGGCCCTCATCCTCCTGTGCAAGTTCCTCGAC
CTCGGCCCGTGGGCCGTCAACGTCGCCCTGTCGATCGGCATCTTCGCCTACGTCCTGCGC
CTCCTCCAGGCGCCCGCCGTCGAGCTCAAGCCGGTCCTCATCTACATCTGGGCCCGCATC
CTCGCCGTGTACGAGGGGTGCAAGGAGGACCTCCTCAAGCAGGCGTACCCGAGCGCGCGA
GGCGTCGACCAGGCGCCCTACACCTACTTCGTGTCGGTCCTGCACCCGTCGTCGACGAGC
CAGTTGCCGCTCCCAAACGTGTCGGAGCACCGGGCCATGTGCGCCTTCATCCTCGCCGTG
TGCTGCCGCGACTACAAGCCGGGCCAGGTCGCGTGCCTGCGCGTCAACGTGTTCGAGTCG
TGCCTCGTCCACCTGCGCGACGACGACCCGCTCCTGCGCCAGTGGGCCATCCTGTGCATC
GCCATGATGTGGGACGACTTTGAGGAGGCAAAGGGCATGGGCGTCAAGGCGCGCGTCCAC
GAGGTGTTCTGCAACCTGCTCCACGTCGACCCGGTGCCCGAGGTGCGCGCCGCCGTCATG
TACGCCCTCGGGACGCTCCTCGGCACGACCGGGTCGAGCAACCCGTCGAAGCGGTTCGGC
CGCTCGATCGCGTGCAGCGGGCCTGCGTCGGGCCTGTCGCCCGGCGAGCAGACCGACGTC
GAGCTCGGCGTCGCCATGGCGACGCTCAAGTCGTCGTCGGACGGGAGCCCGCCGGTCCGG
CGCGAGCTCATCGTCCTCCTGTCGTCCCTCGTCAACGAGCACCAGGGCCAGTTCGTCATC
GCCGCGTACCGCGCCATCGTCGAGCGCGTGCACCAGGCCAACGCCGGCGAGGCACCAACG
AGCGGCATCGAGGAGCGCATCGCCGCCATCGCCGCGAGCCTGAACGCGGCCGCCGAGAGC
AACGAGGGCCCGTCCAACCCGGCGTTCCAGGCCACCATGTTCAGCTGCATGTACCAGACC
CTGACGCAGCTCACGGCCGACCCGCAACTCGAGATCGCCGAGCCGGCGCAGCAGGTCATG
GACTACATCTTCGACCTCCTGTTCACGTCCCCCCTCGGTCCCGCCGCACGAGCCGTCCTC
GCCTCGGCCCAGCCCGACGTCTCGCGCCCTCGCGTTCCTCCTCCTCCTGCGCCCGGTGCG
CTCCAACGCGACGCGACCCTCCTCCCGCACCAGGTCCGCGACGGCTCGAGCGGCGGCGGC
GGCGGTCACGGCGGGCACGGCGGCGCCGGCGGGCTCGCGCCGCACCCGCCGAGGAGCAAC
GGCCACGTGACGCCATCGGGCGCAGAGCGGTCGTCGTCAACGTCGAGCGGCGGCGGCCTC
GGCGGCACGCTCAAGCGCACGGCGACGGCCATGAAGAGCCTCGCGCACCTCGCGCTCGAG
GGCGGCGGTGGCGCGCAGTCGCCTGCGCCGCACTCGGCCGCACCGTCGCCGACGCCCGGT
GGCAGCCCGGCGTCGTTGCGCACCGACGGCAAGCAGCTGTACGGCGCGAGCGAGGGCGGC
GCCGGCTCGAGGACGCCGCAGCAGCAGGACGGCGGCGGTACGGGCCCAACGGCGAGCGCC
GCCTCGTCTGCGTCGTTCGACTCGCTGCGGCACCTCCAGGCGCGAGTCGGTCGGCCGTCG
GCGTCGACCAAGGCTCGTCCCGCCGCGGCGCAGGTCGACGCGTCGCAGGTCGAGGGCATC
ATCGCGGCGCTCGTCGCGCAGGACGAGGAGCGCCTCAAGCGCCGACGAGCGGCGCCGAGC
GTCGCGAGCGCGCACGACGAGGCGCCCGACCAGGTGTTCCCGCTCAAGGGCACCTTCTTC
GACTTTGCGCTCGAGTACTACAAGGAGAGCCAGATGCGCGCGACCGAGGCCGACGAGCCG
GGCAGCATGTTGCACAACGAGCGTGTGTGGCGGCGCCAGAGGAACGAGGCGGTCATCATC
AAGACCCAGCCGATGAAGGTCCCAGCGTGCCGGACACGGTGGGACGAGCAGGTCGGCTTC
TTCGGCGGCGAGACGGTCCCGTCGCGCATCATGTTCCACCAGTTCGAGCCGCACCTCATC
TCGGCCGACGACCGCGGCAACATCGCCGTCTACGAGTGGGAGAAGAACTCGCGCCTCAAC
TACTTCGCTAACGGGACGCCAAAGGGCGTGCCGATCACGACCCTGCGCTTCGTCAACGAG
GACGACATCGCCCTGCTCATGACGGCGACCGCCGACGGCGACGTCCGCCTCTTCCGCTCG
TACGAGTCGCCCGACGACGTCAAGCTCATCTCGTCGTTCCAGGGCATCTCGGAGGAGCTG
CCCCGGAGCTCGAACCAGGCCGACGCCGGCCTCGTCGTCGAGTGGCAGCAAGGGCGAGGG
CAGCTCCTCATGGGCGGCAACGTCAAGTACATCCGCGTGTGGGACGCAACGCGCGAGCTC
ACGATCCAGGACCTCCCGACACGCGCCAACTCGTGCCTGACGTCGCTCACGTGCGACCAA
GTCGCGGGCAACATTGTCGTCGCCGGGTTCGGCGACGGCGGCCTGCGCGTGTACGACCGG
CGCCTCGCGCAGCGCGACAACATGGTGCGACGGTACACGGGCGTGCACGACGCGTGGGTC
CAGAACGTGCACATGCAGCGCGGCGGGAACCGCGAGCTCGCGACGGCCGACCTTTGCGGC
CAGGTGTGCCTGTGGGACATCCGCTTGACCGAGCCGATCCAGACGCTGCAGGCGCACCAG
GGCGGGCTCACCCAGATGACCGTGCACGAGCACGCGCCCATCTTTGCGACGAGCTCGGCC
TACAACGTCATCAAGCTGTGGAACATGAACGACCTGAGCGAGCCATTTAGCAAGTTCCGC
AACACCTCCGGCCTCCTCAACACGAAGCAGTCGGACATGACGTTCCTCGCCTTCCACCCC
CACCACATGGTGCTCGGCTGCGCCTCGAACGACGGCGCCTCTCGACCGGGCTCGACCGAC
CAGGCCGGGCACGTCAACTTGTTCCAGATGAGCGGCCGTCGCGACCTCCTCGACTCGTTC
TCGAGCGCCATGTCGTTTGCGCCCTTCATCTAG
>R_glutinis_G02319
ATGTCACGCCCCACCGAGATTGAGCTAGCAGCTCTGCCGCGTGCGACCGTCCGACCAGAC
AGCCTCTCGCGCTCGTCCTCGACCGACAAACTCTCGCGGGTTTCGACCTTCGCACTCATC
CCCGACCTCACCTCGACGCCGCCGCCTGAGCTTGCCCTGCTCAGCACAAGCGCCATTGGG
CGCGACAGCCCCGCCGCCGAGGAGGTCGGGCAGAGGCTGAGGCGGCTCAGCATGAATGAC
CGCGAGGAGGAGGGACGGGGGCTGCCGCCAGTTGACGGAGGGAGCGTCTGGGGCTTCTCG
TACTCGTACGCCTCGATCCTCGTCTACTTCGAGTCGCACGCGCCATGGTCGTCGTCGTCG
CTCGCCGCTCTCAGTTCCGTCGGCACCATCTTGTTGGCGGTCATGTTCATCGTCCCCTTG
TTCGTCATCACGGTCTTTCGGCGGTATCCCGAACGTATCCGGGCCATGTTGTGGACGAGC
GGGCTCGTCAACTGCCTGAGCATGCTCGTCGCGAGCTGGGCGACCGAGGTGTGGCAGCTC
GTCCTCCTTATCGCCGTCGTCGGCGGCCTGTCGGGCGCCGTCCTGTACGCGCCCGTCCTG
CTCTGGCTCAACGGCTGGTGGTGCGACCGTCGAGGACTCGCGTCGGGCATCATCTTTGCC
GGCACCGGCGTCGGCGGCACCATCTTTCCTTTCGCACTGTCGGGCCTCCTCGACCGGTAC
GGGTTCCCGACCATGTGCCGAGCGTGGGCGTGCGTCATGGCGGGCGTGTACGCCCTCGCC
CTCCTGTACCTCAAGCCGCGGGTCCCGCTCGTCAAGCCTCGCGGCGAGAGGGTGCCCTGG
CTCTCTATCCACGATTTCCGGTTCGTCAGGGACCCAGTCGTGCTCGCCATGACGGCGACG
ACGTTCCTCTCGTCGATGGGCTACATGCCCGTCAGCCTGTACCTCCCGATCTACACGTCG
TCGCTGTCGACGCCGGGCAAGGCGAACCTCCTCGTCGCCATCTTCAACCTGTCGAGCAGC
TTTGGGTCGACCCTGACGGGCTACACGTCGGACCGGTCGCTCGCCGTCACGCTCGCCGTC
ATGGGCACGGCGGGCGCCGTCCTGTCGCTCACGGCGTGGGGGCTCGCGAGCTCGTTGGGC
GCCGTGTTCGCGTTTGCGGTCCTCTTTGCGATGGTGTCCCAGGTCTGCTCTGGATGGGGC
GCCGCCGCCCGTGACGCCGCCGGCGCCAACCCGCACCTGTCGACCATGATCTTTTGCCTG
TTTGGCATCGTGCGCGGCGTCGCGTCCATCGTCGGCCCGTTCATCTCGACGGGCCTGTAC
GACGAGAAGCTTGCGGGCGATGAGCGTGCCGCCTGGGGCCGGTTCGGGTTCCGCAACATC
ATCGTGTTCGTCGGCGTCATGGCGGGCCTGTCGGGGCTCGGCGGGCCGGCCGTCTACTGG
GCTCGCAGGCGCAAGCTCGCTCTCAAGATGGCTGCGGCGTGA
>R_glutinis_G03655
ATGTGCTCCGGTCACGCGCACCTGCGCTCAGAAGGCTCGAGTGGCCCGTCCACGCCCGGC
GCCTCTGCACCACCCTCGCCCAAACCTGAAGCCGCCATCTTTAGCTTCCGCGACGAGCGA
GCACACCTCACGGACAAGGGCGCGTTCCACGCCGAGCTGCCGACTGCTCTCCCTCCGCCC
ATCCTCCCCGGCTCGCACACCCTGACGGGCCAGCCGTCCGTCGAGCACCTCGCCCTCGGC
AACCTGTCGCTCGGCACTGCGCCGTCATCGCCGAGCGCGTCCGCCACCTCGTCCCGCACA
CGCGGCAGGTCCGACTCGCTGTCGAGCCGGGCCAAGGGCGACTTGACGTCGCCCCGCATC
GCCAGCCTCGGGCTTCGACGCCTGTCGCTCGCACAGCAAGACGCCGTACGACCGATGGCG
CAGCTCGACGGCGAGGAGGAGGCGGGCGGGCCGGGCTTGGACGACGACGTGTGGAACGGC
AAGCAGGAGCACGGTCCGCCGATTCTCGACGAGCACGTCGAGGACGCCGAGGCCATCGAC
GAGGGCTTTGCTGCACAAAACCCGCACGAGGTCCTGACCGCCGAGCTGCGCGCCCTGTAC
GGCTCGTTCCAGCGGTGCCTCGACCTGCGCGACAAGTACATGACCCTGTCGCGTCAACGC
CTCGAGGACAACCCGGCCAACTACGACGGCGCGTTCGACTCGTCGTCGTCGCCCTCGTAC
GCCTCGACCTCGACCCTCCTCCCCGTCAATCTCCCTCCCGGCTTCGACCACTGGAAGATC
TACCCGCCGCCACCCGAGCCGCACTGGAAGGAGCTCGACCCGCTCGGCGAGGCGCCCGGC
GACACGACCGACGAGATTGCGGCGCGCGAGGAGGCGAGGAGGAAGTTCGAGTGGAGCGCG
TGCGACATCCCGCAGCAGGAGCCCGAGGCCAAGAGGAGGAGGTTCGCGCTCGACGACAAC
GGCGTGTACCAGGTCTACGACGACGCCGATCCTGCGCCCTCGACCGCCTCGCCCAAGCCC
CTGTGCGCCGTGCCGACCCTCAAGGAGTACTTCCAGGACCTCGACGACGTGCTGTCGGTC
ATCTCGGACGGGCCCGCCAAGTCGTTCGCGTACCGCCGTCTGCGGTACCTCGAGAGCAAG
TGGAACCTGTACGTGCTCCTCAACGAGTACAAGGAGATGGCCGAGATGAAGCGCGTCCCC
CACCGCGACTTCTACAACGTGCGCAAGGTCGACACCCACGTCCACCACTCGGCGTCGGCG
AACCAGAAACACTTATTGCGCTTCGTGAAGATGAAAATGAGGCGCTCTGCAGATGAGGTC
GTCATCTTCCGCGACGGCCAGCACTTGACGCTGCGGCAGGTCTTCGAGTCGCTCAACATG
ACGGCGTACGACCTCTCGATCGACACGCTCGACATGCACGCCCACCAGGACTCGTTTCAC
CGCTTCGACAAGTTCAACCTCAAGTACAACCCGCTCGGCGAGTCGCGCCTGCGCGAGATC
TTCCTCAAGACCGACAAGTTGCGGCCCTACATCGAGGGTCGCTACCTCGCCGAGATGACC
AAGGAGGTCTTCACCGACCTGCAGGCGAGCAAGTACCAGATGGCCGAGTACCGCATCAGC
ATCTACGGCCGCAACACGAACGAGTGGGACAAGCTCGCCCAGTGGGTCATCAAGAACGAG
CTCTTCAGCGACAACGTCCGGTGGCTCATCCAGATCCCGCGCCTGTACGACGTGTTCAAG
AAGAGCGGCGGCGTCAAGGACTTTGAGGAGGTCGTGCGCAACATCTTCCAGCCGCTCTTC
GAGGTGACGGCCGACCCGTCGTCGCACCCCGAGCTACACGTCTTCCTGCAACGCGTCATC
GGCTTCGACTCGGTCGACGACGAGTCCAAGGCCGAGCGCCGCCTGTACCGCAAGTTCCCC
GTCCCGCGCGACTGGAACACGACCCAAAACCCGCCATACGCCTACTGGCTCTACTTCCTG
TACGCCAACATCACCTCGCTCAACAACTGGCGGCACGAGCGCGGCTTCAACACGTTCTGG
CTGCGCCCTCACGCCGGCGAGGCCGGCGACACGGACCACCTCACGTCGGCCTTCCTCACC
TCGCACTCGATCTCGCACGGCATCCTCCTGCGCAAGGTGCCCGCCCTCCAGTACCTCTTC
TACCTCAAGCAGATCGGTATCGCCATGTCGCCGCTCTCGAACAACGCCCTCTTCCTCGCC
TACGAGCGCAACCCGTTCCCGGCCTTCTTCCGCACCGGCCTCAACGTCAGCCTCAGCACC
GACGACCCTCTCCAGTTCCACTTTACCAAGGAGCCGCTCCTCGAGGAGTACTCGGTCGCG
GCCCAGATCTACAAGCTCTCGCCGGCCGACATGTGCGAGCTCGCGCGCAATTCGTGCGTC
CAGTCGGGCTTCGAGATGGCCGTCAAGCGGCACTGGCTCGGGCCCGAGTGGTACCGCGAG
GGCAAGGACGGCAACCTGATCCACAAGACCAACGTGCCCAACCTGCGCGCCGAGTACCGC
CACGCGACGCTGAGCGAGGAGCGGAACATGCTCGCCATGGTCAAGGAGGCGCCGTCGACC
GCGACCGCCGCCGTCTCGTCGTCGGTCTCGCGAGCGACGACGGCGCAGAACGCCGACGGG
TCCAAGCCGCTCTCGGCGCAGGCGCACAAGCCGCTCATGACGGATGACGCTGTCGGCGCG
GCGGCCATGGGCGCGGGCGGGGCCAAGCTGGGCGTGCCCGGACTGGGCGAGGAGGGCGCG
AGCAGCGTGCTCGGCGGGCAGTAG
>R_glutinis_G06281
ATGCGGCCCGGCGAGGACCGCCTCATCTCGCTCCTCGGTCCTCCTCTCTTCCCCACGTCG
CCTCGCTCTACAGCCGCCATGCCCATCCTTCCCGCCTCTGCCGCCCTCGCCTGGAAGAGC
GGTGCCCTCCTCGCCTCGAGCGGCATCATGGCCGGCGCGTTCGGTGCACATGCGCTTGCG
CCGCGGCTTGGCGAGAAGGCGGCTACCTGGGGCATGGCGAGCCAGTACGCGATCCTCAAC
GGCATCGGCCTCCTCGCCATCTCGCAGCACCCGACCTACTGCAAGCGCCTCTCGGTCCCG
CTCATCATCGCCGGCACGACCCTCTTCAGCGGCTCGATCTTTGCCCTCCTCCTGTACAAG
GACCGCATGGGCTCCTTCGCGCGCATCGTCGGCCCGACGACGCCCGTCGGCGGCCTCCTC
CTGATCGGGGGTTACATTTCGCTGCTCTTCTAG
>R_glutinis_G00595
ATGTCTGCCGCAGCTGCTCCTCCACCTCTGAGCCGGTCCCCGAGCGAGGTCGACCACGAG
AAGGCCGACAGCTCGTCGACCTCGCCCTCGTCGACGGCCGCTCCCGAGTACGAGGTCGGG
CATGGCGCCGTCGTCACGGCCAAGTCTCGCGGCGTGCAGCAGATGGAGGCACTGCACTCG
CGCCTGTCGACCAAGTGGCGCATCCTGCTCTACTCGGGCTTCACGCTCCTCGCCTATGTC
ATGTCTCTCAACCAGTACACGGCGAGCAGCTACTTGACCGCCGCGACGAGCGTGTCCTTC
TCGGCGCACTCGACCTTGACGACCATCTCGTCGATCAAGTCGGTCTTCCAGGCCGTCTCG
CAGCCGCCCATCGCCAAGATTGCCGACGGCGCCGGTCGCCTCGAGGCCTACTCGCTCTGC
GTCTTCCTGTACGCGCTCGGCTACATCGTCGTCGCCTCGGCCCAATCGGTCTACGCCTAC
GCCGTCGGCAACTCGATCTACATCCTCGGCATCACCGGGTTGTTCCTCCTTCAAAACATC
ATCATCTCGGACATCTCGAGCACGCGCAACCGCCTCTTCTTCTCGATCCTGCCGTCCGTT
CCCGGTGTCATCAATGTTTGGGTCTCGGGCAACATCACGCAGTCGCTGCTCGGCTCGAAG
AACGAGAACGCCAACATGTGGCGATGGGGCATCGGCATGTTCGCCATCCTCACGCCCGTC
CTCGCCCTCCCGATCATGTTCATTCTCGGCTACACCATGCGTCAGACCAAGCAGCAGAAG
GCCGACCAGGCTGCGGCTCGTGCTGCGCCCGCCGCCGTTGGTCCTCAGCGCACGTTCGCC
CAGAAGGCGCTCTCGATCTTCTGGCAGCTCGACGTGATCGGCCTCCTCCTCCTCGTCGCC
GGCTTCGGCATGGTTCTCGTCACGGTCACGATCGCCAACGGCAAGGGCTCGCGCTGGAGC
GACGCGCACTGCATCGCCCTCCTCACCGTCGGCGGCATCTGCATCATCGCGTTCGGCCTG
TGGGAGCGCTTCGGCGCCCGTCACCCGCTCATCCCCTTCCGCCTCCTCACCAACCGCACC
GTCATCATCTGCGCCCTCATCGCCGTCCTGTACCCTGCCGCCGGCGGCGTCATCGGCTCG
TACTTCTACACCTACCTCCTCGTCGCCGGCGAGCAGTCGACCCTCTCGGCGACCCGCATC
AGCTCGATCGCGTCGTTCACCTCGACCTTGACGGCCGCCGGCATGGGCATCGTCGTCCGC
TACATGCGCTACCTCAAGCCCATCATCATCGCCGGCTTCTGCATCGACGTCCTCGCCTTC
GGCCTCATGATCCGGTACCGCGGCGCCGGCGCGACTCGTGGCGACCTCATCGCCGTCCAG
ATCGTTCGCGGCCTCGGCGGCGGCTGCATCTCGTTCCCGGTCCAGGCCGCCATCCAGGTC
GTCTCGAAGCACGAGCACCTCGCCGCCATCACGGCGGGCTACCTCACCGTCTTCTACCTG
TCGCAAGGCGTCGGCTCCGCCATAGGCGGCGGCATCTGGACCAACACGGTCCCGAACCGC
CTCAACGAGCTCATCAGCAACTCGACCATCGCCAAGCAGGCCTACTCGAACCCGATCGGC
CTCATCGCCAAGTACCCTCCCGGCACCGACATCCGCCAGGCCATGGCGACGGCGCAGGGC
GACGCGCAGCGCATCCTGTCGATCACGGGCACGGTCCTCGCCGCCGTCGGCCTCGTCCTC
GCGTGCTTCCTCCAGAATGTGCGCCTCACCGACGAGCAGTCGCTCGAGCAGGTCGAGAAG
GCCGAGGACGGCAAGATGGCTCAGCTCGACACCAAGAACTAG
>R_glutinis_G00058
ATGTCGCGCGACCGCAAGCCCCCGCCGCCTCCCCTGCCTCGCCTCCCCTGTCGCCAAAGG
TCCCTCTCGACGACGTCCGCCACCCCGGCCCCGCTTTCGCCCGCCTACCGCCTCGACGAG
CGCACCCGCACCATCACCGACTCGATGCACGCCGACAGCACCGAGCGCGAGGACCGCCTC
CTCGCCGTTCAGGACGCATGGCGCCACTCGCGGCGCTGCGCAGGCGAGGTCGCCTCGCTC
CGCACCGCCGTCGCCCACGAGCCCGACAACCTCAACCTGCGCGTCAAGCTCAACGAGGCA
GAGCGGCGCAGGCGCGAGGCCAAGATGCTCGAGGAGCTCGCCAAGCACGCCCTCTCGTCG
CCGACGATGCAAGGACCGCCGGTGCACGCTGTCGACGACGCCGACCTGGACGAGCCGGCG
CGAGGGCTCGACCGGGCGTCGCCCATCGTCCCCGCCGACCCGCCGCCTCCCTACCGCTCG
CCGTTCAACAGCCGCACGCCTTCGCCGAATGGCTCGCCCGTCCCCACCTCCGCTCGACGA
CCGACTCGCGTCTCCTTCTCGCGCGCCTCGTTCACCACCTCGACCCCCTCGTCGTCCCGC
CCTCCCTCGCCCGTCCTGCGCGCTCGCCCGGTCTCGATGATCGCCGCCCCCCTCTCGACC
TCGACGCCCCTCTCCGACCCACTGCCCTCCCTCGCCTCGTTCCCGCCGCACCACTGCGTC
GTCACGTCGCGCCTCGCCGTCCCCGACTTCTTCGTCGCCGACGAGCTCGGCCTGATCCAG
GTCGCGACGCCCAACCTGACCGACCTGTCGGCCATCAAGACGCTCTTGCGGGTCGAGGGC
GTGCGGCGAGGGGCGCACGCGGTCCTGGGCGTGCAGACCAAGGTGTGGGAGGGCGCGGGA
GGAGGGCTCACGGGCGTCGGGAGGGCCGTGCGCTTGCGCAAGGGCTAG
>R_glutinis_G01345
ATGGTCCGCCTCATCACGCAGAACCTCCTGTCGTGCCCGTCGCGCGCGTGCGCCTACCCG
ACCAACTTTCCGCTCACGTTCCGCAACGTCGCCAAGCTCGAGATGGTCGACGCCGAGTTC
AGCGAGGAGTTCATCCGCGGCGTCTTGAGCCGGCTCGAGTGGGCGGCCTTGAGGAAGAGT
GCGGCAGAGCTCGGCAACACGGACTTGCCTGAAGAGTCGCCCGACCTGACGCAGCCGGAG
AGCCTGTCGCTCGACCTCCTCAAGACGCTGCACCACGTCCTGCTCGAGATTGTGGTTGCC
GACGGCGAGATGGTGTGCCCGCAGTGCGAGCACGTGTTCCGCATCAAGGACACGATCCCC
AACATGGAGCTGTGCACCGACCACCTCGCCCGTCACTGCACCCGTACCGCCAAGGCCTCG
CCCGCCCCTCACCGCCTGCGAGCCGTGCGGCGCGACAGAAGCTTCGAGCAAAGCTCGACT
TCCGCTCGCCCTCCTCGTCGCGCAAGGCCCGACTCGACAGCCGCTACCCTGGCCCAAGGT
CGCATCCTCACCTCGCACCGCCGCAAGCCCTCGAACGGCAGCGGCGGCCGCGGTACCGCC
ATGGCGCGCCTCCTCCCCTCCTTCCGCCCGCTCCAGATGCGGCACTTCCTCCTCTTCCTG
TGCTGCATCTCGTTCTCGATCTACTGGTTCACCAGTGGGTCCGGCGCCGGCGGGTCCTCA
AGTCTCTCGGCGTCGCAAAAGCACACGGCCCAGCTCACGAGCCTGTGCCCGTACTCGACC
TCGCGCCGACACGTGCCGACCATCCTCCTCCAGGGCTCGCAAGCCTCATCCCCGAACGAC
AACCGCACCGTCGCCGTCCTCGACACCCAAGCCGCCGGCGCCGACAAGCCCGCCGCGTTC
CTCCCGTACGCCTACCCGCCCAAGGACCTCCGCTTCGCCCAGACGCTCGGCGCAAAGGGC
GCACGACCTCGCCCGGGCGCCGGCCGCCTCACCGAGGGCGTCCACCCGGACGACGAGCGC
GGCGAGCAGCTGTGCCCGCTGTACCGCGTCCCGTCGTCGCCGCGCCCGCCCGTCCCAGCC
TCGTGGCGCGACAGCAGCGTCATGTTCGGCATGAGCACCCTCGCCGACCGCGTCCTGTGG
AACCTGCCCGTGTGGGCACACTGGCTGCCCGGTGCGCCAAAGGCGCCCCTCGACCCGACC
AACGCGGCCCTCGTGCGCGAGCTGCCGCTCGTCCTCGTCCTCACGCCGCCGACGACGGCC
GACCAGGGCAACAAGCACCGCGACGCCGTCACCGAGACGGAGCGCAGGCGTGCGCGCGAG
GCCGAGGAGGAGGCCAACGTGCTCGGCATGCACATCGCGTTGCGCCCGAGGGAGGCCGAG
CGGTTCGAGACGCGGTACTTTGCCCTCGCCGAGGAGATGTGGGTCGAGGCCAAGCGGCGC
GAGGCCGACGAGGGCGTCAAGATCGAGTGGTTCGTGTTTGCCGACGACGACACGTTCTTC
CCCGACTTTGACTCGCTCGCTCGGCTCCTGTCGTCGTACGACTCGTCAGGCGACTACATC
ATCGGCGCCCTGAGCGAGTCGACCAAGCAGTGGGGCCACATCGCGTACGGTGGCGCAGGT
ATCATCGTGTCGCGAGGGCTGCTTGCCAAGATGAACGAGGACGGCGTCTGGGCCGAGTGC
CTCGCCAAGTTCGGCGCCGCGTTCGGCGGCGACGCCATGGTCCAGGACGCGCTCACGATC
GACCCGACGCTGCACCAGCTCGACATTCGCGGCGACGGCACCGGCTTCTTCCAGAACGGG
TTCCTCATGACGTCGCTGCACCACTGGGGGAGCTGGTTCACCCTGTTCCCGCCGTGGCAC
GAGTCGGGCATGGGCGACCTGCGCAAGGGCGTCACGCTCGTCGGCAAGGCGGCCAAGGCG
GTCGGCGGCGACAACTGGGGGCGGCGGTACGTGTTCGAGGGCGGGCGTGTTGTCGTCGCG
CTCGGGTACAGCATCACGGTCGAGGCCAAGCCGCTCGCGCTCGGCGACCTCGCCAAGTCG
GAGCACACGTGGTGGGAGTTCGAGACGTTCCACCCGATCCGGCCCGGCCAGGAGGAGGGC
GTCGACAAGCGCACGTACTACATCTCGGGCGTGCGCCGGCTCGACAAGGACGGCATCTTC
CGCCTCGAGCACAAGAACCGCGAGGGCGAGCGCGTCGACATCGTGTGGGACCAGCGCGCG
ACGGGCAAAACGGCAAAAGGCGCGAGCCTCAAGTGGTGA
>R_glutinis_G00080
ATGGCGGACACCGGGGCGAGCCCGTTGCCGTCGCAGGCCGACGTGCCGCAAGACGAGCTC
CTCCCGACGTTGCCGCAGTGGCTCGCGACCGCCCTCATCGGTCCGTGCATGGCCGGCTAC
CAGGTCGCCCAGATCCTCTTCGGCATGTACGCTCAGGCCATGCTTCGGTACGTCGTCTCG
GGCGACATCAAGCAGCACGGCCGACTCGCCCTGTGGACGCTCTACACCATGCTCCTCCTC
CAGCTCTTCTACGTCAGCCTGACGTTCGCGGAGGTCTACAACAGTGGCGTCAGCAACGAC
CGCACGTTCAACACGGTCTACGTTGGCACTCTGCAGTGGCAGTTCCTGCCCTGGATCAAC
GGCATCATCGGCGCGCTCGCCGAGACGTTCCTGGCGTTCTTTGCGAGTCGAACGACGAGG
AACCTCTTCTACGGCTGGATGGGCGCGCTCGTCACGCTCGTCCTCTTTGGCTCGACCATG
ACGTTCGCGACCGGCGTCCTCCTGTACAACGGCACCGACGACGGCGACCTACCCCTGCAG
TGGAACACGGCCGTCGCCATCTGGCTCTGGGCATCGACTGCCGCCGACGTGTCGATCACG
GCGGCCCTGACGTTCAACTTGCGCAAGCGCATCGCCGGGTTCAACCGAGGGACCGACGAC
CTCCTGCGCAATCTCGTCTGGCTCGGCCGCGAGAAGATCCTGACGAGCCTCGCCTTCTCA
GCCATCGTCGCGACCGTCTGGGGCGACTCGGAGTTGCGCACGACCGAGATCCAGATCGCC
TTCTGGTTCCCTATCGCGCCGCTGTACGGCCTGAGCCTCCTCACGACGACGTCGACCGGC
CGCAAGATGATCAACGCCCGCGTCGGGAGCGTCTCGCTTGGACCTCGTCCGCCGAACGAG
CTGAGCGGCGTCTTTGCTCGCGACGCGCGCTCGTTCGGGCCTCGAGGCGGCACCTCAGCC
GAGCCTGCTGCAGGCTTGGGCTCGGGCTCGGCGGCGTCGATCGAGAGCGGGCGTCGGAGC
GGCAACGGCCGACCTGTCGGCGCGCCGGCGCTGCAGATCAAGGTCGAGCGCGAGGTCGTG
CATGCCGTCGACGACTTTGACGAGGACCTGAGCTCGTCGACGAGGACGTCTGGCCCGAGA
GCCGACTCGGGCTTCTCGCGCGGCGGAGGAGAGAAGAGCAGGACGAGGTTCGAGGTTTAG

>R_glutinis_G01996
ATGACTGCCGATAAGCTCGACATCGAGGACCTGCGCGTCGACGACGAGCTGGCGCTGGAC
GAGGACGTCCCACAGCTGGTCGAGACGTCGTCCAAGGTGCCCATGACCATCGTCACAGGC
TACCTCGGCTCGGGCAAGAGCACCCTCCTCGACTACATCCTCAAAGAGCAGCACGGCCGC
CGCATCGCCGTCATCATGAACGAGTTTGGCGACACGAGCGATATCGAGTCCAAGGCCATC
TCGGTGCAGTCGGACGAGGCCCTCGTCGAAGAGTGGCTCGAGCTCAACAACGGCTGCCTG
TGCTGCTCGGTGCGCGACACCGGCCTCACGGCAATCCTCAACCTCATGGAGAAGAAGGGC
CGGTTCGACCAGATCGTTCTCGAGACGACGGGACTCGCAGATCCGGCGCCCATCATCCAG
GCCTTTTGGAACGAGCCGGCGCTGAACCTGGACGTCTCGCTCGATGCGGTCGTGTCGGTC
GTCGACGCAGCAGGTATCGAGAAGCAAATCCAAGATCCTCGACCCGACGGCTCGTACAAC
GAGGCGCAGCGACAAGTCGCGACGGCCGACGTCATCTTGCTCAACAAGGCCGACCTCGTC
ACCCCGAGCGACCTCGAGCGAGTCGAGGCGCTCCTCCGGACGATCAACTCGACGGCCCTC
ATCCACCGCACGACCCGCTCGGCGATCGACCTGAGCCTCCTCCTCGACCTCAACATCTAC
GCCGCGCCGACCGCACCCTTCCGCCCCGAAACGCTCGCGCCCTTCTCGCAGCCCGACGCC
GCCGACTCGTGTGACGGCTGCACGTCGGGCAAGCCGCACGACCATCCTCCTCCCGCCTCG
TCCTCGTCGCCGCACGCCAACGACATCTCGTCGCTCACGATCCCGCTCCCGCCCTCGCTC
CCCTCGGTCACCGGCCCGACCTCGGCGCTGTACGCCGTCCTGTCGTCGCTCCTCTGGGAG
GGCACCCTCGCCGGCGCACCCTCGTCGTCGTCGCCGTCGACGACGCCCGACGGGTTCGAC
CTTCTGCGCACGAAAGGGTTCGTGCGCACCGACGACGGGCGCGAGTGGGTCCTCCAGGGC
GTGAGGGACATCTTTGACTTTGCGCAAGTCCCCGTCGAGGCGACGGCGGCGGCACGAGCG
GGAGAGGGAGGTGGCGAGGGCGAGGGAGAAAAGGCGGTGCAGCCCAAGGTGGTGCTCATC
GGCCGAGGGCTCGCCAACAAGGACGGCGTCCGAGCGAGGTTCGTGCGGGCTCTCGAGGAG
GGCGTCGCGCGGGAAAGGGCGGCATTGGGCGAGCAGGACGAGGAGGAGAGCAGCAGCGGC
GAGGACGAGGACGACGAGGACGCAGAGATGGGCGAGTAG
>R_glutinis_G05572
ATGGCAGCCCAGTTCATCGGCCAGGTCATCTCGCTCGTGTCCAAGAGCGATATACGGTAC
CAGGGCGTGCTCCACTCGATCGACCCGCTCCAGGCCACCGTCTCGCTCGAAAAGGTGCGC
TCTCTCGGCACCGAGGGCCGGAAGGGCAACCCGGCCGAGGAGGTTCCGCCGAGCGACACG
AGCTACGACTTCATCGTCTTCCGCGCGTCGGACGTCAAGGACCTGCAGATCGAGGGCCCG
GCTCCTGAGGCTGCGCCGAGCGACCCAGCCATCGTCGGCACCGCCGCACCCGCCTCGAGC
GCGCCCGCCGCTGCCGCCGCCACCTCGCCCGTCCCGTCGGCCGCCGCCTCGCCGCCCAAG
CCCGCCGCACCCGTCGCGCAGCAGCAAGGCCCGCAGTCGCCCTACGCTCCTGGTCCTCCG
CAGATCCCTGGCGGCCCGCACTCGCCCTTCGCCCCGTACCCTCCCCCCTTCCCCGGCGCT
CCCTTTGGCGCCCACCCCAACCCGTTCGGCCCGCCCGGACCCGGCTTCAACGGGCCTTTC
GGCGGCGCGCCGTACCCACCGTTCGGCGCACCGGGTCCGTTCGGCGCACCTGGGCCGTTC
AGCCCGCCGCCGCAGGGCGGCTTCCCCGGCGGGCCCGGGTTCCCGCGCGGCCCTCCTCCG
CCTCAGCAGCAGCAGCAGGAGGCGCAGCAGGGCGCCAAGAGCCCCGCCGCCGCACCCGCT
CCGGCGCCTGCGCAGGTGCAAAGCCCGTCTGCTGCGCCCGTCGCGCCTGCGACGCCCAAC
GAGACGCGCCCCGAGACGAACGGCTCGGCGTCGCAGCCGGGTCCCGCCGCCGCCTCGTCG
CCCAAGAAGCAGCCGGCCGACATTGAGCAGCTCGCCAAGGACATGTCGCGCGCCAACCTC
GGCCAACCGCAGCAGCAGCAGCAGCAGCAGCAGGCGCACGGCCAGGGTCGCCGCGGCGGT
CGTCGCGAGGACGGCGTCGGCGCGAGCGTCTTCTCGTCGGGCTCGGCAGGCGGCCAGCAG
CCGCACCAGGGCGGCCCGCAGCGTCCTCGCCAGCTGCAGCCGTACGGCAACGACCGCGGC
AGCGGCGCCGGCCAGTCGTCGGGCGCGCTCGGCAATCACGGCGGCAAGCCCGCCGCCGCG
CCCGTCCCGGTCCCCGACGCCGAGTTCGACTTCGCCAAGGCGAACGCGTCGTTCCAGAAG
CCGTCGGCGCTCCCCGAGGCCCCTGCTCCGGCTCCTGCCGCCGCAACCACCGCCGACGAG
CAGGACGACTTTGTTGTCCCGCCGCCGGCGCATGACGAGGCGTACTACAACCCGCAGGCG
TCCTTCTTCGACTCGATCTCGAGCGACTCGAAGACGCGCACCGACCCGGCGCAGCAGAGC
GCCATGGGCAGGTACGGCGGCATGGGCGGCGGAGGGTACGGCGGCGGGAGGTACGACCGC
GCCAAGGAGCGCGAGCGCAACATGGACACGTTCGGCGAGTCGGGCGCGCAGCTCGGGCGC
GGCGGGTTCAGGCGTGGTGGCGGTGGCGGCGGAGGTGGTGGTGGAGGTGGACGCGGCCCG
AGGAGGCAGGGCGGCGGCGGTCAGGGCGGCGAGGGTCGCGGTCCGAGGCGCTCGCAGCAG
TCGCAGCAGCAGCCGCAGCAGTGA
>R_glutinis_G04889
ATGCACGAGCTAAGCCACGCCCTCTCCACCCGCCCCACCTCATTCCCCCTCCGCACCCTC
ATCGCTCGCGCGCCCTCAACCAGCGCCTCCAAGCGCTTCACGCAGCTCGTCTGGCGCGCC
TTCCAGCGGCAAGAAGGCCACGACCACAATGCCTTTGGCCATCTCGTCGTTACCGACGCA
AAGCCCGGGAGGTGCATGGCAGAGATGACGGTCGAGCGGAAACAGATCAACCGCCTCGGC
GGCCTGCACGGCGGCCTGATCGCGTCCCTCGTCGACACGATGGGCTCGCTCGCGCTCGCG
AGCAAGGGCATGTACATGACGGGCGTCAGCACCGACATGAGCCAGACGTTCGTCCGAGGG
GCCAAGCTGGGCGAGAAGATCCGCATCGAGAGCGAGGTGGTCAACATGGGCAAGACGCTC
GCCTTTACGCGCACCGAGCTGCACAGCGCAGAAACGGGCAAGCTCCTCGCGTTCGGCTCG
CACACCAAGTACATCGCAGACGCGCTCAAGAGCCCCAAGAACGTCAAGCTGAGCGACGAC
GGCGAGCGCGTCGTCGAGGGCGAGGAGCCGCAGGAATGA
>R_glutinis_G06682
ATGGCAGAGCCCCTCGCCCTCGTCCCCGGCGATTCGCTCGGCCCGTTCCGCCTCGGCAGC
GCCCTCTTCAATGTGCTCAACCACGTTCGATCATTCCGGTCCACCTACCCGGCCGTCAAG
GTCGCGTGGGACGAGCAGGCCCCCTCAGCCTCGCCCATCCACCTCACCCTCTCCTCCCCA
CCTCTCCACCTCACCTTCTCGCCCCCCTCCCAGCGCCTCTCGCGCATCGAGGTCCTCGGC
CCCGACCCCGACACCTGGGTCTCGTACCGTGGCAAGCGCCTGCGCCCCTCCTCGGCCGGC
GACTGGGCCGGCGCACGCGGCGACGATGACTCGGACGTCGTCAAGACGGTGCGGCGCGTG
CTTGGGCCGACGTACGGGAGCTCGAGCGCGAGGGGCGAGGGAGGGAAGGGAGAGGAGGAG
GTGCTGAGCTATCCGGGCGTGGCGTTCGGGGTTGTGCGCACGGGCTCGGGTGCGTCGTCC
CTCCCTCCCTCACTCCCTCCCTATCTCGCCTCCCGCCCGACGGGTCGCCGACCAGCTCTG
CGCGCACCCGCAGGATCGACCATGAGCCGTATCGTCGTCACGGCACTGCCGGCGCCGGAC
GGCGTCCCCGTCGACCAGGCGTGGCTCCACCCTGCGCTGCCCGACTCGCCCGCCGTCGCT
CAAGGCGACCTGCGCCTCGCCGAGATCCACCTCGACCCGTCACGCCGCCCAACCCACGTC
GAGCTCCACTTTCACCAGCCGACGACGCCGCTCGCGCCTGTCGAGCTCCGCATCGGCGAG
ACGACGAGTGAGGACATCCTGTGCGAGCTTGGGGCGGCCGTCAGGACGTTCTGGAAGGAG
GATGACCGCCTCTCGATCCACACTGCGTCTCTCGGGCCGCGAGCATCGTCGGATACGGCG
CTCGAGCCAAACCCCTACTTCCTCTCCTACCCACACCTCGGCCTCACCCTCCTCCTCTCC
TCCTGCCCCTCCTCTCCCTCCTCGACCTCGCCCTCGTCCACCTCGCCCCACCCGATCCCG
CCCCACACCCTCCTCAAGGTCCTCCTCCACTCGAACCTCCCCGGCGAGGTCCAGTTTGGG
CGCACGGCGCGCGCCGAGTGCGGGCTAGTCGTGCCTGGTGCGGGTGGAGCGGAGAGGAGG
GGGACCGAGGAGGGCTGGGGGGCCGTCAGGGCGTTTTTGCGCGGCGGGGACGGGGGCGGG
AGGGCGGGCTCGTCGACTGCCCCGGGACAGGGCCGAGGCACGGCGGGCTCGTCGAGCAGG
CGCGAGGTCGAGCTCGAGGTCGGGGTCGGCAACGAGCCGCCCATGATCCTCGACCGCACG
GCCGACGGCAAGGACGGCGTGAGGGGCAAGACGACTGAGATCCACGGTTTCCCGGGCCTC
GCGCTCGAGGTGACGGGCTCGGGCGACATCGAGACCGTGTGGCTCTTCTAG
>R_glutinis_G01148
ATGATCGTCCGAGGCTGCCGCACAGGCTTCAAACCTCGCCATGCCGCAGCCGCCACCGAC
GTCGCAGCCGCCCTCGCTCAGCTCCCGCCCTTCCTCGTCCCTTCGTTCGCCTCGGACGGT
CAACGGCCATCTCGCGTCCATGGTGGTGGGCCAGGATCATCGGCAGGGCAGAAGAGAACG
GTGTTCAAGCAGGCTAGCGCCGCGCCCACCTCGACCACCTCCTCCTCGTCCCGCCGAGCG
TTCATTTGCGGCAGCTCCCTCACTACCACGTCCTCTCGATCTCGTACGCCGGCTACGACC
TGCGCACCTCATCCGCGACGCGCCTCCTCCCTCGCCGCCGTCCGACCTCCTCCGCCTTCG
TCAGCACGACCGGCCGGCAAGGGCAAGGAGCGAGCCCCGCCGAGCGAGGGACATGTAGCG
GAGGGTCAGGACGTCGAGGAGGGGCAGGAGACGGAGGGCGCTGGGTCCGCCGTCGGCGGC
TCGTCGGGAGCAGACTCGGCGCGGTCGGCGGTGCCGGCGCCGTCGAGCCAGGACGCGCAG
CGCAACGGCCTCGAGCGCGAGGCCGCATCCTCGGGCACATCCACGACCTCGAGGGCCGTC
GACACGCCCGCGGCGCCGCCCACGAGCCGTAAGGAGCTCATGCGCATCGCCACCGAGCTC
CCTCGTCGGCCGACGCGCGACGAGTTCCGCGACGCGCGAGCCCGGCTCAAGGCGTTCGAC
GCGCTCGACGACACGGCCGTCGTGCGCGCTCTCGGCTCGGCCGCCATCCGAGCGCGGCTC
GACAACGACGCGCTCCGCCTCGCGCACGAGTGCGCCAAGCTCGTCGCCGCACGCCGACCC
GCCGAGGCCAAGGCGGCCATCGTCGCCATGTACGAGCAGCTCATCGCCGCGCTCGAGCGT
GCGAGACGGTGGGACTCGGTCGTCGCCTTCACCAACGACGCCCTCGCGCTCGGCGTCATC
TCGCACTTCGTCCTCGCGCGGCGCATCCGGGCCCTGCACGAGTCGCGCCGCTACGTCGAC
GCCATCGCGACGTTCAGCCTGTTCTCGTGCCACGAGCTCGAGCCCGACTGGCGCGACTAC
GACGAGGTCATCAGCGCCCACCTGCTCAACGGCGAGCTCGCCAAGGCGCAGGACCTCCTC
GCCGACAAGGTCCGCAAGGGCTTGCGCACGACGGCCCAGACGTGCCTCGCGCTCATCGGC
GGCATGGTCCAGTACGGCGGCAACCGCGTCATGGAGGAGCGCCTTCTCGAGCAGGCCAGC
GATGACGACCTCGCTAAGCGCAGGGCGATGCGGCAGGATCCGCGCGTCCTCAACAAGGTC
CTGTCGGTGCGCGCCGCACGTGGCGCTCTCGCCGACGCGCTCGCCATCCTCCCGCGCTTC
GACCTCGCCCAGTACCCGTCCGACCTCGTCGAGGCCATCCTCTCCCTCTCGCCCCCCTCG
CCCTCGGCCGACGACCCGCGTCCCTCCGCCTTCGCCGACCCGCATTGGCGTCCACCACCC
GACGCCTCGACGATCGTCACGCTCGTCGGTCTCGTCCTGCGGCAGCAGCAGCCGCAGCTC
GCGCGCCGCCTCCTTGTGAGCTCGCTCGGCGCCGGCATCCGGTTCAACGACTTCCTCGCC
GCCGCCGTCGTGCGCACGTTGCTCGCCCAGCACAACCTCGACTCGGCGGCGAGCTTCGTC
GAGGCGCTCTCGCAGGGCAAGGCGACGCTCGGCGGGACGCCCCTTCCGGCGCTCGAGCCG
TCGGTCAAGGTGTACGAGCTCCTCCTCGGCGGCATGCTCCGGTACCGCGGCATCCCCGGC
GCCAACGCGTGCTTCGAGCGCCTGTCGTCGTCGAGCGGCAGCGCGATGCAGGTCACCGAG
GGCATGACGCGCGCGCTCGTCGACCACCTCGCGCTCGACTCGGAGAGCGAGGTCGGCGTC
TCGTCGAGCGTGCTCCTCAAGGTCAAGCAGATGACGAGCAACAAGACGCGCCCGTCCGTC
GCGCACCTCAACACGCTCCTGCGCGCGGCGTGGACGCGCGAGCGCCGGTGGCAGCACGAC
CTCGACGGGCCCGAGACGCCCATCGAGAACGAGTTCCCCATGCCCGACGAGCCGCTCCCG
CCCGAGCGCACCAAGCTCGACCGCGCTCCGCCTCGGCCCGAGGCGTCGCCGTCGTCGTCG
TCGTCGTCGTCGTCGCAGTACGTCCCGCGCGAGGCCGAGCTCCTCGTCTCGTCGGGCGGC
CGCCACGAGTCGAGCGTGTCGCGCCTGCGGGCGTCGCTCGCCGACCGCGACGTGCGCCAC
GACCGCGACACGTCGAGGCACATCCTGCGCAACGACTACCTGATCCGGTACATCGCCGCA
AAGTGGGACTACCTGCAGTCGCACGTCGTCGACCTCGGGATCCGCCCGAGCTTCCACCAC
GTCGCCGTCCTCATGCGCGCCTACCTGCGCCTCGGCGACGCCAAGGGCGCCCGCCTCGCC
ATGCAGTACGCCGTCGACGACCTCGGCCTCGAGCCGCACCAGGCCTACTACACGACCCTG
ATCGGCGGCCTCGCGCGCCTCGGCGAGTACGGCGCCGCCGTCAGCGTCTACGCCGACTTC
CGCAAGACCGGCCTCGCGCACGACCGCAACCTGTACGCGGCGCTCGCCATGCTGTACGCG
CGGCAGCGCGACGTCAAGGGCGTCGAGCGCGTCTTCGCCCTCATGCAGGAGCAGGTCCGT
GCACGAGCGCTCGTGCCGCAGCTCCAGGCCCAGTCGCTCCGCCTCTCGAGCGCCGCCGGC
CGCACGGCGCCCACGTCGGCCGCATCATCGTCAGCGTCGCCGCCGTCATCGTCGTCGTCG
AGCGGCGGCGTCGGCGGGACCGACATCGGCGCCGGCCTCCCTTCGACCCTCCTCACGCCG
TACGACCCGACCCTCGACGCCCTCTTCCTCACGATCCTGTACCGCACGCTCGTCAGCACC
AATGAGTACCTCGCGGCGCAGCAGCGCGTGCACGACGCGTTCGCTCGAGGCCTCGTCCCC
GACCGCCTCCTCCTGCACGCGCTTCAGCGCACGCGCAAGTGGATCAAGTGGAAGGAGAAC
GCGTCGCGGCGGGTCGGTGGCGTGCGCACGAGCGCGGTCGGGCGAGGGCGCGGCGCAGGA
GCAGGGCTCGGCGGCAATGCCGGCGAGGGCGAGTTGTCGCTCGACGAGCTCGCCGAGGTC
AAGCACCTCAACGCGCTCAACATCACGCACGCGCGCAAGATGCTCCGGCGCATGAAGCCC
GTCGTCGAGAAGAAGGAGCTGCGCAGCATGCTCGACTACTGGCGGCGCGCCGAGAAGGAG
CCGAGGCCGCTCGGGTTGGGCTCGAGGCGGGACGAGGAGGACGAGGACGACGACCTCGAC
GGTCAGGACTAG
>R_glutinis_G02073
ATGGAGGGCCGGCCCACCTCAGCCGCAGCGCCCGACGGCACCCCGTTCCCCTCCACCGCC
TCGTCGTCGTCGCACTCGCCGCTCGCCCCTTTCAACCACGACGAGCTGCGCCACTACCTC
GCACAGCTCCTCCCACTCGTCATCGGCGCCGACCCGACCGACCTCGAGGCCCTCTTCGCC
GACCCGACCCAGTTTGACGAGCCCGCGACGAGGTGGGCCACCGACCCGCACGCCGGCGCC
CTCTACATCCTCAAGTCGAGGCTCGACCGCGACGACAACTTCGAGACCTCCTCCTCCTCC
TCGCCCGACACCTTCACCTACTCGCTCGCGACGACCCTGTCCTACTCGCCCTCGCAGGCC
GCCACGCTCGCCCTCATCAAGCATGTCCCGACCCTCGACACGGCCCTCCCGCTCGCCCAG
CAGCTCCACTTCCTCAACCTGTTCGGCCCCGCATCCGCCCCCTCCTCCTCCTCCTCCTCC
TCCGCCGCCACCAACCCGGGCGCCTCGTCCTCGTCCCTGTCGGCATCGTCGTCGTCCACG
AGCAGCAGCGCCGTCTACGAGGGCCTGCACCGCCTCGTGCATTACGGCGTCGCGCCCGCG
TTCGAGGCGTTTGTCGAGAGCAAGGCGCGCAAGGACGGCGCGAGGCGCTCGGCCGCAGAC
GACTCGAAGGACGCAGACGCAAAGATGGGCATCCCCATGACCAAGAAGAAGTTTGCCGAG
CTCGAGCTGTCGCTCCTCCACCTCCAGCAGAACGTCGAGATCCCCGACATTGTCCTGTCG
ATCCACCCGACCATCGCCTCGGCCGTCGCGCACGCCGCCGCGTCCGGTGCGCACCCCTCG
GTCGTCGACCACGTCGACCCGCAGCTCCTCGCCGACTCTGCGTTCCTCAACAAGCTCCAG
GGCGAGGTCAACAGCTGGGTCAAGGAGATCCAGACCGTCACCAAGCTGTCGCGCGACGTG
GCGAGCGGCACGGCGAGCCAGGAGGTCAACTTCTGGCTCGGCATGGAGCGCGCCCTCGAA
GGGATCGAGAAGCAGCTCAAGAGCGACCCGGTACAGCTCACGCTCGACGTCCTCAAGCAC
GCCAAACGGTTTCACGCCACCGTGTCGTTCATCGCCGACACGGGCCTCAACGACGCGTTC
AAGACGGTGCACGACTACAACATCCTCATGAAGGACTTCCCGCTCAACGAGCTCCTTGCC
GCGACCGACCTCGCAAAGGTCCAGGAGAGCGTCCTCCTCATCTTCGGCCACGTCAACAAG
AAGCTCAAGCTCTCCCCGTACCCTGTCCGACGCGCGCTCCCGCTCGTCGAGGCCATCTCG
CGCGACCTCAACTCGCAGCTCGTCAAGGTCCTCTCGTCGCACCGGCTCCCTCTCGCCGAC
TACCCGTCCTTCGACCGCCTCATGCACGCCGCCCACCTCGTCTTTGCCGCGTGGGACGAC
TCGTTCAAAGAGTTTACCAACGTCGCGCGCGAGGTGACGCGCAAGCGCAGCGAAAAGTTC
ATCCCGATCAAGGTCAGCGCGAGGCACGTCAAGCTCGAGGAGCGCGTGAGGTACTTTCGC
GCGTTCAGGAAACAGCACCACCAGCTGTTGGTCATGGTCGGCCCGTTGGGGAACGAGACG
GCGCCGAGGACGAGGCGAGGCGGTGCGGGCGCCGGGGCGCAGGGGCAGGACGGCGAGGCA
GTGGGCGAGGGCGAGGGAGCGGGCGAGGGGGCGGCCGAGGACGGGCAGGAGCAGGCGGCG
GCGGCGGCGGCGCGAGAGTGGAAGAGCACGCTCGGGGACATCGACATGGACGCCGAGGTC
CGCCAAGCGTACGAGAGCGTCAAGAACGTCGACGTGCTCGACGTGTCGCCCGAGGGCACC
GACTTCTGGATCGCGGCCGAGACGGCCTACAACGAGCGCGTCGCGCGCGTCGAGAACCAC
ATCATCTCGCGGTTGCGCGACCGGCTCGGCGGCGCAAAGAACGCCAACGAGATGTTCCGC
GTCTTTAGCAAGTTCAACGCGCTGTTTGTGCGCCCCAAGATCCGCGGCGCCATCGCCGAG
TACCAGTCGCAGCTCATCGAGTCGGTCAAGGACGACATCCGGCGGCTCCAGGACAAGTTT
AAGGCCGGGTACCAGCAGTCCGAGGCGTACCACATGTCGCAGCTGCGCGACCACCCGCCC
ATCTCGGGCGCCATCATCTGGGCCAAGCAGATCGAGCGCCAGCTGTACCACTACATGAAG
CGCGTCGAGGACGTCCTCGGCAAGGAGTGGTCGCACTACGCCGACGGCCAGCGGCTCCAG
ACCGAGAGCCAGTCGTTCCGCGACAAGCTCAACACGCGCCCGATCTACGACGCGTGGCTC
GTCGACATCAACCGGCGCAACCTGACGATCGGCGGGCGCCTGTTTGGGGTCACCAAGAGC
CGCCAGCACGGCGGCGCCCTCCAGCTCGCCGTCAACTTTGACCCGCAGATCATCACGCTC
TTCAAGGAGGTCCGCAACTTGCTGTGGCTCGGGTTCCAGGTGCCGCACACGGTCAGCAAC
ATCGCCAAGGACGCCAAGCGCGTCTACCCGTACGCCGTCAGCCTCATGGAGACGGTCCGC
ACCTACTCGCAGACGGTCGTCAAGCTCGAGCAGAACCCGGACATTGCGCCGCTCGTCGCC
GCCACGCACAAGAAGGCGCAGGAGCAGATCGCCAAGGGCATGGGCTACCGGTGGGAGCAC
TTTGTCAACACGTTCGACGGCCGCTCGCTGTCATACGTCGCCGGCGCTGGCGTCGACAAC
TCGGGCACCAAGCACACGCACTACGTCCGCGAGTTTGCGTCGATCGTCGCCGAGCTCCAG
GACCGCACCGACCACCTCTTCGAGCTGTACGGCGACCTGAGCCGCACCGTCGACGAGCTC
GGCACGTGCCCGTACGCGCGCGACGCCTTCGCCGACCGCCTCGCGTCGCTCCAGAAGACG
GTCGACACGCTCAACCTCGAGGGCTACGCAAACCTCGACTCGTGGACCCGGGCACTCGAC
GCCAAGGTCGAGAAGGTCCTCGCCCGTCGGCTGCGCGCCGTCATCGAGCGCTGGTGCGAC
GAGTTCACCAAGGACCCCGAGGCGGCCGCCCGGGCCGACTCGACCTCGACCGCCTCGGCA
GCGCTGCGCACCGGAAAGGCCGCGCTCAAGAAGCAGCAGCTGTCGAGCACCACCGCCGCC
GCCGGGCCCGACGACGCGCTCGTCCTCGAGACGGTCGTGCACGAGGTCCGCATCCAGAAC
CAGGTCATCCACCTCGACCCGCCTCTCGAGCACGCGCGCGCGAGCTGGTACCGCCAGCTC
CAGTCGTGGCTCGGCGTCGTGTGCGGCCTGACGCGCATCCAGAGCTCGCGGTACGAGATC
GGCCTCAAGCTCCGGTCGACGTCGCCCGACGCGCTCAACTACTCGTCGCTCCTCGCGATT
CTCGCCGACGGCACGCTCGAGCGGCCGTTCGCGCTCGTCGAGCACAAGTTGCGCGAGGTC
GGCGCCTACGTCGACAAGTGGCTCCAGTTCCAGTCGCTGTGGGACCTCGAGGCCGACGTC
GTGTACGCGCGCCTCGGCGACGAGCTGTCGGCGTGGCAGCAGCTCCTGCTCGAGATCCGC
AAGACGCGGTCGACGTTCGACAACTCGGAGACGCAGCGCTCGTTCGCCGTCGCCGTCATC
GACTACGAGCAGGTCCAGAGCAAGGTCAACGCCAAGTACGACACGTGGCAGCGGGACCTC
CTCGCGCGGTTCGGCGCCAAGCTCGGCACCGCCATGAAGGAGACGCACGCCCAGATCCGC
AAGGCGCGCCACGACCTCGAGCAGCACTCGATCGAGACGTCGTCGACGGCCGCCACCGTC
ACGTTCATCACGTTCGTCCAGGACGTGCGCCGCCGCGTCAAGCACTGGGCGCCGCAGATC
GCCCTCTTCTCGAGCGGCCAGAAGACGCTCGAGCGCCAGCGGTACCAGTTCCCGGCCGAC
TGGCTCTACGTCGACCAGGTCGACGGCGAGTGGAGCGCCTTTTCCGAGATCCTCGCGCGC
AAGAACGCGTCGATCCAGGACCAGCTCGCCGGCCTCCAGCTCAAGGTCGTCGCCGAGGAC
AAGGTGCTCGACGGCCGCATCGACGAGGTGTGCGCCGACTGGGAGCTCAACAAGCCGATC
CAGGGCTCGCTCAAGGCGGCCGACGCCATGAACGCCATCGGCGTCTTCGAGGGCCGCGTC
ACGCGCCTCAAGGAGCAGCACGACATGCTGTCGCGCGCCAAGGAGTCGCTCGACCTCGAG
CCGACCCGGGACGGCCGCCTCGAGCCCGTCGTCGACGAGATCCGCGACCTCAAGGCCGTG
TGGACGGCCCTGTCGGGCGTGTGGGCCCAGGTGGCCGACCTGCGCGACACGCTGTGGTCG
TCGGTCCAGGCGCGCAAGCTCCGCCAGCAGCTCGACGCGCTCCTGTCGTCGACGCGCGAC
ATGCCGAGCAAGATGCGCCAGTACGCCGCGTTCAAGTTTGTGCAGGACACGCTCCGAGGG
TACCTCAAGTCGAACGCGCTCGTCGGCGACCTCAAGTCCGAGGCGCTGCGCGAGCGCCAC
TGGCGCCAGCTGTACAAGGCGCTGCGCGTCGCCGGCCAGTACTCGCCGTCGTCGATGACG
CTCGGCACCGTGTGGGACCTCGACCTCAAGCGCAACGAGCTCGTCGTCAAGGACGTCATC
ACGCAGGCCCAGGGCGAGATGGCGCTCGAGGAGTTCCTCAAGCACGTTAAGGAGATGTGG
ACGAGCTACACGCTCGACCTCGTCAACTACCAGAACAAGACGCGCCTGGTGCGAGGGTGG
GACGACCTGTTCACCAAGTGCGGCGAGAACCTCAACTCGCTCACGGCCATGAAGCTGTCG
CCGTACTACAAGGTGTTTGACGAGGAGGCGTCGGCGTGGGAGGACCGCCTCAACCGCATC
CACGTCTTGTTCGACGTCTGGATCGACGTCCAGCGCCAGTGGGTCTACCTCGAGGGCATC
TTTTCGGGCAGCGCCGACATCAAGCACCTCCTCCCGATCGAGTCGCAGCGGTTCAACAAC
ATCAACGCCGAGTTCCTCGCCGTCATGAAGAAGGTCGCCAAATCGCCGTTCGTCCTCGAC
GTGCTCAACATCCCGAACGTCCAGAAGAGCCTCGAGCGCCTCGCCGACCTCCTGTCCAAG
ATCCAGAAGGCGCTCGGCGAGTACCTCGAGCGCGAGCGGTCGTCGTTCCCGCGGTTCTAC
TTTGTCGGCGACGAGGACCTGCTCGAGATCATCGGCAACAGCAAGGACGTCCTGCGCGTC
GCCAAGTTCCTCAAGAAGATGTTCGCCGGCCTCTCGTCGCTCTTGCTCGACGCCGACCAC
CTGCGCATCGAGGGCATCGTGTCGCGCGAGGGCGAGGAGGTGCCGTTCGCGACGCCCGTC
GTGTTCGCCGAGTACCCCAAGATCAACGACTGGCTCGCCCAGCTCGAGCTCGAGATGAAG
GTGTCGCTCGCCAAGCTCGTCGCGCGCGCGTACGCCGACCTCGAGGCGTTTTACCACGAC
CCGGCCGGCCTCGACCGCGAGCGGTTCCTCGCGTGGATCGACGCGTACCCGGCCCAGCTC
GTTGTCCTCGCGGTCCAGGTCGGGTGGACGAGCCTCGTCGAGGGTGCGCTGCAGGCGGGC
AAGCCCCTCGACGGCCCGCTCGGCGTCGTCTCGCGCGGCCTCGACGTTCTCGCCGACGCC
GTCCTCGGCGACCTGCAGCCGATCCAGCGCCGCAAGTGCGAGCACCTCATCACCGAGCTC
GTCCACGAGCGCGACGTCGTTCGCCTCCTCGTCCAGGGCGGCGTCACGTCGCCGACCGAC
TTCAGCTGGCTGTACCACATGCGGTTCTACCTCGACCCGACTCGGCCCGACGTCCTCAAG
CAGCTCGAGGTCAAGATGGCGAGCGCGTCGTTCCCGTACGGCTACGAGTACCTCGGCGTG
CCCGACCGCCTCGTCCAGACGCCCCTCACCGACCGGTGCTACCTCACCCTCACCCAGGCG
CTTGAGTCGCGCCTGGGCGGCTCGCCTTTCGGCCCAGCCGGCACCGGCAAGACCGAGTCG
GTCAAGGCGCTCGGCGTCGCTCTCGGGCGGTTCGTCCTCGTCTTCTGCTGCGACGAGACG
TTCGACTTCCAGGCCATGGGCCGCATCTTTGTCGGCCTGTGCCAGGTCGGCGCGTGGGGC
TGCTTCGACGAGTTCAACCGGCTCGAGGAGCGCATCCTGTCGGCCGTCTCGCAGCAGATC
CAGACGATCCAGCTCGGCCTGAGCGCGACGGTCGCCAACCCGTCGACCGAGATCGAGCTC
GTCGGCCGCCAGCTCAGGGTCAACCTCGACACGGGCATCTTTATCACCATGAACCCGGGC
TACGCCGGCCGGTCCAACCTGCCCGACAACCTCAAGAAGCTGTTCCGGAGCATCGCCATG
ACGAGGCCCGACCGCGAGCTCATCGCCCAGGTCATGCTCTTCTCGCAAGGGTTCCGCACG
GCCGAGACGCTCGCGTCCAAGGTCGTCCCGTTCTTCAACCTGTGCGCCGAGCAGCTGTCG
TCGCAACCTCACTACGACTTTGGGCTCCGTGCTCTCAAGGCGGTCCTCGTCAGCGCCGGC
CACCTCAAGCGCGAGCGGCTCCAGGGCGAGCAGGACGGCGGCGACAGCACGGTCGTCAAG
TCGATCGACATCTCGGAGCAGGAGATCCTCATCCAGTCGGTCACCGAGACGATCGTGCCC
AAGCTCGTCGCCGAGGACGTGCCGCTCTTGACGAGCCTCCTCGCCGACGTCTTCCCCGGC
GTCGACTACGTCCCCGTCAACCTCGACCAGCTCAAGCAGCACATCGTCGCCGTCTGCCGC
GAGCGCCACCTCGTCGCCGAGTCGGCCTGGCTCGACAAGGCCGTCCAGCTGTACCAGATC
CAGAACATCCAGCACGGCGTCATGATGGTCGGGCCCTCGGCGACGGGCAAGACGACGGCC
TGGCGCGTCCTGCTCGCCGCGCTCGAGCGCCTCACGGGCGTCGAGGGCGTGTCGTACGTG
ATCGACCCCAAGGCCATCTCGAAGGACGCCCTGTACGGCACGCTCGACCCGACCACGCGC
GAGTGGAACGACGGCCTCTTCACGCACATCCTGCGCAAGATCGTCGACGACGTGCGCGCC
GAGAGCACCAAGCGCCACTGGATCATCTTCGACGGCGACGTCGACCCCGAGTGGGTCGAG
AACCTCAACTCGGTCCTCGACGACAACAAGCTCTTGACGTTGCCCAACGGCGAGCGCCTC
AACCTGCCGCCGCACGTCCGCATCCTGTTTGAGGTCGAGTCGCTCAAGTACGCGACGCTC
GCGACCGTCTCGCGGTGCGGCATGGTGTGGTTCAGCGACGCCACCGTCACGCCGTCGATG
CTGTGCCGCAACTACCTGTCGAGCATGCGCGCCAACGCGCTCGACGTCGCCGACGACGAC
TCGCCTGGCCGCCGCGCGCTCTCCAGCGCCGCCGCAGGGGCCGCAGCCGGCGACGACGAC
GTGTCGCCGACGCTCGCGACGCAGCGCGCCATCGCCGCCAAGCTCGAGCCGTACTTCGAG
TCGGACGGCCTCGTCGCCAAGGCGCTCGCGCACGCCGCCACCGTCGACCACATCATGGAG
TTCACGCCGGCGCGCGCCCTCACGACCCTGTTCTCGCTCGTCAACAAGTCGATGCGGTCC
GTCGTCGAGTACAACGTCGCGCACCCGGACTTCCCGCTCGCGGCCGACCAGGTCGAGTCG
TACACGCTCAAGCGGCTCCTCGTCAGCCTCGTGTGGGCGTTCACGGGCGACTCGAAGCTC
GACACGCGCGCCGCCATGGGCGACTACCTGCGCACCCAGTCGGGCCTCGACTTTCCGCCG
CTCGGCCCGGGCGGCTCGCTCATCGACTTTGACGTCGACGTCGCGTCGGGCGACTGGGTG
AGCTGGCAAAACTCGGTGCCGACGATCGACATCGACACGCAGGCCGTCACGTCGCCCGAC
GTCGTCATCCCGACGCTCGACACGGTGCGCCACGAGGAGGTCCTGTACTCGTGGCTGTCC
GAGCACCGCCCGCTCCTCCTGTGCGGGCCGCCCGGGTCGGGCAAGACGATGACGCTCTTT
AGCGCCCTGCGCAAGCTCCCCGACCTCGAGGTCGTCGGCCTCAACTTTTCGAGCGCGACG
ACGCCCGACCTCATCCTCAAGACGTTCGAGCAGCACTGCGAGTACCGCAAGACGCCCAAC
GGCGTCATCCTCGCGCCCGTCCAGATCGGCCGGTGGCTCGTCCTGTTCTGCGACGAGATC
AACCTGCCCGCCGTCGACACGTACGGGACGCAGAAGGTCATCTCGTTCCTGCGCCAACTC
GTCGAGCACGGCGGGTTCTGGCGCCCGTCGGACAAGGCGTGGGTCACGCTCGAGAACATC
CAGCTCGTCGGCGCGTGCAACCCGCCGACCGACCCGGGCCGCGTCCCGCTCAGCCAGCGC
TTCCTCCGCCACGCGCCCCTCGTCATGGTCGACTACCCGGGCGAGACGTCGCTCAAGCAG
ATCTACGGCACCTTTACGCGCGCCCTCCTCAAGGTCGTCCCACCGCTCCGAGGGTTCGCC
GAGCCGCTCACGGACGCCATGGTCGACTTCTACCTCGCGTCGCAGCGCCGGTTCACGACC
GACGCCCAGGCGCACTACGTCTACTCGCCGCGCGAGTTGACGAGGTGGACGCGCGGCATC
TACGAGGCGATCCGCCCGCTCGACAACCTGTCGGTCGAGGGCCTCGTCCGGGTCTGGGCG
CACGAGGCGCTCCGGCTGTTCCAGGACCGCCTCGTCACCGAGGACGAGCGCGCGTGGACC
GACGCCAAGATCGACGAGGTCGCCCTCGCCCACTTTCCGACCCTCGACCGCGCCGAGGCG
CTCGCGCGCCCGATCCTGTACTCGAACTGGCTGTCGAAGCACTACGTGCCCGTCGACCGC
GAGCGCCTGCGCGAGTACGCCAAGGCGCGCCTGCGCGTCTTCTACGAGGAGGAGCTCGAC
GTCCCGCTCGTCCTGTTCAACGACGTCCTCGACCACGTCCTTCGCATCGACCGCGTGTTC
CGCCAGGTCCAGGGCCACCTCCTCTTGATCGGCGTCAGCGGCTCGGGCAAGACGACGCTG
TCGCGGTTCGTCGCGTGGATGAACGGGCTGAGCGTGTTCCAGATCAAGGTGCACAACAAG
TACTCGGGCGACGACTTTGACGACGACCTGCGCACGGTCCTGCGGCGCGCCGGGTGCAAG
GGCGAGAAGATCGCCTTCATCATGGACGAGTCGAACGTGCTCGACTCGGGCTTCCTCGAG
CGCATGAACACGCTCCTCGCCAACGCCGAGGTGCCCGGCCTGTTCGAGGGCGACGAGCAC
GCGGCGCTCATGACGGCGTGCAAGGAGGGCGCGCAGCGCGACGGCCTCATGCTCGACTCG
CCCGACGAGCTGTACCGGTGGTTCACGGCTCAGGTCGCGCGCAACCTGCACGTCGTCTTC
ACGATGAACCCGCCGTCGGGCGGGCTCGCGTCGCGCGCCGCCACGTCGCCGGCCCTGTTC
AATCGCTGCGTCCTCGACTGGTACGGCGACTGGTCGGACCAAGCCTACTACCAGGTCGGG
CTCGAGTTTACCAACTCGCTCGACCTCGACGCGCCCGGGTTCGTCGCGCCGCACGAGTTC
CCCGTCGCGTACCGCCAGCTCGCCCTGCCGCCGGTCCACCGCGCCGCCGTCGTCAACGCG
CTCGTCCACGTGCACCAGTCGATGTACGGCACCAACGCCAAGCTCGCTCGGCGCCAGGGC
CGCGTCAACCACGCGACGCCGCGCCACTACCTCGACTTTGTCAACCAGTACGTGCGCCTC
TTCAACGAGAAGCGCGACGAGCTCGAGGACCAGCAGCGCCACCTCAACGTCGGCCTCGAC
AAGCTGCGCGAGACGGTCGTCCAGGTCGAGGAGCTGCGCAAGAGCCTCGCCGTCAAGCGC
ACCCAGCTCGAGGCCAAGAACGCCGAGGCCAACGACAAGCTCAAGCGCATGGTGGCCGAC
CAGCAGGACGCCGAGCAGAAGAAGGTGGCGTCGCTCGAGATGTCGACCGCGCTCGAGCAG
CAGGAGCGCGCCATCGCCGAGCGCCGCGAGGTCGTCATGGGCGAGCTCGCCGACGCCGAG
CCCGCCGTCGAGGACGCCCAGGCGGCCGTGTCCAACATCAAGAAGCAGCAGCTCACCGAG
GTGCGCTCGATGGCCAACCCGCCCGAGGCCGTCAAGCTCTCGATGGAGGCCGTCTGCATC
CTCCTCGGCCACAAGATCGACAACTGGAAGGCGGTCCAGGGCGTCCTGCGCTCCGACTCG
TTCATCTCGAACATTGTCAACTTTGACACGGCCCACCTCACCCGCCAGCTGCGCGACAAG
ATGCGCTCCGAGTACCTGTCGCGCCCGACCTTCACGTTCGAGACCGTCAACCGCGCGAGC
AAGGCGTGTGGCCCGCTCGTCAAGTGGGTCATGGCCCAGGTCAACTACTCGTCCATCCTC
GACAAGGTCGGCCCGCTGCGCGACGAGGTGCACGCGCTCGAGGACCAGGCCGAGACGACG
ACGCACCAGGCGCACGCGCTCCAGAGCATGATCGCCGAGCTCGAGCAGCGCATCGCGGCG
TACAAGGACGAGTACGCGAGCCTCATCAGCGAGACGCAGGCGATCAAGACGGCCATGGAG
ACGGTCCAGACGCGCGTCGACCGCTCGGTGACGCTCCTCGACAGCCTCTCGTCCGAGAAG
GTGCGGTGGGAGGCCGGCAGCCGCACGTTCGAGGGCCAGATGTCGACCGTCGCCGGCGAC
GTCCTCCTCTCGTCGGCCTTCCTCGCGTACGGCGGCTACTTCGACCAGGCGTACCGCCAG
TCGATGTGGCACGGCTGGTCGACCCACCTCGCCGACGCCGGCATCAAGCACAAGCCCGAG
CTGTCGCTGTCCGAGTACCTGTCGACGGCCGACCAGCGCCTCGAGTGGTACGGCCGGTCG
CTCCCGACCGACGAGCTGTGCATCGAGAACGCCATCATGCTCAACCGGTTCGACCGGTAC
CCGCTCGTCATCGACCCGTCGGGCCAGGCGACGACGTTCCTCCTCAAGGAGTTCAAGGAC
CGCAAGATCACCGTCACGTCGTTCCTCGACGAGGCGTTCCTCAAGAACCTCGAGAGCGCG
CTCCGGTTCGGCACGCCCATCCTCATCCAGGACGTCGAGCACCTCGACCCGATCCTCAAC
GCCGTCCTCAACAAGGAGCTGCGGCGCGCCGGCGGTCGCGTCCTCATCCGCCTCGGCACC
CAGGACATCGACTTCTCGCCTTCGTTCACCATGTTTCTCTCGACGCGAGACCCGTCGGTC
GAGTTCGCCGCCGACCTCAACTCGCGCGTCACCATGGTCAACTTCTCGATCACGCGCGCA
AGCCTCCAGACGCAGTCGCTCGCCCAGGTCCTGCGCGTCGAGCGGCCCGAGGTCGACCGC
AAGCGCTCGGACCTGCTGCGCCTGCAGGGCGAGTTCCGCGCTCGCCTGCACCACCTCGAG
AAGAGCCTCCTCACGGCGCTCAACGAGTCGCAGGGCAACATCCTCGACGACGACAAGGTC
ATCGGCACGCTCGAGATGCTCAAGCGCGAGGCGGCCGACGTCACGCGCAAGGTCGAGGAG
ACCGACACGGTCATGGCCGAGGTCGAGCAGGTCACGAACGAGTACCTGCCGCTCGCGCAG
GCGTGCAGCAGCGTCTTCTTCGTCCTCGACGAGCTCCACCTCCTCCACCACTTCTACCAG
TTCTCGCTGCGGTTCTTCCTCGACGTGTTCGACTACGTCCTCCTCCACAACCCGTCCCTT
CAGGGCGTCACCGACCCGCACGCCCGCCTGCGCATCCTCCTCGACGACCTGTTCCTCCAC
GTCTTCAAGCGCACAGCCCGGGCCCTCCTCCACACCGACCACCTCACCCTCGCCCTCCTC
CTCGCGTCCGTCAAGGTGCGCGGCTCGAGCGCCGACTTTGACGAGCACGAGTTCGCCTTC
CTCCTCGAGGGCGGCGACGCGCTCGCGACCGGCTCGGCGCAGCACCAGGCCGCCGACGCG
CCGCTCCTCGACGACGCCCAGCAGCAGCGCCTGCGCGCGTTCGAGCGCCTCGAGTCGTTC
CGCGACGTCCGCCCGCACCTCGCGGCGCACGAGGACGAGTGGCGCGCCTTCCTCGAGTCG
ACCGCGCCCGAGTCGGTCGTACCCGCCGTGTGGGCCGACGTCGACCCGGTCGCGCTCGCC
GTACGTCGCGCGCTCGTCGTCAAGTGCTTCCGGCCCGACCGTCTCCTGCAGGCCCTGAGC
GCGTTCGCGTCGCACGTATTCGAGCGCGACCTCCTCCTCGAGACGACGTTCGAGCTCGGC
GACATGGTGCAGCACGAGGTCGACGCGGCGTCGCCCGTCTGCCTGTGCTCGGTGCCGGGC
TACGACGCGGGCTACCGCGTCGACCACCTTGTCGCGGCCACGTCGGCGCGGTGCACGTCG
GTCGCCATGGGCTCGCAGGAGGGCTACGGCCTCGCCGACCAGGCCATCGCCGCCGCCGCG
CGCACGGGCAACTGGGTCCTGCTCAAGAACGTCCACCTCGCGCCGGCGTGGCTCAGCCAG
CTCGAGAAGCGGCTCCAGAGCCTCAACCCGAACCGCGCGTTCCGCCTCTTCCTCACGATG
GAGACGAACCCGTCGATCCCGGTCAACATCCTGCGCCAAGGCCGCGTCGTCATGAACGAG
CCGCCGCCGGGCATCCGTGCCAACCTCCTCGACTCGCTGCGCAGCCTCGACCCGAAGCGC
GTGTCGACGGGCCCGGCCGAGAAGACGCGCCTCTACTTCCTCGTCGCGTGGTTCCACGCC
GTCGTCCAGGAGCGCCTGCGCTACGTCCCGCTCGGGTGGAGCAAGGCGTTCGAGTTCAAC
GACTCGGACCAGGAGGCGGCGCTCAACACGATCGACTCATGGGTCGCCTCGGCCGCCAAG
GGCCGCGCCAACGTCGACCCGGCGACGATCCCGTGGCACGCCATCCGCTCGCTCGTGCGC
GAGACGGTCTACGGTGGCAAGGTCGACACCGAGTTTGACCAGTCGCTCCTCGACTCGTTC
GTCGAGTCGCTCTTCTCGCCTCGCGCGTACGACGTCGACTTTGCGCTCGTGCCCAAGAGC
GACGGCGACGAGGGCCTCGTCGCGCCCGACGCGACGCAGCTCGACCAGTTCCTCGAGTGG
ACGATGCAGCTGCCCGAGCAAGAGCCGCCGTCCTACCTCGCGCTCCCGCCGACCGCCGAG
CGTGTCATCGCCCTCGCCCAAGGCTCGTCCCTCCTCGCCCGACTGCTCAAGATGCGCTCG
CTCGACGACGACGACGAGACGGTCGCGGTCGACCTCAAGCAGGGCGGCTCGTCGACGCAG
CCTTCGTGGATGCGCGCTCTGCGCCAGTCGTGCACCGAGTGGCTCGAGGTGCTCCCCAAG
ACCTCGACCCGCATCGCCTCGTCGGGCACCGCCGCCCAGGACCCGCTCGCCCGCTTCTTC
GAGCGCGAGGCTTCACTCGCCGCGTCGCTCCTCCCGAGCATCCGGGCCGACCTGGCCGAC
CTCGTCAAGGTGTGCGACGGCGAGCTCAAGCAGACCAACGACCTGCGCGCCCTCCTTCTC
GACCTCGCCAAGGGGACCGTGCCCTCGTCGTGGCGCCGGTACCGGTGCCGCGACCTCCCT
GTCGGTGTCTGGATCGTCGACCTCGCCAAGCGCCTGTCGCAGCTCGCGGCCGTCGGTGCG
GCGCCCGACCTCGCCAAGGTGCCCGTCGCGCTCGGCCTCCTGTTTCACCCTCACGGCTTC
ATCACGGCGTCGCGGCAGGCCGTCGCGCACGCGACGCAGTCGTCGCTCGAGGAGCTCGAC
CTCGACGTCGCGCTCGAGGTGACCGGTCAGGACAACTCGTTCGTCGTTGAGGGTTTCGCG
CTCGTCGGCGCACAGCTGCAGGACAGCGCACTCGCCCTCAACGACGGCTCGGTCGTCCGC
CTCGGCCCGTCGTCCATCTCGTGGCGGCGCACGGCGGCCGACGCGGCGCCCTCGAGCGAC
GGCGAGACGCGCCTCTCGATCCCGTGCTTCCTCGACTCGACCCGAACCGACGTCCTGTTC
TCGGTTGAGGAGGGGAGGAGGAGGAAGGTTTCTCGACCCGTGTTTTCTGTACTCTCTGTG
CCTCTCGCAATCGCAAGGCTCGTCTCTCGTTCCTTTGTCTATGTGCGCGCTCGAGAGCGG
GAACGTGGCCCGGTGAAGCGGGACCTTCTCAAGTCAAGCGTTCAGGCCCCTCCAGCTCGC
TCGATCCAAGTTCCCTCCCTGCCTCGCACAAGCTTCATCACCTCGCCGGGACCTCTCTCC
CTCTCTCGGCCTGTGCACGCAAGTCGACAGCGGCAAGGCGTGCTCGAGGTCGAGTTGCGT
GCTCGCCCTGAGCCCTCGTTCCGAGCGTCCTCCTCCGGCGAGGCTCGTCTCCCGTCCCTG
CATCGCCCGCTAGTCGCTGTGGCCTCGCTCGCGCACTCGTACGCTGCGCTGAGAAAGGCG
TGCTCGAAGATAGCCCGGCGCCGTCCCGCCCTTGCTCGGCTCCGTTCCTTCACCTCTAGG
CAGCCTGCCCTCCAGCCTCGTCACCTTTACCGTAGCAGCAATACGACCATGGCGTTCGCC
GACGAGCTCGAGCGCAACAACGAGAAGTACGTCGCGACGTTCGGCGACAAGGGCTCCCTC
CCGCTCCCCCCGGCCAAGAAGCTCGCCATCCTGTCCTGCATGGACGCCCGCTTCGACTCC
TTTGCCGCCCTCGGGCTCCAAGAAGGCGACGCGCACCACATCCGCAACGCCGGCGGGCGG
TTCGACCCGGACGCCGTGCGCTCGCTCATCATCTCGCAGGAGCTGCTCGGCACGCGAGAG
GTCGTCGTCGTCCACCACACTGGGTGCGGCATGCTCACGTTCGAGAGGGACGACCTGCGG
GGCTTGCTCGCCGAGCGCGAGGGCCTGTCGGACGAGGCGAGGGCGCTCGCGTCCCGGATC
GAGACGCACGAGTTTGGCGACCTCGAGGAGAGCGTGCGCGAGGACGTTGCGGCGATCAGG
AGGCACCCGTTGGTGCTCGAGGGGACGCCGGTCAGTGGATGGGTGTACGAGGTCGAGACG
GGGAGGGTGAGGAGGCTCGTGTGA
>R_glutinis_G03913
ATGGGCCTGTTCAAGCGCCTCTCGCTCGCCGCCAAGGGCAGCACCAAGCCCTCGCCTTCG
CACCCCCAGCCCCCTCCCCACACCTCGGCCGCCGGCACCTCGACCTCGACCTCGTCCTCG
TCCACCTCGCCTTCCGCCGCCGCCGCGCTCGACAAGCCGACCGAGGACGCCCTGCGTGCG
CTCGCGAGGTACGACACGGTCATCGCTGTGGACGATTCCGGGTCGATGGAGCCGATGTGG
GAGACGCAGCTCATGCCCGCGTTGGCGGCCGTCGTGCGCACGGCGGTCCAGTACGACGAG
GACGGCGTCGACCTTGCCTTCTTCAACTCGCGCACTCGGCACACGAGCACGAGCGCCGAC
GACCTGCTCGACGTGTTCCGCCGGGTGCGCCCGAGGAGCACCACGCCGACGGCAGACGCC
GTCAGGAGGGTGCTCGAGCCGTACATGACCACACTCGAAGAGTGGCAGTCGACGGGCAAA
GCTGCCGGGAAGCCTCGACCGAAACCGCTCAACCTCATCATCCTCACCGACGGCGCACCC
GACAAGGGCCAGAGCCCCGAGGACGTGCTCGTCGACGCCGCGAGGCGGCTCGACAAAGGT
CGCTTCCCGCCGTTCCAGGTCGGCTGCTCGTTCGTCCAGATCGGCAACTACTCGGATGCG
GCAGAGCACCTGCGCAGCCTCGACGACGACCTCAAGCAGAAGCATGGGATCCGCGACATG
GTCGACACGACGCTGTTCGACGGCACGTGCGACGCCCAGTACCTCCTCAAGGCGCTCCTC
AGCGGCATCAACCGCTCGATCGACAAGCAGAACTGA
>R_glutinis_G06605
ATGCTGTGCACACGCCTGCCAAAGCTCTATCGCCCGAGCGTGCGGCTCCACCGCGCCCTC
CACAGCTCTGCGCCGCAGCTCGCGACGCTCGGCCTGAGGGCGGAGGACCCGGCGCGCAAG
TGGGAGCGCAGGGCCGCGCTGAGCCGCGAGGCGGTCAAGACGCTCGTCGGCGAGGGACAC
GAGGTTCTGGTCGAGCGCTGCGCCAAGCGGGCCATCCCGGCGAGCGAGTACGAGGAGGTT
GGAGCAACGCTCGTCGACAAGCTCGAGGCGTCCCGGTGCGACGTCGTCGTTGGCGTCAAG
GAGCCCGTCCCTTCCTCCCTGTCCTCGCCCACCTCCTCGACCGACAAGCCGCACGCGCAC
CTCGCCTTCTTCCACTGCCACAAAGGCCAGAGCTACAACTTCTCGCTCCTGCGCACCCTC
CTCGACTCGTCCAAGGCCGTCGGCACCTCGTTCATCGACTACGAGCTCCTCACCTCGCCC
TCGAAAGGCTCCACCGTCCGCTCCGATCCCACCATCCCGTCCGCCCCTCCTCCAGCCGCC
AAGCGCACCATCGGCTTCGGCTCCCTCGCCGGGTACAGCGGCATGGCCGACGGCCTCGCC
CAGCTCGGCACCAAGCTCCTCGCGGCCAAGGGCGTGCCGAGCCCGTTCCTGTCGCTCGTC
CGGCCGCTCCAGGCGGGTCGCGTCGAGAAGATCAAGCACGAGCTTGAGCGGGTCGGGAGG
GAGGTCGGGGAGGGCCAGATGTGCGGGATGGACGGTCCGCTCGTCGTCACGCTCTCGGGT
CGAGGAAAAGTGGGCGACGGTGCGCGCAAGGCGTTGGACGAGCTCGGCGTGCGGTGGGTC
AAGGCCGACGAGCTGTCGAGCGTGGTCAAGTCGGGCGACGTCAAGACTATCTACGCGTGT
CATCTCGAGCTGGCCGACTACCTCGTCAACCGCGACGGCAAGCCGTTCGAGCGCGAGCAC
TACCGCAAGCACCCCGACCAGTTCGAGTCCGTCTTCCACAGCAAGGTCGCGCCCTACACG
ACGGTGCTGCTCAACGGCGGCTTTTGGGCGCCGGGCTGCCCTCGCCTGCTCACGACCGCC
CAGCTCGCCGAGCTCCAGTCGCGCTCCGACAACAGCCTCATCTCGATCGTCGACGTCTCG
TGCGACTGGGAGGGCGGGCTCGAGTTCGTCAAGGCGGCAACGACGCTCGACGATCCAGTG
GTCCAGTTCGACGCCGCCGCTGACCGACTGCATCGCGATCCCACCCACCCTACCTCGACC
CAGCTCTCAAGCGTCGAGATCCTTCCTTCCGCCTTTCCGGTCGACGCGACCGAGCACTTC
TCTCGCGGCCTGCTCCCGTACGTGCGGTACCTCCTCGAGGACCCGACGCTCAAGAAGGAG
GGCGAGGACGGCAAGGAGATCCGGGACGCGCTCCGGCGAGCGACGCTCGTCGAGGGAGGC
AAGCTCACGGACCGGCACGAGTGGCTGTATCCGGTACTGGAGGAGGCCAAGAGCTCGTCG
AGGAGGAAGAAGGCGGTCGTGCTCGGCGCCGGGCTCGTCGCAGGACCTGCAGTGCGCACG
CTCGCCGCGATGGGCAACCTCGACGTCGTCGTCGCGAGCAACGACCTTCCAGCCGCTCAA
GCCCTCGCGTCCGACTACGTCAACGTCGGGTCGGTCCACCTCGACGCGTCGGACAAGGCG
GCGCTGTCGGACCTGGTCGCAAGCGCAGACGTCGTCCTGAGCCTTCTACCTGCACCTCTG
CACGTCGACGTCGCCAAGCTCTGCATCCAGCACGGCGCCTCGCTCGTCACCGCCTCGTAC
ACGTCGCCTCAGATGGCGCAGCTCAACGACGAGGCGCAGAAGGCGGGCGTCGTCCTCCTC
AACGAGCTCGGGCTCGACCCGGGCATCGACCACGTGACGGCGATGCGGCTCATCGAGGAG
GCTCGCTCAACCGGCAACAAGATCTCGTCCTTCGTCTCGTTCTGCGGCGGCCTGCCGAGC
CCCGAGCTCAGTAACGGTCCTCTCGGCTACAAGTTCTCGTGGTCGCCCCGAGGCGTCCTC
ACCGCCGCCCTCAACTCGGCCACTTTCCGCCTCGCCGGCCGCGACGTCGCCATTCCCTCC
GACAAGCTCCTCTCTCATAACTTCCCTCACGTCCCCCTCCTGCGCGGTTTCGCCTTCGAG
GGCGTCGCCAACCGCGACTCGCTCGCCTACCTTCCCGAGTACGGCTTGCCGTCCGACCTC
CCGACCATCCTGCGCGGCACCCTGCGGTACCCGGGCTTCGCGCGCGTCGTGCGCTGTTTC
CGCACGCTCGGGCTCCTGAGCCTCGAGCCGCTCGAGGCGCCGATCGACCGGTGGGACCAG
CTCGTCGACGCCTGCGCGAGGCGGCTCGGCGTCGAGCACACGGGCGAGCGTGCGGTCGAG
GCGGTATTGGCGGACGAGCGCGACGAGCTCGTCGCAGAGACGGTCCAGGTCCTCTCCGAG
CTCGCCCTCCTCCCGACCTCTCACGCCCTCGCCGATCTTCCCACCCTCCCTACCTCTCCT
CTCGCTCCACTCGACTACCTCTCCGTCCTCCTCGCGCACCAGCTTCGCTACCACCCGGGC
GAGCGAGACGCCGTCGTCCTGCACCACGAGGTGACGACGCGCTCGACCGACGGCCAGGCC
GAGCTCTTTACGTCGACGCTTGTGCAGTACGGCGACGACAAGGCGTCGGCGATGGCGACG
ACCGTCGGCGTGCCTATCGCGCTCGGCGCCTTGCTCTTCCTCGACGGCAAGATCGCGCAG
CGAGGCCTCGTCTCGCCGTCGAGCGAAGAGGTCTGGCGCCCTCTGCTCGCCTCGTTCGAG
GACGCCGGCCTGTGCCCGGTCGAGCCCGCTCTCCGCCACGAGTATTCCACCTACGACATG
CCCCGCCGGGCCATCCCTCTCGCCGCCGCCGGCACCCTCGCCCTCTTCGCCCGCCCGCTC
CGAGCCCATCTCGACACGTTTATCCAGCACGAGGGCGCATCCTCCTGGCTCGTCGGCGCC
ATCGTCGCCCTCGTTGGGCTGTCGGCCTTCGCCGCCGAGGTCCTCGTCGCGTGCCAGTTC
GCCTGGAACTGCTTCATCAAGCCGCTCGGCAAGAACGCGACGCAGGAGGGCAGGCTCAAC
CGGTTCTACGAGGGTCAAGCTGCAATCTACGACAAGACCCGCTCGAGGCTCCTCCAGGGT
CGGACGACGATGCTCAAGCTCTCGGCCGCGCACCTCCGCGAGCAGCGTCGCCGCGAGCCG
AACAAGGGCCTAGTCTGGCTCGACATCGGCGGTGGTACCGGCTGGAACGTCGAGGAGATG
AACAAGTACTTCCCGATCAGCTCGTTCGACGCCGTCTACGTCCTCGACCTGTGTGGGCCC
TTGCTCGAGGTGGCGCGCAAGCGTTTTGCGGCGCGCGGCTTTACCAACGTCCACGTGCTC
CTCCAGGACGCGACGCACTTTGTCCTGCCGCCGTGGGACGAGTCGGGACTCGACAGCGAG
ACGGGCGGCCTCGACTACGTGACCATGTCGTACAGCCTGAGCATGATGCCCGACTACCAC
ACCCTCCTCGACCGCATCGACCGCTTCCTGAACCCGTCCGGCCTTCTCGCCGTCGCCGAC
TTCTACGTCTCGGCCCGAGAGCCTACCTCGGTCGCAGGCGTCATCGGCGATGTCGGCTCT
CGACAGTGCTCGTACTGGACCCGCACGTTCTGGCTCAACTGGTTCGCGTTCGACCATGTC
GACCTGCACCCGTCTCGGCGTCACTATCTGGAGCACCGCTTCGCGACGATCAAGAGCTTC
AACGGTCGCAACGCATTCATCCCCTCCGTCACAAGCATCCCGTACTACGTCTCACTGCAC
ACGTCGCGCCGCATCGACACGTCCAAGGCGAACCAGGCGTACGAGGTTGACGCCGGCAAC
CTCATCTCGGCCTCGCCCTCGCCCCTCCTCATGCCCACCCTCGACCGCCGGCAAAGCAAC
GACATCCCGGACCTCGCTCTCGGCGTGAGCGCCGCCCTGTCTCGCTCGCGCTCGACCAGC
TCGGTCAAGAAGCTCAAGCGGTCCTTGTCGTCGTCGTCGAGCGAGCAGAGCGACAGCTGC
CGCATCGACATCGCGCCCGAGGTCCAGCTCTCGTCGTTCCACTTCGCGTTTCGCCATCAT
CGCGTCCCGTACGTCGCCGACGTCGTGCACCGCGAGTTCCGGTCGTGGATCTACTCGTTC
GCGTGGGAAGATCCTCGTGTCGACGTCGAGCACATCAAGCTCGGCAAGGAGGACGAGGTC
CTGTGCATCACGTCCGGCGGCGAGAACGCCATGCACTACGCCATCGACGCTGCACCACGC
CGCATCCACAGCTGCGACCTCAACCCGTCGCAGGGCCACCTCCTCGAGCTCAAGCTCGCC
GGCATCATGGCGCTCGACTACGACGACTACTGGATGATGTGGGGCGAGGGTCGGCACCCG
AGGTTTCGCGAGCTCCTCGACACCAAGCTCTCGCCCTTCCTCACCTCGCACGCCTACCAG
TTCTGGCGCCAGAACGACAACGTCTTCGACAACAACTTCTACTACCGCGGCTACTCGGGT
CACGCCCTGCGCCTCGCCAAGTGGGCCCTCTGGCTCGCTGGTGTGCACGCCTCGACCGCC
AAGATGTGTGCCACGATCGACCTCGACGAGCAGCGCCGGCTGTGGAACAACAAGATCCGC
CCCGTCCTGCTCTCGTCGACCCTCACCAAGCTATTTTTCTCGAACCCTCTCTTCCTGTGG
AACGCGCTCGGCGTCCCGATGAACCAGGCGAGGACCTTCCTCGCCGAGACGACCGTCGCC
CAGTTTGCCGCCGACACGTTCGACCCGGTCGCCCTCAACACGTCGATCGCGACCGACAAC
TACTTCTACCAACTGTGCCTCCAGGGCAGGTACACCAAGAGCTCCTGCGGCTTCGACAAG
CTCAAGAAGGACAATGCGGCGGCGCTCGACTGCATGAGGATTCACACCGACTCGATCGCC
AACGTCATGCGTCGTCTCGGCAGCAATTCGCTCACGGTTGCCATCATCATGGACCTGCAG
GACTGGTTCCCGAACACGGTCGACGCCCCTCCCTACTCGCCCTCGGACAAGCCCTGCGAC
CTCACCGCGACGATCCGCACCCTCCACATGGCGCTCAAGCCCCACGGCCGCGTCTTCTTC
CGGTCGGCCGCCCAGGTGCCGTGGTACCTCGAGCTCTATCGCCGCGAGGGCTTCAAGGTC
GAGTGCATCCACAAGCGCGAGATCGGCGGTAAGGAGCCGATCGACCTCGTAAATATGTAT
GCGTCCTTCTACAAGTGCACGAAGCTCTAG
>R_glutinis_G02931
ATGAGGACGAGGGACGAGAGGGAGCGAGCCCCCTCTCACCCTCTCTCGGACACTCTGTGC
AAGCACGACAGCCTCACCATGTCGTCTTCCCTCTCCGACCTCGACTTCCTCAACCAAGCC
CTCGATCAACCTCGCCAACCCAACGGGCAGCCTCCTGCGACCGCTCAGCCTACTCAGGCA
CCCTCCGCACCTGCACTGAGCGACGCGCCACCTCGACCCGACGCGCCGTCAGCCTCGTCC
TCCCCCACCTCCGACGCCAACGTCCCTCCTCACCTCGCCTCGCTCCTCGCCACCCTCTCG
TCCACCTCTGCCTCGGCCACCTCGATCCTCGCCTCGTCCTCGCTCCCGGACGCCGACCCA
GACGCCGCCGACGACCTCGACGAGCGAGCCCTCGAGCAGCTCCTCGCCAAACTCGACCAA
GCAGAGGGCGCCGCCGACGACCTCGAGGGCCGCCTCGACGGCCTCCTGTCCAACCTCGAC
TCGATGCTCGGCGCACTCGGAGCGCTCGAGCCGCAAGAGCGCGACAGCGAGGGCAGCGAC
GAGGCGCAGCAGGTCGTCGAAGGTGGCGAGGTCGACAAGGCGCGGGACTGA
>R_glutinis_G01718
ATGGGCGAGTACCTCAAGGACGTCCCCGAGTTCATCGAGCTCGACCTCGGAGAGTCGCTC
ATCTCGCGCACAGAGTCGCTCGCTTCGTTCCGCGAGTTGGGTCCGCCTGACCTGTGTCAC
GTCATCAAGACGACGGGCAAGGCCGGCCAGAAGGATGTCGGCTCGTACCACTACGTCTCG
GGCGTCGACGCCTCCTCCTCGGCATCCCTCGCCGCCTACCTCAACTCGCTCACGTATACG
GTCGAGGAGACGGCCTCGTGGTTCTTCGGTTCGACCTCGGCAAAGTCGCCCTGGCGCATT
CGCGGCGGCGCCTTCTGCTCGTTCAACGCCTTTTCTCGAGTCGACGTCCGTGTCGAGGTC
AAGATCCCGGGCGGCGTCGAGGCCTACGTGATCGACGTGCGCGGCGAGCGACACGAGGCG
ACGCCCCAGATGTGGCAGGAGGTCTACCTGTCGGCGATCCTGCGCGCCATCCTGTACGCC
GACGACGCCAACTACCGCCTCGCCGGCTTCCGCAAGCTCGACCCGATCGCGTCGCTCGAC
GCTGAGCTCAAGTTCGTCGCCGCAGCAGAAGCAGCTTTCTTCAAAGGCTGGCAGCTCGGC
TCGGAACCCGAGATCCAGGTCGCGACGGTCGTGTCCAATCACCTCACGAGCGGCCTCATG
AAGTACTTCGGCGACTCGTTCCGGTTCGGGCCCGCCGTCAACCTGTTCGAGAAGCTCGTC
GTCAAGGAGGGCGAGGTCGCGTGCTTGCTCGCGCAGAGCTACCTCGGCATGAACGAGGAG
GTCAAGGCGGTCCGGGTCCTCCAGTCGGCGATTCAGAACCACCCGCAGTCGTACTCGCTC
CTGCACGTCCAGTGCGACTTTCTGCGGTCCAAGGGCAAGACCGAGTGGGCGCTCAAGTTG
GCCAAGCAGGCCGTCAACTGCGCGCCGAGCGAGTTCGTCACGTGGGCCAAGCTGACCGAC
GTCAACATGGAGCTCGGCCGGTTCAGCGACGCCCTCTTGACGCTCAACTCGTGCCCGATG
TTCACCTACTCGGAGCGCGACCAGCACCGCATGCCGACGCCGGCCAAGTCGCACCTGCCC
GTCAAGGACTTTATCGCCGCGTCGGGCATCCTCGACGACGACGCCGCCGCGGGCACCAAC
GATGCCGACGTCGCCCTCCTGCGCCTCCCCGCCCCGAGCCTGCGCGGCACGTTCGCCAAG
GCGTACGTGCTCCTCGCCAAGCTCGTCAGCGTCATCGGGTGGGACGAGCTCCTCAAGTGC
CGGAGCCAGGTCTTCGTCATGGAGGAGGAGTACCGCATGCACCGCGCCGTCGACCCGGTT
CCCGAGTCGCCCCTCGCGTCGGCGGTCAACGGCGGCGGCGGCGCAGGAGCGCACGGCGAC
GGGCCCGGCGCCGACGACGACGCCGAGGGCTTTGGCCCGCTCGCGATCGCGACCGACGAC
GAGGGCAGCGAGGCGGCGTCGATTAAGGGCGACGAGTCGAGTGCGGTGGCACGAGCGGGA
CGAGGCGACGCGTCGTCGGCGCCGAGCGGCGTGCCGACGATCGCCGTCAACGGGCGGACC
GAGGACGGGCGGGACCTCGACGAGGAGGAGCGCGCGCGGTCGACGAGCCCGGGCGAGATC
CCGACCATCAAGGTGTCGACCGAGTCGGACGGCGAGCGCGAGCGCGACGAGCTGCGCCGG
TTCGAGGAGAGCGAGGCGGGGCGGCGCGCGAGGGACAAGGTGGCGCAGCCGGGCGCGGCA
AAGGTGCCGGCCGCCATCGCCGAGGACAAGGAGGACGGCGCCGCCGAGGACGAGTCGGCC
AAGGGCGACGTCGACGGGGACAAGGAGGACAAGGACGGCGCGGCAGGGTTCCAGAACAAG
CGGCTGTGCGAGCGGTGGCTCGACAACCTCTTCATGGTCCTGTACGAGGACCTGCGCGTG
TACACGATCTGGCGGGCCGAGGTCGCTCACTTCAAGGCGCAGCACTTGCCGTACCGCAAG
ACGGGCACCGAGTGGGAGATCCTCGGCGAGCTCGCGCAGCGGCTGCACCACAAGGAGGAG
GCCAAGGACGCGTTCCAGCGTGCGCTCGACGCCAAGTTCTCGGCAAAGGCGTGGCTCAAG
CTGCTCGAGTTCTACGCCGACGAGGGCGACGTGCAGCGGGCGCTCAACGCCGCCATCCGC
CTCAGCGTGTACCAGCACCGGTGGTACATGGAGGCGGCGTACCCGACCGCCGTCGCGCAC
CAGCTCTTCAAGCTCATCCGCCGCGACGGCCTCGCCAAGATCTCGTACTCGCTCGTCTCG
ATGAACGTCCCGCAGGCCATCCTCAAGAAGGTCGCTCAGCCCTACTTCCAGTACGCGCAG
ACGTTCCGGGTCGACGGGTCCGACTTCTGA
>R_glutinis_G02706
ATGTCGGCACAACACGGCGTCGCCCCGCCGGCGGCGGCAGGTTCGGCCTCGCGCCCGCAG
CGCCCGGCCCCTAGCGCGCCGCAGGCGCAGCAGCAGCAGCAGCAGAGGAGGGAGGGCGGC
CGCACGACGGGAGGAGCAGGGGAGCCGCAGCAGAGGAGGCATGCGCGAGAGGAGCCCGCC
ATGGTCGGGCCGTGGAGGATCGGGAGGACTGTCGGCGAGGGCTCGTCCGGCCGCGTCAAG
CTCGCCAAGCACAAGGCGACGGGTCAGTACGCCGCCGTCAAGATCGTGCCCAAGCCGCGC
CGCCAGAACCAGGAGAAGGCCGACAAGATGCTCCTCGGGATCGAGCGCGAGATCGTCATC
ATGAAGCTCATCGAGCACCCGAACGTCCTGCGCCTCCTCGACGTGTGGGAGACGGGCTCC
GAGCTGTACCTCATCATGGAGTACGTCGAGGGCGGCGAGCTGTTCGACTACCTCGTGCGC
AAGAAGCGCCTGCACGCCGACGAGGCGCGCCACTACTTCCAGCAGATCATCTCGGGCGTC
GACTACTGCCACCGGTTCAACATCTGCCACCGCGACCTCAAGCCCGAGAACCTCTTGCTC
GACTCGGAGAAGAACATCAAGATCGCCGACTTTGGCATGGCCGCCCTCGAGCGCGAGGGC
AAGCTCCTCGAGACGAGCTGCGGCAGCCCGCACTACGCCAGCCCCGAGATCGTCGCCGGT
TCGACCTACCACGGCTCGTCGTCCGACATCTGGTCGTGCGGCATCATCCTGTACGCGCTC
CTCACGGGCGTCCTCCCGTTCGACCACAGCGACATCCGCACCCTGCTCGCCCTCGTCAAG
CGCGGCGAGTACTACATGCCGCCCGAGCTCCCGACCGACGCCCAGGACCTCCTCCGCCGC
ATGCTCGTCGTCGACCCCGAGCGCCGCATCAAGATGGAGGACATTCGCGCCCACCCGTGG
GTGACGCGGCAGCCGGCGCGCCTCATCTACGGCCACGAGCCGCCGCCGCCGCCCGACGTG
CGCCAGATTGCGCGCCCGGTCGGCAACCGCGACGAGATCGACCCCGAGATCCTGAGCAAC
CTCAAGACGCTGTGGCAGGGCGCCGACGAGACCGAGATCGTCCAGGAGCTCCTCTCGCCC
AACAAAACGTGGGAGAAGGTCTTCTACTGCCTCCTGTACCGCTACCGCACGCGCAACCTC
GAGAACTTCAACATGGAGGACGAGGAAATTCGCAAGCCTCGCAGGACGGCCGAGAAGCGC
CAGCACGTCGTCAACGCCGGTGCCGTCGCGTCCCGCACCCGCCGCTCGCGCACGTCCATC
TCCAACATCGCCGCTGTCGCAGCGCCGTCGGCGAGCAAGCGCGCCAAGGCCAGCTCGCCG
CCCCCTCCTGCCGTCACTCGCCCTGCGCCTCCCGTCCCGACCAACTCGGCGCGCAGCACG
GCGACCGTCACGACCGCCTCGGCGCCCGTCGCGAGCGGCTCGTCGTCGACGCCGGCGGGC
TCGCCTGCGCCTCGCGGACCTCGCCCGTTGCCGAGTGCACCCGGCCGAGACGTCGCCGGC
ACGCCCGTCGCCGCCGCAAGGGTGCCGGCGATCCAGCTGCAGGAGGCGACGCCGGACCAC
TCGGGCCTCGGGCTCGTCGCGCCGGGCAGCGCTCCGGCAGGGCACCGGCACTCGGGCTCC
GAGTGGGAGAGCGCCCCGCCGTCGCCGTCGCCCAACGCCGTCGCATCGTTCGCGTCGGCC
GCCGACGACAGCGGCGCATCGTCGTCGTCGCCGCGCTCGTCCGGCGGCGCGCCCGTCCTC
CCGATCCACATCCCGCAGACGGGCGACGCCGCCATGCAGCAATTCTTCCACGACATTGTC
GGCCAGCTGCACACGATCTCGCTGCGCAACTCGCTCCCGCCGACCCCGTCGGCGTCGCCG
GCGGGCACCTACATCTCGAGCTTCCTCGACGGCGGCAGCGCCTCGGTCGTCTCGACGGCA
TCAACTACGCCCGCCATGCCTGCGTCGTCGGGCGGCGGCGGCAACGGCGGCGGCGGCGAG
GGCGACAACTCGCGGTTCGAGGACGCCGAGGACGACGAGAGCGACGTCGGCATGGCCTTC
ACGTCCGAGTACGGCATGGCCTCGAGCGGCCTCGACCTGTTCCGCACGGGCACGCCCGTG
TCGTCGGTCGGCTCGAGCTACCGCGCCGGCAGCCCCGTCCTGTCGGTCGGCGGCGCCTCG
TCGTCGCACCGCCGCTCGGCCGACGTGACGTCGATCGGCGCGTCGGGCACGGCACCTCTC
GCTCGGCCGCGCATCAGCGTCCGGGCCTCGTCGCGCGAGAACGGCGGCGGCGGTGCGGCG
GGCATGGGCAACACGAGCCCGCAGCGCCCGCAGTCGCGCCAGACGGCGTCGTACGCAAGC
TACGCGACGACGAGCACGAGCGCCGACAAGGAGAACAACCATGCGCGCTTCTCGGCGTCG
AGCGCCGGCAACGGCGGCGGCGCCGCGACCAACGCCGGGCTCGGCCTGTCGTACCCTCGA
GGCGTCGGCGCACCTCCGCCTCTCGCGCCTCGGCCGGGCCAGGGCGGCAAGCCCGTCCTC
GGCAAGGAGCAGCAGCAGCGTCCGGCGCTCATGGCCCGCAACGACGGCGCGAGCGCGAGG
CCCGACACGATCTTTGGCGACTACGAGATGGTCGAGCGGCCGAGCCTCGACGAGCAGATG
ATCGCCGACATGATGCAGCCTCGCCTCAAGAAGAAGAAGCCCACGGTCTCGTTCGCGCCG
ATCCCGTCGTCTCGTCCGGGCGCTAACGACCCGACGAGCCCGAAGCAGAGCTGGTTCGCC
GGCCTCTTCAACTGGAAGTCGCTCAGCTACACGCTCATGTCGACCGACTATGCGCACCCG
ACGAGGCTCGAGTGCAAGCGCTTGCTCGAGTCGATCGGCGTCTCGGTCGTCGTCCAAAAC
TCGGAGGGCATGGCTCTGCTCAAGTGCCGCATCACCGAGCGCCGAGAGTCGTCCTCGGTC
GGCCCCGCCAAGTCGGCCAAGTTCCGGGTCGAGTTCAGCTCGCACACTGGGTCGACGTCG
TCGTCGCCCCAGCTCGGCAGCCAGTCGCCCAACCCGTCGTCGTCGACGCCGTCGGCGAGT
GCGCACGAGCTGCGCCAGCAGTACCCGACCGTCGTCACGCTCGTCATGGAGAAGGGCGCG
CACTCGACGTTCAAGGCGACGTACAACCGCCTGCGGCATCGGTGGGTGCTCGACGACCCG
CGGTCGCAGGGCAGCAACGCGCTCGTCAACGCTGTGCGGCTCATCCCGAGCCCGATGCCG
TCGCCGCACCTCGGCGGGCCCAGGTCGCCCATGCTCGCCTGA
>R_glutinis_G06750
ATGAGCTACACGAGTACAGGTTCTCGCGCTCTGCCGCCTGGCTGGATCGCCGACGTCGAC
CCTCGAACCGGCGTCTTGTTCTACGTCGACACGAACGCGCCGAATCCGTCTGCAGTTTGG
GAGGACCCTCGCCCCTCGTACTACGCCTCGTCCCCGGCCGGCTCGAGCAGCACCGCCTCG
AGGTCGTTCGCCCCGCCGCCGCCCGTCCCTCAGTCGAGCCACCCTCATCGCCCCGCCTTC
TCGCCGACGCCGACACCTTCTGAATACTCGCCCGCCTACGTCAGCGCGCCCTCGCCCTCG
CCGAGCTTCGCGCCGCACGCACCGCCGCAGCCGCACGCGCAGCAGGGAGGGTTCGCCGGT
GGCGGCGCCGCAGGAGCTCGACGTGGCGAGGCGGCGTCGTACTATTCGGGCGAGGTCGCC
ATCCCGCCGACGACGAGCAACGGCATACCCGGCGGCGGCGGCGGGGCGCAGCAGCAAGGG
CAGGACCGCGGCGGCTTGTCGTCGTTGCTCGGCGGCGCAGGGGGGATGGGCGCAGGCGCG
ATCGCGTACAAGCTGTTCGACGCCGTGAAGAAGAAGAGCTCGACGTCGGGATCGGGCTCG
GGGTTTGGCGGGGGAGGAGGAGGCGGCGGGCTGGGCGGGCTGTTCGGCGGGTCGGGGCAA
GGCGGAGGAGGGCATGGCGGGTCGAGCGGCGGCTCGCCGTACGGGCCACCCTCGACAGGA
GGGTATGAAGGGTATCAGAGCTCGAGCAGAAGGTCGTAG
>R_glutinis_G06061
ATGTCTGCTGTCAAGGTCTACGGTTTCGAGGGCAACCCCCGCACCCGCGCTGCGCTCGTC
GTCGCCAAGTACGAGGGCGTCGACGTCGAGTGGGTCAAGGTCAACCCGTTCGCTGAGGGC
GGTGTCGGTGCCGAGTACACCGCCAAGTTCCCGCTTGGTCTCGTCCCGGCGCTCGAGAAG
GGCGACTACAAGCTCACCGAGGCGCTCGCCATCGCGTCCTACCTCGCCCAGGACAACAAG
TCGGGCGTTCTCGGTGCCTCGAAGGAGGACGCCGCCGACGCGCTCCGCTGGGCCTCGTGG
GCCAACGCCGACCTCCTCCCGTCGCTCGCCGCCTGGTTCCGCCCCCTGACCGGCGCCGCG
CCGTACCAGAAGCCCGCCGTCGAGGCCGCCAAGGCCAAGGCCGTCAAGCACCTCGAGTAC
CTCGAGAAGGTCCTCAAGTCGCGCACCTTCCTCGTCGGCGAGCGCGTCACCCTCGCCGAC
ATCTTCGTCGCGTCGGTCCTCTTCCGCGGCTTCGAGAACGTCCTCGACGCCGAGTGGCGC
AAGGTCAACGTCAACATCGTGCGCTACTGGCAGACCGTCATCCACCAGCAGCCGTTCTTC
GAGGTCCTCGGCAAGGTCGAGCCGACCCCGGTCGAGACGGCCGTCGTCTACACGCCGCCC
AAGAAGGAGGCCAAGCCCAAGGCTGACGCCCCGGCTGCCGCCCCGAAGAAGGAGGCCAAG
CCGGCCGCCAAGGAGGAGGAGGACGAGGAGCCGGCGGCCGAGGCCCCCAAGGCCAAGCAC
CCGTGCGAGGCCCTCGGCAAGCCCGCGTCGTTCCCGCTCGACGAGTGGAAGCGCCAGTAC
TCGAACCTCGAGACGGCCGACGCCCTCAAGTGGCTCGACAGCCAGTACCCGGCCTTCACC
CAGGACTACTCGCTCTGGAAGGTGTCGTACAAGTACAACGACGAGCTCACCCAGGTCTTC
ATGTCGTCCAACCTCGTCGGCGGTCTCCACGCTCGCCTCGAGGCGTCGCGCAAGTACCTG
TTCGGCTCGATGGGCGTCTACGGCAAGGCCAACGACTCGCTCATCACCGGTGTCTACCTG
CTTCGCGGCTCGGACGCCAACGCCATCTTCGAGGTCGCGCCGGACGCCGAGTCGTACTCG
TTCGAGCCGCTCGACTGGGTCAAGGACCGGGAGTTCATCACTGGCGCCTGGACCTGGGAG
CACACCGTCGACGGCAAGGAGTACGCCGACGGCAAGGTCTTCAAGTAA
>R_glutinis_G02901
ATGTCGGGCCTCCTCAGCTCGATCGCAGGCGCATTCCGCTCGCCTGCACCTCGCCAACCT
CGCTACATCAACACCGAGGACGCGGTCGCCATCGACGGCTGGCTCATGGGCGGCGTCGAC
AAGGGTGCCTTCTCGCTCGACCAGCTCATGGAGCTCGCGGGCCTGTCGGTCGCCCAGGCC
GTCGCCCAGCTGTACCCGCTCGGTCCGAGGCTCGACAAGGACGCCAACGGCGTCAAGCGC
AAGCGCGACAACGAGCGCGTCCTCGTCTGCTGCGGGCCGGGCAACCAAGGCGGTGACGGG
CTCGTCGCGGCAAGGCACCTCTTCCACATGGGCTACGCTCCGAGCGTCTTCTACCCGAAG
GAGTCCAAGGGCGAGATCTTTCCCCGCCTCAAGAAGCAGTGCGAGAACCTCGGCCTGCCC
CTGATCGCGCCGCCGAGCTCGGGCTCGTCGTCGTTCCCGATGGCGGCCGACGCCCAGGAC
GTCGCCTTCCGCCGCGCTCTGGACAACACGGACGTCATCCTCGACTGCCTCTTCGGCTTC
TCGTTCAAGCCGCCCGCGCGCGCACCCTTCATCACGGCCCTCGACGAGTTCAAGAAGACG
TCCAAGCCGATCCTGTCGGTCGACATCCCGAGCGGGTGGGACGTCGACTCGGGCAACGCC
GACGGGAGCGGGTTCACCCCAGGTGCGTGCGCTGAGGAGGCTCTGCCTGGCTCGCCGCCG
ACCGAGCAGCGAGTGCTGAAGCTACGGGCGCTCGTTCTCGCACGCAGATGCGCTCCTGTC
GCTCACGGCGCCCAAGAAGGGCGTGCGCGCGTTCGTCGAGAGCGGCGGCAAGCACTTCCT
CGGCGGTCGCTTCGTTCCCGACGCCGTCGCGAACGAGTTCAAGCTCGACCTGCCCGAGTA
CCCGGCCAACGGGAGCCAGGTCGTCGACATCACGTGGCGCAGGGAGTAGTGGGGAGCGAG
GACGCAATGTACGACTCGATGCGCGGCGAACGCGGCGGGCGACGAGCCCGCCGCCGCCCC
TCGCCTCCCTCGGCTCGCCCATCTCTCCCCGTTCCTCCGCCGAGCCGCCCGGCGTCGACC
TCGTCCCGCGTCGCCGCCTGGACCAGCGCCGTCCTGCCCCGCTCCCGCGCACCGCCAACC
GCCTCGATCCCGACCTCGGGCGGCTCGTCGGCCAGGGTCCGCCTCGAGGACCCTCTCGCG
CTCCTCAAGGACGAACTCGGCTCGCTGCGGCACAACATCACGAGCCTGCTCGGCAGCAAG
CACCCGGCGCTCGACACGATCGCCAAGTACTACTTTCAGGCCGAGGGCAAGCACGTGCGG
CCCATGGTCGTCCTCCTCATGAGCCAGGCGACCAACGGCTTGAGCCCGCGGTGGACCGAC
GTCGAGCTGCGCGAGCGGGGCCGCGAGCAGGACCGTCGCGAGGGCAAGGGCCGGGGCGTC
GACGAGCCGCTCGAGCAGGAGGACGTCCTCAACGACGACAACCCGAGCATGATGCAGCGC
GCAAAGGACCTCCTCTCGAACCCGCTCTCGATCCTCTCCTCCTCCCCTTCCACATCCGCC
TCGTCCCCCTCGTCCTCCTCCGCCGACTCGTCCCTCAACCTCCTCCCGACCCAGCGACGA
CTCGCCGAGATCACCGAGCTCATCCACGTCGCGTCGCTCCTGCACGACGATGTCATCGAC
CTCGCCGAGACGCGGCGCAGCGCCCCGTCGGCCCCGTCCCTGTTCGGCAACAAGCTGTCG
ATCCTCGCCGGCGACTTCCTCCTCGCGCGCGCGTCGCTCGCCCTGAGCCGCCTCGGGAGC
AACGAGGTCGTCGAGCTCGTCGCGTCGGTCCTCGCCAACCTCGTCGAGGGCGAGGTCATG
CAGATGAAGGGCAACATGCCCAACCGCTCGACGCCGACCTCGCCCCGGACGGCGTCGTCG
TCGCTCGCCGCGACCGACCCGAGCGCCGTCGCGGCCGCGTCTCTGAGCGGCAACGGGCCG
ACGCCGGCCATCTTTGAGCACTACATGCGCAAGACGTACCTCAAGACGGCGAGTCTGATC
GCCAAGAGCGCGAGGGCAACGACGGTCCTCGGCGGGTGCGGCGCGCTCCAGGGGTGGAAG
GAGGGCGAGCGGGTCAAGGACGCGGCGTACGAGTACGGGCGCAACCTCGGCATGGCGTTC
CAGCTCATCGACGACATGCTCGACTTTACGGCCTCGGCCGCCGAGCTCGGCAAGCCCGGC
GGCGGCGCCGACCTCAAGCTCGGCCTCGCGACGGCACCGGCCCTGTACGCGTGGGACGAG
TTCCCCGAGCTGGGAGAGCTCATCGAGCGCAAGTTTGAGCGCGAGGGCGACGTCGAGCGG
GCAAAAGACCTCATCTTGCGCTCGTCGGGCGCGACGCGCACGTTCGACCTCGCGGCGGCG
CACAGCCAGGCGGCGATCGAGGCGCTGCACCGCCTCCCCGAGTCGGACGCGCGCGACGCG
CTCGAGAAGATTGCGAGCGACGTGTTGACGAGGAAGAAGTGA
>R_glutinis_G05559
ATGACCGCACCTCGCTCGGTCGCCGTCGTCGGCGGCGGCATCATCGGGTCCTCGACCGCC
TTCTTCCTCGCACGCCTCGCAAAGCACAAGGGAATCAACGTCGACATCACCCTCGTCGAG
GGCAGCGCGGTTGCCGCGGGTGCGAGTGGCAAGGCGGGAGGTCTCCTCGCCCTCGACTGG
CACGGCCCCGCCACCGCCTCGCTCGCCGCCCTGTCGTACAAGCTCCACGCCGACCTCGCC
AATGAGTTCGACGGTGCGACCAAGTACGGCTACCGCCAGCTCGACACGCTATCCGTCTCG
GCCGACTTTAACGCCGCAAGCGGCAAGGCGGCCCGTCAGAAGCGCCTCAAGGGCGCAGAC
CTGTTCCCGTGGCTCGACCACGACCTCGTCACCTCGTCCGACATCCTCGGCAGCAAGGAC
ACGACGGCGCAGGTCCACCCGGAGCAGTTCACTCGCCACCTCGTCTCGGAGGCCCAAGCG
CTCGGCGTTCGCCTCGTGTACGGCACCGCGACGGCCCTCTCGCGCACCTCGTCCGGCGCC
TACACGCTCGCGCTCGACCCGCTCGACGAGGGCAGCGTGCCGGCCCCCTCGGCGCCCAAC
AGCAACACGCCCGTCGCCGTGCGCGCCTCGGCTCCATGCCCGCCCTCGCTCGACAACCTC
GACCAAGTCGTCGTCGCCGCCGGGCCCTGGACGGGCAAGCTCCTGTCGACGCTCGGGCTC
GCAACCAAGGGGGGCAGGGCGGCCGACATCGAGGGCAGCAGGGCGCACTCGGTCGTGCTC
CGGACGGCCGAGGGGCGCGATTTGCCCGCACAGGCGCTGTTCACGAGCATCAAGGAGAAG
AGCGGGCACGCCGAGCCCGAGATTTACAACCGCCCTGATGGCACCGCCTACGCCTGCGGC
CCGACCGACTCGTCCCCGCTCCCCTCACACGCCTCGTCCGTCGCCGTCGACAAGTCGGCC
ATCGCGCGCCTCGTCGCCCAGACGGCGCAGCTCTCGCCGTCGCACCTCAGCAAAGAGGCC
GGCGTCACGGTCGAGCGCGAGCAGGCGTGCTACCTCCCTGTCGGGAGCGGGGACCCGGTG
CTCGGGCGGATCGAGGGCGAGGGCGACAGGGGGGTGTACGTCGCGGCGGGGCACAGCTGC
TGGGGCATCTGCAACGGTCCCGGCACGGGTCAGGTCATGGCTGAGCTCCTTCTCGACGGC
AAGGCGTCGAGTGCCGACATCCGGCGCCTCGGGCCGTGA
>R_glutinis_G04723
ATGGGCTTGCTCCTCGAGAACGCCCTTTCGGAAGAACTGCCCGACCACCCGCAGCCCTCG
TCGTCCTCGACCGCGGCGAGCACTGGCCCTCGCTCCAGCTCTCGCTCATCGCCACCACCA
CCACCACCACCGACGACTGCCACCGACACCGACAAGATGCTCGCCGCTTCCATCGGCGCA
CTCTTGACCTCCCTCACCATGACCCCGTTCGACGTCGTAAAGACTCGCCTCCAGACCCAA
GCACCCCCGAGACCGAGCCCGCACTCGTCCCTCCCGCGCGCGACCGCCACCACCTCGCCC
TGGCCCCCTCCCATCCCGAGCACCTCGTCGGCTCCTCCTCCTCCTCCCTCCTCTCAGCCC
GCCGTGTGCTGCAACTCGCAGGCCTACTTCAACGCCAACGCCTCGACTCACTCCAACCCG
GCTCGCGACCTCTTGTGCCGCTTCGACCCGCGCACCGCCCGCGCCGCCCTCCCCGCCGCA
GGAGCCCACCTCCACCACCTCCACGCCGCTCCGCAACTCGCCGTCGCAGGCGCAGACGGC
GCAGCAGCAGCGTGGTGCCTGTACCCGGCCGCCGCCTCGTCGACCGCCACCGCCGGCGCC
GCACCGACCGCCTCGGCATCCCGCACCCTCTTCCCCTCATCCCACTCGACCTCGCCCTCC
CTGGCCTCGTCGGCCCATGCCGCCCGACCTCCTCCACCGCACCACCACCAGCGGCACCTG
ACGGGCTTCCTCGACGCCCTGACCCACATCCTGCGCGCCGAGGGCCCCGCCGCCCTGTGG
CGCGGCACGGCCCCGGCCCTCGCCATGTCGGTCCCGGGCCAGGTCGGCTACATGGTCGGC
TACGACGCCCTGCGCCGCACCGCCCTGCGCCACCTCGGCGCGTCGTCCGACTATGCCCAG
GCGGCCCAGGTCGCCGTCCCGCTCGTCGCCGGCAGCGCCTCGCGCGCCGCCGTCGCCGTC
GTCCTGTCGCCGTTCGAGCTCGTGCGCACGCGCCTCCAGGCCCAGACGCGCTCGACCCGC
GTCCCCTTGCGCGCCCTCGTCGCCGAGCTGCGCTGGTCGACCGCCTGGCGCGGCCTGAGC
AGCACCCTGTGGCGCGACGTGCCCTTCTCGGGCGTCTACTGGGCCGGGTACGAGGGCATC
AAGCGCGCCTTGACGGGGGGCAGGGGCATGGGCGAGCAGCATGGCGGCGTGGCGGCGGCG
GCGGGTGCGGGGCGAACTGGCGCCGTCGTGGGGAACGCCGGCGCGCGGGGAGAGTTCGCG
ACGGCCTTTGTCAGCGGCGCAGGGAGCGGCATGATCGCCGCCACGCTCACCAACCCGTTC
GACGTCGTCAAGACACGGCGTCAGGCCCCCTCGGCCTCGACCAAGGGCGACGAGGCGCGC
ACGCTCGCCCTCTTGCGGCACATCGTGCGCACCGAGGGCTGGGCTGCACTGTGGAGCGGC
TTGACGCCTCGGCTCGCAAAGGTCGGCCCGGCGTGCGGCCTCATGATCGGCTGCTACGAG
GGCATCAGCGGGTGGCGAGGTGCGCAGCGTGCGACGACTGAGCGCGGCGAGCTCGAGTGA

>R_glutinis_G02163
ATGCCCCGTCTCAAGCGTGCAGCCGCCGCCAAGCAGGACACGTATGCTGCCGCCGCATCC
AATCCTGGCGACGGCGACGACCGCGGCCCCGAGGCGACCAACCGAGACGCGAGCAGCAAG
AGCTCGTCTACGCCCAAGGGCAGCGTGCACGAGGATGACGAGCACGAGACGTGGACCTGC
GACGGCGAGTCGGACCACGCTCCCGCCGCCAAGAAGGCTCGCACGTCAGCTAGCTCGACC
AAGAGCAAGAGTAAGGACAACCCGACGACCAAGGGCATGGGCAGGCGCAAGTCGGGCAAG
CTCTCGGCGTTCCTCGCCATGCCGCTCGACATCCTCGTCGAGATCTGCCGCCACCTCGGC
CCGCCCTCGCTCCTGTCCATGTCGCGCGCCAACAAGCTCATGCACAACCTGTTCGCCCGT
CGTTCCGCCGCACCGATCTGGGCCGCCGTGCGCCGCAACGTCAACATGCCCGACCTGGAG
GCGACCGACCTCACCGAGATGCAGCTCGCGTCCCTCATCTACGAGCGCAATTGCCTCCTG
TGCGGTCGTGGACGCGCCGTCATCGTCGACTACTCGCTCAGGATCCGCTGGTGCAAGAAC
TGCCAGGACAAGAACCTCACGCCCTGGTGCGGCGTGCGCAACCGTATCCACGACCTCCAC
TCGAACACGCGCACGTGCTCCTTCGTCACGCTCCGCTCGGCCGACGCCTCCTCTTCGGAC
CTCGACAAGCTCTACTGCCTCGCCGACGTGCACGCCGTCAACAACCGCCTGCACGACCTC
GACCTCGACGTCATGACCTTGGCGACGCAGCGCCACACGACGAGCATCAAGAGCTCTGAT
CGCGATACCGAGCTCGTCCAGCAGACGACCGCTCCAGACGGCCCGGTCTTCAACCGCCTC
GAGGCGTTCGTCGTCAAGCCCTCCGCCCTCGTCCACTCGGCTCACAAGGACGGTCGCGAG
CTCGCTCAGTGGGAGACGGCCCTGAAGACGGCTCGTCAAGACGCCAACGATGCTGGTCGT
CGAGCCCGCAGATCAGCGATCGTCGACAAGCTGGTCGACATGGGCTACAGCCGGGTCGAC
TGCGCTTTCGAGAATTGCGACTCGACCGTGGCCCGTCACATCGGCAAGACGTTCCCGCTC
TGCGACAAGGAGTGGACCCGCATCTCGCCCTCGATCATCAAGGACGTCGAAGGAGCGCAG
AGCGACCGCCTCGCTCTTGCCTGCCTCAAGCGCATGGAGGTCCACCACGCGCGCCTTGAA
CCCGCCTACGACGCCATCCTCACCATGTACGTCACCAACGAGGACGACTACGCCACCTGC
CCGTCGTTGTACGTGTTCAGCACCCTCCCGAGCGTCGAGCCGTTCTGGGTCCCCGAGGGC
GCGCCGTGGTCCGACGACGAGTGGGCGGCGGCCCTTCCCGCCGTCCTCGACGAGCTCAAC
CGCACTCGTCGCGCCGTCAAGATCGGCTACGCCCGCCACGTCGTCGAGGGCCTCGTCGCC
GCCGGCGCACCTGTCGACGCCGCGCTCGTCAAGAAGCTCGACAAGCCCGCCGAGCCGATC
TGCCTCACGGCGGCTCTCCTCGGCGCCGTCAGCCTCGATCGCCCACCTCGCCGCATCCCT
GCTCACCTTCAAGTGCTCCTGTACAAGTACAAGAAGTTCGCCGACAGCAAGGTCGACCTC
GGCGACGTCGCCGAGAGCGTCTCGTCGGCCGAGCTGGACGGCGTCTTGTCGACGCTCGTC
GCCAAGTTCTCGCACGTCGGGACCAAGCCCGGCGCCGACCTGCACCCGTACCCGGACATC
CTGCTCTACGAGCGCGAGCATAGACGCTCGGGCCTCGCCGGCCCGAGGATGCTGCCGCAG
ACGGCGCTCATCGAGCAGCAGCTCGACGTGCTCGAGCGCGTCGGACTGCCGAATCACCGC
TCGAGCGAGGCCAAGCTCGAGGCCCTCGGCCCGGTCTTTGAGTGCCATGGGTGCCCTCAA
GCGCGTGTGTACTACGTGAGGATGGTCGGTCCGCGCGAGCCCGACGTCGAGCTTTCTTGG
AGCCAGATGATCAAGCACGCCTGCGGCCGTCACGGCCGCGACTACGCCCCGTCGGACGAC
GTCCGCCTCGTCGACCGCATGCCCCAGATCCGCCTCTCGACCTCGACGTACCCGCCCGAC
TCGCCGGCCGCCGCCGTCGCCGCCACTACCAGCAGCGACAGCGTCGAGACGTAG
>R_glutinis_G04636
ATGCAGCGCAGGCGCCCCTCCCCGAGCTCAAGGCGAGCCCCTCGTCCTCCGGCGCAGGGT
CGGACCCGGAAAAGGCGCACGGGCCCTCCTCCTCCGCCTCGACGACGGCGGCGCCGCTCG
TCTCGACCACGGCGGCGGCCGGCGGCGGCACAGAGCAAGGCCGACCCGCTTGACGAGAAC
CCGGTCGTCGCAGAGCTGATGAGCGCCGCGACGCTCGAGTTTGGCGTCGTGCTCCACTCG
TTCATCATAGGGCTTACGCTGTCTGGTACGAGCGACGAGGGCCTCGGAACGCTCGTCATC
ATCATCGTCTTCCACCAGATGTTCGAAGGCCTCGGCCTCGGGACCCGCCTCGCCGTGCTC
GACGTCAGCGACAAGTACGCCTGGCTGCCCTGGGTCGGCGCCGTCGTGTTCTCGTTCTGC
ACACCGTTGGGGACGACGATCGGGCTTGGGATCCGCGAGGGGGTCAGCATGTCGAGCGGG
ACGGGCTCGGTCGCGAGCGGCATCCTCGACTCGATCTCGAGCGGCATCCTCTTGTACACG
GCGACCGTCGAGCTCATCGCACACGAGATCGTCCTCAACCCCTACTACCACACGTGCTCC
TGGACCCGCATGTGGTTCTGCCTCGGGTCGTTCGCGTTCGGCGCGGGCATCATGGCCCTC
CTCGGCAAGTGGACGTGA
>R_glutinis_G06671
ATGCCTCCCCCGCGCAAGGGCAAGGGCAAGGGCAAAGCTCGCGACAACGGCCTCGACTCG
AACGGCCGCCCGGCAAAGATCAAGCGCGTCAAGGAGGTCGTCTTTGACCCCGAGGCCCGC
AAGGAGTACCTGACGGGGTTCTCGAAGCGCAAGAAGGCAAAGCAGGCCGAGAAGGTCAAG
CGCGCCATCTCGCGCGAGAAGGATGCCCTGAGGGAGATGCGCACCCAAGTTCGTGAGAAG
CGCAAGGAGCAGGCGGCGCACAACGTTCGCATGGCGAGGGAGGCCTATGGCGATGCCGAG
GGCGGCGGCGACGACGACGACGACGACGAGTTTGACGGCCTCGACTCGGGCAGCGACGAC
GACTCGGACGCCGGCCCGGACTCTGGCCCGGTCGTCGAGGGCGAGTTGGCGTTCGAGGCG
CCCGACGGCGACCTCGCGACCGTCGTCGTCGAGCCCCTGTCGCTCTCGCGTTCGCCGACG
CCCGAACCGCTCGACCTCGCAACCTCGACCTCGAGCTCGACGCTCGCGCCGCGCGCGGCG
ACGACCTCCCGCCCGGCGCAGCAGTCGAGCCTGTACAAGAAGCGCGTGCGCAACACGGTC
CAGGCGAGGTCCAAGATGTCGCGCGAGGACAAGAAGCTGCGCGCCACGGGCGGCAAGAAG
GTCAAGAAGCAGATGACGAACCGCATGAAGGGCACCAAGGCAAGCGCGACGGCCTCTGTC
ACCGTCTCGTCCCTCGCGCCCACCACGTCGTCCCAGACGCTCGAGCACTTCTTCAGCTTC
TGCGGCAAGCTCTCGTCCATCGAGGGCCCGACCGCCGGCAAGGCCACCATCCACTTTGCC
AAGGAGTCGGCCGCTCGCACGGCGCTCATGCTCTCTGGCGCGACGCTCGACGACGTCACG
ATCGAGGTCCACTCGGACGACGTCGAGGAGCCCGAGTCGGCAAAGGCGGTCGGCAACGCT
CAGCCGCCGGCGGCGCTCGCCGACCACCACGACGATGAGCTCGAGCAGGAGGACAAGCCG
CACACGGCCAAGATTGCCGAGTACCTCGCCGCCGGCTACTCGGTCGGCGCGACGACGCTC
GACAAGGCCATCGAGGCCGACAACAAGTACGGCGTGTCCGCGCGTTTCCTTTCGTTCTTC
AACAAGCTCAAGGAGACCGTGACGGGCGTCGCCGCGCCGCACGTCGAGCGCGCCCAGCAC
AAGCTCGCCGACGTCGACGAGCAGAAGGGCCTGTCGCTCAAGGCCAAGGCGGCGTCGCAG
ATCGGCGCCAACTACTACCGCCAGGCGCTGTCGAGCCCGCTCGGGGCCAAGGTCCAGAGC
TTCTACACGACCGTGTCGAAGCAAGCTGTCGACATCCACGAGGAGGCGCTCCGCATCTCG
CAGGCCAAGAAGCAGGAGGCCGCCTCGGCTTCGACCTCGGGCTCGCCCGTCGCGTCCACT
TCGGGCACGAGCGCGCACGACGCGCCCCTCCCGTCGACTGGCACCGTCGAGGGCACCTCG
GTCACGCCTACCGCCGCCGACAAGCCCCTCGAGTCGACCTCGGCGCCGCTCCGGGACTGA

>R_glutinis_G00107
ATGGCCAGCCTCATCCAGCTCATCCGACAACGCTACCTCGACACGATCCGAGCCGTTCCT
GCGCGATGGAAGGTCCTCATTGTCGACCAGCACACCCAGCACATGCTCCAGTCGGTCCTG
TCGACGTACGACGTGCTCGAGGAGGGGATCCAGCAGGTCGACCTCATCACCTCGCACCGC
CAGCCTCAGCCCCGACTCGCCGCCGTGTACCTCCTCATGCCGACGACGCAGAACGTCGAC
CTCGTGCTGCGCGACCACAACCCGACACCGCCACCTGCGCCGGGCAAGAGCTCGAAGAAG
CAGCCTCCCGGGCCTCAAGAGCCACCTCGTTACGCGGCGGCCTATGTCAACTTCATGGAG
GGCATCAACGACGCTCTCGTCGGGCGACTGACCGACAGCTTGCCCGAGGAGTACCTGCAG
GGCCTCAAGGAGCTCTACATTAACTTTCACGCTCTTGAGCCGCGGGTGTTCTCGCTCCGC
ACGCCGCACAACTTCCAGACGCTGTACGGCCCGCCGGATCAGCAGCCGGACCACGCCATC
GCTCGGTGGGAGGACGACGTTGGCTGGATGTCTCGCTCTATCGTCAACGTCCTCGCCACG
CTCGGCGAGTACCCGCTCATCCGGTACTACCACCCTCCCTCTGGGTTCCACCACATCCTC
GGCCCGGGTGCCGCTGTCGGCGAGCCCATAGGCAAGCGTCTCGCCGACCGAGTGCAGGCC
GAGATCGACGCCTACGCCCGGGACAACAGCAACTTTCCGCCCGTCTCGGACCCGCCACGA
CCACGCGGCGTGCTCTTCATCACCGACCGCTCGATGGACCTCAACGCGCCGTTCCTGCAC
GAGTTCACGTACCAGGCCATGTGCAACGACCTGCTCGACGTCGAGGACGGGCAGCGGTAT
CGGTACATCTTCACGAACGAGCAGGGTCAGGAGGAGGAGCGCGAGGCGGTCTTGTCGGAC
GACGACAAGGTCTGGTGCGAGGTGCGGCACATGCACATGAAGGACGCGCTCGACAAGCTC
ATCGCCGACTTCCGCTCGTACGCCGGCGAGCACGGCGGGACCTACGGCGGGACGAGCACG
AGCATCAACGACATGAAGGACATGCTCGCGAGCCTGCCGCAGATGCGCGAGGTCAAGGAG
AAGCTCTCGCTCCACCTCACGATGGCCGAGAAGTGCATGACGCTGTTCGACAAGAAGAAG
CTACCGGCGGGCGCCAACGTGGAGCAGTGCTGTGCGACGGGTGTGACGCCCGAGGGCAAG
GCGCCCAAGACGCTCGTCGAGGAGATGGTGCCGTTGCTGAGCGACCGCTCCGTCAGCTCG
ACCGACAAGCTGCGCATCATCGCCCTGTACATCATGCACCGTGACGGCGTGCCCGAGGGC
GACAAGAAGCGCCTGTACCAGCACGCTCGACTCGCCCTGCACGAGATGGACGCCATCGAC
AACCTCAAGCACCTCGGCGTCAACGTGGACAAGGACTCGGGCAAGAAGCGCAAGGCCCTG
TTCAAGCAGCGCGAGGAGGACGACTCGTACGACATCTCGCAGCCTCAGCTCCGGTACATG
CTCGAGGAGCACTTTGCCGGCAAGCTCGACCACTCGGTGTTCCCGTACGTGCGCGACGCG
CCGGTCGGCTCGTCGTCAACCCTGTCGCGCTCGTCCGCCTCGCCTGCCGCCAACGCGCCG
CCCTCGACGGGCTCGCTCCGCAGCGCCCGACCGCAGTGGACGAGCCAGAGGGCCAAGCGG
GTCGTCGACGCGCCCAAGCAGCGCGTGCTCGTCTTTGTCGCCGGCGGTGCCACCTTTTCC
GAGGTGCGCAGCGTGTACAAGCTGTCCGAGGCGGCGCAGAAGGACATCTTCCTCGGCACG
ACGCACCTCGTCACGCCGCAACGGTTCGTCGCCGACCTGTCGAGCCTCGAGCGCGGCGGC
TCGGCACACACGGACAAGGGCTTTGCGCCCAACAAGGGCAAGCCGTTCCCGCCTCGAGCG
CCGGGCATCTCGCAGGAGGCGCTCGACCGGCGGTACTACGTCAAGGTCGTCGCGCCGTCA
CCGCCCGTCGCCGCCGCAGCGCCGCAGGCTGCGCCCGAGGCGAGCCGGCGGCCGTCGTCG
ATCGCGTCGAGCCTGACGGGCCGTGCGCCGTCGTCGCAGGGGTTGACGCCGACGGCGAGC
GCGAGCTCGGCGCCGACGAGTGCGCACGGGAGCCCGAGCAGCAGTGGGGCGAGCGTGAGC
GGCAGCAAGATCAAGAAGAAGGGGTTCCTGCGCAAGCTCATCTGA
>R_glutinis_G05444
ATGAGCTTCCCACCTGCACGTCTCCTCGAGCTCGCCGAGCAAGTCGTTACCCGCCTGCGA
GCGCGCAAGGAGACGGTCGCGCTCGTCGAGACAGCGACAGGAGGCCTCGTCTCGTCGTCG
CTGCTCTCGGTCCCAGGCACGTCGAGCGTGTTCGCCGGCGCAGTCGCCGCGTACCAGCTC
CGAGCGAGGGAGAAGTGGCTCGGGTGGACGAGCGACGACACGGCCAGCTACGACGGGCCG
ACCGAGGCCATCTGCCTCAAGCTCGCGACCGCCTGCCGCGCCACGCTCGACTCGACTTAC
TGCCTTGCCGAGTCGGGCTGTGCCGGCCCTGGGCGTCCCGACAAGTACCGCGCCGAGATT
GACGGGCCAGGGTGGTGCGCGCTTGGGCTCGTGAGCGCGGCCGGCAGCAAGGGGAGGACG
ATCCGGGTGCCGCAGGAGGGGTTGGGCGAGGACGGCGCGGCGGCGAGGGCAGGGAACATG
GTCAAGTTTGGCGAGGCCATGCTCGAGATGCTCCTCGAGGAGCTCGAGCAGCGGGACCTT
GACGGGCGGTGA
>R_glutinis_G03489
ATGAGCACCGCTACGGCCGCCTCGCCAGTCGAGCACAAGATCATCTCGACACCCAGCATC
GTCGCGCAAGAGCCCTCGAGCGAGGCGCAGGCGGGTGAGGCGCCGGCGGGATCCTCGGCG
ACGGCGGGCGACTCGGCGGTGCTCCTCCAGGCCAGCTTCGAGGGCGCCAGTCGTGTGCGA
GGCAGGGACGAGAGCCAAGGCTACCTCCCGACGCCCTCGCCCGCGCCCAGCTCGACGGGC
TCACGTCGCCCTTCAGCCGCCATGTTCGCGCCTCAAGACCAAGACATGTACATCGACGCC
GAGTCGGACACCGACAGCCTCTCGTCGGCCGACACCGACATGGCCGACGCAGCAAGGGTC
CTCGAGAACCGCAAGACCGTCCTCTTCCCCGACCTCGCCACCACCTTCCCCTCGTCCGAG
CACTTCTTTGACGCCTGCCGCACCCGTCTTCTCTGCACGCTCGGCACCTCAATCGAGCGC
TACTGGTCGTCCGACATGTCGGCCACGGTCAAGTGCGAGCGGCGCCTCGACGCCTCGAGG
TGCCCTTTCACGGTCCGCGTGCTCGAGAACGAGGGTGTGTGGTCGCTTGAGGAGGAGGCG
TGTGTGTGGGAGCACTCGCACGGCCCGCAGAGGGACGAGGCAGCGTCGGAGGAGGGGAGA
AGGAGCGAGGAAGGCGCGAGCAGCGACGGCTCGGAGGAGGACTCGGAGGGGGACTCGGAG
TGGGAGGCCGCGAGGAAGGGCAGGCTCGGCATCGTCGTCGGCGGCATCTCGGGACCGTGG
GCCGCCAAGACCGACTCGTCCCTCGTGCGGCGTCTCGTCAAGTCGCGCCGCGACATCTTC
GCCAAGCAGCGCTCTTGTCGGCATCCCGTCCTCGTCGCCCAGTCGCAGCGGGCCGTCGAC
AAGCTCATCGCCGAGACGTCGGGCAACAACCTTCCTCGCGGCGCGTTCGGCAACTATGTT
CGCTTCTGCGAGGCGCAGGGCATCCCCGTTTTCCCGATGACGCCCGCCGTCGTCGCCCTG
TGGCTCGTCGACAAGTGCTCGACCGCCGGCGACGGCTACTTCTTGACCTACTCGAGGCTC
CTCCTCAAGATCATGCACCTCGCCGAGTCTGGATGGTCGTCGTCGTCGACCTACCGCGAG
CTGCTCGCCTTCGACCCCGACAGCGACGCCATCACCGACTTCCTGCGCGAGCGCAAGCCG
ACCGGCCCGACGATCAAGCCCAACAAGAAGCGGCGCCGCAGCCACGCCTCGTCGACCTCG
TCAACAGCGCTCGATACGTCCGCCAGCACCTCGACAGCCAGCTTCTTCGCCTCGGACGAC
GAGATCGTGTCGAGTAGCCCTGATCGTCGCGCAAGAGTTCTGCAGATCGTGCCCGGCCTC
CCTCGAGCAGGAGACGCCTTCTCGTCATCCCGAGACGCGTACGGCGCCTTCGTGCGCGCG
ATCCTGCCCGTCTACGGCATCGGCGTCGACAGGAGGACGACGCCTGAGTCGATGATCATC
AAGTGCAACCGGTGGAGCGCCCGACGCACGCCGCCGGGTGCTACACCGTGCCCATACCGG
GTCGAGGTCAAGCGCGACGGGCACACGGGCCGCTGGCTCGTCGCCGAGGACGTCAACGAG
GCGCAGCACTCGCACGGGCCCGCCGCCCAGATCCTGCGCGACCCGTCGTGGCGCCCGAGG
GTGCGCAGCGCCGACGCGAGGGCGGCGCTCGGCATGGTGGCGCTGCCGAGTGAGGGAAAA
CTGACGAGGAGGGGCAGGGCCGTCCAGGGCAGGGGCAAGGGGAAGGAGGTCGAGCGGGCT
CGCTCGAGGACCAAGAAGCGCAAGGTGTCGACCTCGGGCGGCAAGAAGCGGCGAGTCGTC
AAGTCGTCCGCCGACCATGCTCGTCGGCTAGCTCGGCTCGGCGTCGCTCCGTCACCGCAG
CGCCGCTCCCCCAAGCCCGACATCCCCACCGCACGCCACTCTCCGTCGACCGTCGACAAC
GCGCCCGCCAAGCCGCCTCCCTCAGCCGCCCTCCCTGCACCTCGCCCTCGCCCTCCATCC
TCGTCATCCGCCGTTGACGTCGAGGCGTTCCTCCTCGCCCTTCACCCCTCCCTCGCGCCT
CTCGCCCCACACCTCGTCTACGCCGGCCTCGACTCGACCGACGCCCTGCAGGCGCTCGTC
GCCCTCAGCCCGACCCTCCTCGACCTCTTCCTCGACCTCGTTCGCGCTCAACCCGACGGC
GTCGCGCCCGGGCCGCCCTCGGTAATCCAGCTCAAGCTCCTCTCGAGGGTGCTCAAGGAG
CAGGGGTCCGCCTTTCGGTCGTTGTGA
>R_glutinis_G02672
ATGAGCACACCACAGCTCTCGGCTGCCTTCGCGTCGCTCGCCCAATCCGCCGCCACCCTG
CGCTCCCTCCGCTTCGAGCGGTCGGCCGTCCTCCCTCGCGCCGTCCTCGGGTCCGACGAG
CTCGTCGAGACGCACCTCATGCGCGACGCCCTCCCGCACGAGCTCGCCCTGTTCGAACCC
GCACCCGCCTCGGCCGACGTCGTGCCGCACGACGCCGACGAGGTCGCCCAGATGGGCCTC
CTCGCTCTCGGCCACGGCGACGACAAGTGGATGGCCGCCAAGCGCAAAGGTCCGCGTCGC
GCAGGAGGGCACATAGACAAGCCGAGCCCGCTCAAGGCGAGGCGCCAGGGAGGAGCAGGA
GGGCCCGACGCCGACCGCTGCCTGCGTGCGGCTCAGCAGCTCCTCGACATCTACACGCTC
CCTCGCGCGCAAGAGCACGTCGAAGCGCTCCAGTCGCAGCACGCCGGCATCGTCAAGACG
CTCAATTCGCTCGAGGAGGCTCTGCGCCGTCCTGTGTCTCGTACGGCCCCTCAGCCGCAG
AACGACGCGTCCTTCTACCGCAAGCTCGAGCTCGAGGACGCCATCAAGCGCGAGCAGCTC
GAGGTCTTTGCGCTCGAGCAGATCAAGGCCGACAAGGAGGCCGAGATCACCGCCGTCGCC
TCCTCGAGCAGGCCGTCCTCGCGCGCCGCGCCAGATGCCGCAGGCACTCGCGGCCGGCGC
GTCCCGTCCGTCGTCGCCCGCTCTCGTGGCGGCAGCACCTCTGCCCGTCCTCGCGCCTCT
CAGCCCTGCACCTCGACCTCGCCCGCTCGTTCCCCCGCCCGCGCCGGCTCCGCCACCCCT
CCTCCCCCTCCTGCGCCCACCTCGCGCAGCGCCCGCCTCGCGCAGCACCTCGAGGACATG
CGCATCCTGAGCTCGCCCGCTCGGCGGCCCATCGGCGCCGAGGCGCGCGCGGCCGCTCAC
GCCAGCTTGATGGCCGGGCGGCCGAGCGTCGGCACGAGGCCGAGCTTTGGGGCGGGCAGG
CCGAGCGTCGGGACGAGGCCGAGCGTGGGTGGCGCGAGGGCGAGCATCGGTGGCGGCGGA
GGAGGAGCGGCACGTCGCGCCGAGGAGGACGACGTCGAGGAGGGCGACTCGACGCCCAAA
GCCGCACGGACCGCTCCTCGCCCAGCCGCCTCGGCGGCGTCCCCCTCCCCGCGCAAGCTT
GCACCTCCCATTCCCGTCGTGCGCTCGCCGCCCAAGCCCGCCGCGCCGGCCAAAGCCGCC
CGTCCTGTGCTTCCCGCCGGCGTCACGCCCGTCGAGCTGTCGAGCGCCGCCGAGACGATC
TGGAGCACGCTCGGCGAGGTCAACGGGCTCACGAGGTGGGGGAGGAAGTGGGCGAGGGAG
CAGGACGAGAGCGCGGCCGAGAAGGAGCAGCGGGTCGTCGAGGGGAAGAGCGGGTGGGAG
GAGACCCTCGCCATCCTCAGCTACGCCCTCGCCAACTCGTCGTCGCCCGAGAACGCCGGC
CCGTCGTCGCCCTCGTCGCACTCGATCACGTCCTTCTCGACCTCGACGACCGGCGGCGCC
GGCGCCGGCGACGTCTCTGCGCCGAGCTGGACGCCCGCTCAAGTCGTCGAGGCCCAGCTG
TGCCACCTCCTCCTCTCGGTCCTGAGCGGCGCCCCTCTTCCGCCGCCCTCGTCGTCGACC
GCCCTGCCGCCGCTCACCATCATCCTGCGCGACTCGCTCCTCGGCTCGACGCGCAAGACG
CCGCGCCTCGGCATGACGGCGCTCAAGGCGCACCTCGGCGCGTTCGCCAAGGGCCGAGGC
TGGACCGAGGAGATGGGGACGACGGCCATCTACGCCCTCGTGAGCAAGCAGACGGTCAAG
ACGGACCGCAGGGGGAGGGAGGGCGCGGCGGTCGCGTTCAGGGTGGTCGAGGCGGCGTAG

>R_glutinis_G04045
ATGGTCGCGCCTCACAGCCCGCCCCTGTCGGCACCTGATGGCACCGCCGCCTACCTCGAG
GCCGTCCAAGCCCGTCAAGCCCGCTTCCGCCCCTCTCGCGCCGCCCTGTCGCCCTCGGCC
ACCTACTCGTTCGAGCCCGCCTTCTCGATCCCGCTCGCCCAGGTCCACACCCACGCCTTT
GCCGCACCGCCTTGCGCCTCGCACCTCTACACCGGCGGCTCGGACGGCTTTGTGCGCCGC
TACGCCCTCCACTCGACCTTGAACGGCACCCCGGCCGCGCCCAACCTCACGTCCAAGCCG
GGCGGGCACGAGCGCCCGCCCGGCACCGACCTGCGCCAGCCCGTCCTGAGCGGCTACTGG
GAGAACGAGGAGCCGGGCGACTGGGCAGACGACCTCGCCCCTCCTCCTGCCTCGTCGTCG
CTCGAGCCCGGCCAGGCGCACGCGCACGCGCAGGGCAAGGTGCGGTGGGGCCCCAAGAGC
GCCGCCCTTGGACCGCAGAGCGCAGTGTACAGCCTCGCGGTTCAGAGGGACGAGCTGTGG
GGGCTCAGCGGCACCGCGAGGGGCAGCATCAACCTGTGGACCGTCCGCCACGACGAGGGC
CAGGTCCGACACGTCTTTCGCCCAGACGCCAACGCCAACTCGACATCGTCGTCCCCGTCG
GGCCACTTGCCAAAGGCGGCCGTGTCGGTCCTCAACCTCGACAGCGCCGAGACGACCTTC
CTGAGCGGCGCCTGGGACGGCCGAATTCTCAACTGGGACCTCGACACGGGCTCGTCGACG
CGCGCCTTCCTCGGCCACGCCGCCCAGGTGAGCTCGCTCGCGCGCCGCCCGACGCACGCG
CCCGTCCCGCTCGATGTCGGGCGACGCGGGCGCGCGAGTGACGGCGATGTCGAGATGGGC
GAGGGCGAGGGCGGGGAGGAGGAGGACGAGCCGCGTGAGGATGCGCCCGGGCGGGTCAGG
GCCGACGAGGCGGCGGCGGCGGCGGCGGACGACGACGAGGCGGCGGGTGCGCGAGGCGCG
CGAGCAGGGACGAGGAGCCGGCGCGCGTCGACGAGGGCGGCGGCGGCAGCCAAGAAGGAC
GAGGCGGCACCACCACCTTCAGCCGCCGACGAGGACGCCGATGCAGACGCCGACGCCGAC
GGCGAGATCGACGACTCGGTCCTCACCAACACGTCGCCGCACGCTGCGCTCCCCTCGCGC
GTGCCGGACTACGCCAAGCCCGACCGCATTCCGCTCGTCGGCTCGAGCGACGACCTTGGG
GGCGCGACGAGCGACGACGTGTTCGTCAGCACGGGCCTCGACGGGACGGTGCTCCTGTGG
GACCGCAGGGTCGGCGAGGGGAGGGGCGTCGTGAGGAGGTGGGACGGGTACGAGGCGCCG
GGCGGCGAGAGGGGCAAGAAGGAGGGTGCGAGCGGCGGGAGGTGTACCTCGGCCTGTTGG
TCGCCGTCGGGCTCGCACCTGTACGTCGCCCGCCGCGCGCCCTCGATCCAGGTGTACGAC
CTGCGCCAGTCGGCGCCGCTCTCGACGCTCGCGCTCCCGCCCTCGACCGGGCCCGTGAGC
GCCGTCGCGGCGCTCCCGAACGGGCAGCACCTCGTCAGCGCGAGCTGGGACTGCGTGCGG
CTGTGGGACGTCGAGCGGGCGATGCGCGCTGCGGCGGCGGGCGCCGGCGGCGGTGGGGAC
GGCGGGGCCATGCCCAAGGGGGCGACGGTGGTTCCGGCGGGGCACTACGGCGGGACCGTG
AGCGCCATGCACATCGACCCTGCATGCCGGTGGATGTTTACGACGTCGGGGAACCGAGGG
TGGGACGGCACGTCGACCGAGAGCCTGAGCATCAGCGAGATCCGGGTGGTCGAGTCGCGG
CAATAG
>R_glutinis_G06655
ATGGTCGCCTGCGCTCCTCGAGGCGCACGCGGCGATTTACCGCGCTCGCCGCAAGCACCG
CACCATGCAGCTGGCGACTCGCCCATGACGCAGAGCGACAAGGGTGGCGACGAGCGCGAG
CATGCGGGCGAACCGGTCGAGCACGTCTGGCCACAGCTGTCGACCGCCCGCCAGGTCCTC
TTGACCGTCTCGATGACGCTCTGCATGATGCTCAACATCATGCAAGTCCAGTCGGTCCAG
CTCGCCCTGCCGACGATCGGCACCGACCTCGACATCCGCACGAGCAACCTGCAGTGGCTC
ATCAGCAGCTACAGCGTCGCGTTCGGCGGCCTCCTCCTCCTCTTCGGGCGGCTCGCAGAT
ATTTATGGGCACAAGAAGCGCGCCTCTGCTCGTCCAAGTCCTTTCGTGCCAGACGCTGAC
CTCGTTCCTCCCCGCCCGCGCAGGGTCTTCACGCTCGGCATGGTGTGGTTCGTCATCTGG
TCGATCGCGTGCGGGTTTGCCCAGAACGAGGTCTCGATCGACTTCTTCCGCTCGATGCAG
GGCGCCGCCCTCGGAGCCGCCATCCCCTCGGCCCTCGGCATCCTCGGCTCGTCCTTCCCG
CCAGGCCAACGCAAGACGACGGCCTTTGCGCTCTTCTCGGCGGGCGCACCTCTCGGCGGC
AGCCTCGGATCGGTCTTCGGCGGCGTCCTCACCGAGTATGCGGCCATCAGGTGGCGCGCC
ATCTTCCACGTCTCGGCCGGCATCGGCGCGCTCATCGGCCTGTCGGCGCTGTGGCTCGTC
CCCGCCGACCGCGCCAAGGACAAGTCGCTCACGGTCGACTGGCTCGGCGGCCTCCTCATC
ACGTCGGCCGTCGTCCTCCTCACGTTCTCGCTCGCCGATGGCGAGGGTGCGCCTGATGGG
TGGAAGACGCCCTACATCCCGACCCTCCTCATCATCAGCATCATCTTGTTCATCGCGTTC
TGGTTCTGGGAGCGCCACCTCGAGTTCAGCACGGCGCGGCATCCCCTCATGCACACGGCC
ATTTGGTTCAAGGGCCGCTTCGCCGTCGTCCAGCTCATCGGCGCCCTCGGGTGGAGCAGC
TTCGCGAGCTACATGTTCTTCTGCTCGCTCGCCTTCCAGGACTACATGCGCCTCGAGCCC
ATCCTCGCGACGGTCCGCTTCCTGCCGAGCAGTGTCACGGGCTTTATCCTCAACGCTGTC
GTCGCCGTCCTCGCCTCGCGCGTGCCGGCGCAGATCCTCATCGCCATCGGTGCGCTCGGG
ACCGGCCTCGCGCCGTTGCTCTTTGCCGTGCAGGACTATGACGCGCCGTACTGGCAGTAC
CAGTTCCCGGCGATGATCCTCTCTGTCTTTGGTGCCGACTTTATCTTCGCGTGCGGCATC
CTGTACGTCTCGCAAGTTGCAGGGCCAGGTCATCAAGCACTCGCAGGCTCCATCTTCAAC
ATGTCGACCCAGATCGGCACGGGCATTGGCTTGGCCATCGGCACGGTCGTCCAGAGCCGC
GTTACCAAGAAGGCGGTCGAGGACCTCGGGCAGGTCTACGACCCGAACGGGGCTACGACC
CCGCTCGAGGCAATCCACCTGGGCCTCAACTCGGCGTTCTACACGTGCGCCGGGTTCGCG
TTCCTCGCGACCATCATCGGCGCCACCTGCCTGTACGGCATCGGCAAGGTCGGGCACCGG
GACAAGAAGCCGTCGAGCGCGGAAGAAGGTGCGCTCGAGGTCAAGAGCGAGCTCGAGCGA
TAG
>R_glutinis_G01924
ATGTCCTTTGGAGCTCTCTCGGCGGTCGGTGCCTGTGTCCAGATCGTCAAGACCCTGTAC
GAGTACCACGCAGTCCACTCGCGCAACAAGGCCCTCCTCGACATCCTCGAGGGCTTCTCG
CAGAACCTCGAGATCAGCCTCGAGCGCCTGCAAGCGCGCGAAGAGATCCTCGGCCTCGGC
AAGAACGACGCGCTCGAGAGCATCGAACGCGACTTTACCGCCGCCAAGAGCTGGCTCATC
ACGAACGACAAGCGCCTGCGGTCAATATGGACAGCTCTACAAGCCTCGGACAAGCTCGCC
GACCTCGACGCCCGCCTCACGAAAGCTTTCGCGTCCAAGATGGCGGTCGCCATCTTCTCG
GCCCTGCAAGATACTCGAGCCGGCGTCGTCAAGCTGCAGACGACGATCGAGGGCCTCCCG
ACCAACCTCGAGACGGTGTGCCGCACGAGCACGAAGGAGGCGATCCACGAGGCCATCACC
GAGCTCAAGAAGGAGGCGTACGAGGCGGTCGGCGGGAGCGACCGAGGACCGAGGAGGGGC
TTCAAGAACGGCGAGGCCGAAAAGATCATCTCGGCGCTCGTCGACCAGCTCGCCGCTCAA
GAGCGCATCAAGGAGGAGGAGGAGGAGCTCCTCTCGCCAGTCGACGGTCCGCCGCCGCCT
TTACCTGCCCGATCCACCTCCGTCCCTCCCGTTCCGTACGCCCCGACCGCGTCCACCTCT
CGCCGCACATCGTCCTACGCGCCTAGCGTCGCGACGACTGCGCCCGACGACCCGTTCGAG
CCGGCCACATCACGCGCGAGCTCGCTCTTCAGCCGGCGCCAGTCGACGGCGACGTTGGCG
ACGAGCGTCGTCCACTCGGACGGCGAGACGCTCGCGCCGAGCCTGAGCGCCGACGACGCG
AGCGTGCGCACGGGCAAGAGCAAGGCCAAGAGCAAGAAGGACCGCCTGCCGCCGGGCGCC
ATCATGTTCCACCCGCGCGACCCGTTCACCGACGCCGAGCTCGTCGACCCTGTGCTCGCC
AACGACGGCCTCATCCACGACCGGTGGTCGCTCGTCGGCAGCACGGGCACGCACAAGAAC
CTGCGCGACCCGGGCGAGCCGCTCCTCATCGTCGGCGACGTCGTCCAGTTGCGCGAGGCC
CTGTTCAAGTCGTTCCCCGAGCGCCGCACCGAGTGGCAAGAGCGCCGCCAGGCGTACCGC
CGCGAGACGCTCGACCTGAACGACTCGAGCAGCTACGCCCACCTGCCCGAGCTCGTCGAC
CGCCTGTCGCACGTCCTCCTGTACGAGCCGACGTCGGTGTCGCTCCGGGTCCGGCGAGGG
CTGTGCTTCTACCGCCTGCGCCTCCTCGACAAGGCGCTCGAGGACCTCGATGTCGCCGTC
GACATGAGCAGGCGAGGCGTCGACGGTGAGCGCGACGTGCACGAGCCGGACGTCGACGCC
CTGAGGGCCCGTGCGCTCGTCCTCGAGGAGATGCACGACAACGCCGCCGCCCGTCGCGAT
GTCGACCTCGTCCTCGCCTCGACCCCGACCGACGTCCTCGCGCTCTCGCTGCGCGCCTCG
CTCCACGGCGTCGCGGGCGACGCCAAAGCCGCTCAAGCCGACCTCGCGGCGACCAACGCG
GCGGTGCGCAACGGCAAGGCGTACCGCAGCCGGCTCGGCGACGCCGACTGCGACCTCGAG
TACCTCGCGAGGGGGTGGGCGTACTGTCACGTGGGCGACTTCTCGTCGGCGTTTGCCGAC
TTTGGCTTCTCGGCGGGCCTCAAAGATCCGCCCGAGCCGTACACTCTCGCCTGTCGTGCC
CTCGCCAAGATCAAGGACGAGGAGACGAGCGGGTCGCTCTCGCCCGAGACGCTGTCGACG
TGTCTCGCCGAGCTCGACGAGGCGATCGACCTGTTGCGCAAGGTGGGCTTAAAGGAGGAC
AAGCTCGACGAGTGCTCTGGAAGGAGGACGAGCGGTGCGCCGGTCCTGCGGATGGGCGAA
GACGGCCTGCCCGTCTCGGCGTACCCGCTTCTCTTTCTGCGGGCGTCGGCTCGAACGGCA
CAGGGCGACCTCGGCCTCGCGCTCCACGACTTCGAGACGGCCTTCCGCCTTCGCGGTGAC
GGCGTCAGGGACGTCGCGACGGTCCGAGCGGCGCTCGCCGAGCTGCGTGCGGCGTGCGGC
GACCTCGACGGGGCGCAGCAGGACTTTGACCGGGCGCTCGCTGTGTGCGAGCCAGGGCAG
CGGTTCGCCATCGTGCAGGCTCGCGACGAGCTCTCGCCGTAG
>R_glutinis_G02188
ATGAGCTGGTTCTCGCGCCCCGACCCGAGTGGCCCTCCCCCGCCGGCCTCGCAGCAGCCA
CCGCCTCCTCCTCGGCACCACCAGGCCCCACCTCCCTCGAGCTCGTCACAGCGCTCAGCC
GTCCCACCAGGCTACCAGCGCCCGGCCTACGAGGCCTACGCACCCGTCCCGACCACCTCG
TACGAGAAACCCCAGCCTCAACGCTCCCGCCCTCCTCCTCCTCCTCCCTCCTCGTCTGCC
GGTGGGGGCCGCTTCGCCGTCGTCGAGGCCCCCTCGCCCTCGCACGCCCTCGCCAACCGC
ATCGTCCTCAACGACCACGACTGGCAGGGCGTACCCTATGTCGCCATCAAGGGCCAGTTC
CTCTACTCGACCATGTTCGACCCGGCCGTCCCGAGGGGCGCCATCGGCGCAGCTCGCCTC
GTCCGCCAGTGGGTCGGCCTCAGCCAGAGCGGCGACGTCGTCGACGTCGAGCCGTTCGAC
CCAAACTCGCTCGGGTCCGACATCTACCTCGCCTCGCTCGACCTCGAGATCGGCTATTGG
TTCGAGAAGAGCGCCCGCCCCGACACACCCCCGTTCTCGGCCGACGAGCTCCAGTCCGTG
TTCCGCAAAGCCTACGACGGCCTCATCGTCACGGTCGGCCAACCGCTCGTGTTCGACTTC
CACGGCCAGAACCTGCGCGCGATGGTGCGCTCGATCGCGAGCCTCGGCCTCGAGGCGGCC
AAGAACGGCGGCGCGAGCATGCGCAGCGGCATCTTGACGAGCCAGACCGAGGTCAACTTT
GTCAAGGACCCGGCGAGCGCCATCAAGATCAAGTCGAGCTCGAAGAAGGCGCCGCCCAAC
GCCATCCTCGCGCCCAACTTCAAGTTCGAGGACATGGGCATCGGCGGCCTCGACACCGAG
TTCAGCGCCATCTTCCGTCGCGCGTTCGCGAGCCGCATCTTCCCGCCGGGCCTCGTCGAG
AAGCTCGGGATCCAGCACGTCAAGGGTATCCTCCTGTACGGCCCTCCCGGTACGGGCAAG
ACGCTCATGGCGCGCCAGATCGGCAAGATGCTCAACGCGCGCGAGCCCAAGGTCGTCAAC
GGCCCCGAGATCCTCAACAAGTTTGTCGGCCAGAGCGAGGAGAACATCCGCAAGCTGTTT
GGCGACGCCGAGAAGGAGTACAAGGAGAAGGGCGACGAGTCGGGCCTGCACATCATCATC
TTTGACGAGCTCGACGCCATCTGCAAGCAGCGCGGCTCGACCAACAACGGCACCGGCGTC
GGCGACTCGGTTGTCAACCAGCTCCTGTCCAAGATGGACGGCGTCGACCAGCTCAACAAC
ATCCTCCTCATCGGCATGACGAACCGGCTCGACATGATTGACGAGGCGCTCCTGCGCCCC
GGTCGCCTCGAGGTGCACATCGAGATCTCGCTCCCGGACGAGCACGGCCGCGTCCAGATC
CTCACGATCCACACGTCCAAGATGCGCCAGAACGGCGTCATGGGCCCCGACGTCGACGTG
GCCGAGCTCGCCGCGCTCACCAAGAACTTTAGCGGCGCCGAGCTCGGCGGCCTCGTCAAG
AGCGCCACCTCGTTCGCGTTCAACCGCCACGTCAAGGTCGGGACGCTCGCCGCGCTGAGC
GACGACATTGACCAGATGCAGGTCGTGCGCGAGGACTTCTTGCACGCGCTCGACGAGGTG
CAGCCGGCGTTCGGCGTCAACGAGGAGGAGCTCGCCGCCGTCGTGCAGAACGGCATCGTC
CGCTTCGACCACCACATCGAGGACATCCTTCGCGACGGCCACCTGTTCGTCGACCAAGTG
CGCACCTCTGCGCGCACGCCCCTCGTCTCGGTCCTCCTGCACGGCCCGCCGGGCAGCGGC
AAGACGGCGCTCGCAGCCACGATGGCGCTCGCGAGCGACTTTCCCTTCATCAAGCTCGTC
AGCGCCGAGAACATGGTCGGCTTCAGCGAGCAGCAGAAGGTGCAGCACCTGTACAAGGTC
TTCAGCGACTCGTACAAGAGCCCGCTGAGCGTCGTCGTCGTCGACGGCATCGAGCGCATC
CTCGACTGGGTCCCGATCGGCCCGAGGTTCTCAAACGCGGTCCTCCAGGCGTTGCTCGTC
CTCCTCAACAAGCGCCCGCCCAAGGACCGCCGCCTCCTCATCCTCGCGACGACGTCGAAC
CGCGCCATGCTGACCGAGATGGACGCCATGGACGCCTTTGCGACGACCGTCTCGGTCCCG
GCCCTCACGTCCCTGTCGCAGATCTCTGCCGTCCTCGACTCGGTCGGGCTCTTCCCTGCG
TCGTCGTCGGGTGCGCAAGGCGGGGACAAGGACCGCGTCATGCGCGCGCTCGAGCAGGCG
GGCATCGAGCAGGCGGCGAGGGACGGGAGGTGGGCCGTCGGGGTCAAGAGGCTCCTCGGC
GTGTGCGAGATGTGCAGGCAGGACGGCGAGCGCGCCGGCGACAAGCTCGTTGCCGAGCTC
GTCGGGCTCATGCTCTGA
>R_glutinis_G02226
ATGGCCGACGGCGCGAGGTCCCTCATCGCTTCCCCCGCCTCCTCGGCTGCTCAGCCTCGA
CACGACCACGAGCCGGCCGAGGACACGTCTGAAGCTGGTCGGGCCAAGCGCTCTCGTCGC
GACCGTCCTTGCGACAACTGTCGAGCCAAGCATCAGTGCACCATCCCTGTTCGCGGCGAG
CCCTGCAAGACGTGCAAGTCGCGGTCCAAGCCGTGCACATTCGACGCGCCGCCGACGATG
CGCGTCCGCAAGCCCAAGGCCGACCTTCCTGTCGAGCCAGAACTTCATCGCGCCCGCCTG
GACGACTCGATACCGGCGCACGACATTCCTCTTCGGCTCAACACCGACGTGCAACCGCAA
GGTCCGGCGGGCTTGGCCCGAGCGACGAGCGCGGCGCGCACATCCTCATCGATCGACTCG
TTCGCTTACGCACGACCGTCCACCACCCTGTCGTCGGTCCTGTCCCTCGTCCGCAACTTT
GTCGAGCAGCCGCCCAATCCGCTTGCGGGTCACGGCCTCCCGTCGCCGTCGGGCCCCTTC
CTGTCGCCCGGTGGAGGTCGAGCCGAGCTGCACTACATTTCGGCGCACGCGTTCAGCGAC
CTGACCTTCTCGGTCGCCGAGGAGCACGTCGCCGCCTATCCAGGAGATGTCGGGTTTCGT
CAAGTTTCCGCCGACCCGGTCCTGCCGGCCTTCTTCGTCCAGACGCCGAGCTTAATGTAC
GGCACGACGGCACCGTCCGGTCGGCAGCTGTACGAGGCGGCATGCGCCGTCCTCGCTTCC
GGCGCGCCGCAGCAACTTGTCGAGATCTTCATCCGCCAGACGCAGCCCGCCCTGCCCATC
CTCGACCTGCAGTCGTTCCCCTCGAGCGACCCGGCGGCAGCAGCTCAAGCCGGCGTGTCA
TACGGCCTCCTCACGAGCCTCCTCGCGCACTCGACATGTTACGTCCACGAGATCCGCCCG
GCGCACAAGCACCTTTGGCGACAAGTTCTCCTCTCGCTCGAGGACGAGTACCTCAAGCCC
ACCCTGCAGACCCTGCAGCAGGCGCTCGTCGTCCTCGCAAGTCGGCCGCCGCTCAACCTC
GCGCAAAACCACCTGGCGATGGGTCGACTCTCGAGTGCAGCACAGATCCTCGGCCTGCAC
CTCGACCCGACCCAGTGGCGCATCCCTCGCGACGAGCGCGTCCTGCGCAAGCGCCTGTGG
TGGGCCGTCCTGATCACCGACAAGTTGCGCGCGCTCTGGTACGGCCGGCCGAGCAACATC
TCGCGCGACAGCTGGAACGTGTCGCTCCCGACCCTCGACGACCTCGACGCGACGTCCGAC
TCGCTCTCGGCGCAATCCTTCATCGCCACCTGCAAGCTCACGGTCATCGTCGACTCGGTC
CTCTCCGACTTCTTCACCGTCCGCTCGCTCGCCTCGCCGCGCTCTCCTGCCGCTCGTCTC
GAGTCAATCGAGCGTGTCGGGCATGAGCTCTCGGCGCTCGAGCGAGATCTGCCGCCGGCA
CTGCGGCGCCTCCCGAGCGGCGACGATCAAGACTCTGCGCCTGCCCCGAGCGGTGTCCGT
TCCTTCCAGCTCTGCAAGCTCGGCCTCGAGATGTCGCTCCTCCGGCTCGCGACGGCGGCT
TTGCGCAGGCCGTCGGCGCAGCAGCTCATCTCGACGTCGCGCACGGCCCTAGGGCTCGCG
CAAACACTCGTCGAGTTCCTCGAGAACCTCAACACGGACGACTTTGGCACGTTTTGGGCG
CCATACTGTTCCTTCATCATCTCGGCAGCAGCAGCGCTCCTCATCCGCACGGCCTTGACG
GCGTCGACGCTCGATCCGACGACTAGGACCGCCTCGGGCGTCTTCTTCACTCGACTCGTC
GTCTGCCTCACGTCCAGCCACCACGCCGCAAAGTGGGACGTCGCCTCGCTAGCCCTCGAC
CGCATAGCGACGTTACTGCGCTCGCTCAACGGCGAGTTGCCCGAGCTCGTACCGCTCCTC
CAGCTCTTCGGCCCGCCGAATCACGCCAGCACAGGTCCGCCGCCGCCGCCGCCTCCTGCC
CCGACTTCCGCACACGCCCGCTCGGGCCCTCCCCTTGTCGACCCTCTCTCGATCCACACG
CCGCCGACGCTCCTCCTCTCGCCCTCTGCCCCATCTCCCTCTCTCGCGCCGCCACAACAC
GCCCATCGCGCACCCGCACCCGCCGCCTTTCCGCCGACAGCACCTCCCGCACCCGTCGAC
CAGTCGTCGCCGGCTCTCGACGCCTTCTGGTGGATGCAGACCGAGATCCTCTCGCTCCCC
GACCACCTCGGCGCTCCTTTACCCGACATCTTCGAGGGCTGGCCGACCTTCGCCGACCAC
GATCACGCCGGAGCGGCGCTCGGCGGCGAGGGCGCAGGAGGGGAGGGACCCGGCGAGTTT
ACGGCGGGCGAGGGCATGCTCTTTGACCTGCGCACCTTTCTCGAGGGGCCCGGTGCGAGT
GTGCAGCCGTCGGGAGGAGGCGGCGCGGCCGGTGCAGCGGTAGATGGTGGCGCAGCTCGC
GATGGAACATGA
>R_glutinis_G02903
ATGGCCGTCAAGCAGCCCCTCGCCCGCTCTCCCGCCGCTACGGCCCTCCACCTCGTCGCC
CTCGCCGTCCTCTCGTGGGCGTTCCACCAACTGTTCCTCCCTGGGCCCATGACCGACTTC
ATGAACAAGATGCACCGCGGTGGCAGGTGGCAGTACCTCACCATCCTCAGCCTCGCCGTG
TCCTGGGCAACGTTCGCCTTCGCCCTCCTGTACGACCTCGCCCCGATCGCCCTCTTCTCG
CGCACAAAGTCGACCCTCGCCCTCCTCGTCGTCCCCATCGAGGGCCTCGTCTCGGTCCTG
TACTGGAGCTTGATGCTCCTCGACCCGGGCCTCCTCAACCCAGCCGTCGCCCCGGGCGAG
GAACCCTTCCGCATCCCGCTCAAGCTCGACCTCGCCCTGCACGCCTTCCCGGCCATCCTC
CTCTGGATCGACTTCCTCGCCTTCAGCCCTCCCCTCCCTCGCCGAGCCCGCCCGGCCTTG
ATCGCCAGCATCGCGACGGCGTCCTACTGCGTCTGGATGGAGTACTGCGCACAGGGCAAC
GGCCATTACCCGTACCCGATGCTCGACGACATGTCGCCCCTCGCGCGCTCAGCCTTCTAC
CTCGTCCAGGTCCCCGTCCTCATCGGCCTCTTCCACGCCGCAAACGGCGTCCACCACCTC
GTGCGCGGCTCGTCGCCGCACCAGCCCGAGGCGCAGGCCGTCCGCCGCGCCGAGAACAAG
GTCAAGGCGCTCTAG
>R_glutinis_G06370
ATGGCTCCTGCTCCAGCTGCGTCCGCCTCCGCCAGGGCCTCTGCGGCCTCGAGCAAGAAC
GCGCGCGCCAGCAACGCCCCGAACGGCAGCGACTTGATGGAGGACGCGAGCGTGGAGGAT
CTCGAGGACGAGGTCAGGGAGGGGCCCGCAGCCAACTGGGAGGTCGCCTACGTCTGGGCG
TTCGTCGAGCACTACACCAACCACGTCGACTGGCGCGAGCCCAACCCGAGTTTGCCCAAC
GTCATGACGTTCGAGCAGGCCCTCCTCGACTGCTCGCCGCCCTCGACCTCGTCGACGCGC
ACTTCGAGCCGCACCAAGCCCAAGCCCCTGTCGGCCGTCGCCCAGCGCGCCGCCCTCGCC
AACGGTGGGCGCAAGAACGGCCGTGCCGCGTCGCCCGTCGACTCGCTCTCGTCGCTCGAG
GACGACGAGGTCGACCCGGACGAGGCGGCCGCCGTCCAGGCCGCCGTCGCCGAGCCGATC
GACCCGGTCCCGCCCGTCCTCGCTGCCGATGCGCCCGTGCCCGAGGCGTCGCCGCTCATC
CGCTCGCTGTGCGAGCTCTTCCAGGACAACCTCAAGCCGATCAAGGAGCTCACCGACTAC
CACGGCAAGAAGACGTGGTTCCACTTCATCATAAACTTCGTCTCGAACCGGTTCAACTCG
GACCCGTACTACCACGGCGGCTTCCGGTGGGAGACCAACCTCCTGCGCACCAAGGGCCGC
AAGCCGGGCCAGGAGACGGAGCAGAAGTTCTGGATGCTGCGCTGGGAGGACAAGATCCAC
CTCATGCGCATCATGGTCGACTACCAGCTCGTCAACGCTCCACCAGTCCGCGAGATCATC
AAGGAGAACTACGACATCGGCAACCAGCGCATCGCCAAGCGCGACCCCGAGTCGAACGGC
CTCGTCGTCCTGCCCGCCGGGCGCACCTCGACCGGCCTCACGCTGTACCACCTCGACGCC
TCGCCGCGCCTGTACGCCTCGTGCGACCCTTTCGAGGCCGACAGCGCGTGGCTGTGCCTC
TCGTCGACCCTCAAGGGCTACAAGGCGTTCGTCAAGACGCTCGCGGCGCCGACCAAGGCC
GACAAGAAGGCCCAAGCGCTGCGCGGCCCGTTCGCAAAGGCGGCGGCGCAGGCGGCGCAG
GCGGCGGCGGCGGCGGGCGACTCGTCCAAGAAGGGCAAGGGCGTCGAGGAGCAGGAGGAC
CTCAAGGGCGAGGAGAGGGTTACGCGCGCGAGGCTCGAGGCCGACCTCGTCGACATGATG
GAGTACGAGGCGGCCATGGAGGCCATCGAGCAGCGCAAGTCGCGCGCCGCCGAGCGCCTC
GCCACGCGCGACGCCCGCGTCGCCCGCACGCTGCAGCGCCTGTCGTACCAGGGCACGTCG
ACGCGCTCGAGTCGGCTTCGCGCGAGGGGCGACAACAGCCGGGTCCACTACGACGACCCG
GGCGAGTTTGACGGCGAGACGGCGGCGAGCGAGAACGGCGGCGGCGACGACTACGACGAC
GAGCAGCAGGGGCGGCGCAAGCGGCGCCGCACGGGCCCGAGCGGCGCCGAGGTCGACGGG
AGCGAGGCAGGCGACGATGCGGCGAGCGTCGGCGGGAGCAGCAGGCGCTCGAGCGTGCGG
CCGGTCGTGCCGGGCGAGCGGCGCTCGAACCGGGTCCGGCTCCGCGACCAGCAGGACGAC
GACGGCTCGAGCGCCAAGGGCGACGACACGGCCGACGTGACGATGGTCGACGAGGCGGCG
TCGGCGTCGGCGGCCGTCGGCAACGGCGTCAAGGGCGAGGAGGGAGGAGAGGGTGAGGGC
GAGGGAGCGGCGCCGTCGACGGTCCCTGCGACGCCGGCCGAGGGCGACGCGCCCGTCGAG
GCCAAGCCTGAAGGCGTCAACGGCGACGGCGAGGCGGCGAGCGGGCACGGCGGCGACGAG
CACAAGCCGATGGAGGTCGACGGCGCGGCGGCGACGGCTTGA
>R_glutinis_G00712
ATGGCCACGCGACCGACCCGCGACCCACTGGGCGACCCCTCGCAGCAGCTGCACCCGCTC
CAACCTCTCGCGTCGTCCTCGTCGTCGTCGACCGCGCCCGACCCGGCCCACACGGCGTCC
CTCCGCTCGAGGTCCCTCGCACAGGCCCAGCAAGGCCTCGCCACCACCCGCCCGGGCGTC
AGCATCCCGCCCCAGCCTCGCCGACCTCAGCCCCTCGCCCCGCTCGCGACCACCGGCGAC
GCGACCACCTCGACCACCGCCTCGTCCGCCATGCAGCCCCAACAGCAGCAGCAGCAGCAG
CAGGCACCGCAGCAGCCCCAGAGTTATGCCGCAGCCGTAGCCGCAGCCGCAGCTCAGCGC
CAGCAGCAGCACCAGCAGTCGGCCGCACCCTCGCAGCCCGGCCAGCAGCAACAGCAGCAG
CAGCAGCACAGCAACGAGCCTCAAGCAGTGTCGCCTCAACCGCCGCCTCGCCCCAAGCAG
CTCGTCTACACGTTCCCGTCGCCCCCACCCGACACGGCCGACCTCTTGACAGAGCTCGAA
GAGTTCTACAGCTACGTCGAGGTGCCCCAGGTCCTCGAACACGCCGACAGCTGGCGCGAC
TGGTGGGACGGCGACCAGGAGTTCCACAAGTCGCCGCCGTCGGTCCAACGCGCCGCCGTC
GCCTCGCTCCTCACGACCCTCAACTCGACCGCCTCGACCCCCTCCCAGCGCCAGTCCGCC
GCGCGCCACCTCCTCCACCTCGCGCACGGCTGCTTCGGCCCGGGCGTCAGCACCTCGCCC
GAGCACCACCTGCACCTGATCCTCGCGTCGTGCCGCGTCCTGCGCCAGGCGGGCGCCCTC
GACGACGTGTGGTGCGCCCTGCGCCGGCTCGGGCGCGAGTGGGACGACGCGAGTGCGCTC
AGCGCGGCGCACGCGGCGAGGAGTGCGGCGCAGGCGCAGGGTGGCGGCGCGAGCGACGAG
GACGAGGGCGGGACGGGCGGAGAGTATTGGGCGCGGCAGGAGGCGAGGAGGAGGAGGGGG
AGCGGCGCGCACGAGGCGCCCGTCGTCGATGAGGAGGCCGAGGAGGAGCGCGAGAGGGAG
CGCCAGGAGCACCTCGACGAGGTCAACGCCGAGCTGGCGCTGCTCCTCGCGACGCTGTAC
TTCATGGTCGAGTGCTTTCGCGGCGAGGAGGCGTGGGGCGAGGAGCTCATGGCGCTCGAG
CCGCCGATGCCCGTCTACCTGTACAACCAGGTCGCCGGCCTGCGCGAGAAGAACGCTCGC
GGCTACCCCGTCAAGAAGCTCCTGCTCCTCCTGTGGAAGTCGATGCTGTGCACGGTCGGC
GGCTTGAGGGACGCCGACCGCACCAAGGTGCTCGTGCGCGAGATCGAGGGCTTGCCCAAG
GACGAGCCAGGCGACCGACCGGCGTATCGCCCCTGGACCAAGTCGTCGCCGCCCGACCTG
CTCGAGTTCCGCAACGAGACGCTCGCCAAGTACCCGTCGTACACGGCGCCGACGGCCGCC
TCGCTCCTCCCTCTTCCCGCACCTCTCGCCGCGCTCGGGTCTAACCCGCAGACGCTCGAC
CGCCTGTCGGCCGCCGCCGCGCCGACGCCCGTCCGCCCGACGTTCAGCTACCACGTCAAC
GCCAACCACGACCCGTCGCTCCCCTCGAACCAGCCTGCGCCTCCTCCCGCCTCGTGGCCG
ACGCAGCAGCCGCCGACGCCGGCTCCGTCCCCGCCGCCCTCGCCGGCGCCCATCATCCAG
CTCCCGAACGGCAGCACGCTCGGCGGGCCGCAGGGCAACGGCGTCGGTCCGCCGGCCAAG
CCCAAGAAGCAGCAGTTCCAGACGGACCAGACGCGGCCGTTCCCGCTCCCGTTTGCGCCG
GCCAACGCCTCGCGCGGGCGCGCCGTCCCTCGCGCGGTCGAGGAGGCCGGCGAGCTGTAC
CGCACCAACCTGCGCGTCAGCACCGAGCTGTGGCAGGCGTGGAAGGTGCGCGAGGAGTTT
ACGGGCGAGGAGATGGGCCTCACGCGGGCCGAGGAGGTCGAGCGGCTCCGGGTCGAGAAG
GAGGAGGAGCGGCGCAAGTACGCCGCGAGGGAGCTCGCCGGCGGCGAGGTCGGGCGCAAG
GCGCGCGCGTTGGGCAGGAGGCTCGAGGCGCTCGTCATTGGCGACGGCGGGGCCAAGAAG
CTGCAGCGGCAGGGGACGGCGAGCTCGAGCGAGGCGGCGAGCGTCCGGGGCGCGTTCAAG
CCGGGCGACGAGGGCGACGACGAGGAGGCCGTCCTGAGCGACGAGGAGGACGATGACGGC
GCCGGCGACGACCCGATGGACCCGCTCACCGTGCTCAAGCAGCTCGGGCGCCAGGCGCGC
CGCGAGGCCGACGCCGAGGTCGACTCGAAGCGCAAGAGGACGCTCGACGTCCGTCGGCAG
GACATCAAGCGGCTCGAGCGCGTCGAGATCCTCTACCGCGAGACGCTCGCCCACCTCCAG
AGCGCCGTCATCGTCCTTCTCAAGCTCCTCCTCGCGACCGTCACTGCCAACCAGAACCTG
CCCAACCCGGGCCAAGCCGGCGAGCCGACCTCGAGCGAACCTCCTCCCGACCTCAGTCTG
GAGGACTGCGACATCCTGCGGCACCGCGAGATCACGTCCAAGGCCGTGTCGGCCATCCTG
ATCCTCACCCTCAAGTGGTTCAAGACGAGCCACGTCATGAAGTTCCACTACTTCTCGCAG
CTCCTCGTCGACTCGAACTGCCTGCTCCTCATCCTGAAAATGTTCGGCATGCAGGAGGTG
TCGACCCTCGTGCGCGTCAAGCACGACCGGCCCGAGCACAACTTCTTCAAGTTCTGCGAC
GAGCAGTTCAACCCGGGCTCGTCGTCGTCGTCGCCTCGCCCCGAGGACCTCGCCCGAGCT
CCTCGTCCCGACTCGAGCTCGGCACCTAACAGCGCCGGCTCGTCGCCGACGTCGGCCACG
TCGACAGGCGCCAACCGGTCGTCGTCGTCGAGCTGGGGCAGCGCCGCCAACGCGCACGGC
GACGACGTCGAGCTCGTGAGCGACTACTCGTGGCGCAATTTCTTCTCGACCATCAACTTT
GTGCACATCCTCCAGAAGCTCACCAAGCGCAAGACGCACCGGGTCCTCCTCATGGTCCAG
TACAAGAGCTCGGCCATCCTCAAGCGCATCCTCAAGGTGTCGCACCCGACGCTGCAGCTG
TACGTCCTCAAGGTGATCAAGAGCCAGGTCCCTTACTGCGGTCGCAAGTGGCGGCAAGCA
AACATGAAGGTCATCACGGCCATCTACCTCCACTGCCGCCCCGACCTGCGTGACGAGTGG
CTCGCCGGCGTGGACGTCGACGCCGACGTCGAGGACTCGCTCCCGCACGAGCAGGCGCTG
AGGTCGCTCGTCCGCTTCTTCAACACGAAGCACTACTCGAACCACGCCCCCGGGCTGCAC
CGCCGCTCGTCGTCGCTCCCGCAGAACCCGAACGAGCCCTCGCCCGACTTCAACCCGGGC
CCGGTCGCGTCGGCGCCGCTCCCGCCGCTGTCGCCGCACGGTCCGCCGCCCGACCAGCAC
GCCCTCGACGACGTCTTCCCGCCGCCGCGCAGCATCGCGTCGATCGACCTCAGCACCGAC
GTGCCGCTCCAGCTCGCGTACGGCTCGATCGACCCGGCCGACGACGACGACGACTTTGGG
AGCTTTGCCGTCGACGACCTGCTCGAGGCGGGGAGCGGCGGCTCGCTCGACTCGGCGCGG
CACCCGGGCTCGGCGCACGAGTCGATGAGCGGCGCCGAGGGCATGCACGGCGCAGGCGCC
GACATGTCGCTCGACTGGCTCAACGACCCGCTCGCGGTGGGCGAGGCGGCGTGGGAGCGC
ATGGGCCTCGATGAGGGGTACGACGGCGCGTGGGACGACGTGAGCGACAGCGAGAGCGTC
GGCGGGTGGGGCTTTATGCGCTTTGGGCTTGCGGCGGGCGAAGGACCGGGAGGGGTCGCG
GCGGGAACGACGGGCACGGTGGCCGACGATGGGGAGGAGGTTCTCGACGAGCGGTCCAGC
CGGCACGAGTGGGAGCACATCAGCCCCGACACGATCTCGGCCCTCGAGGAGGAGCGCGAT
GCCGCCGCCCGCGTCCCCAACTCGCCTCGCCCCATACGTCGCCGCTCGAGCACCGGCCCA
ATCTCGCCCGCTCTTCGGCCCGTCCTCATCGATCGCGACGACGACTCGGCGGGTGGGAGC
GCCGTCCAGGGCGAGGAGGAGGAGGGCCCGGTCCCGACGTCGCCTCACTCGGGGCCGGCG
ATTGACGAGGTCGAGCTCATCTTCAACCGTTGA
>R_glutinis_G03725
ATGCCGCCCACGCTGCGGCCGCGCAAGCCCGACAGATGCTGCAAGAGTCCAGACTGGTCG
TCCGGCATGAGCTCCACGGCCTCGACGAGCGAGGAGGACGAGCGGGACTCGGGCACTGAT
GAGGACGACGACAAGCCTGCGCCAGTACCGCACAAGAAGCGCAAAAAGGCGGCAGCTCGC
TCGACCAAGGTCCGCTCGACGGGCAACGACGTCTTCTCGACCATCCCGCTCGACCTACTC
TACCAGATCTGCGGCGACCTCGACCCGGATACCCCCCTCGCCATCTCGCAAGTGTCCAAG
CCGATCCACCGCACCCTCGCGAGCAAGTCGGCCGCCGACCTGTGGAAGCATGTTCGCCGC
AGCTCCGGCCTTAGCGACCTGAGCGTGCCGTTGTCGGAGCCCAAGTACGCCGCCCTCGTC
CAGGGTTCGACCTGTCAGCATTGCGGCCTTGTCCGTAGCACGACCAAGGGCCTGTACGAG
CTTCGCGTACGCGCGTGCCCGAAGTGCATCTCGATCAACCTCAAGAGCCTCGACACGATC
TGGTCGCAGAACAAGGGCATTCACCGGTCCACTTTCGAGGCAGCGCTCTCGACGACCAAG
CCTCAGAAGTACAGCACGGCCGCCGATCCCGTCGTCTACTGGTTGCCCGAGGTCCTCGCC
GTCTCGAAGAAGCTGCAGCTGCTCGACCCGGGCGCCGCGCTCAGCTCCGACCCGACTCGC
CACCCAAGCCTCGCTGCGACGATGTACGTCGGTCGACGCCGCGAGTACGTCGTGCGCGTC
AAGGAGGACGCCGAGAAGATCCGCCAGTTCGAGAAGGACAACGTCGCGCGGCAGCAGCAG
GAGGACGACGAGAAGCGGGGTCGGCGGTACCAGCAGCTGTGCCGCAAGGTCATCGCCGCC
GGCTTCTCGGAGCGCGACTGCTCGGGCATCCCGCAGTGGACGCGCAGCTGGACGAGGCCG
CTCACAGACCAAGAATGGGACGATGTCGGCCCTCACGTCCTCGAGGATGTCGCTGCGGCC
CGAGAGCTTCGCCTCGCCAAGGAGCTCGTGCGAGCGCAAACCCGGCGCAAGGTCCAGCTC
CAGCCGCTGTACAGCCAGCTGTACGCCAACGCGCCGTCCCACGAGCAGTCACTGTGGCCC
CGCCTGTCTGCGTTCTACGACCTGCCCGCCGTCGCCGTCATGTGGAAGCCGCAGCAAGCC
GTCGTCGACCCGAACACGTGGCCCCTCGTCACGCCGGCCATCCTCGCTCAAGTCGATCGC
GACATCAGCGTCGACCGGCTCTACTGCTTCGACATGGTCGCCCGTTCCCTCCTCGCCGCC
GGCGCCACCCTCCCCGTCAACGTCAAGAGGGCGCTCCAGCTCGAGGCGTCGATCTTCCTC
GACGTCGACGACGAGTCGAAGGGTCTCGCGCCGCTCCACGCCAAGGTGTCGGCGAGGACG
ATCGACGACATCCTGCAGCGCCCGACTGCGCTCCTATCCTGTACGGCGTGCGGCTGCACG
CGCCCGTACCCTGCCGCTCTCGCCCATCTCAAGCGCAAGCACTACGCCGACCCGTCGGCC
ACGTGCGAGGGCGTCGAGGCCAGGGTCATCACGATGTTGCGCGAGTGCCTCATCAACGCC
GGCATGGTCGAGTCGACGACGAGGCGCTCGCACCTGAGGGCGCTCGGGCCCGTCTTCGAG
GTCGCCGTCGTTGGCGGGAGGATCTTGCGCGACCTGACGTGGGAGCAAGTCACGTCCGGC
AGCATCTCGGTTCGCACCGGCGGCACTCGTCCGCTCACCCACCAATGGGACGACTCGAAG
TACGCCTCGATCACGCTCAACGTCAAGAAGATGCAGGAGCTGCGCGAGGCGGCGGCTGGG
GCGGCGCCGGCAGCGGTCGCGTGA
>R_glutinis_G02010
ATGGCAGTCCCTCGACCACTCGTGCTCCTCGTCGCCGTCGTCCTCTGCATCCTCGTCCTC
GGCGGCAGCCACCACCACAAGGACAAGATCAAGGACGTCTACTCGAAGCACCGCGGCATC
GTCACGACTACGAGGCGGTCCCGCTTCAAGCGAGTAGTCTCGTTCGGCGACTCGCTCAGC
GATGCAGGGAACGGCGCTTGGCTCTTCACGAACAAGACGTGGCCAAAAGATGGAGCATAC
GTCGGCCACCGGTTCACCAACGGCCCCGTCTTTACCGAGTACGTCGCCCAGACGCTGCGC
GTGCCCCTCATCAGCTACGCGACCGGCGGCGCCTCGATCTCGTACCGCGTCTCGTCCCGC
AGCGGCGAGCACGGCATGATGCCCGTCGACTGCATCTTTGAGCAGATCAAGAAGTACAGC
GAGGGCAAGACGGACGAGAGCGACACGCTCTTCATCCTGTACGCCGGCGCCAACGACGCC
TACTTTGCGCTCGACGAGGGCGGGACGCCCGCCGAGGTCGTCGACGACCTCAAGACGGCC
GTCAAGAACCTGCAGAAGATTGGCGGCCAGTACATCATCATCCCGACGCTCCCGCCCATC
GGCGAGAACTATCCCTACGCCAACGCGCTCCCCGAGGCGGCGCCCCTCATGTACTTCTTC
TCGACCGAGCTGCGCAAGCAGTACATGGAGTGGGCCAAGAAGGAGACCAAGGTCGCCATC
GCCGACTTCTACAGCCTGTTTAACCGCCTCATGGGCAAGCCCGAGGACTACGGGTTCAAG
CGCGAGTACCTCAAGGTCGGCTGCATCGCCCACAACTGCAAGGACGACTGGCGCGAGTTC
ATCTGGTTCGACGACTACCACCCGACGACGTACGTCCACTCGCTCATGGCCGAGGAGTCG
CTCGACGCGCTCGACAAGGTCCTGAAGCCGAATCACCGCGTCTGGTAG
>R_glutinis_G03742
ATGACCACCACCCGCGACCTCCACCTCGACCCGCTCAACCTCCCCTCGACCCGCTTCACC
TCGTCCTCCCCCGCCACCGCAGGCCTCGCCGCGAGCAACCCCGGCCGCTTCCCGTCCATG
CCCCCTTCCTCCGACGCACCTCACTCGGCTTCGGCTGGCCAGTCAAAGTTCCGCGCCAGC
CTCGGCGGGCCCAACGTCGGGCCCACCTCGTCGTCCGGCGCGGCCGCGAGCAACAACTGG
CGCGCCGTGAGCCCGGGCAGCAGGGCCAGCACGGGCGCAGACGGGTTCGGCGCCGGCGGC
AGGGCGCACGGCCTCAGGCCCACGAGCGAGCTCCTGAGCGTCAGCCACGGCGCGCACCAC
CGCGACCAGTCGGGCGGGCCAGGAGCAGGCGGCAACGGCGACACCGAGGCCATCGATCGC
TGGTTCGAGGACCTGCAGCAGTACGAGGCGACGCTCGAGGACATGGCGGCCGCCTCGCTC
GACGCCAACTTCAAGGAGGAGCTGAGCGCCATCGAGCAGTGGTTCCGCGTCCTGAGCGAG
GCCGAGCGCACCGCCGCCCTGTACTCGCTCCTCCAGAGCGCCACGCCCCTCCAGATGCGC
TTCTTCATCACGATCCTCCAGCAAATGGCGCGCCAGGACCCGGTCTCGGCCGCCCTCTTG
AGCCCGGCCAACCCGAGCCAGCTCTCGTTCGAGTCGCAGATCGAGCACAAGCTCGCCTCG
TTCGGCCTCAAGTCGCCCGCGTCGCCCGTCGTGCGCCAGTTTGCCCGCCAGTCGCTCGCC
GCCTCGAGCGGCGCCGCCGCCGCCGCCGCGGGTCCCCCTTCCCCGGCCGCGCTCGACCTC
CTCGCGCCGCCCGACGCCGCCGGCGCCGGCGCCACCTCGTCCGCCTCTTCGGCGTCGGCC
AACTCGCCCGCGGCGAGCACGCTCGCGTCGCAGCGCGCCAAGCTCAAGGCCTCGGCGCGC
ACGTCGGCGCCGGCCAACCTGCTCCTGAGCGCGAGCGGCGGCTCGGCCTCGCTCGGCGAG
AGCCTCAAGAGCCCGCTGTGGGGCAAGGACGAGACGGTGCGCGAGCGCTCGCCGTCGCCC
CGCCCCAAGAGCACCGGGTCGGCGCACGACGGCGGCAACTCGCCCGCGCCGGCGCCCGCC
GCCGCCGCCGGCGCGTACCTGCGCTCGCCCGTCCTCGACGGCTCGTTCGACAACCAGCTG
TCGCCCCTCGTCGGCGGCAACTGGGCGTCGATGGTCAACACGCCGCTCGTGCCCATGTTT
GGCAAGGGCGAGCAGATGGAGCAGGGCAACTACGGCGTCGCGAGCCCCAACCTCGACGCG
GCGGCGCACGCGGGCTGGAACGGCGCGCCGACGAGCCCGAACCCGGGCAACGCCGCCGGC
CCGGGCGGCATCGTGCTCGACGACGCGCGCAAGTTCCGCCGCTCGGCGCGTATCAGCGGC
GGCGCGCTCGGCGGCATGTACGACGAGCAGCACCAGTCGTTGTCGTCGTCGGGCGGCGTC
GCGGCGGCGAGTTCGGCCCTGTCGGCGTCGACGGCGAGCGACCGCGCCCAGTCGGCCGCG
ACGGCGCAGAAGCGCGTCCAGGACCAGCTCCACGCCGTGCAGCAGCTCAAGAACATGCAG
CAGAGCGCCATCAACCTCGGCCTCGGCGCGCTCGGCTCGTCGACCAACGGCGGCGGCAAC
GGCAACGGTGGCCCGCCGGCGTCGCCCGGGCTGGGCGGCGTCAACGGGAGCCGGCTCTCG
AGCACGGGCGCGCTCAGCAGCCCCGGGCTGCAGCAGACGGCGATGCAGGCGCAGCAGAAC
TGGCGCAACGCCAACGCGGCCCACCTCCCGCCGCCGTCGCCGCAGCAGCAGCACCAGCAG
GGCCAGCACGCGCAGCACCACGGCCACCACGGCCAGCAGTACCAACAGCAGCAGCACAAC
CTGCAGCAGCTCCAGCAGCAGCAGCAGGACCTGTACGGCATGCACGGCGGCGGCCTCGGC
GGTCTCGGCGCCGGGCTCGCCGGCCTCGGCGTCGTCGGCGGCGGCTCGCCCTCGCCGCAG
CAGATCCAGGCCCAGACGCAGGCACAGCTCGCGAGCCTCGTCGCGCTCCAGCAGCAGATG
ATCCAGCAGCAGCAGCAGCTGCAGAGCCTCGCGAGCCTCAACGGGCTCGGCATCCCCAAC
GCGGGCCTCGGCGTCGGCATGGGCGGCCTCCTCGGCCCGCAGATCAGCCCGCGCCTCGGG
ACCGGCGGCGGCGGCGGCGGTGGGAGCTCACCCGGCGTCGGCAGCGGCTTTGGGCTCGGG
TTCAGCGGCGGCATGCCCTCGCCTCGTCGCTCGCCACGCCCGCACGGCAACGACCGCTCG
CCGCACTTTGGCTCGTACGGCCACTCGTCTCGCCCTGGCGTCGGGTCGAGTTCGGCCGGT
GCGGGTGGTGCCGGCGCGTCGGGCGGCGGCGGAGCCAACCCGCAGCAGACGCCGGGCAGC
GGCGCCAACCCGGACGAGCCGCTCGACATGGCGCTCCTCGGCGACACGCCGGCGTGGCTC
CGCAGCCTGCGCCTGCACAAGTACACGGGCATCTTCGAGGGCTCGACCTGGCAGGAGATG
GCCGTCATGGGCGACAAGGACCTCGAGGACAAGGGCGTCGGCGCTCTCGGCGCGCGCAGG
AAGCTCCTCAAGGTGTTCGAGACGGTGCGCGCCAAGACGGGCCTTGCCGCTCCCGCCGGC
ACGTCGTCGAACGGCTCGGCGTCCTCGCCCGTCGAGGGTGGCAACCACTCGCACTCGTCG
CCCAACTCGCCCACGTCCGACTCGCTCCCCGTCACGCCCAACATGGGCGCGCGCTCGCCG
GCGCTCGACGGCGCCGACGCCTGA
>R_glutinis_G04131
ATGCCCGGCAAGCGTACCCAGCCCTCGAAGCGCACCGCCACCTTGTTCTCCGCCTCGACG
AAGCACCGCTCGTCCACCACGGCGTCGGCCAAGCTCAAGCCCTCGCTCCTCGGCCTCAAG
CCCCCCGTCAAGCCGTCCAAGAAGGGCACTCACAAGGCCCGAGACGCCGACGTGCGCGCC
AAGCTCGACGACGACCGCGACGCGCTCCGGGCGGCGCTCGAGGGACCCGACAAGAACAAG
GCGCTCGTTGAGAAGAAGGAGGCGCCCAAGGAACTCGCGCGAGGCGGCGACTCGCTCGCG
CAGTCGATGGACGAGGTCCTCGACTTGTTCGGCGCAGCATGA
>R_glutinis_G01387
ATGTCGAGCATCACCCACTCGAACCCGGCACTGCACCGCCGCTCGTCGTCGCCCACCCGC
GCCGCCCACCACGCCCACCATCTCCCGAGCCGGCTCCGCTCGAGCTTCGACGAGCACGAC
CGCCCAGCGAGCCCACCGTTCGTCGAGTCGCCCCAGAGCAGCACGACCGCCGGCGCAGGC
TGCGCAGAGGACGCCCCCGAGCCGGGCACCGCCACGCCCACCGTCGCCGACTCGGGCGCA
CCTGGCTTGCATGACGTCGCAGAGGAGGAGGCCAACTGGCTGCCAGACCCGCAGGTCGTC
GATAGGCCCTCAGCAGAACAGCGCAACTCGTCGCACAAGCTCGCCGCTGTCCGAGCCGCC
CTCGCCGCGGCCAACATCATCTCGGTCCACCAGGACACGGACTGGGAGACGCGCCCGCCT
GGCATCGACCCGCGCCGTGTCGACATCCCCGACCTCAAGGGCCGCGTCGTCATCCAGGTC
GCCGACTATGCCGCCCACCGCGCCGAGTTCTCCGTCTTGACCAACGACACCCTGCCCGAC
TTTCTCGCTCAGCCGAGGCCCGAGTTCGCCAAGGTTCGCTGGATGCACGTCAACGGCCTG
TCGTGGGACGTCCTCAAGCCGCTCGCCCTCGCGCTCGACCTGCACCCCCTGTCGCTCGAG
GACATCCTCCACTCGAGCTCGAGCTCGTCGACGCGGTCCAAGGTCGACTACTTCCGCCAG
CACCTGTTCTGCAGCGTCATCGTCCACCGCACGCTCGAGCAGGGCGACAAGGAGATGGAG
CTCCCCGAGGACCCGACGAGCGTGAGCCGCAGCACGACGAGGGCGCTCGGCAAGAAAAAG
GCGGCGAGCAAGGACCGTGGCGGCGTCCGGGCCTTTGGGTTCCACGCGCACCACCGCGAC
GAGGAGGCCATCGTCGACTCGGTCGTGCCGGCGTCGCTCGTCCCGTCGTCGCAGACGTCG
CTCGGCGGGCACTCGCTTGTCCCGAGCCAGGACGGCAGCGGCCTCGCGACGCCGCTCGCC
GTGCACGCCAAGAGCTACTCGCAGTACCGCCGCAACCTGCGCGAGGCGTTCAAGGGCGTC
AAGCGCGACAAGGAGGGTGAGAGCCCGAGGACGCTGAGCCACAACCGCACGGGCTTGTCG
ACGAGGCTGAGGGGCGGTGGCGGCAAGCGGTCAAGGCAGAGCAAGAAGGAGGAGGAGCGT
GCGGCGGCGAGGTGGACGGTCGCGGCGCTCACCAAGGACGTCAAGGTGCACATCCACGTC
GAGCAGCTGTCGTGCTTCCTCCTGCGCGACGGCACGGTCCTCTCGGTCTCGCAGGACCAG
GGCTACCACCACCAGATCTCGAACCTGTTCGAGCGCATCAACATGCGCGACGACATCCTG
CGCGAGTCCGAGGACGCGTCGTTCGTCCTCCAGGCCCTGCTCGACGTGACGGCCGACGAC
GCGCTCGAGATTGTCGACGAGTTCCGCGAGCAGTTGACGACGCTCGAGAGCCGCGTCTTG
TCGAGGCCCGACATGGACGACGTCCGACACCTCCACATCCTCTCGTCGCAGCTCATCCTT
CTCAAGTCGACCCTCACCCCTCTCCAGCTCCTCCTCCAGGCCCTGCGCTCCCAAGACGAC
GCCAAAGCCGCCGCCGCTGCCAAGATCGACCCGTCGCCGGCGCCGACCCGCTCGGCGAGC
CCGACGGGCGAGCGCGCCAACAACGTGCGCGTGCAGCGCCGAGGGTTCGTCAGCCACGAG
GCGAGGCTGTACCTGTCGGACGTCATGGACCACATGGACTCGACACTGTCGAGCCTCGAC
TTGTTCAGTGACCTGGCAGAGAACCTTATCGCCTTCACCTTTAACAACCTCTCGTACTCG
TCCAACGCCTACATGCAGGCCCTGTCGGTCGTCAGCATCGTCTTCATCCCGGCAACGTTC
CTCTCCTCGTTCTACGGCATGAACTTTTCGACCGGCGCATTCGTCGATGAGCTCGACCTC
GGCGTGCACCGCTTCTGGTCCATCGCCATCCCCGTCTCAGTCGCCACGACGGTCCTGTTC
GGGTGGGGCTACCTCGCCGAGATCATCAACCGCTTCGGCCGCGACATCCTGCGCATGAAG
CACCGCATCCAAGTGGCGAGCCGTCGGTCCGACAGCAAGGAGAAGGAGCAGTGA
>R_glutinis_G04234
ATGTCGCTCCGCCGTCCTCCTACTGCCATCGCCCTCCGGCCCTCGGACGTCGTCGACCTC
CAGGCTGCGATCGCTCAACGCGACGCCGACGCCGACGCCGCGGCCGCCTCGTCGTCCACA
GCCACGACCAGCGCGGCTACCGCAGCGGGCGCAAGGGATGCAGTGCTCGAGCGGGAGCAG
CGCGAGGAGCACGAGCGGCAGGCGAGGGGCGCGCGGGCGAGGGTCGTCGGCGGGGGAACG
GCCTCCACCCCCTTGCTCCCCCCGACCTTCCGCTCGCCCTTCCTCCCGCTCAACGACGCG
ACGCCAGAGCCTCTCGCCCGCCGACCAGCTCGTGGATACCTCTACGGGATCAGGCGAGGT
GGAAGCAGGAGATCGGGCTCGACTGGGCGGCTCGTCGAGCGGCACGAGCGGACGGCGCAC
GGGCTCGAACGAGGCGGCTTCTCTCGCGGCGGCAGCCAGTGA
>R_glutinis_G04219
ATGATCTGGCCGGCCATGAGCAAGGTCCAGTGGGAGCGCCTGCCCGTTCTCTTCAAGTCG
CGCACCATCTACATCCACCTGGGCATCTCGCTCCTCCTCAACTGGGTCATCGCGCCCTTC
ATCATGGCGGCCTGCGCCTGGATCGCCCTTCCCGAGGCGAGCATGGACCGCGAGCGCCGC
GGCGTCCTCCTCGTCGGCGTCGCCCGCTGCATCGCCATGGTCATCATCTGGACCGGCATC
GCCCAGGGCGACGGCGACTACTGCGCCATCCTCGTCGTGTTCAACTCGATCCTGCAGATC
GTCCTCTTCTCGCCCTACGCCATCCTCTTCTGCGACATCCTCGGTGTGCGCGCCGGCACC
GACCTCGCTCAGCTCAGCCTCGCGTACGACAAGGTGGCCAAGGCGGTCGGCATCTACTTG
GGGATCCCGCTCGCCGCCGGCGCCATCACGCGCGTCATCGCCATGACGACCCTGAGCAAG
AAGCGCCGCGACCAGTTCTTCGGCTACTTTGGCCTGTTCGGCATGCTCGGCCTCCTCTAC
GTCATCATCGTCCTCTTCATGAGCCAGGGCAGGGCCATCATCGACAACATCGGCACCGTC
TTCCGCATCTGCGTCCCGCTCGTCATGTACTTCACGATCGTGTGGACGACGACCTTCCTG
TCGTTCTGGAAGTTCTCGCGGTCGCGGTGGGGCCGCCACGCTGGCGGGTACGACAAGGCC
GTCACGCAGGCGTTTACTGCGGGCTCGAACAACTTCGAGCTCGCCATCGCCGTCGCGACG
GCCTCGTTCGGCACCGACGCTCCTGAAGCTCTCGCGGCCACCCTTGGCCCGCTCATCGAG
GTGCCCGTCCTCCTCGTCCTCTCGTACGTCGCCCTGTACCTGCGCGACAAGATGTCGTGG
GAGCCGGTGGCGCCTTTCTCGTCGAGAGATGCCGAGTCGGTCGCAGAGAAGGGAGACATG
CAGCGATGA
>R_glutinis_G05576
ATGGCAGCCAAAGCACCCGCCTCGGCCGCCCTCCTCTCGCAGGCCCAAGCCCTCGGCGAC
CTCGCCCCCTTCCTCGCCTCGTCCGCCCAGCCGAGCGCTCAAGGCTCCCCCGAGCCCACC
GCCGTCGCCCTCGCCCAGGACGGCCTCCCGCTCGGTGCCTCGACCGACATCGTCCCCGCC
GAGCAGCACGGCATCCTCACCGACAAGTCGTACACCGAGCTCGTCGCCGGCCCGCTCGGC
TCGCGTCGTCGCATCGCAACCTTTATCGCCGCCGCCTTCGTCGTGTCGACCGTCGTCCGC
GCAGCGTGCTTCTCCGACTACGCGTTCGGGCCCTTCCTCGTCGAGAACCTCGCCCCGGTC
GAGCGCGACTCGGTCCGGTGGAAGTACCTCGGCGCCAACCGAGTGTGGGAGGTGACGCTC
GGCACCTACATCTGGCGCAGGCTGTCGGGCCTCTTCAGGGGCGAGGGAGCCCTCTTTGGC
GTTCTCCTCGCGCTCGTCGCACGCCTCTCGCTCTACGCTTTCGAGCACAGCTACTTCCTC
CTGTCGAACCAGACGGTCGGCGTCCTCCTCCTCATCGACGCCATCTCGTTCGCCTCGGCC
TTCGCCCTCGCGCCCAAGCTCCTCCCGCACTCGATCTCGGCGCGCCGCGTCCTGCCCGCC
CTCACCCGCCTGCGCAACGACCATGCCCTGTGGATCAACCTCCTGTTCGGCGTCGGCCTC
GCGACGTTCGGCGGTGCGGCGGGCAGCTACGTCCTCGAGCGCGCCGGCGGGCGCGACTTT
ATCAAGCGCAACGTCATCGAGGCGACCGTGCCGGGCTACCTCCTCCGCGACCAGCTGTCG
ACCAACGAGATCCTCGCCCACCCGAGCTGGACGATCCCGACCTTGCGCACCTACGACTTT
CCGCTGTCGATGGCGCACCACCTGTACCAGTCGGCCCTCACGTCGCTCTCCCTCCTCCCC
CTCGTCATGTCGCTCCCGACCCTGTCCCCCCTGCGCCTCGCGGCCCTCGCGGCCTTGGCC
GTCGGCGTTCCCGCCGTCACCGTCTACTACGACGTCCTCCCCGTCACGTTCCCCGCCGCG
CTCTCTACCGGGCTCGCCCTCTCTGCGCGCGCCGCGTTCGCCGCCCTCGTCGAGGCGTGG
ACGCTCGACGAGCTCCGGCGCACAAAGACGACGCGCCAGGTCCAGGTCGTCCTCGTCGAC
AAGCAGAGCGGCGAGGTGATCGCGACGAGCGACGCGACCGTCGAGGAGGACGCGAGGGGC
AACCTGCGCAAGGACGAGAGGGGCGTCACGCGCAGGAGGTTGACGCTCCGCGGCGAGGTC
GAGTACTGA
>R_glutinis_G03838
ATGCCCTCACAGCGCACCCTCAAGCTCGACCAGTTCCGCCCGAGCTTCACCGCCGCCGAG
CTCGACTCGCTCCGTCAGTCCATCGCCTCCACTCGCCTCCCCGCCGAGACGTACGCGTCC
AAGCAGCCAAAGTACGGCGTACAGCATGCGTGGATCAAGAGTGCCCTCGCCCACTGGCAG
GACGGCTTCAGCTGGCAAAAGTACGAGAACAAGATCAACGCCGTAGACCACTTTATGACG
ACCATCGACGACGACGGCCACAACTACAAGGTCCACTTCCTCCTGCACGAGTCGAGCGAC
CCGAACGCCATCCCGCTCTTGCTCCTCCACGGCTGGCCCGGCAGCGCGTTCGAGTTTGTC
GAGGTCATCAAGCTCTTGCGCGACAGCAAGAGCCCGTCCTTCCACCTCATCGCGCCGATG
GAGCCAGGGTACGGCTGGTCGAGCCCTCCTCCTCTCGACCGAGGGTTCGGCATGTACGAC
TGCGCGCGCCTCATGGACAAGCTCATGAGCGGGCTCGGCTTCAGCGACGGGTACGCCGTC
CAGGGCGGCGACATTGGCTCGGGCCTCGCGCGCATCCTCGCCCTCAAGCACAACGCCAAG
GCCATCAACGTCAACTACCTGCCCGCCGTCGCACCCCCCAACGACGCACCCGAGCGCCAC
CAGCTCAAGCCGCACGAGGAGAAGGCGCTCGAGCGCAGCGAGACGTTCCAGTCGACCGGG
CGAGGGTACGCGATCGAGCAGGCGACACGCCCCGGCACGATCGGCATCGTCGTCGGGAGC
TCGCCCGTCGCTCTTCTGGCCTGGCTCAGCGAGAAGTACGCAGAGTGGACCGACGACGAC
CTGCCGCTCGACGACCTCCTCGGCATCGCCACCTTCTGGTGGCTGCGCGACTCGTACCCG
TCGTCGATCTGGGCCTACGCCGAGATGCAGAAGACGGGCATCTCGGCCCTTCACAACGAC
CCGCAGCACCGCCTCGACAAGCCGCTCGGGTTCTCGTCGTTCGCCAAGGAGATCAGCTCG
ACGCCCGAGGCGTGGGCAGGCAGGAACGCCAACCTCCAGTGGTACCGCTATCACGACAAG
GGAGGCCACTTTGCCGCCGCCGAGCGCCCGGAGGAGTTCGCCAAGGACATGCAGGACTGC
TTCGCCGCCATATATCCTCGAGCGTAG
>R_glutinis_G04989
ATGGCCTACGCCAGCACCAGCGCACAACCTCACCATCAAACAGCCGCCGTCCCTGTCCCG
CTTGCAATCGGGCAGCAGCACGGCAGCCACTCTGGGCCGCACAGCCAGCCTGGGTCGCTC
CCGCCGGGCGCACACCCGTCGTCGGCGACGAGCATCTCGTTCGAGAGCGTCCTCACCGAC
GAGGAGGAGAAGCTGAGCGACTATGAGCCGGGCGGATACCACCCGGTGCGCGTCGGCGAC
GTCTACGGCCCCAAGGACCGCTACGTCGTCGTGCGCAAGCTCGGCTGGGGCCACTTCTCG
ACCGTCTGGCTAGCGCGTGATACTACCGTCAACAAGCACGTCGCGCTCAAGGTGGTCAAG
TCGGCGACGCACTACACCGAGACGGCCCTCGACGAGATCAAGCTCCTGCAGCGCGTCGTC
GAGTGCAACCCGGCGCACCCGGGCCGACGACACGTCGTCTCGCTCCTCGACCACTTTACG
CACCGCGGGCCCAACGGCACGCACGTCTGCATGGTGTTCGAGGTCCTCGGCGAGAACCTG
CTCGGCCTCATCAAGCGGTACCACCACCGCGGCGTGCCCGACCACATCTGCAAGCAGATC
GCCAAGCAGGTCCTCCTCGGCCTCGACTACATCCACCGCGAGTGCGGCATCATCCACACC
GACCTCAAGCCCGAGAACGTCCTCATCTGCATCGACGACGTCGAGGCCGTCGTGCGCGCC
GAGCTCGAGACGTCGCCGGCCGCCGTCCCGACCAAGATGATCGGCGTGCCCCCCTCGCAG
CCTCGCGGCGGCGCCCAGACGCCTCGCGCCGAGACCGTCTTCATCACCGGGTCGCAGCCG
CTCCCGTCGCCGTCGAGCAGCTACGGCACGAGCCCCGTCATCGAGAAGCTCGCGTTCCAG
ATGAGCAAAATTTCGGACTCGGGCGGCACGGGCTCGTACGTCGGGAGCGTCAAGAAGCAG
GGCATGAGCGCGACGACGCCCGACGACGTCGGCGAGCAGATGGCCGGCGTCCAGCTCGCC
GACATTGGCGCAAAGACGGCGCCGGCGAGCGCGCCGGCCAAGGGCCCGTCGCTCCTCTCG
CAGCAGGCGGCGGCGGCGGCCCAGTCGGGCACGAGCGGCGGCGGCGCTTCCCTCCCCACC
CCATCCTCCTCGTCCGAGCCGGCCTCGGCCTCGTCCCCCTCCTCCGCCCACCCTCAGCAG
CACAACAACAACGACTCGGACGTCACGATGCGCTCGCCCCCTCCTGAAGAAGCCTCGCCG
CCGCACGCGCTCCCTCGCGACCCGCTCCAGCCCGCCATCGTCGCCGGCGACCCCAACACG
CTCCCGCCGCTCGCGCCGTACGACCCGTCGACGCTCGAGCGCATCACGGTCAAGATCGCC
GACCTCGGTAACGCGAGCTGGACCGACCTGCACTTTACCAACGACATCCAGACGCGCCAG
TACCGCTCGCCCGAGGCCATCCTTGGCGCAAAGTGGGGGACGGCGGTCGACATCTGGAGC
GCTTCAGCCATGTTCTTCGAGCTCTTGACGGGCGACTACCTGTTCGACCCGCACCCGGGC
ACTCGGTACAACAAGGACGACGACCACATCGCCCAGATCATCGAGCTCCTCGGCCCGTTC
CCGCGCTCGATTGCGCTCAGCGGCAAGTTCAGCGCCGAGATCTTTACCCGGAAAGGCGAG
CTCAAGCACATCCACAAGCTCAAGTTCTGGCCCATGCACTCGGTCCTGCAGGACAAGTAC
CTCATCACCGAGGCCGAGGCCAAGCACCTCGAGTCGTTCCTCCAGCCGATGCTCAACCTC
AACCCGGACAAGCGCGCGACGGCGCGCGACATGCTCGACCACGACTGGCTCCAGGGCGTC
GTCGTGCAGGGCGAGATCGAGGCGCACCTGCTCGAGAGCGGCGAGGGCATCGACGACCGG
CAGAAGCGGGTCGAGGAGGGCAAGCAGATTGCGAGGGGGATCCGGGGCATGAACACGGAG
AGCCCGGCCGTCATGAACGCCGCCACCGTCGACCCGCAGCTCGTGCACGCGCTCCGACCC
ATCGACGCCAACCTCAACGTCCACCACACGGACCCGCCACCGCCGCCGTCGACGTCGTCG
CTGCACCCGCAGAACCGGCGCTGA
>R_glutinis_G00695
ATGCCGCCACGACGCAAGGCTGCGTCTGCAGCATCAGAAGCACTCGAACAAGCCGACACC
AACACCCTCCCCGCCGGCCGAGCCTCGTCTCGCCGCTCGTCGGCCAAACAAGCCGTCGCT
CAACCCACCTCCTCCTCCACCTCGACCCGCACCGCCCGGTCCAGCAGGACAGCGCGCACC
CGCATCAGCGAGGCCACCACTGTCGACGAGGAGGACGACACCGACGAGAACGCCGCTCCC
GAGCGAGCTGGCGAGGAGGGCGAGGACGACAGCGATGAGGACAGCGAGCCCGTCAAACCC
GCCGCCCGGTCGTCCCGCCGTGCTCCCGTCTCGCGCACCAGCACCAGCAAGACCAACGGT
CGCGCGCCCGCCCCCTCCAGCAGGCGCGGCGCGGCGGCCACGACTGCCCCGGCCCGGGCG
AGCTCGCGACGAGCGGCGGCGTCTGCAGCGGCGAGCGAGTCGGACGAGGACGAGGAGGAG
GAGGACAGTGCAGAGTCGGAGGAGGAGGTCGCGCCCAGTAGGGCCCGCAACGGTCGCACG
GCGCGCGCGTCGGCCTCCTCGTCCTCTCGGCGCGCGCCGGCGAAGAAGGCGTCCGAGCCC
GTTGCTCCGCCCTCGCCGTCGCCCACGCCGTCGCTGAACGAGGCGGACGAGGTCGAGGAG
GACGACGAGGAGGAGGCAGCAGGCGAGCAGGAGGACAGCGCGAGCGAGGAGGAGGAGGAG
GAGGAGGTCCAGCCGGTCAAGCGCAAGAAGCGCGTCTCGCTCGCGCCCGCCTCGCCGGTC
AAGCAGCCCGTCCTCCCGACGCCCGAGCCCGACTCGTCGGCCGCCGAGGAGGACGCCGAG
GCGTCGGCGGCAGAAGCCGAGGAGCAGGAGCAGGCCTCGGACGACGAGGCGACGCCGCAG
CCTTCCTCGTTCAGGGCCAAGAAGGGCAAGGGCAAGGCGCGCGCCGTCGAGTCGGACGTC
GAGGACGATGTCGGCGAGGAGCCCGTCGCCGCCGCACAAGCCGCACCTGTCGTCGCTCCT
CCCTCGCCTGCCCCCTCGACCGGCGAGCGCGAGCGCTCCGCCACGCCCGTCCCCGTTCTC
GAGCCCGAGGCCCCTCCTCCGCCTCCTCCTCAACCTCAGCAGCCGACCGCGCTCACGGCG
TCGCAGCTCGCCTCGATCGCTCGTCAAGCCGCCGTCGACCATGCCGCGCTCGCGAGCCAG
CGCGCCAAGGACCTCGAGGGCAAGCCTCGCCTCGTCATCCACCAGATCGTCCTCGAGAAC
TTCAAGAGCTACAAGGGCCGGGGCGTCATCGGGCCGTTCCACAAGTCGTTCTCGTCCATC
GTCGGGCCCAACGGCTCGGGCAAGTCGAATACGATCGACGCGCTCCTGTTCGTGTTCGGC
TTCCGCGCGACCAAGATGCGCCAGGGCAAGTTCAGCGAGCTCATCCACAACTCGGGCGCC
GCCGAGCCGTCGGGCTCGACCTCGGACGCCGACGACGCCGATGACGTCGACGACGACGGC
TTCTTCAACCCGGAGGAGTACGACTCGGACGACGACCAGGCCGTGCGTCAGAAGAAGGGC
AAGGGCGGCAAGGGCAAGGGCAGGGCCAAGCGGCGCGAGGCCTACCCGCCCGGCGGCTGC
GACTTTGCGACCGTCGAGGTGTGGTTCCGCGAGATCATCGACTCGCCCGGCACCCGTGAC
GACTTTACCGTCGTCCCCGACTCGCAGCTCATCGTCGCTCGCACCGTCCGCCGCGACAAC
ACGACGCGATACACGGTCAACGGCCGCACGGCGACGCCCGGCGAGGTCAAGCAGCTCCTC
CTCGGCAAGGGCATCGACCTCACGCACAACCGGTTCCTCATCCTCCAGGGCGAGGTCGAG
TCGATCGCGCAGATGAAGCCCAAGGGCGCCAACGACCACGAGGAGGGCCTGCTCGAGTAC
CTCGAGGACATCATCGGCACCGCTCGGTACAAGCCGCTCATCGAGGAGGCGGCCGTCGAG
GTCGAGCGCCTCGGCGACGACCGGCAGGTCCAGATGAACCGCGTCAAGCTCGTCGAGAAG
GAGAAGAGCTCGCTCGAGGCCCGCAAGAAGGCCGCCGACACGTACCTCAAGGACCAGGTC
GTCCTCGTCTCGCTCCAGAACCGCCTGTACCAGCGCCACGCGCACCAAGCCGGCGCCGAC
AAGGCCATCTACGAGGAGCAGGCTGCCGACGCCAAGCGCGAGCTCGACGCCGAGATGGAG
CGCCAGAAGGTTGACCGCTCGAGGTATGACGCCGACGTCGCCGCGCTCGACGAGACCAAG
AAGAACCTCAAGGAGATCGAGGACGCCGCCGGCGCGCTCTCGAAGGAGCTCGCGTCGTAC
GAGAAGACCAAGGTCCAGCTCGGCGTGCAGAAAAAGGCGGCCGACGTCAAGATGTCGAAG
CTCAAGAAGTCGCTCGAGGAGGACAAGCACACGGCGCAGCAGGCGACGTCCGACATCCGC
GACCACGGCGACACGTACGACAAGCTCGTCGCCGGCAAGGAGGGCCTCAAGTCGGAGCTC
GAGGTCGAGCAGGCGGCGCTCACCAAGGTCATGGACAGCCTACGCGACCGCATCGAGGGC
TTCTCGCTCGAGATCGAGCAGCACCAGAAGTCGCTCGCGCCCTGGACCGAGCAGATCGAG
GCCAAGCAGAACGAGGTCAAGATCGTGACGCAGCAGCTCGAGGACGTGCAGGGCAAGAGC
GCGCAGGTCCAGGACGACATCGAGCGCACCGGGCAGGAGATCGCCGAGCTCAAGTCGGCC
GCCAAGCAGAAGGTCGCAGAGCTGAAGGAGCTCGAGGCGTCGCGCAAGGCCGTCGAGACG
CAGATCCAGCAGGCTCGACAGCGTGTCCAGGCTGACAAGGCCGTCGAGGCCAAGCACCGC
GCAGCCGCCAACGGCGCACGCGAGCGCACGGCCGAGGCCAAGGCGTCGCAGCAGGCGAGC
CAGTCGAAGGGCCACGTCCTGTCGGCCGTCCTCAAGCTCAAGGAGCAGGGTCGTCTTCCC
GGGTTCCATGGCCGCCTCGGCGACCTCGGCCGCATCGACGACGAGTTCGACATTGCCATC
TCGACTGCCGGCGCCGGCGGGCTCGAGTCGCTCGTCGTCGACACGCGCGAGACGGCCGAG
GCCATCTTCGACCACCTGCGCAAGCACAACATCGGCCGAGCGTCGTGCATCGCCCTCGAC
CGCTTCGGCCGTGTCGACCTGTCGCCGATCCAGACGCCCAAGGGCACGCAGCGCCTGTTC
GACCTCGTCACGGCCAAGGACGCCGCGTACGCTCCCGTCTTCAAGCACGTCCTCAAGGAC
ACGCTCGTCGCCAAGACGTGGGACGTCGCGCAGCCCGTCTCGACCGGCAAGGTCGACGGC
CAGCGATGGCGCGTCGTCACGCTCGACGGCAACATTGCCGAGAAGTCGGGCGCCGCTCAA
GTCGGCGGCTCGCGCCCTCTGCGAGGCAAGATGTCGAGTCGCCTCGCCGCCGACGACGTC
TCGCCGCAGCAGCTCGCCAAGCTCGAGTCGGAGGAGAAGGCGGCGATGGTCAAGCTGCAG
GAGTTCGCCGAGCACTTCAAGCAGACCGAGGCCGACCTGCGCGCGCTCGAGAAGGAGCTC
GCTCGTGTTGAGTCCGAGATCCCCAAGCTCGAGATGGACGTCGAGGCCAACAAGCAGGAC
GCCGTCCAGAAGGCCGAGCTGCTCGCCGAGCTTCGGTCGCAGAGCAAGCCCGACGCCGGC
GACGTCAAGCGCGTCGCTCAACTTGAGAAGGCCATCACCAGCTTCGAGGGCGAGCTCGAG
TCGCTGCGCACCAAGGCGGCCAAGTACGAGGACAAGATCGCCGCCCTCCAGAGCAAGATC
GAGGAGGTCGGCGGCCTCAAGTTGCGCAGCCAGAAGGCCAAGGTCGCCGACCTGCAGGAC
CAGATCCGCCACAACGAGACGCGCCTCGTCAAGGCCAAGACGGAGCGCACCCGGGCCGAG
AAGGACCTCGCCAAGGCGACCAAGTCGATCGAGTCGAGTACGGCCAAGATCGAGGAGCTC
GAGGAGGAGGTCGCCGAGCTCAAGCAGCAGCTCAAGGCGAACGAGGAGGAGGCCGAGCCC
GTCCGCCAGACGGTCGAGCAGGCGCACATCAAGGTCGAGGAAGGTCGCGAGCAGCTCTCG
GCGCTCAAGGCAGAGCTCGACGACCAGGAGGAGGCCATCATCGAGTTCCGCAAGGCCGAG
ACCAAGCTTCGCGACGCCTTCAAGGAGCAAGAGCGACTGCTCAAGGAGACGAACCGCATC
TTTGAGCACTGGGCGGCCAAGATTGGCGAGCTGGAGATGCCCGAGTTCGAGATCCTCGCC
GATGACGACGAGGAGGAGGAGGACGTCAACCAGTACAAGGTCGACGAGGTCCTGCGCGTG
CTCGAGGCCGACGAGATCGACGAGATCGACGTCAAGAAGTACAAGGCCGACATCGCTTTC
CTCGAGGAGCGCCTCGAGAAGAACAACGCCGACCTCGCCGTCCTGCAGGAGTACCGGCGG
CGCGAGGAGGAGTTCCGCAAGCGCGGCGAGGAGTTCGAGCTCGTCAACAAGGAGTGGGAC
GCCGCCAAGAACAAGGTCACCGAGCTCCGCAACGAGCGCCTCGTCATGTTCATGAAGGGC
TTTGGCGTCATCTCGAACAAGCTCAAGGAGATGTACCAGCTCATCACTCTTGGCGGCAAT
GCCGAGCTCGAGTTGTACGACACGTCCGACCCGTTCTCCGAGGGCGTCCTCTTCTCGGTC
ATGCCGCCGAAGAAGACGTGGAAGAACATCTCGAACCTGTCCGGCGGCGAGAAGACGCTG
TCGTCTCTCGCGCTCGTCTTTGCCCTGCACGTCTACAAGCCGACGCCGCTCTACTTCCTC
GACGAGATCGACGCCGCCCTCGACTTTAAGAACGTGTCGATCGTCGCGCACTACATCAAG
GAGCGCGCAAAGGACGGCCAGTTCATCTGCATCTCGCTGCGCAACAACATGTTTGAGCTC
TCGGCACGCCTCATCGGCATCTACAAGGTGGCGAACCAGACCCGGAGCGTCGCGATCGAC
AACCTGGAGCTGTCCGACATCCCGACCATTGCGCCAGATGCGGAGCAGGAGCAGGACGAC
GACGAGGAAGAGCAGGAGGAGGCCGAGGCGAGCGGCGACGACGACGAGTGA
>R_glutinis_G03583
ATGCTCCTCCTGCGAGCCACCCGGGCACCTGTAGCCCGACCCACACTCGCTGAGGGCAGC
AACTTCATCGACACCCTCAACCTCTCGGTCGTGTCGGGTCGTGGCGGCGCTGGAGGCGTC
GCGTTCCACCGAGAGAAGTTCAAGGCTCGCGGCCCTCCCTCCGGTGGACCAGGCGGCGCA
GGCGGCTCGGTCTACCTGCTCGCGTCGCCGACCGTCACCAACCTGTCGCACCTCCCGCGC
ACGATCCGCGGCGGCGCCGGCGCATCGGGCGGCGGCTCGTGGCTCGCGGGCAAGCGCGGC
GACGACGTCGTCGTGCGCGTTCCCGTCGGCACCATCGTGCGCGAGGTGCGCCGCGAGCCC
AAGGACGAGGACGCGGCCGAGATCGAGCGCGAGGAGCGTGAGGAGCTCGAGTGGGCGTAC
GAGGCCAACAAGGTGCGGCTCGCCGAGGCCGAGGCGCGCGACGCGAGGTGGACGGCGTGG
AAGAAGCGGCGCGACAAGGCCGACAAGTTTGGCGACCCGGACGACGTCGAGCCGTGGGAG
GAGCTCGACGAGATCGACGTGCCCGCCGACAAGCTGCAGGCGTTGAGCAACCTCCGCAGG
GCGCTGTTCGTCATGTACCCGCAGGCCGAGCTCGAGGGTCACCCGCACTTCCTCCGCACC
GAGCACACGCTCCTGTCCAAGCTCCTGTCGCGCGAGGTCGAGATGCCCGACCCCAAGATG
CGCCGCCGCCGCCGTCGCCGACGCGCGAGGACCGACCACGACGACGACGCGCCCCTGTAC
CTCGACCTCACCAAGCCGACGCCGCTCAACGAGCCGATCCTGCTCGTCGCTGGAGGTCAG
CCCGGCCTCGGCAACCCGTCGTTCCTCACGCACGAGGACCGCTCGCCCAAGTACGCGACG
CGCGGTGGCGACGGCGAGATGATGCGCCTCGAGCTCGAGGTCAAGAGCACGGGCGAGGTC
GGCCTCGTCGGCCTTCCCAACGCTGGCAAGAGCACCCTCCTTCGCGCCCTCACCTCGTCA
ACGCCTCGAGTCGCCTCGTACGCCTTTACGACCCTCAACCCGCACCACGGCACCTGTATT
CTGTGGTCCGACGGCACCTTTTCTGGGCCTCGTGCCTCGCCGTCGTCGCCCGCCGCCGAG
ATCCTCGACACGCTGGCGTCGCCCGAGTACTTTACCGCCGCCTCGCCTCGGCAATCTCGC
GCCGAGCGTCGCGCTCAGCAGCAGCAGGCGGCCGCAGCAGCCGGCTTGAGCCCGGTCGCA
CCCGTCGAGGAGCGCAGCGAGGTCCTCCGCTTCACCCTGACCGACAACCCTGGGCTCGTC
GCCTCTGCGTCGCTCAACGTCGGCCTCGGGCACGCCTTCCTGCGCCACATCGAGCGCTGC
GCCGCCCTCGTGTACGTCGTCGACCTGTCGAGCGCCGACCCGCTCGAGGCCGTGCGCGCG
CTCCGCACCGAGCTCGCCGAGTACGCGCGCATCAAGGGCTTGCCGAGGAGCGAGCTCGAG
GCGAGGGTCAAGGGCGTCGTCGCCAACAAGGCCGACTTGTTCGCGCCGGCGGCGAGCGCA
GCAGGAGCCGAGCCGAGCGCCGGCGAGGGCGAGGCCGACGATGCGCACGAGCCCGTCCAG
TCGCCGTCCGACGGGCGCGCCAAGCTCGCTGCCCTCGAGGCCTACGTCGCCCAGGTCTCG
GCCGACGAGGTGGCGCAGGGCGTGCGGCGCGCCGAGGACCGCATCTGGGTCGTGCCCATC
AGCGCGCGCCGGCGCGAGAACGTGAGCGCGCTCGTGCACCGGTTGGCCGACACGGTGCGG
AGCGAGCGGGAGCGGACGAGGGAACGCGAGGAGATCGAGGCGGTCGAGGCCGAGGAGGAG
CGGCTGCGGTTGACGGGCGAGAGGTGGCTCGGGAGTTCCGCAAGCGGCGCCAGCGGCAGC
GAGTAG
>R_glutinis_G05252
ATGCTTGGCACGATGGACCCGCCACCGACACCGCGTCGCCGCCCGCTGTCGGCCTACTAC
CCGCCGCCCTCGCCCTCGTCGTCGTCGTCGCACCAGGTTGACCGAACCCGCTCGCCGCCG
CCTTCGCCCTCGACCGCCCAGGGCAGGGTGCAGCGCACCAGGCCCGCCCACCAGGGCCAC
AAGAGCAGCAGCTCGCTGTCGAGCCTCGCCCAGCTCAACCTCGGGCACGCGCCGCCTCCG
CCCTCGTCGACTGGCACCTCGACCCTCACCCACTCGCCGTCGCTCTCGCGCACCGGCTGG
GACGCCGCCGACTTCAGCAGCTCGCTGCGCCGGAGCAACTCGATCCTGACGAGCTCGGCC
ACGCCCTGGGGCGAGCGCACCCACTTTGGCGGGCAAGGGGGAGGCGGTGCACTCGGACAA
GGCGGCGCAGCAGGACAGGGAGGGTTCGACGGGTCGAGGAGCTTCGAGCAGGTGCAAGAG
CGCACGTTCGTCCGGTGGGTCAACTCGCGTCTCGAGCCGAGCGGGTTCCTCCCCGTGCAC
GACCTCGGCACCGCGTTCAGCGACGGCACTCGCCTCATCCAGCTTGTCGAATCCCTCACG
AACGAGTCGCTCGGCAAGTTCAACTACCAGCCGTACCTGCGCGTCCAGAAGGTCGAGAAC
GCGGCAAAGGCGCTCGACCGCATCAAGGAGATGGGCGTGCACCTGACCAACATCGGGCCC
GAGGACATCGTTGATGGCAGGCGGAAGCTCATCCTCGGCCTCATCTGGTCGCTCGTCTTG
CGCTTCTCCATCGCCGAGATCAACGAGGAGGGCAGCCTCGCCAAGGAGGGCCTGCTCCTC
TGGGCACAGCGCCGCACGGCGCCGTACGCCGAGGTCGACGTGCAGGAGTTCTCGACCTCG
TGGCGGGACGGCTTCGCCTTCTGCGCCCTCATCCACGCGCACCGACCCGACCTGCTCGAC
TACTCGGCGCTGCGCAAGGACGCGAGCTCGGCGGCGCACAACCTCGAGAAGGCGTTCTCC
GTGGCTGAGGAGAGCTTGGGGATCCCGAGGTTGCTCGAGGTGGAAGACTTGGTCGGCACG
CGCAGGCCCGACGAGCGCAGCGTCATGACCTACGTCGCGCAGTACTTCCACGCCTTTTCG
TCGCGAGCACAAGCCGAGACCGAGGCCAAGGTCATCAGCCGCTTCGTCGACGAGATGAGC
GGGCTCATGCTGTCCGTGCACGACTACGAGCAGCGCGTCACGGCCCTCCTCTCGTCCATC
CACACCTACCTCACCGACCTCTCGACCTCGTCGCCCAACCCGTCGACCTCGTACCTTTCT
CTCGTCGCCCACCTCACCTCGCTCGCGTCGCACCGCCGCGGTCCGACACGCCTGTGGGCC
CGCGACAAGCTCGCGACGCAAGAGCTCCTCGGCAACATTCGCGTCAAGCTCGAGACGTAC
CGCCTGAGGGGGTACGACGCGCCCGAGGGCTTGAGGGTCGAGGACGTCGCCAACTCGTGG
GAGGAGCTCACCTCGGCGCAGTCGGAGCGGGCGCGACTCGTCACCGGGCTCATCCAGCGG
CTACAAGAAGAAGCACGGGCTCGTTACGTCGCTCAAGCCGAGGCGCTTGACGAGGCGCTC
CTCAGTGCTCAAGGCGAGCTCGCCGCCATTGCGCTCCCGGCCAATCCTCTCTCGACCCAG
CTCTCGGCCCTCGACCGCCTCGCGGCATCTCGCCTACCCGCCCTGCGCAACTCGCTCAAC
GGCGTCCTCGGCGCACGAGATGCCTGTGCGGCGTGCGACGCGCTCGACAACAAGCTCGAG
GCGGTCGCGAGCGGGGTGGACGAGCTCGAGAGCGCGGTCGGCGAGGTCGAGGAGGCGGTC
AAGGCGCGCAGGAGCTTTGTCGAGAACCAGATGGTGGCCCGCCGAGCGACGTCGCTGAGC
CCTGAGCAGCTCGAGGACATCTCGTCGGCGTTCCGCACGTTCGACAAGGAGGGCAAGAAC
GCGCTCGACCTCGACGAGCTCGCAGGAGCGTTGGGCAGCCTGGGCGTGCCCGAGGTGGAC
CTCGACGACCTCAAGCAGGACGACAACGGCCTCGTGCACTTCGACGAGTTCTTGCGCTTC
ATGACCGAGCGTGCAGAAGATCGACCGTCGGCGAGCAGGCTCCGCACCTTGTTTCGCTCG
GCCGCTAGCGACAAGCCGTTCATCACCGACCTCGACCTCGCGCGCCTGTCGCTCCCGCCG
ACGGCGGTCGCGTTCCTCAAGGAGCACATGCCGCGCGCCGCTGCACCCGACACGGACGAC
GCTCATCCTGCCGACGATGCCGCCGACGTGTTCGACTATGAGAGCTTCCTCGAGCAGTTC
TGCGAGGCGTAG
>R_glutinis_G06098
ATGCAGTGCTCTCGCTCTCCACTGCACGCACTTCACACCCTGTCGCGCGCGCTGCCCGCC
GCGCGCGCGCCCGTCCCGTCGTCGTCGACCACCGCCATCTCGTCCCAGCAGGTCCGACAC
GCCTCGTGGTCGCTCGGCTCGATCCGCAACCTCCTGCCGCGCAAGCTGCAGCGCACCACG
GCCTCGGAGGACGGCGTCGAGGCGGCGCAGGCCCAGGGGGAGGACAAGGCGAGCAAGAAG
GATCTGTTCGGGCAGGCGGTCGAGGACGAGGACGTTGCGCTGAGCCAGGCGAGGAGCGGG
CTCGCGTTCGAGCGCGAGCACAAGCAGGCGACTTTCCACAAGTCGTCGACGGCCAACTTC
AAGACGTCGCGCCGCAAGCTCAACGACCTGTCGCGGCTCGTCGCCGGCCGCACGGCCGAC
GAGGCCATCCTCCAGCTCCAGGCGTCGCAGAAGAAGCAGGCACCACGGCTCTTGTCGATG
CTTGCGCTCGCGCGCGACCACGCCATGGCCAAGGGCTTGAGGCGCGAGGAGCTCGTCGTC
GCACAATCGTGGGTGACCAAGGGCCCGGCGCTCCAGCGGCTCGACATCAAGGGCCGTGGC
AGGTTCGGCGTCAAGCACCACCCGTCGTCCAAGCTGCACGTGCTGCTTGCCGAGGGTCAC
ACGGACGAGGAGCGGCGCCGGTCGAGGAAGCGCGACCAGTGGCGCCGGAGCTTGAGGGGC
TTGACCGAGGGCGACGGGGTCGGCGTCGGGCAGGGCGCGCGGCCGGTCATCAATGCGCAC
GTCGGTGGGTGGAGGTGGTGA
>R_glutinis_G01863
ATGGCTGCTCTAGCAGAGCTCAACCGCCCGCCACCTTTCCACCGCACGCCCGCCCCAGGC
TCCAAGCGCTCCGCCTTCGCCCCGGCTCCTCCTCCGCCCGACGACGACGACGACGACTGG
GCCGCCCTCGAAGCCGCCGCCGAGGCCGACGCCGCAGAGCGTGCAGCCCACATGCTCGAC
GACGAAGGCGACGACATCGACATGGACGTCCTGCGCGAGATCGAGGCCCAGGAGCGCGAC
GCCAGCTCTCGCCTCGCAGGCGACACTCGCGGCGCGGGCACCAGCTCGCTCGCCAGGGGC
CCGGCGGGTCCGCAGGCGTCATCCAGTACGACGTCGGCCGCGCCTGCGCGCGACAGCAAG
GGCAAGAGCCGCATGCTCCTCGAGGAGGACGACGACTTTGGCGCGTTCGGCGAGGACAGC
GCTGCCGGCGACGACTTGTCGACCCGACCTCAAGCACCTCGCGCCCCGGGGCTCGCCAAC
GTCGCCTCGCACCTGCACGACTACACCTCGCGGTTCGGCTCCGTCTCGTCGCTCAACCTG
TCGACCGTCCCGTCGGGCTACATCGAGGCGGCACCCGTCCAGGCGACGACGCTTGACGGC
AAGAAGCTCGTGTTCAAGCGGCGCAAGAAGCTCGACAGCTGGAAGGCGACGGGTGCGACC
CAGAAGCAGGAATCGGCCGCGCTCGAGCAGCTCGCCTCCAGCATGCTCGCCGAGCCCTAC
GTCGACATCCTCCGCAGCATCGAGCAGGACGCCGCCATCGCCAAGAAGCAGCAACAGGCC
GACGCCGCCAACCCGGTCATCAACACTCGAGCAGCAGCAGTCGTCGAGACCGAGCTGTGG
ACCGACCGCTACCGCCCCAAGCGCTTCGTCGACTTGCTCGGTGACGAGCGCGTCCACCGC
ACCGCCCTCCTCTGGCTCAAGGAGTGGGACCTGTGCGTCTTCAAGGGCACGAGCAAGACG
AACGGCGCCGCCGAGCTCAAGCGCGATCGCCGCAATAAGCGTGCGAGGGAGGGCGAGAAG
GGCGGGTTCGGCGGCGGCGGCGGGGGAGCGGGTGTCGGCGGCGAAGGGTTCGAGGAGGCG
GCACCTGATCCTTACGGTCGTCCGCAAGAGAAGGTCCTCCTCCTTTCGGGACCTCCCGGT
CTCGGCAAGACGACGCTCGCGCACGTCCTCGCGCGCCAAGCCGGGTACCAGGTCCTCGAG
ATCAACGCGTCGGACGAGCGCACGGGCGGCATCGTCGAGCACCGCATCCGCAACGCGCTC
GACTCGCAGGCGCTCACGATGGGCGTGCCCGAGGGCAAGGGCAAGGGGCGCGAGAAGGAG
AGGGAGCACGGCAGGACGAGGCCGACGTGCGTCATCATCGACGAGGTCGACGGCGCGGCG
GCGGGAGGAGACTCGAGCTTCGTCAAGATGCTCGTCAAGCTCGTCACGGACGGCAGCTCC
CTCAAGCGCTCAAAGAAGGGCAAGGGCAAGCACCAACGCCCGCTGCTGCGGCCGATCATC
TGCATCTGCAACGACCTGTACGCGCCGACCCTGCGCCCTCTGCGCCCTCTCGCCAAGATC
GTCCGCTTCTCGCCGCCGACGAGCGCCATGCTCACCAAGCGCCTGCGCACCATCTGCGAG
TCGGAGGAGCTCTCGACCGGGAGCAAGCACCTGTCGCTCCTCGTCGACACGGCCGAGGGC
GACTTGCGCAGCTGCCTCAACACCCTGCAGGCGAGTTTGCTCCTCTCGCCGTCTCTATCT
CTCTCTCCTCGTCCTGTCCCTGACGCTCTCCTTCTCCCTCTCGCGCCACGTGGACAGTTC
ATCAAGCGCAACGGCTCGGTCGTCGACGAGGCGGCGATCCGCAACTCGTCGCTCGGCAAG
AAGGACACGGGCACATCGGCGAGCCAGGTCCTCGACCGGCTGTTCAAGAAGCCGCAGCGC
AAGCGTGGGCTGCAGGCGGGCACGGGCATCGGCTCGGACGAGCGCTACATGACGCGCATC
GTCACCGACGTGCAGACGAGCGGCGAGTACGAGAAGATCGCGCAGGGCTGCTTCGAGAAC
TACCTGTCGGCGGCGGGCGTCAACAACGAGGCGTTCCCGCGCATCGGCGACGCGCTCGAC
TGGATCCACCTGTACGACCGCATCGACAGCCGGCTGCGCGCCGAGCGCGAGTACGAGCTC
CTCGCCTACGTGCCGTTCTCGTTCGTCGCGTGGTATCCGCTCTTCAGTAGCCAGACGCCC
AAGCACGTCGAGCTGCCCAAGACCGACTACGAGATGTATCTGCAGCGCACTGCGCACCAG
GAGGTCGCCGAGGCTTTCACGCAGAACATGCCGCATCACCTGAAGACGCTCTTCACCGGC
ACCAACGTCGTCGCCGAGCTCCTCCCGCTCCTCAACCGCATCGTCGCGCCCGACCTCAAA
CCCGTCAACAGCCAGGTCGTCAAGAACGACGAGCGCGCCCGCCTGCTGCGCCTCGTCAAC
ACGATGATCACGACCAAGCTCGCGTTCGTCATGGACAAGAGCGAGGACGGCCAGCTCTCG
TTCAAGCTCGACCCGCCTATCGACGTCTTTGTGCACTACGAGGGCAAGCGCCCGACCGAC
ATCGCGCCTGGCCGGTTCGCCGTGCGCCAGATGATCAACCGCGAGATCGACCAGGAGCTC
CTTCGTCGCGGCGACGGCAGCAAAGCCGGCACCAAGAGCGCGACCGAGATCCTCGACGCC
TACAAAGCCGATCCCGCAAAGACGGCCACGGCGCCCGGCTCGACCAAGCAGGCCGTCGAC
TTCTTCGGGCGCGCCATCCTCGCCAACGCCGCCGTCCTCGAGGTGCACGCCGACGGCAGC
TCTCTCGCTCCGCCGCCGCCCAAGCGCGTCCGCCAGGCTCACTACCGCTTCCACGAGGGC
TTCTCGAATGCGGTCCGCGTTACGAAGCGGCTGTCCGACTTTCTTGCCTAG
>R_glutinis_G05503
ATGCCTCGCTCGACGTTCCTCGCGCTCGCACTCGCTATCCTTGCATTGCTCGGATTCGTC
GCGAACCCTGCCTCGGCGCAGGAGACGACGTTGACCCAGGAGGACAACGGTCAGGTCGTG
ACGACGAGTATCCAGCCGACGGTGTATACGACCGAGGGCCAGGTCGTGACATGGACACCG
AGCACGCCCGCGACGCCGACGCCAACGTTCTCGTCGGGCAGGATCCTCAGGGTCGCGGAA
TACATCACGACGCAGTCGACAGGGACGGCGGGTCCAGACCCGACAGGCCTGCCGCCAATC
AAGGCAGCGTACGCCGCGTCGGGAGGAGGACCCCGTCGCGCTCGCGGTGGGAGCGAGCGG
TGCGCTGTGGGCGTCGCTCTGAGCGTATAG
>R_glutinis_G01687
ATGGGCCTCGTCGACTATGCTTCCGACTCGGACGACGACTCGCATCACTCGCCCGCTCCA
GCTCCCCCTCCTCGAGCGACCGCCTCGTCCTCATCAGCTGCACCCTCTCCCGCCACCTCT
CAACCCTCTGGCCTCCAGCTGCCACCACCAAAAGCCTCGAACCAACCACCAGTACCCGCA
CCCAGAAAGGCAAAGGGCCCCGTCCGCATCCTCCTCGACCTCCCTCCCCCCTCGTCCGCC
TCCACCTCGACCGCAACCGACCCGGACGAGCCCGCCAAGAAGCGGCCCAAACTCGCCCTC
GGCGGTACCAGTGCCGGCTCGGGAGCGAGCGGCGCGCCCCTGACCGGCCTCGCCGCCATG
CTCCCAAAGCCCAAGAACGACTACAAGCCCGCCCCGTCGGCGGCACCGTTGTCCTCGTCG
AGCAGCGCAAAGCCCACCGCGTCACCCTCGTCGTCGTCTACGGGCGTCGACGGCCTCTTT
GCGGGCGGCGAGCAGGCCGGCACGAGCTCGAGCGGCACCCGGGCGGGCGGGCCCATGTTC
CTCCCGCCGTCGGTCGCCGCAAAGCACAAGGGCAAGGCGCCCGCCGCTGCGCCGTCAAAG
CCCGTCGAGCCCGCGGTCGACTTTTTCGGCATCGGCTCCGTCACCTCGGCCCCGACGCCC
TCCTCTTCCTCCTCGTCGTCGTCCAAGCCCTCGCTCGGCATCTCGTCCGCCCCCTCGATC
TCGTCCGCCCCTCCCCCCTCCTCGAGCCAGCCCGCCGCCCCGGCGCTCGCCCAGCCGACC
GCCGCCGACCCCTATCCGGGCTTCACCATGCTCCCCTCGGGCGAGTGGGTCGCCAAGGAC
CAGGCGACGTACGACATGTGGGTCGCCTACTCGGCCTCGCAGCAGCAGCAGGCGCAGGCT
GGGACGGCAACGCCCAAGGACAAGTCGGCGCGCGAGTTTGACGAGGGCACGATCGCCGAG
CAGGGCGGGCTCGTCGACTTCGACGAGGCGCAGAGGGCGCGCGAGGCGTGGGCCAACCGG
CCGAGCCAGGTGCCGGGCAAGGAGGGCGAGGAAAAGTACAAGACGTCGGCCGACATCAAG
GGCATCCCGAGCCAGATCGGCGGGATGGCGCGCCGCAAGCACCAGCTGTCGTCGCTCCTC
GCCGCCGCGCACGACAACCGCGCAGAGCTCGAGGAGCGCATCGCCCAGGCGAGGGCCAAC
CGCAAGGGCGCAGGGAGCAAGTACGGTTTCTGA
>R_glutinis_G04559
ATGGTCTACAAGGTTTCCCTCGCTGCCTGGGGCCGCAAGGAGATCGTCATTGCCGAGAAC
GAGATGCCCGGTCTCATGTACCTTCGCACCCAGTACGGCCCGTCGCAGCCGCTCAAGGGC
GCCCGCATCGTCGGCTGCCTTCACATGACCATCCAGACCGCCGTCCTCATCGAGACCCTC
ACCGCTCTCGGTGCCCAGGTCACCTGGTCGTCGTGCAACATCTTCTCGACCCAGGACCAG
GCCGCTGCCGCCATTGCCGCGACCGGCGTCCCCGTCTTTGCCTGGAAGGGCGAGACCGAG
GAGGAGTACCTCTGGTGCATCGACCAGTCGATCAAGTCGTTCCCGAACGGCGAGGCCGCC
AACATGATCCTCGACGACGGCGGTGACCTCACCGCGCTCGTCCACGAGAAGTACCCCGAG
CTCCTCGCCGGCATTCGCGGCGTCTCGGAGGAGACGACCACCGGCGTCCACCACCTCTAC
AAGCTCCACAAGGACCTCAAGCTCAAGATCCCCGCCATCAACGTCAACGACTCGGTCACC
AAGTCGAAGTTCGACAACCTCTACGGCTGCCGCGAGTCGCTCGTCGACGGCATCAAGCGT
GCCACCGACGTCATGCTCGCCGGCAAGGTCGCCATCGTCGCCGGATACGGTGACGTCGGC
AAGGGCTGCGCCGAGTCGCTCCGCTCGTACGGCTCGCGCGTCATCGTCACCGAGATCGAC
CCGATCAACGCGCTCCAGGCCGCCATGGCCGGCTTCGAGGTCACGACCATGGAGGACGCC
GCCGCCCAGGGCAACATCTTCGTCACGACCACTGGCTGCCGCGACATCATCCGTGGCGAG
CACTTCGAGGCCATGCCCGAGGACGCCATCATCGACGCCGCCTGGCTCAAGGCCAACGCC
GTCGAGTGCATCAACGTCAAGCCCCAGGTCGACCGCTACACGATGAAGTCGGGCCGTCAC
ATCATCCTCCTCGCCGAGGGCCGTCTCGTCAACCTCGGCTGCGCCACCGGCCACCCGTCG
TGGGTCATGTCGTGCTCGTTCACCAACCAGGTTTTGGCCCAAATCGCGTTGTGGGAGGAC
AAGGACAACTCGAAGTACCCGATTGGCGTCCACGTCCTCCCCAAGGAGCTCGACGAGGAG
GTCGCTCGCGCTCACCTCCAGAGCCTCAACGTCCGCCTCACCAAGCTCACCTCGGTCCAG
GCCGACTACCTCGGCCTCCCCGAGAACGGCCCGTACAAGGCGGACCACTACCGCTACTAA

>R_glutinis_G05492
ATGCCGTTCGGCATCCCTCGCTCTGAGCCACCTCGGCCCATCGTGCCACCGCCCATCCCG
CCCTCCAAGCTCCCTCAGCACGTCGCGCCCACCCCGCTCTCTCGCGCGAGCCAGATCGCC
AGCTTTGCCTTTGCGACCGGCTTGACGGCCTACGCCGTGCTCCTGTACGACTTTGGCGAC
AAGGAGCACGTCTTCATGCCGGTCCGCCGCTTCGTCGACCGGCACACGGCGTCGTTCTTC
ACCCTCTCGGCGCAGGACCGCCAGGTCCTCAGCGCGCGCAAGGAGGGCGTCGCCGCCGTC
GACGCGGGCGCCGAGCAGGTGCAGCCGGATCGGAGGACGCCCGTCGCGTTCTTCAAGGAG
AACCCGGTGCTGAGCGAGCGCGAGAAGGAGGCCGGCAAGGACGGGAGGGCGGGAGTCTCG
ATCTGTTGTCTGTACACTATCGCCTGCCCTGCAACTCGTACCTCTCATTCTCCTCGCGCA
GGCCGGCGACCACGACTCGAGGATCTGCATGACGAGGGTGACCGGGAGAGCAGCTCGAGG
GTGAGCGGCCGGAGGACGGGGCGCGGTACGACACTGTGTCGCGAGCGGGACGGTACTGTA
GCGGGACCGTCGTTGCGCTGTGCTCTTTCACATGGTCGCCGGTTTGCAAGCTCGTGCGAT
TGGAGAGACAAGGGCGAGACTCGTCGTTTTTGCTCCCCCGGCCCCCGCTCCCCGCTCGCT
CGAGTGAAGCTCGTCCGACGTCTTCCTCCCCTCATCTCTCGCCGCTCGCCTTGCGTCACC
TCCAAGCGCTTCCGACCAGGCCTGCCGCTCCCAGCACACTCTCCACCCACGATCACCCCC
AGCATGCGGTCCAGCTCGCCCTCGTCGTCCGACGACGACAAGGCGCCCTCCGCCACCGGC
CACTCGTCTGGCTCGCCCCCGCCGCGCTTTGTCGATGATGCCGCCAGCCAGGCTGCGAGC
GACGAGGCTATCCTCGCTCGCCTCGGGTACAAGCAGGAGTTCAAGCGCGAGTTCACCAAC
CTCAGTACCATCTCGTTCGCCTTCTCGATCATGGGTGTCGCCTCGTCCGTTGTGACCACG
TTCAACACGCCGTTCGGCCTCGGCGGCCCGGCGAGCGTCGTCTGGTGCTGGTTCATCGGT
ACCATCATGTGCTTCTGCCTCGGCACCTCGATCGCCGAGCTCGTCTCTGCCTACCCGACC
AACGGCGGCCTGTACTCGGCGTCCGTCTTCCTCGTCCCCAAGCGGCATCGCGCCCTGATG
GGCTGGACCGTCGGCTGGCTCAACCTCCTCGGCCAGGTCGCCGGAGTCGCCTCGACCGAG
TTTGGCCTCGCCCAGATGATCTTTGCCGCCGTCTCGCTCTCGCGCGAGGGCGCGTTCGTC
CCCAAGCCGTGGCAGGTGTACCTCCTCTTCATCGGCCTCCTCCTCATCCACGGCACGCTC
AATTCGGTCGGCACCAAGGTCCTGTCGAGCATGACCAAGACGTTCGTCTTCTTCAACCTC
GGCACCGTCCTCGCCGTCATCATCTCGCTCCTCGCGTGCACCGACAACAAGAACTCGGCG
AGCTACGTCTTTACGCACAACATCAACGGCTCGGGCTGGAGCTCGGACGGCCTGTCGTTC
CTCCTCGGCCTCCTGTCCGTCACGTGGACCATGACTGACTACGACGCGACGGCGCACATC
TCGGAAGAGGTCAAGCGCGCTTCGTTCGCCGCTCCGGCCGCCATCTGGATCGCCGTCATC
GGTACCGGAATCGCCGGCTTCGTGTACAACATCGTCTTCGTCCTGTGCGCGGGCGACATG
GCCGACACGGCCGACTTTGGCGTGTCGGGCTACGCGCCGGCCCAGATCCTGTGGCAGAAC
GTGCCGCGCCCGCTCTTCTACATCCTGTGGGCCTTCATCTGCTTCGTCGCGTTCCAGGTC
GTCGCCACCGCGACGCACGCCAACGCGCGCTCGTTCCACGCCTTCTCTCGCGACCGCGGC
ATGCCCGACCGCGGCTTCTTCTCGCGCCTCGCGCCCAACAAGATCCCGATCAACGCCGTC
TGGCTCGTCCTCTTCATCTCGGCGCTCATGGGCCTCCTCGTTTTCGCGTCGACGATCGCG
GTCAACGCCATCTTTGCGCTCGCCGCCATGGGCATGGACTCGTCGTACCTGTTCTCAATC
GTCGCGTGCATGATCTGGCGCAACCACCCCGAGGTTATGTTCAAGCCGGGCCCCTTCCAC
CTCGGCTGGGGCGTCCTCGGCTGGAGCGTCCGCATCATCGCCGTCTTCTGGACTTGCTTC
ATCGTCGTCCTCCTCGCGCTGCCTCAGATCATCCCCGTCGTGAGCGACAACATGAACTAC
GCGAGCGCCGTCACGGGCGGCGTCGTGCTCCTGTCGACTGGGTGGTTCTTCATCGGCGGC
CGCAAGCACTACAAGGGCCCGAGGAACGTCCTCGCCGAGGAGAAGACGCAGAAGATGGCG
GCGACGGGCGACGACCTCGACGAGATCAAGTATCATCGCGCCTCCTGTCTCGCCCCCGTT
CAGCAAGTCAACCTTGCGGTCACCTGGCGCGGCAGCAGAGAGGTGCAGTAG
>R_glutinis_G04574
ATGAGCACCGACGACCTGTTTGCGCCCCACGGCGCGTTCGCCACCGACTGGCTCGCGCAG
AGCGACCCGCGCGCGTTCGATGGCTCCGCCTCCGTCGCCGACTCGTCGTTCGACCACCAA
GACTCGCTCGGGTTCCTCACGGGCAACCCGTTCGGCGCACTCGACGGCCTCGCAGGAGGG
ACCAAGGGCACGGGCATGCTCACGCAAGACGAGCTCGCGCGCGCGTTGATGGGCGGCATC
GACGGCGGCATCGGCGGCGGGGCGAGGATGGGCGACCTCTCGAGCGCGGGCACGTCGACT
GCGGGAGGCAGGTCCGACGCCGGCAGCTCGCCGTACAGCTCGAGCATGAGCCACTACGGC
GGCGCGCAGCACCAGTCGTCGTCGACCCAGTTCGACTTTGGCGCCGACGCCCGTGGCCAG
CTCGGCAACTCGCCGCCGTTCTCGCTCCCGCACAACCTGTCGTGCGACTTTGACACGGCC
GCGCTCCAGAGCCTGTTCACCAACTCGTCGCCGACAACGACGACTGGGCCCGGCGTCAAC
GCGCACCTGTCACCGTACCCGCCCGCGACGACCTACCCGCCCCTGCAGACCCGCTCGCCG
GCATCGAGCGTCTCGCCCTACGCCGCATCGGTCTCGACCTTCCCCCAGCCTCACCCTCAG
CAGCCGCCGATCGACACGAGCGGCATGTCGGGCTTCAACCCGGCGCAGCTCTTCGCCCCC
GCGTCCGCCACCTCGGGCACCTCCCCCTCGGCGCCGCGCCTCTCGGTCGACTACACCTCT
CCCTTGTCGACCTTCTCGTCCTTCTCGCCGCCTGTCGCCGCTCAGGCGCCCCTCGCCGTC
GCGCCCCAACCGCACGCGCATCAGCAGCACCGCCACGAGCCGCTCCCCCAGCAGCAGCCG
CCGCAGCAGCCGCAGCAGGCCGCCTTCACCTCGCTCGCCCGCAACGGCCGGCATCGCCGT
CCCTCGGGCCTGTACGGCTTCTCGGACGCGCACGACCCGTCGTCGTCGTCGTCGCTCGGC
GGGAGCGCGCGCGGTCGCACGACGCGCACCCGGGCGCAGGCGCCGGGCGAGGCGGGGGCG
CCCGAGGGAGAGCAGAGGGGAAGGAGCCCGATGGAGGTGATCGCCAACGCGGGCCTGCAG
AGCGCGACGCACACGGCTCCCCTCCTCCAGCTCAACCCGGACGTCAACCTGCCGGGCATG
ATCCGCAACACGGCGCGCAAGGGCTCGTCGGGCGAGGACGGCGAGGTCGAGCAGGACGAG
CAGAAGCCGGCGGCGGGCAAGGGCGGCAAGAAGGGCAAGAAGGTCGATCGCGGGCACAAT
GCCGTCGAGCAGAAGTACCGCAACAGCATCAACAACGCGCTCGCCTCGCTGCGCGACACG
ATCCCGGCGCTGCACCACCTCAAGCCGCTCCCGTCGATGCCCGTCTCGAAGCGCAAGGCG
TCCCAGTTCACGCTCGCGTCGGCCGCCATCCCTGAAACCCCGACCGGGCTCGTCGACGGC
GTCACGCCGGCCAAGACGCTCTCCAAGGGCGTCATCCTCAACAAGGCCAACGAGTACATC
GACTACCTGCGCTTTGCGCGCGAGAGCCGCGACGCCGACATCGAGCTCCTCAAGACCATG
GTGCGCGACATGGTCGGCGGCGGTGACGCCCTCGTCGCCGAGTTTGAGCGCCGCCGCGAG
GTGCTCGAGGTGACGCGCGCCGAGGAGCGCGAGCAGCGTGCGCGGGACGAGCAGGACGAG
GACGGATCGGGCGGCGACGAGGAGGACGACGAGGAGGACGTGCCTGCGCCAGCGGCCAAG
CAGCCCAAGGCCGCCGCGACGGCCGGCACGAAGCGCGGCCGCAAGGCGGATGCGCCCTCT
GCGGCTGCCGCACCAGCCAAGAAGGCGCGCGGTCGCGGCGGTGCCGCCGTCCCGAGCTCG
GCGTCGGGCCTCTCGCCGCCGCTCACGGGCGAGTACCGTCACGTTCAGGCGCACAACCAG
GCGCACCTCGACTCGCTCGCCGGCGCGCAGAACGTCTTCCCGCCGTCGCCCATCTCGTCC
GGCGACGAGCTGTCGGTCTCGCCTGGCGCCGTCATGGGCCAGCACGGTGGCGCAGCCGCA
CACGGCCGCGTCCTCCTCGCGTCGTTCATGGGCGTCAGCTTTGCCGGCGGCCTTGGGTAC
GACCTCGTCGGGTCGGCCGTCGTCGCCGAGGAGTCGATCGGCGCAGCGGCGGCGCGCGTC
CTCACCGGGAGGCTCGTGCGTCGCTCGGGCGCCGTCGGCAACGGGACCGAGTTCCCGCTC
GAGGTGACGCTCGCCGACCGCCTGCACCCGTCGCTCGTCAGCGGCCTCGTCGCGCTCGGC
GCAGCCACCTTCCTCGCCACCATCGTCTACCTCGTGCTCCCCCTCTTCTCGCGCCGCTCG
TCCTCTGCCCCGGTCGCCGCAGAGCCCTCCGCTCGCGCCCGCCGCCGCGCCCAGGCCGTC
GCAGCCCTGACGGCCCTCTCGGCCGCGTCCGCCGCCGCCGACGGCACCCACGCGAGCGGG
CGCGCCTCGGCGCTCGCGGCGCGCAGGGAGCTCCTCCGCATCGTCGGCGCGCCGGGCCCG
CTCGGCCTGCCCGTCGCGCTCGCCAAGGAGGCGCTCGTGTGGATCGCCAGGAGGATCACT
GGGTTGACGTGGTCGAGGGACGGGGCGGGGCCGAGCGAGGAGGACGTTAAGGAGGCGGTG
GCCTGGGTCCGCATTGCCGAGATCGAGGCGTCTGTCGGTGAGCGCCTCGCCCGTCCTGCG
CGCCTCTACACCTTCCTCCGCCTGTGCAACCTCTCGCGCTCGCCCGCTTGGCCCCAGGTC
TCGCCCTCGACGACGCACTCGGCCGTCGACGCCCTCCTCGCCATCCACCTCCTGTCGCTT
GGCCACGCCCGATGGGCCGAGGCGCGCTGGCAGCGCATGGCGGCGCGCCGCAAGAAGGTC
GACGCGCCTGAGGGCGACTCGTTCGTCGACCTTGCGCTCGCGAGCGAGTGGGCTACCGTC
GCCGGCCTGCTCGCGTCCGAGTCGAGGTCGCTCAAGCAGGGCGACGAGCCGTCGGCGTCG
AGCGACACGGTGCCGCTCCTCGTCGTCGCCGAGGACGCGTGCGAGGACGCGATGAAGGAC
GCGTGGTCGACCATCTTTGTCGCCGTCGCAGGGTCAACCGCGTCGTCCTCGTCATCGCCG
ACGGCAGAGGCTGCCGCAGATTTGCTCGCCAGCCTCGCCGACGCCGACGAGACGGCCGGC
GTCGTCTTCCGCGCCATGCCCGAGGGCACGGACCTGCGCAACCTCGCCCTCGTCACCAAG
GTCTTCCTGTCGTGCTACCGCGCCGGCACCTACCCGTCGTCGTCACCGTCATCGTCGTCG
GCGGCAGGCGACCTCGCCGAGGCGCGCACGCTCCTCGCGCAGCTCGTCCTCGGGTCCAAG
GACGCCCTCTCGCGCCTCGCGTGCGCGGCGCCCCTCCTCCGCCTCATCGCGCCCGCCCTT
ACCGGGCCCATCAGCACCGCCCTGTCGACGTTCCTCACCTCGCCGACCGAGCACCCGTCG
TCCGACGTCGACCTCCTCGCCACCGTCACCCTTTCTTGGCTCCTCGTCCGCCGCCAGGGC
GCCTACGTCGAGCCGTCGACCTCGAGTGCCGACGAGGACGTCAAGGTCACGCTCAAGCCG
AACCCGGTTTTGCACGCGCAGACGCTCTCGCTCCGCCGCCTCCTCGGCAGCGAGCTCTTC
CAGGCGCGCGAGCCCGAGCACGACGCCGACGAGCTCGTCGAGGACGACGAGGCGGCAATG
CGCGTCGAGGACGCCAAGGAGCTGCTCGTCGACGCGTTGACAGGCATCTCTCGGCGTGCG
GCGGGCCTCGCGAGCATGCTCGACGAGGACTCGGGTGTCGAGCTCGAGGCCTGA
>R_glutinis_G03404
CTCGCCGCCGCTCAGCTCGGCACCGCTCGCTCCAGCTCGCTCAGAGTCACCCTGGCAGGC
TTCAACAGCCTCCTCATCAAGATGTCGGCCATCACCCTCGAGGCGTGCATCGCCCCCTCC
CGCTCGGCCGTCAAGCCCCTCGCCGCCACAAAGGGCTCAAAGGCCAAGCGTCAGCCCAAG
GGCGACCTGGACCTGCCTGACTACGTCGCGCCAGAGCCAAAGACCAACATGGAGCGCCGC
GAGTGGGACAGGATGAGCTCGCGCATGGAGGGCTTTCACTCGTACTTCCGCCTCGCCTTC
AAGCAGCTGTTCGAGCTGAGCAACGGCTCGTTCGAGCGCCGTGGCCTTTCGGTCCGCGAC
TTCATGGGCGTCGCCGAGGACTTCCACGAGCACCTCGGCTTCCACCACGGCATCGAGGAG
CGCCACATCTTCCCTGTCCTCGCCAAGCGCATGCCGCAGTTCGCCGTCGAGCACCAGGAG
GAGCACAACACGATCCACGAAGGCATGGACAAGCTCCAGGCCCTCATCGCCAAGTACCGC
GCCGACCCCTCGTCCTACTCGCCGGACGAGTTCCGCGCCAACTTGGCGAGCTGGGGCCCG
ACGCTGTTTTACCACCTCAACGAGGAGGTCGAGAGCCTCAAGCCGGACGTGCTGCGCCGA
TACTGGACTCTCGAGGAGGTGAGGAAGCTGCCGATGTAG
>R_glutinis_G03375
CACTCTCGACCTTGCTGTCGATCGAGCTACCTGTGCGCTTACCGCGTCCAGCACCGCTCG
TCCTCGCCCCAGAGCGCCTCCCCCACCGCCTCGCCGGTCCACCTCCACCTCCCCTGGTTG
TCGAGCCACCGAGGCTCCCACTCGCCGCCCAACCTGGCCACCCTCGACCAGAAGACGTTC
GCGAGCACCTTCACCGGCCTCAAGAGCACCGCCATCACCGCAGGCTGCTTCATCGCCGGT
GGCCTCATCCTCAAGGAGACGCTCAGCCGCCTCCGCCGGTACCCAGACGAGGATGCTCGC
CGCAAAAGGGGCGAGCCCACCCGCGACCGAGGTGTAGAAGGTTACGCAATGGGCTACGTC
TACCGCGCGCGCTCGTACGTCGCCGGCCCCAAGACGCCCAACTACGGCCGCCCGCTCGCG
TGGGTGCTCGAGGCGTACAAGCTCCCCCAGTCGTGGTACGAGACGCACTGCGGCGCCGAC
GCGACTCTCTACGTCCGCTTCCTCGGCGGGTGCTTCGTCTGGATGACGTGCCTCGCGTGG
ACCCTGTTCCCGATCCTCATGGCCATCAACTACCTGTACGCCAAGTCGTCGTTCGACCGC
GACGCCATCGACCGCGCGTCCCTCACGGCCCTCGTCCAGGGCACTCGTGGCCTGCACCTC
CTCCCGATCCATGTCGTCGCCGTGTGGGTCGTCATCCTGTCGTGGATCGCCAACCTCGCC
TGGCTCGGCCACGGCGCCCTGCGCGTGCGCCGCAACGAGCTGCGCCGCCTCATCCGCGAC
GACGCCGAGCGCCACCAGCTGTCGACGACCGGCGTCGCCGATGATGCGCGACCGCCGCAG
CCGCCGGCGCCGACGCTCGACCTCGACCCGTCCATTCCCGACAGCGAGATCGGGTGGCGG
TACCGCACGTGCCTCGTGCGCAACATCCCGCCCCTCCTCCGGTCAGAGCAGAGCCTCCGC
GAGTACTTTGAGCGGTACTTGCGCGACGAGCCTCCTACCACCGCCGCCGGCGCCGCACCG
ACCTCGTCCGAGTCGCCGCCCGGCCCGGTCGAGAAGCACGAGTACCCGCCGGTCAAGCAC
AGCGGCGACTCGACGCCCTCGTCGTCGGGCCCCGCCACGATCGTCGAGATCGTCCTCGTG
CGGCGCCACACCGAGCTCAACCAGCTGTACTTTACGCGGTACCGCGAGGTGCTGCACCAG
CTCGAGACGGCGCACGTCGAGCTCGCCCGCGCCGTCATGCAGTGGGTCCGCGAGCGTGTC
GAGCGCGACGAGGCGCTGCGGGCGGGCAAGAAGCCCAAGGGCCGCAAGCGGGCGTGGTGG
AAGCAGCACGTGCGGCGGCAGGACGTCGAGCACGAGGCGAGGGAGGGCGACGACGTGCTC
CTCGAGCGCCTCAAGCCGTTCCTCGACTCGACGCGCAGTGCGCTCCCGCCGTCCATGACG
AACGGCGACGACGCCGAGACGCTGTGGGACGCGCTGCGCGACGTCCAGGCGCAGCACCCG
TCGATCCTCGACCGGTTCCAGCCCTTGTTCCGCCTGCGGTACTTTTCCGCCGCCGTGCCC
GCCATCGACTACTTCCTCCTCAAGCACAACCTCCTGTTCTCGCTCATCGAGGACAAGCGC
GCCCACCCCGAGGCCGTCGACGCCTCGTCGAGCGCGTTCGTCACGTTCGAGCGAGCCGCC
GACGCTCGCCGCGCGAGGACGGCCCTCAAGTGGCGCCCGATCCGCAACCTGTACCGCGGC
AGGGTGTTTGACTGCAAGATCACGCTCGCGCCCGAGCTGCGCGACCTGCACTGGCCCCGA
GTCGCGCTCGTCTCCCTGTCGTCGGACCTCCTTCGAGGCACGCTCCTCCAGGCGCTCATC
TGGGCCATCACGATCATCTGGGTCCTCCCCATCTCGGTCCTCATCGGTCTTCTTTCGCTC
AACTCGCTGCGCGACCACGTCCCTCAACTCGCCGACTTCCTCGTCGCCAATCCGGTCGCT
CAGTCGATCGTCACGTCGTTGCTCCCGACGGCCCTCATCGCGCTCCTCAACATGTACACG
CCGACTGTCATCGGCCTCATTCAGCGTCACGGCCGCACCATCATCACCGAGTCCAAGTGG
TCCCGCCTCACGCAGTCGTCGTACTGGAAGTTTGTCGTCATCAACCTCTTGTTCGTCTTC
ACGATCGGGACGACCGCGTTCACGGCCCTGCTCAACGCCTTCTCGTCGCCGACCTCGGTC
CTCGACGTCGTCGCCGGCGCTTTTCCTCGCGCGGGCACCTTTTTTGTGTCGTACCTGCTC
CTCCAGGTGGGCGTTCAGACGGGCGTCGAGACGGCGTTGCTCGGCATCTCGTGGATCAAC
CACGCCTCGATCCGCAAGTACGTCGCGCCGCGCAAGCGCGCGCTCGAGAACATCCCGAGG
TTCTTCGGCGCACAGACCTGGCTTCCTAACCACCTCTTCGTCATCTCGATCTGCCTCATC
TTCGGCGCGTCCCCTCATCTCTCCACTCTTCCTGCGTCTCTCGAGCGTGCACGAGCTGAC
ACTGCCGCACCTGTAGCCGTCCTGAACCCGCTCGTCCTCGCCATCGGCTGGATCTACTTC
GGCTTCTCGACCATCGTCCTCAAGTCGCAGTTCGCGCACGTCTACTACCGCCGCAACTTC
GAGATGAACGGCCGAGTGTGGTTTCGGCGCATCTTTCGGTACTCGCTCGACCTCTGCATC
CTGTCGTCGTTCATCATGGTCGCCTTCTTCTGGGTCCTGCGCGAGTTCGCCTGCGGCGGC
GCCTGTATCCCCCTCATCCCGATCTCCATCGCCACCAAGATCCTCGGCTCGCGCTGGTTC
GACCACCTCATGGACGAGGTCGACGAGGCGTGCATCGACGCCATCTGCGGCGAGGGCGAC
CCTCTTGCCGAGCTGTCGGTCCCGCTCGACGACGAGGACGACAACGCCGGCGAGCGCTCC
CGTCGGCGCGCCCTGTCCGAGGCGTTCTCGACCGTCAAGACGTTCGCCACCGTCACCCTC
CCCTCCCTCGCCCTGCACCCCTCAGACCCCCTCCCGCACCCGCATCCTCGCCCTACGTCC
AAGCTCGCCGCGCATCGTCGAGCGCAGACGGACCGCGCCGCCTCGCTCGGCGCCGCCAGG
GTCAAGCAGCGCCCGAGGGCGAGCACGGCGCCCGACGACTGGGGCCGCCACATCCTCGAC
CCGGTCGTGTCGGTCGACGGCTCGACGAGCGACGAGAGCGCACACGGCTCGCCGCACATG
ACGTCGGTCGCCATGTCGGCGCAGGCGTCGCAGGTCGGCGGCGGCGACTCGGCGGTCCGA
GCGGTCGACTATGCCGCCGCGCAGGCCGTCTCGGCTGAGAAGGCGCCCGGCGAGCAGTAC
GGCGCCGACGATGAGCGCGACCGCAAGGGCGACGGCAAGGAGCACGGCCTGTCGTCGACC
CGGGCCCTCGTCACGCCGCACCCGCCCATCGTGCGCGACGATCGCCCGGTGTCGCACTTG
CGCTACCGCAACCCGGCCGAGGTCGAGCCTCTCGCGCGCTCGCTGTGGCTCCCTCGCGAC
CCGCTCAAGCCGGTCGACCTCGGCGACACGGTCGACTACCACGGTCGGGCGCTCGTCTCG
AGCGCAGGCGGGCGCGGCATCGTCGGGCAGTGGGACGAGGCCGAGACGGACATTGGCGAG
GACGAGGACGAGGGCGAGGGTAGCCCCGAGAAGCTCGTCATGTCGCCGGCGTCGCTCATC
TTCGACAGCGGCAACCGGTCGCCGGACGAGCTCAAGCGCGTCGGGAGCCGCTTCTCGAGC
ATGAGCGTCGGGGGCGCTGGCGTCTATACCCTCAAGGGCACTGAGCGAGTGCGCGTCGCG
GCCGACGTCGCCGCCAAGGCCGAGCAGGAGGAGCCGGCGGCGGCGAACCTCGTGCGCGCG
GCCAGTCGCAGGGGCTCGATCGGGCGCCGCTCGTCCGCCGTGCCGTCGCCTCGACACTCG
CCCGTCCTCGTGCGCCACCCAGATGCGCCCCGACCGTCGCCGCCGGGCATCCCGTCCTTC
ACCGACGAGCCGTCGACGATGAGCAGCGCCGAGCAGGCTCAGTCGTCGGCCGCCTACCCG
TTCCCGCCTCCCGTCCCGAGCCCGTCCTCGCCTCAACGCGACATGCACCTGTCGCCCAAC
CGCAGCCTGCGCCACCGCTCGCCGTCGGCGTCGTCCACCCCGGGCAGCGTCACGGCGGGC
GAGGGCCCGACCTCTCCCGCCTCGCCCACCTCGCCCATCACAACGCGCACGGCCCGCTCG
GCCTCGGTCGCGACGTCGATGCGGTCGGCTCGCACGCTCGGGCACCTGCGCGTCGCGGCG
CACGAGGCCGTCATCCTCGAGGACGCGGCGGGCGAGGACGCGGCCGGCGCGGTGAGCGTC
TCGCAGAGCGCCGCCGTTCGGAGCGAGCTGCTCGAGGAGGAGCGCAGGAGCCACCTGGCG
CACCGGCGGCAGGAGGAGCATCGCCTCAAGCAGGAGAGGAAGGACAGGGAGGACGCCGAG
GGTGCGCGCAAGGGTGGCGGGAGCTGGATCAGGAGGCTCCTCGCCAAGCAGGAGGTCGAG
GCGCAGGACGACGAGACTTGA
>R_glutinis_G01966
ATGGTCCAGCAAACTATCGACCCCAACGACCAGTCGCAGCACTACCGCGCCACCGTCGCA
GGCGGCGCAAAGGGAGGCCTCGCCGGCCTCGCCGTCGGCGGTGCAGGAGCTGTGGCGCTC
CAGCGTGCGGGCGCAAAGGGCTTCACGCAGCTCACGCTGCCGCTCAAGGCCTTTGCTGTC
ACCGCTCTCGGCACGGCGGGCTTCATCATCTCGGCCGACAAGGCGGCGCGCGAGTTTGAG
CTGTCCAAGTACGCGACGGGCTCGGGCACGGAGCTCGAGCGCATCTCGCACGAGCAGCAG
CGCCTCGAGCAGGAGGCCGGCATCGCGCCCGGGTACAAGAACAAGGCTGCGGCGGGTCCG
GTCAGCACCAAGGAGGCCGTCATCGAGTGGGCCAAGGAGAACAGGTGGACGGCGATGGGC
GTGACCTGGGCCGGCTCTATGGCCGCCTCGGGTGCCTACATCGCCGCAACGCCGCTCTCG
TTCGCCCAGAAGCTCGTCCAGGCCCGCATGGTCTCTCAAGGTGTCACCGTCGCCGCCCTC
ATCGCCTCGGCCGGCCTGAGCCAGATCCCGAACGCGCAGTCGGGCAAGTCGGACGACCAG
ATCAAGCGCGAGGAGCGCGAGGACGGCATGTACGCCTGGAAGAAGGGCTCGCCGCACACC
[truncated: 12,215,589 more chars]
