# Supplementary material for: Genomics and lipidomics analysis of the biotechnologically important oleaginous red yeast Rhodotorula glutinis ZHK provides new insights into its lipid and carotenoid metabolism
Source: BMC Genomics. 2020 Nov 26;21:834. doi: 10.1186/s12864-020-07244-z (PMC7690147; doi:10.1186/s12864-020-07244-z)
Supplement: Supplementary file 12 — Additional file 12. Annotations of all gene resulted from assembled ZHK genome. [file 12864_2020_7244_MOESM12_ESM.xlsx]

## Sheet: R_glutinis.All_Genes.basic.anno
ID	Symbol	Nr-ID	Nr-Score	Nr-Evalue	Nr-annotation	Swissprot-ID	Swissprot-Score	Swissprot-Evalue	Swissprot-annotation	KOG-Protein-or-Domain	KOG-Score	KOG-Evalue	KOG-ID	KOG-Function-Description	KO-ID	KEGG-Evalue	KEGG-Score	KEGG-Gene	Pathway	GO-BiologicalProcess	GO-MolecularFunction	GO-CellularComponent
R_glutinis_G01427	--	CEQ41929.1	214	3e-59	SPOSA6832_03714 [Sporidiobolus salmonicolor]	--	--	--	--	--	--	--	--	--	--	--	--	--	--	-	-	-
R_glutinis_G03219	SPCC965.04c	XP_016276353.1	942	0	ATP-dependent metalloendopeptidase [Rhodotorula toruloides NP11]	sp|O59824|YME1_SCHPO	523.5	4.2e-147	ATP-dependent zinc metalloprotease YME1 homolog OS=Schizosaccharomyces pombe (strain 972 / ATCC 24843) OX=284812 GN=SPCC965.04c PE=3 SV=1	SPCC965.04c	523.5	6.4e-148	KOG0734	AAA+-type ATPase containing the peptidase M41 domain	K08955//YME1; ATP-dependent metalloprotease [EC:3.4.24.-]	7.7e-172	607.1	mlr:MELLADRAFT_123249	ko04139//Mitophagy - yeast//Transport and catabolism//Cellular Processes	-	-	-
R_glutinis_G01512	--	EGU13649.1	404	8e-142	Short-chain dehydrogenase/reductase SDR [Rhodotorula toruloides ATCC 204091]	--	--	--	--	At3g50560	92.8	9e-19	KOG1014	17 beta-hydroxysteroid dehydrogenase type 3, HSD17B3	--	--	--	--	--	-	-	-
R_glutinis_G03574	lnpk	CDR44784.1	436	7e-150	RHTO0S10e00452g1_1 [Rhodotorula toruloides]	sp|Q6DFJ8|LNP_XENLA	72.4	1.3e-11	Endoplasmic reticulum junction formation protein lunapark OS=Xenopus laevis OX=8355 GN=lnpk PE=1 SV=1	Hs14725463	66.2	1.4e-10	KOG2846	Predicted membrane protein	--	--	--	--	--	-	-	-
R_glutinis_G06504	--	XP_016271248.1	209	4e-65	50S ribosomal protein L10 [Rhodotorula toruloides NP11]	--	--	--	--	--	--	--	--	--	--	--	--	--	--	-	-	-
R_glutinis_G05696	--	XP_007308616.1	164	3e-40	DUF974-domain-containing protein [Stereum hirsutum FP-91666 SS1]	--	--	--	--	--	--	--	--	--	K20310//TRAPPC13; trafficking protein particle complex subunit 13	2.8e-32	143.3	shs:STEHIDRAFT_161033	--	-	-	-
R_glutinis_G05211	--	CDR46313.1	309	3e-103	RHTO0S12e02784g1_1 [Rhodotorula toruloides]	--	--	--	--	--	--	--	--	--	--	--	--	--	--	-	-	-
R_glutinis_G00925	SPAC7D4.12c	XP_016275548.1	1196	0	DUF1212 family protein [Rhodotorula toruloides NP11]	sp|O14267|YFPC_SCHPO	310.1	1e-82	Uncharacterized UPF0442 protein C7D4.12c OS=Schizosaccharomyces pombe (strain 972 / ATCC 24843) OX=284812 GN=SPAC7D4.12c PE=3 SV=1	--	--	--	--	--	--	--	--	--	--	-	-	-
R_glutinis_G05014	TPO1_2	XP_016273748.1	856	0	fructose facilitator [Rhodotorula toruloides NP11]	sp|Q6FV98|TPO12_CANGA	242.3	1.4e-62	Multidrug transporter TPO1_2 OS=Candida glabrata (strain ATCC 2001 / CBS 138 / JCM 3761 / NBRC 0622 / NRRL Y-65) OX=284593 GN=TPO1_2 PE=2 SV=1	SPBC609.04	235.3	2.6e-61	KOG0255	Synaptic vesicle transporter SVOP and related transporters (major facilitator superfamily)	--	--	--	--	--	-	-	-
R_glutinis_G01548	SPAC926.06c	EGU12069.1	784	0	Leucine Rich Repeat domain-containing protein [Rhodotorula toruloides ATCC 204091]	sp|Q9UUG2|YFT6_SCHPO	96.3	1.8e-18	Uncharacterized leucine-rich repeat-containing protein C926.06c OS=Schizosaccharomyces pombe (strain 972 / ATCC 24843) OX=284812 GN=SPAC926.06c PE=1 SV=1	--	--	--	--	--	--	--	--	--	--	-	-	-
R_glutinis_G03926	ITP1	KWU41960.1	731	0	synaptic vesicle transporter [Rhodotorula sp. JG-1b]	sp|A0A0U2UXG3|ITP1_USTMD	105.9	1.3e-21	Itaconate transport protein OS=Ustilago maydis OX=5270 GN=ITP1 PE=3 SV=1	SPAC1348.05	98.2	4.2e-20	KOG0255	Synaptic vesicle transporter SVOP and related transporters (major facilitator superfamily)	--	--	--	--	--	-	-	-
R_glutinis_G02830	--	XP_018272571.1	285	2e-93	hypothetical protein RHOBADRAFT_52520 [Rhodotorula graminis WP1]	--	--	--	--	--	--	--	--	--	--	--	--	--	--	-	-	-
R_glutinis_G05882	mph1	XP_016272899.1	1679	0	ATP-dependent DNA helicase MPH1 [Rhodotorula toruloides NP11]	sp|A1CS00|MPH1_ASPCL	469.5	1.4e-130	ATP-dependent DNA helicase mph1 OS=Aspergillus clavatus (strain ATCC 1007 / CBS 513.65 / DSM 816 / NCTC 3887 / NRRL 1) OX=344612 GN=mph1 PE=3 SV=1	SPAC9.05	455.7	3.2e-127	KOG0354	DEAD-box like helicase	K14635//MPH1; ATP-dependent DNA helicase MPH1 [EC:3.6.4.12]	1.3e-151	540.8	gtr:GLOTRDRAFT_102613	--	GO:0046483//heterocycle metabolic process;GO:0071704//organic substance metabolic process;GO:0044237//cellular metabolic process;GO:0090304//nucleic acid metabolic process;GO:0044238//primary metabolic process;GO:0044260//cellular macromolecule metabolic process;GO:0006259//DNA metabolic process;GO:0009987//cellular process;GO:0034641//cellular nitrogen compound metabolic process;GO:0008152//meta…	GO:1901363//heterocyclic compound binding;GO:0097159//organic cyclic compound binding;GO:0005488//binding	-
R_glutinis_G01148	--	XP_016271449.1	686	0	pentatricopeptide repeat protein [Rhodotorula toruloides NP11]	--	--	--	--	--	--	--	--	--	--	--	--	--	--	-	-	-
R_glutinis_G05200	Gyg1	XP_018269397.1	1247	0	glycosyltransferase family 64 protein [Rhodotorula graminis WP1]	sp|Q9R062|GLYG_MOUSE	116.3	1.3e-24	Glycogenin-1 OS=Mus musculus OX=10090 GN=Gyg1 PE=1 SV=3	Hs20127457	110.9	8.1e-24	KOG1950	Glycosyl transferase, family 8 - glycogenin	K00750//GYG1; glycogenin [EC:2.4.1.186]	3.8e-20	102.8	slb:AWJ20_3597	ko01100//Metabolic pathways//Global and overview maps//Metabolism;ko00500//Starch and sucrose metabolism//Carbohydrate metabolism//Metabolism	-	-	-
R_glutinis_G03552	aldA	XP_016269705.1	808	0	aldehyde dehydrogenase (NAD) [Rhodotorula toruloides NP11]	sp|O74187|ALDH_AGABI	594	1.6e-168	Aldehyde dehydrogenase OS=Agaricus bisporus OX=5341 GN=aldA PE=3 SV=1	SPAC9E9.09c	537.3	2.7e-152	KOG2450	Aldehyde dehydrogenase	K00128//ALDH; aldehyde dehydrogenase (NAD+) [EC:1.2.1.3]	1.2e-183	645.6	adl:AURDEDRAFT_112300	ko01100//Metabolic pathways//Global and overview maps//Metabolism;ko01110//Biosynthesis of secondary metabolites//Global and overview maps//Metabolism;ko01130//Biosynthesis of antibiotics//Global and overview maps//Metabolism;ko00010//Glycolysis / Gluconeogenesis//Carbohydrate metabolism//Metabolism;ko00280//Valine, leucine and isoleucine degradation//Amino acid metabolism//Metabolism;ko00620//Py…	-	GO:0003824//catalytic activity;GO:0016491//oxidoreductase activity	-
R_glutinis_G05722	--	CDR48493.1	154	1e-40	RHTO0S18e01266g1_1 [Rhodotorula toruloides]	--	--	--	--	--	--	--	--	--	--	--	--	--	--	-	-	-
R_glutinis_G05541	ubp3	KWU43181.1	709	0	cysteine proteinase [Rhodotorula sp. JG-1b]	sp|O94269|UBP3_SCHPO	213	2.9e-53	Probable ubiquitin carboxyl-terminal hydrolase 3 OS=Schizosaccharomyces pombe (strain 972 / ATCC 24843) OX=284812 GN=ubp3 PE=3 SV=1	SPBP8B7.21	213	4.4e-54	KOG1871	Ubiquitin-specific protease	K11841//USP10; ubiquitin carboxyl-terminal hydrolase 10 [EC:3.4.19.12]	2.1e-63	248.1	adl:AURDEDRAFT_180771	ko04139//Mitophagy - yeast//Transport and catabolism//Cellular Processes	-	-	-
R_glutinis_G00965	SLC30A5	XP_016270782.1	888	0	Cation efflux protein, zinc transporter [Rhodotorula toruloides NP11]	sp|Q5ZLF4|ZNT5_CHICK	228.8	2.2e-58	Zinc transporter 5 OS=Gallus gallus OX=9031 GN=SLC30A5 PE=2 SV=1	Hs20070323_2	219.9	1.5e-56	KOG1484	Putative Zn2+ transporter MSC2 (cation diffusion facilitator superfamily)	K14692//SLC30A5_7; solute carrier family 30 (zinc transporter), member 5/7	5.2e-83	312	psq:PUNSTDRAFT_136822	--	-	-	-
R_glutinis_G04141	ALG8	XP_018271044.1	1059	0	glycosyltransferase family 57 protein [Rhodotorula graminis WP1]	sp|Q4IJT0|ALG8_GIBZE	425.2	1.1e-117	Dolichyl pyrophosphate Glc1Man9GlcNAc2 alpha-1,3-glucosyltransferase OS=Gibberella zeae (strain PH-1 / ATCC MYA-4620 / FGSC 9075 / NRRL 31084) OX=229533 GN=ALG8 PE=3 SV=1	SPAC17C9.07	406	1.1e-112	KOG2576	Glucosyltransferase - Alg8p	K03849//ALG8; alpha-1,3-glucosyltransferase [EC:2.4.1.265]	1.4e-159	565.8	mlr:MELLADRAFT_37373	ko01100//Metabolic pathways//Global and overview maps//Metabolism;ko00510//N-Glycan biosynthesis//Glycan biosynthesis and metabolism//Metabolism	-	GO:0016740//transferase activity;GO:0003824//catalytic activity	-
R_glutinis_G05264	--	CDR41988.1	117	2e-25	RHTO0S06e08526g1_1 [Rhodotorula toruloides]	--	--	--	--	--	--	--	--	--	--	--	--	--	--	-	-	-
R_glutinis_G01106	--	XP_018273413.1	399	1e-136	hypothetical protein RHOBADRAFT_41357 [Rhodotorula graminis WP1]	--	--	--	--	--	--	--	--	--	--	--	--	--	--	-	-	-
R_glutinis_G03425	SPCC550.15c	XP_016276577.1	719	0	zinc finger protein 622 [Rhodotorula toruloides NP11]	sp|O59811|REI1_SCHPO	166	1.1e-39	Cytoplasmic 60S subunit biogenesis factor SPCC550.15c OS=Schizosaccharomyces pombe (strain 972 / ATCC 24843) OX=284812 GN=SPCC550.15c PE=1 SV=1	SPCC550.15c	166	1.7e-40	KOG2785	C2H2-type Zn-finger protein	K14816//REI1; pre-60S factor REI1	5.9e-59	231.5	mrr:Moror_9010	--	-	-	-
R_glutinis_G00930	TIM10	CEQ41161.1	166	7e-53	SPOSA6832_02854, partial [Sporidiobolus salmonicolor]	sp|P0CR98|TIM10_CRYNJ	94.4	7.6e-19	Mitochondrial import inner membrane translocase subunit TIM10 OS=Cryptococcus neoformans var. neoformans serotype D (strain JEC21 / ATCC MYA-565) OX=214684 GN=TIM10 PE=3 SV=1	7291327	82	6e-16	KOG3480	Mitochondrial import inner membrane translocase, subunits TIM10/TIM12	K17778//TIM10; mitochondrial import inner membrane translocase subunit TIM10	2e-21	104.4	hir:HETIRDRAFT_41588	--	GO:0033036//macromolecule localization;GO:0051234//establishment of localization;GO:0006810//transport;GO:0008104//protein localization;GO:0051179//localization	-	-
R_glutinis_G02673	--	XP_016271994.1	413	3e-127	ring finger protein 216 [Rhodotorula toruloides NP11]	--	--	--	--	--	--	--	--	--	--	--	--	--	--	-	-	-
R_glutinis_G05645	--	XP_018268942.1	70.5	1e-10	hypothetical protein RHOBADRAFT_46482 [Rhodotorula graminis WP1]	--	--	--	--	--	--	--	--	--	--	--	--	--	--	-	-	-
R_glutinis_G01815	--	XP_016274575.1	176	1e-50	TRAF-like zinc finger [Rhodotorula toruloides NP11]	--	--	--	--	--	--	--	--	--	--	--	--	--	--	-	-	-
R_glutinis_G05031	--	CDR41693.1	115	4e-26	RHTO0S06e04324g1_1 [Rhodotorula toruloides]	--	--	--	--	--	--	--	--	--	--	--	--	--	--	-	-	-
R_glutinis_G05074	--	CDR46510.1	102	2e-20	RHTO0S12e05292g1_1 [Rhodotorula toruloides]	--	--	--	--	--	--	--	--	--	--	--	--	--	--	-	-	-
R_glutinis_G04180	TMT1	KWU42029.1	342	3e-114	S-adenosyl-L-methionine-dependent methyltransferase [Rhodotorula sp. JG-1b]	sp|P32643|TMT1_YEAST	107.5	3.3e-22	Trans-aconitate 3-methyltransferase OS=Saccharomyces cerevisiae (strain ATCC 204508 / S288c) OX=559292 GN=TMT1 PE=1 SV=1	YER175c	107.5	5e-23	KOG3010	Methyltransferase	K22438//TMT1; trans-aconitate 3-methyltransferase [EC:2.1.1.145]	1e-38	163.7	mrr:Moror_3347	--	-	-	-
R_glutinis_G06051	--	XP_016270985.1	1290	0	Zn(2)-C6 transcription factor [Rhodotorula toruloides NP11]	--	--	--	--	--	--	--	--	--	--	--	--	--	--	-	-	-
R_glutinis_G00400	--	XP_016275617.1	914	0	mitogen-activated protein kinase kinase kinase kinase 4-like protein [Rhodotorula toruloides NP11]	--	--	--	--	--	--	--	--	--	--	--	--	--	--	-	-	-
R_glutinis_G01022	CCT2	XP_016269618.1	994	0	T-complex protein 1 subunit beta [Rhodotorula toruloides NP11]	sp|P39076|TCPB_YEAST	715.3	5e-205	T-complex protein 1 subunit beta OS=Saccharomyces cerevisiae (strain ATCC 204508 / S288c) OX=559292 GN=CCT2 PE=1 SV=1	YIL142w	715.3	7.5e-206	KOG0363	Chaperonin complex component, TCP-1 beta subunit (CCT2)	K09494//CCT2; T-complex protein 1 subunit beta	2.5e-235	817.4	cne:CNA04280	--	GO:0044260//cellular macromolecule metabolic process;GO:0044238//primary metabolic process;GO:0009987//cellular process;GO:0044267//cellular protein metabolic process;GO:0044237//cellular metabolic process;GO:0043170//macromolecule metabolic process;GO:0071704//organic substance metabolic process;GO:0008152//metabolic process;GO:0019538//protein metabolic process	GO:0005515//protein binding;GO:0097367//carbohydrate derivative binding;GO:0032550//purine ribonucleoside binding;GO:0036094//small molecule binding;GO:0001882//nucleoside binding;GO:0032549//ribonucleoside binding;GO:1901363//heterocyclic compound binding;GO:0005488//binding;GO:0001883//purine nucleoside binding;GO:0097159//organic cyclic compound binding	GO:0005622//intracellular;GO:0044424//intracellular part;GO:0043229//intracellular organelle;GO:0032991//macromolecular complex;GO:0043226//organelle;GO:0043227//membrane-bounded organelle;GO:0005623//cell;GO:0043231//intracellular membrane-bounded organelle;GO:0005737//cytoplasm;GO:0044464//cell part;GO:0044444//cytoplasmic part;GO:0043234//protein complex
R_glutinis_G06603	KES1	KWU43796.1	593	0	Oxysterol-binding protein [Rhodotorula sp. JG-1b]	sp|P0C199|KES1_USTMA	391.3	1.2e-107	Protein KES1 OS=Ustilago maydis (strain 521 / FGSC 9021) OX=237631 GN=KES1 PE=3 SV=1	SPBC1271.12	276.9	5e-74	KOG2210	Oxysterol-binding protein	K20465//OSBPL9_10_11; oxysterol-binding protein-related protein 9/10/11	6.1e-103	377.1	shs:STEHIDRAFT_100285	--	-	-	-
R_glutinis_G03375	--	XP_016276523.1	1188	0	DUF221 domain contaning protein [Rhodotorula toruloides NP11]	--	--	--	--	--	--	--	--	--	K21989//TMEM63; calcium permeable stress-gated cation channel	1.3e-95	354.8	tvs:TRAVEDRAFT_147779	--	-	-	-
R_glutinis_G02166	rsc1	XP_016269352.1	938	0	chromatin structure-remodeling complex protein Rsc1 [Rhodotorula toruloides NP11]	sp|O74964|RSC1_SCHPO	206.5	1.2e-51	Chromatin structure-remodeling complex subunit rsc1 OS=Schizosaccharomyces pombe (strain 972 / ATCC 24843) OX=284812 GN=rsc1 PE=1 SV=1	SPBC4B4.03	206.5	1.8e-52	KOG1827	Chromatin remodeling complex RSC, subunit RSC1/Polybromo and related proteins	K11756//RSC1_2; chromatin structure-remodeling complex subunit RSC1/2	1.7e-73	280.4	mrr:Moror_14809	--	-	-	-
R_glutinis_G04796	chiA1	XP_016270128.1	539	0	glycoside hydrolase family 18 protein [Rhodotorula toruloides NP11]	sp|P20533|CHIA1_BACCI	149.4	9.9e-35	Chitinase A1 OS=Bacillus circulans OX=1397 GN=chiA1 PE=1 SV=1	CE03923	123.6	8.8e-28	KOG2806	Chitinase	K01183//E3.2.1.14; chitinase [EC:3.2.1.14]	2.4e-56	222.6	mlr:MELLADRAFT_90663	ko01100//Metabolic pathways//Global and overview maps//Metabolism;ko00520//Amino sugar and nucleotide sugar metabolism//Carbohydrate metabolism//Metabolism	-	-	-
R_glutinis_G04691	--	XP_018270114.1	63.2	2e-08	hypothetical protein RHOBADRAFT_54626 [Rhodotorula graminis WP1]	--	--	--	--	--	--	--	--	--	--	--	--	--	--	-	-	-
R_glutinis_G01740	--	CDR37514.1	129	2e-35	RHTO0S02e15852g1_1 [Rhodotorula toruloides]	--	--	--	--	--	--	--	--	--	--	--	--	--	--	-	-	-
R_glutinis_G01704	--	CDR42221.1	139	4e-41	RHTO0S06e11144g1_1 [Rhodotorula toruloides]	--	--	--	--	--	--	--	--	--	--	--	--	--	--	-	-	-
R_glutinis_G03787	moxY	XP_016274785.1	939	0	flavin-binding monooxygenase [Rhodotorula toruloides NP11]	sp|M2Y0N8|MOXY_DOTSN	359.8	6e-98	FAD-binding monooxygenase moxY OS=Dothistroma septosporum (strain NZE10 / CBS 128990) OX=675120 GN=moxY PE=2 SV=1	At4g32540	70.9	8.4e-12	KOG1399	Flavin-containing monooxygenase	--	--	--	--	--	-	-	-
R_glutinis_G02877	--	XP_018272630.1	241	2e-78	hypothetical protein RHOBADRAFT_42923 [Rhodotorula graminis WP1]	--	--	--	--	--	--	--	--	--	--	--	--	--	--	-	-	-
R_glutinis_G00947	SPBC20F10.07	XP_016270764.1	828	0	gram domain protein [Rhodotorula toruloides NP11]	sp|O42976|YGZ7_SCHPO	169.9	1.3e-40	Uncharacterized membrane protein C20F10.07 OS=Schizosaccharomyces pombe (strain 972 / ATCC 24843) OX=284812 GN=SPBC20F10.07 PE=1 SV=1	SPBC20F10.07	169.9	2e-41	KOG1032	Uncharacterized conserved protein, contains GRAM domain	--	--	--	--	--	-	-	-
R_glutinis_G01703	--	CDR42218.1	96.3	2e-18	RHTO0S06e11100g1_1 [Rhodotorula toruloides]	--	--	--	--	--	--	--	--	--	--	--	--	--	--	-	-	-
R_glutinis_G00811	SPBC2A9.11c	XP_016272265.1	632	0	nuclear export factor [Rhodotorula toruloides NP11]	sp|Q1MTP1|THP3_SCHPO	303.1	4.8e-81	THP3 homolog C2A9.11c OS=Schizosaccharomyces pombe (strain 972 / ATCC 24843) OX=284812 GN=SPBC2A9.11c PE=3 SV=1	SPBC2A9.11c	303.1	7.3e-82	KOG1861	Leucine permease transcriptional regulator	--	--	--	--	--	-	-	-
R_glutinis_G04483	spf31	EGU11075.1	326	1e-111	Chaperone regulator [Rhodotorula toruloides ATCC 204091]	sp|O74746|SPF31_SCHPO	96.3	4.9e-19	J domain-containing protein spf31 OS=Schizosaccharomyces pombe (strain 972 / ATCC 24843) OX=284812 GN=spf31 PE=4 SV=1	SPBC1734.05c	96.3	7.5e-20	KOG1150	Predicted molecular chaperone (DnaJ superfamily)	K09528//DNAJC8; DnaJ homolog subfamily C member 8	5.1e-47	190.7	cput:CONPUDRAFT_100284	--	-	-	-
R_glutinis_G05191	MNT2	XP_018269383.1	650	0	glycosyltransferase family 15 protein [Rhodotorula graminis WP1]	sp|P46592|MNT2_CANAL	202.6	8.6e-51	Glycolipid 2-alpha-mannosyltransferase 2 OS=Candida albicans (strain SC5314 / ATCC MYA-2876) OX=237561 GN=MNT2 PE=3 SV=4	YBR205w	191.4	3e-48	KOG4472	Glycolipid 2-alpha-mannosyltransferase (alpha-1,2-mannosyltransferase)	K10967//KTR1_3; alpha 1,2-mannosyltransferase [EC:2.4.1.-]	1.1e-52	210.3	wse:WALSEDRAFT_32237	ko00514//Other types of O-glycan biosynthesis//Glycan biosynthesis and metabolism//Metabolism	-	-	-
R_glutinis_G02934	--	CDR38730.1	99.8	1e-19	RHTO0S03e12640g1_1 [Rhodotorula toruloides]	--	--	--	--	--	--	--	--	--	--	--	--	--	--	-	-	-
R_glutinis_G02054	Tsnax	XP_016274715.1	387	2e-133	translin-associated factor X [Rhodotorula toruloides NP11]	sp|Q9JHB5|TSNAX_RAT	115.5	1.1e-24	Translin-associated protein X OS=Rattus norvegicus OX=10116 GN=Tsnax PE=1 SV=1	At2g03780	111.3	3.2e-24	KOG3066	Translin-associated protein X	--	--	--	--	--	-	-	-
R_glutinis_G04804	PPM1	XP_016270149.1	381	3e-129	leucine carboxyl methyltransferase [Rhodotorula toruloides NP11]	sp|P0CO56|LCMT1_CRYNJ	184.5	2.3e-45	Leucine carboxyl methyltransferase 1 OS=Cryptococcus neoformans var. neoformans serotype D (strain JEC21 / ATCC MYA-565) OX=214684 GN=PPM1 PE=3 SV=1	Hs7705580	134	5.3e-31	KOG2918	Carboxymethyl transferase	K18203//LCMT1; [phosphatase 2A protein]-leucine-carboxy methyltransferase [EC:2.1.1.233]	1.8e-57	226.1	shs:STEHIDRAFT_81997	--	-	-	-
R_glutinis_G02110	--	CDR36953.1	70.9	9e-12	RHTO0S02e08988g1_1 [Rhodotorula toruloides]	--	--	--	--	--	--	--	--	--	--	--	--	--	--	-	-	-
R_glutinis_G03831	--	XP_018270705.1	310	8e-104	hypothetical protein RHOBADRAFT_44171 [Rhodotorula graminis WP1]	--	--	--	--	--	--	--	--	--	--	--	--	--	--	-	-	-
R_glutinis_G05909	CLP1	CDR35791.1	808	0	RHTO0S01e07184g1_1 [Rhodotorula toruloides]	sp|B0CS49|CLP1_LACBS	230.7	3.6e-59	mRNA cleavage and polyadenylation factor CLP1 OS=Laccaria bicolor (strain S238N-H82 / ATCC MYA-4686) OX=486041 GN=CLP1 PE=3 SV=1	SPAC22H10.05c	161	5.3e-39	KOG2749	mRNA cleavage and polyadenylation factor IA/II complex, subunit CLP1	K14399//CLP1; polyribonucleotide 5'-hydroxyl-kinase [EC:2.7.1.78]	2.3e-60	236.1	psq:PUNSTDRAFT_114556	ko03015//mRNA surveillance pathway//Translation//Genetic Information Processing	-	-	-
R_glutinis_G03530	tor2	CDR44813.1	4362	0	RHTO0S10e01112g1_1 [Rhodotorula toruloides]	sp|Q9Y7K2|TOR2_SCHPO	2416.3	0	Serine/threonine-protein kinase tor2 OS=Schizosaccharomyces pombe (strain 972 / ATCC 24843) OX=284812 GN=tor2 PE=1 SV=2	SPBC30D10.10c	2179.4	0	KOG0891	DNA-dependent protein kinase	K07203//MTOR; serine/threonine-protein kinase mTOR [EC:2.7.11.1]	0	2786.1	pgr:PGTG_03326	ko04138//Autophagy - yeast//Transport and catabolism//Cellular Processes;ko04139//Mitophagy - yeast//Transport and catabolism//Cellular Processes;ko04136//Autophagy - other eukaryotes//Transport and catabolism//Cellular Processes	-	GO:0016772//transferase activity, transferring phosphorus-containing groups;GO:0005488//binding;GO:0003824//catalytic activity;GO:0016740//transferase activity	-
R_glutinis_G05314	VMA2	KWU45301.1	989	0	V-type ATPase [Rhodotorula sp. JG-1b]	sp|P22550|VATB_CANTR	778.1	6.1e-224	V-type proton ATPase subunit B OS=Candida tropicalis OX=5482 GN=VMA2 PE=3 SV=1	YBR127c	776.5	2.7e-224	KOG1351	Vacuolar H+-ATPase V1 sector, subunit B	K02147//ATPeV1B; V-type H+-transporting ATPase subunit B	1.6e-239	831.2	shs:STEHIDRAFT_169054	ko01100//Metabolic pathways//Global and overview maps//Metabolism;ko00190//Oxidative phosphorylation//Energy metabolism//Metabolism;ko04145//Phagosome//Transport and catabolism//Cellular Processes	GO:0070271//protein complex biogenesis;GO:0098655//cation transmembrane transport;GO:0006753//nucleoside phosphate metabolic process;GO:0071704//organic substance metabolic process;GO:0045851//pH reduction;GO:0044281//small molecule metabolic process;GO:0046483//heterocycle metabolic process;GO:0008152//metabolic process;GO:0030003//cellular cation homeostasis;GO:0051453//regulation of intracellu…	GO:0097367//carbohydrate derivative binding;GO:0022890//inorganic cation transmembrane transporter activity;GO:0001883//purine nucleoside binding;GO:0008324//cation transmembrane transporter activity;GO:0022891//substrate-specific transmembrane transporter activity;GO:0032549//ribonucleoside binding;GO:0005215//transporter activity;GO:1901363//heterocyclic compound binding;GO:0022857//transmembra…	GO:0043231//intracellular membrane-bounded organelle;GO:0098805//whole membrane;GO:0005622//intracellular;GO:0033176//proton-transporting V-type ATPase complex;GO:0098588//bounding membrane of organelle;GO:0005773//vacuole;GO:0043229//intracellular organelle;GO:0032991//macromolecular complex;GO:0005623//cell;GO:0044424//intracellular part;GO:0016020//membrane;GO:0005737//cytoplasm;GO:0005774//va…
R_glutinis_G04136	SAR1	XP_018271038.1	404	7e-144	small COPII coat GTPase [Rhodotorula graminis WP1]	sp|Q4P0I7|SAR1_USTMA	336.3	2.3e-91	Small COPII coat GTPase SAR1 OS=Ustilago maydis (strain 521 / FGSC 9021) OX=237631 GN=SAR1 PE=3 SV=1	SPBC31F10.06c	306.6	3e-83	KOG0077	Vesicle coat complex COPII, GTPase subunit SAR1	K07953//SAR1; GTP-binding protein SAR1 [EC:3.6.5.-]	2.5e-92	340.9	pgr:PGTG_01420	ko04141//Protein processing in endoplasmic reticulum//Folding, sorting and degradation//Genetic Information Processing	GO:0051179//localization;GO:0033043//regulation of organelle organization;GO:0050794//regulation of cellular process;GO:0051649//establishment of localization in cell;GO:0006810//transport;GO:0045184//establishment of protein localization;GO:0051128//regulation of cellular component organization;GO:0009987//cellular process;GO:0008104//protein localization;GO:0044763//single-organism cellular pro…	GO:0032549//ribonucleoside binding;GO:0003824//catalytic activity;GO:1901363//heterocyclic compound binding;GO:0001883//purine nucleoside binding;GO:0036094//small molecule binding;GO:0017111//nucleoside-triphosphatase activity;GO:0005488//binding;GO:0032550//purine ribonucleoside binding;GO:0097367//carbohydrate derivative binding;GO:0016818//hydrolase activity, acting on acid anhydrides, in pho…	GO:0044424//intracellular part;GO:0044464//cell part;GO:0005737//cytoplasm;GO:0044422//organelle part;GO:0032991//macromolecular complex;GO:0012505//endomembrane system;GO:0030117//membrane coat;GO:0043234//protein complex;GO:0044446//intracellular organelle part;GO:0016023//cytoplasmic, membrane-bounded vesicle;GO:0012506//vesicle membrane;GO:0030135//coated vesicle;GO:0030120//vesicle coat;GO:0…
R_glutinis_G01609	HD-10	EGU12052.1	152	2e-36	Proteophosphoglycan 5 [Rhodotorula toruloides ATCC 204091]	sp|Q8SW18|HD10_ENCCU	89.4	1.8e-16	Homeobox protein HD-10 OS=Encephalitozoon cuniculi (strain GB-M1) OX=284813 GN=HD-10 PE=4 SV=1	ECU03g1170	89.4	2.7e-17	KOG0490	Transcription factor, contains HOX domain	--	--	--	--	--	-	-	-
R_glutinis_G04533	ARP	XP_016272741.1	487	4e-172	protein of exodeoxyribonuclease iii family [Rhodotorula toruloides NP11]	sp|P45951|ARP_ARATH	117.5	2.9e-25	DNA-(apurinic or apyrimidinic site) lyase, chloroplastic OS=Arabidopsis thaliana OX=3702 GN=ARP PE=1 SV=2	At2g41460	117.5	4.4e-26	KOG1294	Apurinic/apyrimidinic endonuclease and related enzymes	K10771//APEX1; AP endonuclease 1 [EC:4.2.99.18]	3.5e-41	171.8	mrr:Moror_1046	ko03410//Base excision repair//Replication and repair//Genetic Information Processing	-	-	-
R_glutinis_G00766	taf11	XP_016270488.1	259	5e-85	transcription initiation factor TFIID subunit 11 [Rhodotorula toruloides NP11]	sp|Q9US54|TAF11_SCHPO	86.7	4.2e-16	Transcription initiation factor TFIID subunit 11 OS=Schizosaccharomyces pombe (strain 972 / ATCC 24843) OX=284812 GN=taf11 PE=3 SV=1	SPAC1002.04c	86.7	6.4e-17	KOG3219	Transcription initiation factor TFIID, subunit TAF11	K03135//TAF11; transcription initiation factor TFIID subunit 11	1.1e-23	113.2	cput:CONPUDRAFT_128910	ko03022//Basal transcription factors//Transcription//Genetic Information Processing	GO:0044238//primary metabolic process;GO:0008152//metabolic process;GO:0009059//macromolecule biosynthetic process;GO:0006351//transcription, DNA-templated;GO:0009058//biosynthetic process;GO:0043170//macromolecule metabolic process;GO:0090304//nucleic acid metabolic process;GO:0034654//nucleobase-containing compound biosynthetic process;GO:0071704//organic substance metabolic process;GO:0046483/…	-	GO:0005622//intracellular;GO:0044424//intracellular part;GO:0044464//cell part;GO:0005623//cell
R_glutinis_G03234	--	XP_016276376.1	512	2e-176	Etoposide-induced 2.4 family protein [Rhodotorula toruloides NP11]	--	--	--	--	--	--	--	--	--	--	--	--	--	--	-	-	-
R_glutinis_G06750	--	KWU42851.1	65.5	2e-10	hypothetical protein RHOSPDRAFT_35580 [Rhodotorula sp. JG-1b]	--	--	--	--	--	--	--	--	--	--	--	--	--	--	-	-	-
R_glutinis_G02995	nca2	XP_016276214.1	737	0	nuclear control of ATPase protein [Rhodotorula toruloides NP11]	sp|O74963|NCA2_SCHPO	149.8	1.3e-34	Nuclear control of ATPase protein 2 OS=Schizosaccharomyces pombe (strain 972 / ATCC 24843) OX=284812 GN=nca2 PE=3 SV=1	--	--	--	--	--	K18158//NCA2; nuclear control of ATPase protein 2	9.6e-58	228	dsq:DICSQDRAFT_106788	--	-	-	-
R_glutinis_G05609	--	CDR48556.1	121	1e-30	RHTO0S18e02718g1_1 [Rhodotorula toruloides]	--	--	--	--	--	--	--	--	--	--	--	--	--	--	-	-	-
R_glutinis_G00857	ITP1	XP_016275553.1	801	0	MFS transporter [Rhodotorula toruloides NP11]	sp|A0A0U2UXG3|ITP1_USTMD	260	6.8e-68	Itaconate transport protein OS=Ustilago maydis OX=5270 GN=ITP1 PE=3 SV=1	YIL120w	213.4	1.1e-54	KOG0255	Synaptic vesicle transporter SVOP and related transporters (major facilitator superfamily)	--	--	--	--	--	-	-	-
R_glutinis_G05915	TIF11	XP_016272830.1	242	5e-81	translation initiation factor eIF-1A [Rhodotorula toruloides NP11]	sp|P38912|IF1A_YEAST	181.4	7.5e-45	Eukaryotic translation initiation factor 1A OS=Saccharomyces cerevisiae (strain ATCC 204508 / S288c) OX=559292 GN=TIF11 PE=1 SV=1	7300367	181.4	1.1e-45	KOG3403	Translation initiation factor 1A (eIF-1A)	K03236//EIF1A; translation initiation factor 1A	3.3e-55	217.2	tvs:TRAVEDRAFT_37760	ko03013//RNA transport//Translation//Genetic Information Processing	GO:0006412//translation;GO:0008152//metabolic process;GO:0044267//cellular protein metabolic process;GO:0044249//cellular biosynthetic process;GO:0043170//macromolecule metabolic process;GO:0009059//macromolecule biosynthetic process;GO:0044237//cellular metabolic process;GO:0034641//cellular nitrogen compound metabolic process;GO:0034645//cellular macromolecule biosynthetic process;GO:0071704//o…	GO:0003723//RNA binding;GO:0097159//organic cyclic compound binding;GO:0003676//nucleic acid binding;GO:0008135//translation factor activity, RNA binding;GO:0005488//binding;GO:1901363//heterocyclic compound binding	-
R_glutinis_G03927	SPCC1827.06c	KWU47232.1	648	0	aspartate-semialdehyde dehydrogenase [Rhodotorula sp. JG-1b]	sp|P78780|DHAS_SCHPO	391.3	4.4e-107	Probable aspartate-semialdehyde dehydrogenase OS=Schizosaccharomyces pombe (strain 972 / ATCC 24843) OX=284812 GN=SPCC1827.06c PE=1 SV=2	SPCC1827.06c	391.3	6.6e-108	KOG4777	Aspartate-semialdehyde dehydrogenase	K00133//asd; aspartate-semialdehyde dehydrogenase [EC:1.2.1.11]	2.7e-140	503.1	mrr:Moror_11010	ko01100//Metabolic pathways//Global and overview maps//Metabolism;ko01110//Biosynthesis of secondary metabolites//Global and overview maps//Metabolism;ko01130//Biosynthesis of antibiotics//Global and overview maps//Metabolism;ko01230//Biosynthesis of amino acids//Global and overview maps//Metabolism;ko00270//Cysteine and methionine metabolism//Amino acid metabolism//Metabolism;ko00260//Glycine, s…	GO:0009081//branched-chain amino acid metabolic process;GO:0044249//cellular biosynthetic process;GO:1901607//alpha-amino acid biosynthetic process;GO:0009066//aspartate family amino acid metabolic process;GO:0044238//primary metabolic process;GO:0043436//oxoacid metabolic process;GO:0016053//organic acid biosynthetic process;GO:0044710//single-organism metabolic process;GO:0009058//biosynthetic …	GO:1901363//heterocyclic compound binding;GO:0003824//catalytic activity;GO:0005488//binding;GO:0097159//organic cyclic compound binding;GO:1901265//nucleoside phosphate binding;GO:0005515//protein binding;GO:0016903//oxidoreductase activity, acting on the aldehyde or oxo group of donors;GO:0016491//oxidoreductase activity;GO:0016620//oxidoreductase activity, acting on the aldehyde or oxo group o…	GO:0005623//cell;GO:0044424//intracellular part;GO:0044464//cell part;GO:0005622//intracellular
R_glutinis_G02050	--	XP_016274709.1	476	7e-163	alpha/beta fold family hydrolase [Rhodotorula toruloides NP11]	--	--	--	--	--	--	--	--	--	--	--	--	--	--	-	-	-
R_glutinis_G06660	PEX13	CDR44170.1	416	6e-140	RHTO0S09e00804g1_1 [Rhodotorula toruloides]	sp|Q92266|PEX13_PICPA	129	1.4e-28	Peroxisomal membrane protein PEX13 OS=Komagataella pastoris OX=4922 GN=PEX13 PE=1 SV=1	YLR191w	126.3	1.3e-28	KOG3875	Peroxisomal biogenesis protein peroxin	K13344//PEX13; peroxin-13	2e-42	176.4	slb:AWJ20_1235	ko04146//Peroxisome//Transport and catabolism//Cellular Processes	-	-	-
R_glutinis_G00928	ALR2	XP_016275565.1	1040	0	Mg2+ transporter protein, CorA-like/Zinc transport protein ZntB [Rhodotorula toruloides NP11]	sp|P43553|ALR2_YEAST	111.3	6.8e-23	Magnesium transporter ALR2 OS=Saccharomyces cerevisiae (strain ATCC 204508 / S288c) OX=559292 GN=ALR2 PE=1 SV=1	--	--	--	--	--	K16073//ALR; magnesium transporter	1.5e-56	224.6	wic:J056_003974	--	-	-	-
R_glutinis_G02929	SPBP8B7.23	CEQ42246.1	806	0	SPOSA6832_04029, partial [Sporidiobolus salmonicolor]	sp|O94271|YORN_SCHPO	122.5	3.6e-26	Uncharacterized RING finger protein P8B7.23 OS=Schizosaccharomyces pombe (strain 972 / ATCC 24843) OX=284812 GN=SPBP8B7.23 PE=4 SV=1	SPBP8B7.23	122.5	5.4e-27	KOG2164	Predicted E3 ubiquitin ligase	--	--	--	--	--	-	-	-
R_glutinis_G05143	aphA	XP_016274234.1	427	8e-147	acetylpolyamine aminohydrolase [Rhodotorula toruloides NP11]	sp|Q9I3T5|APAH1_PSEAE	203	6.5e-51	Acetylpolyamine amidohydrolase 1 OS=Pseudomonas aeruginosa (strain ATCC 15692 / DSM 22644 / CIP 104116 / JCM 14847 / LMG 12228 / 1C / PRS 101 / PAO1) OX=208964 GN=aphA PE=1 SV=1	Hs13259522	94	6.4e-19	KOG1343	Histone deacetylase complex, catalytic component HDA1	--	--	--	--	--	-	-	-
R_glutinis_G00246	--	EGU13347.1	278	2e-92	Para-aminobenzoate synthase, subunit I [Rhodotorula toruloides ATCC 204091]	--	--	--	--	--	--	--	--	--	--	--	--	--	--	-	-	-
R_glutinis_G05219	--	CDR46320.1	92.4	7e-17	RHTO0S12e02938g1_1 [Rhodotorula toruloides]	--	--	--	--	--	--	--	--	--	--	--	--	--	--	-	-	-
R_glutinis_G00750	RIB7	XP_016270471.1	258	8e-84	2,5-diamino-6-(ribosylamino)-4(3H)-pyrimidinone 5'-phosphate reductase [Rhodotorula toruloides NP11]	sp|Q6BII9|RIB7_DEBHA	98.6	1.2e-19	2,5-diamino-6-ribosylamino-4(3H)-pyrimidinone 5'-phosphate reductase OS=Debaryomyces hansenii (strain ATCC 36239 / CBS 767 / JCM 1990 / NBRC 0083 / IGC 2968) OX=284592 GN=RIB7 PE=3 SV=1	--	--	--	--	--	K14654//RIB7; 2,5-diamino-6-(ribosylamino)-4(3H)-pyrimidinone 5'-phosphate reductase [EC:1.1.1.302]	1.7e-41	172.6	tvs:TRAVEDRAFT_67904	ko01100//Metabolic pathways//Global and overview maps//Metabolism;ko00740//Riboflavin metabolism//Metabolism of cofactors and vitamins//Metabolism	-	-	-
R_glutinis_G04523	--	--	--	--	--	--	--	--	--	--	--	--	--	--	--	--	--	--	--	-	-	-
R_glutinis_G05297	--	EGU10921.1	390	1e-122	Proteophosphoglycan 5 [Rhodotorula toruloides ATCC 204091]	--	--	--	--	--	--	--	--	--	--	--	--	--	--	-	-	-
R_glutinis_G04516	ARB_01864	XP_016272724.1	816	0	5'-Nucleotidase/apyrase family protein [Rhodotorula toruloides NP11]	sp|D4B093|A1864_ARTBC	330.5	4.3e-89	Secreted protein ARB_01864 OS=Arthroderma benhamiae (strain ATCC MYA-4681 / CBS 112371) OX=663331 GN=ARB_01864 PE=1 SV=1	SPAC1039.02	287	8.4e-77	KOG4419	5' nucleotidase	--	--	--	--	--	-	-	-
R_glutinis_G01402	JLP1	KWU45027.1	597	0	alpha-ketoglutarate-dependent taurine dioxygenase [Rhodotorula sp. JG-1b]	sp|Q12358|JLP1_YEAST	176.8	5e-43	Alpha-ketoglutarate-dependent sulfonate dioxygenase OS=Saccharomyces cerevisiae (strain ATCC 204508 / S288c) OX=559292 GN=JLP1 PE=1 SV=1	--	--	--	--	--	--	--	--	--	--	-	GO:0003824//catalytic activity;GO:0016491//oxidoreductase activity	-
R_glutinis_G04218	--	XP_018271127.1	984	0	hypothetical protein RHOBADRAFT_53975 [Rhodotorula graminis WP1]	--	--	--	--	--	--	--	--	--	--	--	--	--	--	-	-	-
R_glutinis_G04316	--	CEQ41222.1	436	3e-150	SPOSA6832_02912 [Sporidiobolus salmonicolor]	--	--	--	--	--	--	--	--	--	K22724//KEI1; inositol phosphorylceramide synthase regulatory subunit	8.6e-47	190.7	adl:AURDEDRAFT_185365	--	-	-	-
R_glutinis_G03854	--	XP_016274995.1	387	1e-127	Dynamitin subunit 2 [Rhodotorula toruloides NP11]	--	--	--	--	--	--	--	--	--	--	--	--	--	--	-	-	-
R_glutinis_G05927	gpt	XP_016270930.1	823	0	1-aminocyclopropane-1-carboxylate synthase [Rhodotorula toruloides NP11]	sp|P52894|ALA2_HORVU	510.8	1.9e-143	Alanine aminotransferase 2 OS=Hordeum vulgare OX=4513 PE=1 SV=1	At1g17290	490.3	4e-138	KOG0258	Alanine aminotransferase	K00814//GPT; alanine transaminase [EC:2.6.1.2]	8.5e-167	589.7	pgr:PGTG_07510	ko01100//Metabolic pathways//Global and overview maps//Metabolism;ko01230//Biosynthesis of amino acids//Global and overview maps//Metabolism;ko01200//Carbon metabolism//Global and overview maps//Metabolism;ko01210//2-Oxocarboxylic acid metabolism//Global and overview maps//Metabolism;ko00250//Alanine, aspartate and glutamate metabolism//Amino acid metabolism//Metabolism;ko00220//Arginine biosynth…	-	-	-
R_glutinis_G06240	--	XP_018268185.1	312	2e-101	hypothetical protein RHOBADRAFT_55975 [Rhodotorula graminis WP1]	--	--	--	--	--	--	--	--	--	--	--	--	--	--	-	-	-
R_glutinis_G05152	--	CDR46275.1	93.6	8e-22	RHTO0S12e02322g1_1 [Rhodotorula toruloides]	--	--	--	--	--	--	--	--	--	--	--	--	--	--	-	-	-
R_glutinis_G01550	frs1	XP_016275388.1	1122	0	phenylalanyl-tRNA synthetase beta chain [Rhodotorula toruloides NP11]	sp|O42849|SYFB_SCHPO	550.4	2.7e-155	Phenylalanine--tRNA ligase beta subunit OS=Schizosaccharomyces pombe (strain 972 / ATCC 24843) OX=284812 GN=frs1 PE=3 SV=1	SPAC23A1.12c	550.4	4.2e-156	KOG2472	Phenylalanyl-tRNA synthetase beta subunit	K01890//FARSB; phenylalanyl-tRNA synthetase beta chain [EC:6.1.1.20]	5.2e-177	624	adl:AURDEDRAFT_110479	ko00970//Aminoacyl-tRNA biosynthesis//Translation//Genetic Information Processing	-	-	-
R_glutinis_G01652	YMR034C	CED83020.1	400	8e-133	Predicted Na-dependent cotransporter [Xanthophyllomyces dendrorhous]	sp|Q05131|YMS4_YEAST	206.5	7.2e-52	Uncharacterized membrane protein YMR034C OS=Saccharomyces cerevisiae (strain ATCC 204508 / S288c) OX=559292 GN=YMR034C PE=1 SV=1	YMR034c	206.5	1.1e-52	KOG4821	Predicted Na+-dependent cotransporter	K14347//SLC10A7; solute carrier family 10 (sodium/bile acid cotransporter), member 7	1.8e-73	279.6	yli:YALI0B10956g	--	-	-	-
R_glutinis_G05182	COF1	CDR46241.1	241	2e-81	RHTO0S12e01926g1_1 [Rhodotorula toruloides]	sp|Q4P6E9|COFI_USTMA	188	7.3e-47	Cofilin OS=Ustilago maydis (strain 521 / FGSC 9021) OX=237631 GN=COF1 PE=3 SV=1	SPAC20G4.06c	159.5	4.2e-39	KOG1735	Actin depolymerizing factor	K05765//CFL; cofilin	1.5e-46	188.3	mrr:Moror_3983	--	GO:0006996//organelle organization;GO:0030029//actin filament-based process;GO:0030036//actin cytoskeleton organization;GO:0007015//actin filament organization;GO:0043933//macromolecular complex subunit organization;GO:0071822//protein complex subunit organization;GO:0071840//cellular component organization or biogenesis;GO:0009987//cellular process;GO:0044763//single-organism cellular process;GO…	-	GO:0005622//intracellular;GO:0044464//cell part;GO:0005856//cytoskeleton;GO:0043229//intracellular organelle;GO:0043228//non-membrane-bounded organelle;GO:0005623//cell;GO:0044424//intracellular part;GO:0043226//organelle;GO:0043232//intracellular non-membrane-bounded organelle
R_glutinis_G01496	--	XP_016275463.1	487	3e-154	glucan synthesis regulatory protein [Rhodotorula toruloides NP11]	--	--	--	--	--	--	--	--	--	--	--	--	--	--	-	-	-
R_glutinis_G03338	SLC41A2	XP_016276506.1	572	0	magnesium transporter [Rhodotorula toruloides NP11]	sp|Q96JW4|S41A2_HUMAN	148.3	2.6e-34	Solute carrier family 41 member 2 OS=Homo sapiens OX=9606 GN=SLC41A2 PE=1 SV=2	Hs14149819	148.3	3.9e-35	KOG3788	Predicted divalent cation transporter	K15122//SLC41A; solute carrier family 41	2e-65	253.1	fme:FOMMEDRAFT_78077	--	-	-	-
R_glutinis_G05938	VAMP714	XP_016272940.1	362	2e-126	vesicle-associated membrane protein 7 [Rhodotorula toruloides NP11]	sp|Q9FMR5|VA714_ARATH	146.7	2.9e-34	Vesicle-associated membrane protein 714 OS=Arabidopsis thaliana OX=3702 GN=VAMP714 PE=1 SV=1	At5g22360	146.7	4.4e-35	KOG0859	Synaptobrevin/VAMP-like protein	K08515//VAMP7; vesicle-associated membrane protein 7	2.2e-57	224.9	cgi:CGB_B2470W	ko04130//SNARE interactions in vesicular transport//Folding, sorting and degradation//Genetic Information Processing	-	-	-
R_glutinis_G05897	YOL075C	CDR35783.1	1642	0	RHTO0S01e07008g1_1 [Rhodotorula toruloides]	sp|Q08234|YO075_YEAST	568.5	1.9e-160	Uncharacterized ABC transporter ATP-binding protein/permease YOL075C OS=Saccharomyces cerevisiae (strain ATCC 204508 / S288c) OX=559292 GN=YOL075C PE=1 SV=3	YOL075c	567.8	4.9e-161	KOG0065	Pleiotropic drug resistance proteins (PDR1-15), ABC superfamily	--	--	--	--	--	-	-	-
R_glutinis_G00347	--	CDR39345.1	325	4e-104	RHTO0S04e04148g1_1 [Rhodotorula toruloides]	--	--	--	--	--	--	--	--	--	--	--	--	--	--	-	-	-
R_glutinis_G02546	BRCA2	KIR68168.1	321	9e-92	breast cancer 2 susceptibility protein, partial [Cryptococcus gattii CA1873]	sp|P51587|BRCA2_HUMAN	142.1	3.9e-32	Breast cancer type 2 susceptibility protein OS=Homo sapiens OX=9606 GN=BRCA2 PE=1 SV=3	Hs4502451	142.1	5.9e-33	KOG4751	DNA recombinational repair protein BRCA2	K08775//BRCA2; breast cancer 2 susceptibility protein	6e-72	275.8	uma:UMAG_03200	ko03440//Homologous recombination//Replication and repair//Genetic Information Processing	-	-	-
R_glutinis_G03684	--	XP_016273553.1	362	2e-125	26S proteasome non-ATPase regulatory subunit 10 [Rhodotorula toruloides NP11]	--	--	--	--	--	--	--	--	--	K06694//PSMD10; 26S proteasome non-ATPase regulatory subunit 10	6.2e-19	97.4	psq:PUNSTDRAFT_77286	--	-	-	-
R_glutinis_G04958	sbds	XP_016273868.1	416	8e-147	ribosome maturation protein SDO1 [Rhodotorula toruloides NP11]	sp|Q6DIT8|SBDS_XENTR	257.3	1.8e-67	Ribosome maturation protein SBDS OS=Xenopus tropicalis OX=8364 GN=sbds PE=2 SV=1	Hs14746057	252.7	6.7e-67	KOG2917	Predicted exosome subunit	K14574//SDO1; ribosome maturation protein SDO1	1.2e-75	285.8	cput:CONPUDRAFT_114529	ko03008//Ribosome biogenesis in eukaryotes//Translation//Genetic Information Processing	-	-	-
R_glutinis_G02253	--	XP_016273141.1	465	1e-161	mitochondrial inner membrane translocase complex, subunit Tim21 [Rhodotorula toruloides NP11]	--	--	--	--	--	--	--	--	--	--	--	--	--	--	-	-	-
R_glutinis_G05555	SPAPB1A11.03	XP_016272509.1	673	0	L-lactate dehydrogenase (cytochrome) [Rhodotorula toruloides NP11]	sp|Q9HDX2|YKN3_SCHPO	254.2	2.6e-66	Uncharacterized lactate 2-monooxygenase PB1A11.03 OS=Schizosaccharomyces pombe (strain 972 / ATCC 24843) OX=284812 GN=SPAPB1A11.03 PE=3 SV=1	SPAPB1A11.03	254.2	4e-67	KOG0538	Glycolate oxidase	--	--	--	--	--	-	GO:0016491//oxidoreductase activity;GO:0003824//catalytic activity	-
R_glutinis_G00128	BCKDHA	XP_016275907.1	711	0	2-oxoisovalerate dehydrogenase E1 component, alpha subunit [Rhodotorula toruloides NP11]	sp|P12694|ODBA_HUMAN	365.2	1.1e-99	2-oxoisovalerate dehydrogenase subunit alpha, mitochondrial OS=Homo sapiens OX=9606 GN=BCKDHA PE=1 SV=2	Hs11386135	365.2	1.6e-100	KOG1182	Branched chain alpha-keto acid dehydrogenase complex, alpha subunit	K00166//BCKDHA; 2-oxoisovalerate dehydrogenase E1 component alpha subunit [EC:1.2.4.4]	4.1e-114	414.5	adl:AURDEDRAFT_110337	ko01100//Metabolic pathways//Global and overview maps//Metabolism;ko01110//Biosynthesis of secondary metabolites//Global and overview maps//Metabolism;ko01130//Biosynthesis of antibiotics//Global and overview maps//Metabolism;ko00280//Valine, leucine and isoleucine degradation//Amino acid metabolism//Metabolism;ko00640//Propanoate metabolism//Carbohydrate metabolism//Metabolism	-	-	-
R_glutinis_G02094	--	XP_016274737.1	319	2e-96	cyclin-like F-box domain containing protein [Rhodotorula toruloides NP11]	--	--	--	--	--	--	--	--	--	--	--	--	--	--	-	-	-
R_glutinis_G00195	--	--	--	--	--	--	--	--	--	--	--	--	--	--	--	--	--	--	--	-	-	-
R_glutinis_G03539	--	CDR48220.1	222	1e-70	RHTO0S16e03840g1_1 [Rhodotorula toruloides]	--	--	--	--	--	--	--	--	--	--	--	--	--	--	-	-	-
R_glutinis_G03522	--	XP_016269727.1	467	5e-162	macrofage activating glycoprotein [Rhodotorula toruloides NP11]	--	--	--	--	--	--	--	--	--	--	--	--	--	--	-	-	-
R_glutinis_G04607	--	XP_016272650.1	574	0	integral membrane protein, DUF1295 family protein [Rhodotorula toruloides NP11]	--	--	--	--	--	--	--	--	--	--	--	--	--	--	-	-	-
R_glutinis_G03891	--	CDR40966.1	110	7e-23	RHTO0S05e09912g1_1 [Rhodotorula toruloides]	--	--	--	--	--	--	--	--	--	--	--	--	--	--	-	-	-
R_glutinis_G03020	mokF	XP_016276139.1	452	6e-156	beta-lactamase [Rhodotorula toruloides NP11]	sp|Q3S2U2|MOKF_MONPI	154.8	2e-36	Acyltransferase mokF OS=Monascus pilosus OX=89488 GN=mokF PE=1 SV=1	--	--	--	--	--	--	--	--	--	--	-	-	-
R_glutinis_G00135	--	CEQ38631.1	1056	0	SPOSA6832_00081, partial [Sporidiobolus salmonicolor]	--	--	--	--	--	--	--	--	--	--	--	--	--	--	-	-	-
R_glutinis_G00117	SNX4	XP_016275915.1	753	0	lipid binding protein [Rhodotorula toruloides NP11]	sp|P0CR63|SNX4_CRYNB	426.4	4.3e-118	Sorting nexin-4 OS=Cryptococcus neoformans var. neoformans serotype D (strain B-3501A) OX=283643 GN=SNX4 PE=3 SV=1	YJL036w	189.5	1.3e-47	KOG2273	Membrane coat complex Retromer, subunit VPS5/SNX1, Sorting nexins, and related PX domain-containing proteins	K17919//SNX4; sorting nexin-4	1.3e-126	456.1	cci:CC1G_01822	ko04144//Endocytosis//Transport and catabolism//Cellular Processes	GO:0006886//intracellular protein transport;GO:0044763//single-organism cellular process;GO:0044765//single-organism transport;GO:0044710//single-organism metabolic process;GO:0009987//cellular process;GO:0016482//cytoplasmic transport;GO:0033036//macromolecule localization;GO:0008152//metabolic process;GO:0016043//cellular component organization;GO:0009056//catabolic process;GO:0007034//vacuolar…	GO:0005488//binding;GO:0008289//lipid binding;GO:0005543//phospholipid binding;GO:0035091//phosphatidylinositol binding;GO:0043167//ion binding;GO:0043168//anion binding	GO:0044464//cell part;GO:0044444//cytoplasmic part;GO:0044424//intracellular part;GO:0005622//intracellular;GO:0005623//cell;GO:0005737//cytoplasm
R_glutinis_G01489	--	CDR41938.1	284	5e-95	RHTO0S06e07998g1_1 [Rhodotorula toruloides]	--	--	--	--	--	--	--	--	--	--	--	--	--	--	-	-	-
R_glutinis_G04432	BIO3-BIO1	XP_016271085.1	1343	0	adenosylmethionine-8-amino-7-oxononanoate aminotransferase [Rhodotorula toruloides NP11]	sp|B0F481|BIODA_ARATH	386	1.1e-105	Bifunctional dethiobiotin synthetase/7,8-diamino-pelargonic acid aminotransferase, mitochondrial OS=Arabidopsis thaliana OX=3702 GN=BIO3-BIO1 PE=1 SV=1	At5g57590	306.2	1.7e-82	KOG1401	Acetylornithine aminotransferase	K19562//BIO3-BIO1; bifunctional dethiobiotin synthetase / adenosylmethionine---8-amino-7-oxononanoate aminotransferase [EC:6.3.3.3 2.6.1.62]	1.1e-216	756.1	psq:PUNSTDRAFT_92463	ko01100//Metabolic pathways//Global and overview maps//Metabolism;ko00780//Biotin metabolism//Metabolism of cofactors and vitamins//Metabolism	-	GO:0003824//catalytic activity	-
R_glutinis_G00433	VPS21	XP_016275600.1	416	1e-136	Rab family GTPase [Rhodotorula toruloides NP11]	sp|P36017|VPS21_YEAST	202.2	2.6e-50	Vacuolar protein sorting-associated protein 21 OS=Saccharomyces cerevisiae (strain ATCC 204508 / S288c) OX=559292 GN=VPS21 PE=1 SV=1	YOR089c	202.2	4e-51	KOG0092	GTPase Rab5/YPT51 and related small G protein superfamily GTPases	K07889//RAB5C; Ras-related protein Rab-5C	4.2e-79	299.3	tvs:TRAVEDRAFT_139953	ko04144//Endocytosis//Transport and catabolism//Cellular Processes;ko04145//Phagosome//Transport and catabolism//Cellular Processes	GO:0007154//cell communication;GO:0009987//cellular process;GO:0051716//cellular response to stimulus;GO:0050896//response to stimulus;GO:0044699//single-organism process;GO:0044763//single-organism cellular process	-	GO:0044464//cell part;GO:0005622//intracellular;GO:0005623//cell;GO:0044424//intracellular part
R_glutinis_G02675	msh6	XP_016272087.1	1587	0	DNA mismatch repair protein MSH6 [Rhodotorula toruloides NP11]	sp|O74502|MSH6_SCHPO	769.6	5.9e-221	DNA mismatch repair protein msh6 OS=Schizosaccharomyces pombe (strain 972 / ATCC 24843) OX=284812 GN=msh6 PE=1 SV=1	SPCC285.16c	769.6	9e-222	KOG0217	Mismatch repair ATPase MSH6 (MutS family)	K08737//MSH6; DNA mismatch repair protein MSH6	1.8e-269	932.2	gtr:GLOTRDRAFT_80226	ko03430//Mismatch repair//Replication and repair//Genetic Information Processing	-	-	-
R_glutinis_G04463	--	CDR45516.1	211	2e-67	RHTO0S11e01310g1_1 [Rhodotorula toruloides]	--	--	--	--	--	--	--	--	--	--	--	--	--	--	-	-	-
R_glutinis_G01068	UMAG_10880	XP_016269595.1	458	1e-159	mitochondrial carrier protein [Rhodotorula toruloides NP11]	sp|Q4PDL5|S2538_USTMA	161.4	1.9e-38	Mitochondrial glycine transporter OS=Ustilago maydis (strain 521 / FGSC 9021) OX=237631 GN=UMAG_10880 PE=3 SV=2	YDL119c	120.9	4.4e-27	KOG0766	Predicted mitochondrial carrier protein	K15118//SLC25A38; solute carrier family 25, member 38	9e-43	177.2	tvs:TRAVEDRAFT_63680	--	-	-	-
R_glutinis_G01827	--	XP_016274568.1	152	2e-41	zinc finger, RING/FYVE/PHD-type protein [Rhodotorula toruloides NP11]	--	--	--	--	--	--	--	--	--	--	--	--	--	--	-	-	-
R_glutinis_G01279	SPB1	CDR43567.1	1313	0	RHTO0S08e03158g1_1 [Rhodotorula toruloides]	sp|Q4P6G5|SPB1_USTMA	571.2	2.1e-161	AdoMet-dependent rRNA methyltransferase SPB1 OS=Ustilago maydis (strain 521 / FGSC 9021) OX=237631 GN=SPB1 PE=3 SV=1	SPAC1687.11	504.2	4.9e-142	KOG1098	Putative SAM-dependent rRNA methyltransferase SPB1	K14857//SPB1; AdoMet-dependent rRNA methyltransferase SPB1 [EC:2.1.1.-]	4.5e-174	614.8	shs:STEHIDRAFT_62894	--	-	-	-
R_glutinis_G02829	sad1	XP_016277177.1	1178	0	spindle pole body-associated protein sad1 [Rhodotorula toruloides NP11]	sp|Q09825|SAD1_SCHPO	109.4	2.9e-22	Spindle pole body-associated protein sad1 OS=Schizosaccharomyces pombe (strain 972 / ATCC 24843) OX=284812 GN=sad1 PE=1 SV=1	Hs22062855	96.7	3e-19	KOG2687	Spindle pole body protein, contains UNC-84 domain	K10754//RFC1; replication factor C subunit 1	6.7e-50	202.6	mrr:Moror_14294	--	-	-	-
R_glutinis_G06370	--	CDR43919.1	619	0	RHTO0S08e07954g1_1 [Rhodotorula toruloides]	--	--	--	--	--	--	--	--	--	--	--	--	--	--	-	-	-
R_glutinis_G00629	LIP1	XP_016269927.1	900	0	carotenoid ester lipase precursor [Rhodotorula toruloides NP11]	sp|P17573|LIP1_GEOCN	190.7	5.7e-47	Lipase 1 OS=Geotrichum candidum OX=1173061 GN=LIP1 PE=1 SV=2	Hs4557239	149.8	1.7e-35	KOG4389	Acetylcholinesterase/Butyrylcholinesterase	--	--	--	--	--	-	-	-
R_glutinis_G00779	--	CDR39914.1	469	2e-155	RHTO0S04e11958g1_1 [Rhodotorula toruloides]	--	--	--	--	--	--	--	--	--	--	--	--	--	--	-	-	-
R_glutinis_G05339	usp101	XP_016270637.1	327	8e-105	U1 small nuclear ribonucleoprotein 70kDa [Rhodotorula toruloides NP11]	sp|O13829|RU17_SCHPO	157.5	3.8e-37	U1 small nuclear ribonucleoprotein 70 kDa homolog OS=Schizosaccharomyces pombe (strain 972 / ATCC 24843) OX=284812 GN=usp101 PE=1 SV=1	SPAC19A8.13	157.5	5.8e-38	KOG0113	U1 small nuclear ribonucleoprotein (RRM superfamily)	K11093//SNRP70; U1 small nuclear ribonucleoprotein 70kDa	2.9e-44	182.6	wse:WALSEDRAFT_46804	ko03040//Spliceosome//Transcription//Genetic Information Processing	-	-	GO:0044424//intracellular part;GO:0005623//cell;GO:0044464//cell part;GO:0005622//intracellular
R_glutinis_G03635	SPT20	CEQ40344.1	599	0	SPOSA6832_01980, partial [Sporidiobolus salmonicolor]	sp|Q5A2B9|SPT20_CANAL	75.1	2.2e-12	Transcription factor SPT20 OS=Candida albicans (strain SC5314 / ATCC MYA-2876) OX=237561 GN=SPT20 PE=1 SV=2	--	--	--	--	--	K11361//SPT20; transcription factor SPT20	3.2e-26	122.5	mrr:Moror_14098	--	-	-	-
R_glutinis_G00600	gnt15	XP_018274581.1	1126	0	glycosyltransferase family 49 protein [Rhodotorula graminis WP1]	sp|Q555X4|GNT15_DICDI	62	2.5e-08	Glycosyltransferase-like protein gnt15 OS=Dictyostelium discoideum OX=44689 GN=gnt15 PE=2 SV=1	--	--	--	--	--	--	--	--	--	--	-	-	-
R_glutinis_G01313	--	CDR43635.1	61.2	5e-08	RHTO0S08e03796g1_1 [Rhodotorula toruloides]	--	--	--	--	--	--	--	--	--	--	--	--	--	--	-	-	-
R_glutinis_G06765	PTC1	CDR44299.1	579	0	RHTO0S09e02190g1_1 [Rhodotorula toruloides]	sp|P35182|PP2C1_YEAST	209.5	7e-53	Protein phosphatase 2C homolog 1 OS=Saccharomyces cerevisiae (strain ATCC 204508 / S288c) OX=559292 GN=PTC1 PE=1 SV=1	YDL006w	209.5	1.1e-53	KOG0698	Serine/threonine protein phosphatase	K19704//PTC1; protein phosphatase PTC1 [EC:3.1.3.16]	7.5e-94	347.1	pgr:PGTG_06872	ko04011//MAPK signaling pathway - yeast//Signal transduction//Environmental Information Processing	GO:0036211//protein modification process;GO:0006464//cellular protein modification process;GO:0019538//protein metabolic process;GO:0044238//primary metabolic process;GO:0044237//cellular metabolic process;GO:0044260//cellular macromolecule metabolic process;GO:0043170//macromolecule metabolic process;GO:0043412//macromolecule modification;GO:0009987//cellular process;GO:0071704//organic substanc…	GO:0016787//hydrolase activity;GO:0003824//catalytic activity	-
R_glutinis_G02288	--	XP_016276701.1	611	0	ferric-chelate reductase [Rhodotorula toruloides NP11]	--	--	--	--	--	--	--	--	--	--	--	--	--	--	-	-	-
R_glutinis_G03783	--	--	--	--	--	--	--	--	--	--	--	--	--	--	--	--	--	--	--	-	-	-
R_glutinis_G02770	--	XP_016277056.1	507	9e-179	SNARE and Phox domain containing protein [Rhodotorula toruloides NP11]	--	--	--	--	--	--	--	--	--	K08502//VAM7; regulator of vacuolar morphogenesis	2e-45	186	dsq:DICSQDRAFT_164482	ko04138//Autophagy - yeast//Transport and catabolism//Cellular Processes;ko04130//SNARE interactions in vesicular transport//Folding, sorting and degradation//Genetic Information Processing	-	-	-
R_glutinis_G00913	nup107	EGU11257.1	1153	0	Nuclear pore complex protein [Rhodotorula toruloides ATCC 204091]	sp|Q10331|NU107_SCHPO	242.7	1.4e-62	Nucleoporin nup107 OS=Schizosaccharomyces pombe (strain 972 / ATCC 24843) OX=284812 GN=nup107 PE=1 SV=4	SPBC428.01c	242.7	2.2e-63	KOG1964	Nuclear pore complex, rNup107 component (sc Nup84)	K14301//NUP107; nuclear pore complex protein Nup107	1.4e-120	436.8	wse:WALSEDRAFT_58743	ko03013//RNA transport//Translation//Genetic Information Processing	GO:0008152//metabolic process;GO:0051641//cellular localization;GO:0010467//gene expression;GO:0051234//establishment of localization;GO:0033036//macromolecule localization;GO:0006810//transport;GO:0044763//single-organism cellular process;GO:0051179//localization;GO:0009987//cellular process;GO:0043170//macromolecule metabolic process;GO:0071704//organic substance metabolic process;GO:0044699//s…	-	-
R_glutinis_G03030	SPBC146.06c	CDR42559.1	1030	0	RHTO0S07e01178g1_1 [Rhodotorula toruloides]	sp|Q9Y804|FAN1_SCHPO	270	9.6e-71	Fanconi-associated nuclease 1 homolog OS=Schizosaccharomyces pombe (strain 972 / ATCC 24843) OX=284812 GN=SPBC146.06c PE=1 SV=1	SPBC146.06c	270	1.5e-71	KOG2143	Uncharacterized conserved protein	K15363//FAN1; fanconi-associated nuclease 1 [EC:3.1.21.- 3.1.4.1]	1.3e-85	320.9	mgr:MGG_00351	--	-	-	-
R_glutinis_G02273	BOI1	CDR36517.1	1152	0	RHTO0S02e03246g1_1 [Rhodotorula toruloides]	sp|P38041|BOB1_YEAST	58.9	4.9e-07	Protein BOB1 OS=Saccharomyces cerevisiae (strain ATCC 204508 / S288c) OX=559292 GN=BOI1 PE=1 SV=1	--	--	--	--	--	--	--	--	--	--	-	-	-
R_glutinis_G03139	hulA	CDR43015.1	1323	0	RHTO0S07e06590g1_1 [Rhodotorula toruloides]	sp|A2QQ28|RSP5_ASPNC	979.9	1.8e-284	Probable E3 ubiquitin-protein ligase hulA OS=Aspergillus niger (strain CBS 513.88 / FGSC A1513) OX=425011 GN=hulA PE=3 SV=1	SPAC11G7.02	978.8	5.9e-285	KOG0940	Ubiquitin protein ligase RSP5/NEDD4	K10591//NEDD4; E3 ubiquitin-protein ligase NEDD4 [EC:2.3.2.26]	4.3e-298	1026.5	cne:CNH00220	ko04144//Endocytosis//Transport and catabolism//Cellular Processes;ko04011//MAPK signaling pathway - yeast//Signal transduction//Environmental Information Processing;ko04120//Ubiquitin mediated proteolysis//Folding, sorting and degradation//Genetic Information Processing	GO:0051128//regulation of cellular component organization;GO:0051168//nuclear export;GO:0006914//autophagy;GO:0033036//macromolecule localization;GO:0010565//regulation of cellular ketone metabolic process;GO:0008033//tRNA processing;GO:0009416//response to light stimulus;GO:0048518//positive regulation of biological process;GO:0071426//ribonucleoprotein complex export from nucleus;GO:0032446//pr…	GO:0003824//catalytic activity;GO:0043168//anion binding;GO:0019787//ubiquitin-like protein transferase activity;GO:0008289//lipid binding;GO:0032182//ubiquitin-like protein binding;GO:0043167//ion binding;GO:0016740//transferase activity;GO:0005543//phospholipid binding;GO:0005488//binding;GO:0005515//protein binding	GO:0044422//organelle part;GO:0043231//intracellular membrane-bounded organelle;GO:0043227//membrane-bounded organelle;GO:0031090//organelle membrane;GO:0016020//membrane;GO:0044459//plasma membrane part;GO:0043226//organelle;GO:0005622//intracellular;GO:0044424//intracellular part;GO:0005933//cellular bud;GO:0044464//cell part;GO:0019897//extrinsic component of plasma membrane;GO:0071944//cell p…
R_glutinis_G03035	psc3	XP_016276124.1	1610	0	cohesin complex subunit SA-1/2 [Rhodotorula toruloides NP11]	sp|O13816|SCC3_SCHPO	208.4	5.9e-52	Cohesin subunit psc3 OS=Schizosaccharomyces pombe (strain 972 / ATCC 24843) OX=284812 GN=psc3 PE=1 SV=3	SPAC17H9.20_1	203.4	2.9e-51	KOG2011	Sister chromatid cohesion complex Cohesin, subunit STAG/IRR1/SCC3	K06671//STAG1_2; cohesin complex subunit SA-1/2	8e-165	584.7	cci:CC1G_06918	ko04111//Cell cycle - yeast//Cell growth and death//Cellular Processes;ko04113//Meiosis - yeast//Cell growth and death//Cellular Processes	-	-	-
R_glutinis_G00721	YHM2	XP_016269980.1	663	0	fungal specific transcription factor [Rhodotorula toruloides NP11]	sp|Q04013|YHM2_YEAST	344	7.3e-93	Citrate/oxoglutarate carrier protein OS=Saccharomyces cerevisiae (strain ATCC 204508 / S288c) OX=559292 GN=YHM2 PE=1 SV=1	YMR241w	344	1.1e-93	KOG0756	Mitochondrial tricarboxylate/dicarboxylate carrier proteins	--	--	--	--	--	-	-	-
R_glutinis_G02460	--	EGU13509.1	236	5e-69	Proteophosphoglycan 5 [Rhodotorula toruloides ATCC 204091]	--	--	--	--	--	--	--	--	--	--	--	--	--	--	-	-	-
R_glutinis_G06021	--	CDR35830.1	573	0	RHTO0S01e08042g1_1 [Rhodotorula toruloides]	--	--	--	--	--	--	--	--	--	K18726//FAF2; FAS-associated factor 2	1.3e-17	94.4	act:ACLA_021090	--	-	-	-
R_glutinis_G00710	METTL5	XP_016270413.1	393	8e-139	methyltransferase like 5 [Rhodotorula toruloides NP11]	sp|Q9NRN9|METL5_HUMAN	188.3	9e-47	Methyltransferase-like protein 5 OS=Homo sapiens OX=9606 GN=METTL5 PE=1 SV=1	CE00922	137.1	3.6e-32	KOG3420	Predicted RNA methylase	--	--	--	--	--	-	-	-
R_glutinis_G01932	--	--	--	--	--	--	--	--	--	--	--	--	--	--	--	--	--	--	--	-	-	-
R_glutinis_G06325	yakc	XP_016273314.1	510	0	pyridoxal 4-dehydrogenase [Rhodotorula toruloides NP11]	sp|Q09923|YAKC_SCHPO	294.3	1.7e-78	Aldo-keto reductase yakc [NADP(+)] OS=Schizosaccharomyces pombe (strain 972 / ATCC 24843) OX=284812 GN=yakc PE=1 SV=1	SPAC1F7.12	294.3	2.6e-79	KOG1575	Voltage-gated shaker-like K+ channel, subunit beta/KCNAB	--	--	--	--	--	-	-	-
R_glutinis_G02573	UBQ4	ADZ95639.1	102	7e-23	40S ribosomal protein S31, partial [Nosema bombycis]	sp|P23324|UBIQP_EUPEU	101.3	1.1e-19	Polyubiquitin OS=Euplotes eurystomus OX=5941 PE=3 SV=2	At5g03240	100.9	2.2e-20	KOG0001	Ubiquitin and ubiquitin-like proteins	K08770//UBC; ubiquitin C	1.1e-18	99.4	cten:CANTEDRAFT_97659	ko03010//Ribosome//Translation//Genetic Information Processing	-	-	-
R_glutinis_G01120	AQY1	CDR49605.1	426	3e-145	RHTO0S28e01508g1_1 [Rhodotorula toruloides]	sp|P0CD92|AQY1_YEASX	164.5	2.7e-39	Aquaporin-1 OS=Saccharomyces cerevisiae OX=4932 GN=AQY1 PE=2 SV=1	YPR192w	158.3	2.9e-38	KOG0223	Aquaporin (major intrinsic protein family)	K09885//AQPF; aquaporin rerated protein, other eukaryote	1.6e-78	296.2	cgi:CGB_C3530C	--	-	-	-
R_glutinis_G01389	hrp3	XP_016275174.1	1986	0	ATP-dependent DNA helicase Hrp3 [Rhodotorula toruloides NP11]	sp|O14139|HRP3_SCHPO	1003.4	3.9e-291	Chromodomain helicase hrp3 OS=Schizosaccharomyces pombe (strain 972 / ATCC 24843) OX=284812 GN=hrp3 PE=1 SV=1	SPAC3G6.01	1003.4	6e-292	KOG0384	Chromodomain-helicase DNA-binding protein	K11367//CHD1; chromodomain-helicase-DNA-binding protein 1 [EC:3.6.4.12]	0	1234.6	pgr:PGTG_13612	--	-	-	-
R_glutinis_G00038	rga2	CDR47433.1	1138	0	RHTO0S14e03642g1_1 [Rhodotorula toruloides]	sp|Q10164|RGA2_SCHPO	152.5	3.3e-35	Probable Rho-type GTPase-activating protein 2 OS=Schizosaccharomyces pombe (strain 972 / ATCC 24843) OX=284812 GN=rga2 PE=1 SV=1	SPAC26A3.09	152.5	5e-36	KOG4269	Rac GTPase-activating protein BCR/ABR	K08773//RALBP1; RalA-binding protein 1	6.3e-110	402.1	pgr:PGTG_12422	--	-	-	-
R_glutinis_G06602	nhp6	XP_016271528.1	157	5e-48	nucleosome binding protein (Nhp6a) [Rhodotorula toruloides NP11]	sp|Q5B995|NHP6_EMENI	93.2	2.4e-18	Non-histone chromosomal protein 6 OS=Emericella nidulans (strain FGSC A4 / ATCC 38163 / CBS 112.46 / NRRL 194 / M139) OX=227321 GN=nhp6 PE=3 SV=1	YPR052c	88.6	8.9e-18	KOG0381	HMG box-containing protein	--	--	--	--	--	-	-	-
R_glutinis_G01115	GSTUM_00008071001	XP_016269743.1	737	0	Xaa-Pro dipeptidase [Rhodotorula toruloides NP11]	sp|D5GHP2|AMPP2_TUBMM	293.1	5.6e-78	Probable Xaa-Pro aminopeptidase GSTUM_00008071001 OS=Tuber melanosporum (strain Mel28) OX=656061 GN=GSTUM_00008071001 PE=3 SV=1	YFR006w	276.6	8.2e-74	KOG2737	Putative metallopeptidase	K14213//PEPD; Xaa-Pro dipeptidase [EC:3.4.13.9]	5.2e-99	364.4	tvs:TRAVEDRAFT_174863	--	-	-	-
R_glutinis_G05937	trl1	XP_016272941.1	1281	0	tRNA ligase [Rhodotorula toruloides NP11]	sp|Q10313|TRNL_SCHPO	338.2	2.9e-91	tRNA ligase 1 OS=Schizosaccharomyces pombe (strain 972 / ATCC 24843) OX=284812 GN=trl1 PE=3 SV=2	--	--	--	--	--	K14679//TRL1; tRNA ligase [EC:6.5.1.3]	1.6e-149	533.1	lbc:LACBIDRAFT_232121	--	-	-	-
R_glutinis_G02311	--	CDR49681.1	569	0	RHTO0S30e00144g1_1 [Rhodotorula toruloides]	--	--	--	--	--	--	--	--	--	--	--	--	--	--	-	-	-
R_glutinis_G06511	--	XP_016271241.1	338	1e-110	von Willebrand factor, type A domain containing protein [Rhodotorula toruloides NP11]	--	--	--	--	--	--	--	--	--	--	--	--	--	--	-	-	-
R_glutinis_G02728	THI4	NP_982405.1	155	1e-45	AAL137Wp [Eremothecium gossypii ATCC 10895]	sp|Q75F65|THI4_ASHGO	150.6	9.7e-36	Thiamine thiazole synthase OS=Ashbya gossypii (strain ATCC 10895 / CBS 109.51 / FGSC 9923 / NRRL Y-1056) OX=284811 GN=THI4 PE=3 SV=1	YGR144w	145.2	6.2e-35	KOG2960	Protein involved in thiamine biosynthesis and DNA damage tolerance	K03146//THI4; cysteine-dependent adenosine diphosphate thiazole synthase [EC:2.4.2.60]	2.6e-35	150.6	ago:AGOS_AAL137W	ko01100//Metabolic pathways//Global and overview maps//Metabolism;ko00730//Thiamine metabolism//Metabolism of cofactors and vitamins//Metabolism	-	-	-
R_glutinis_G04558	--	XP_016272756.1	370	5e-127	ribosomal RNA-processing protein 15 [Rhodotorula toruloides NP11]	--	--	--	--	--	--	--	--	--	--	--	--	--	--	-	-	-
R_glutinis_G03130	vph-1	CDR43001.1	1471	0	RHTO0S07e06304g1_1 [Rhodotorula toruloides]	sp|Q01290|VPH1_NEUCR	737.6	1.5e-211	V-type proton ATPase subunit a OS=Neurospora crassa (strain ATCC 24698 / 74-OR23-1A / CBS 708.71 / DSM 1257 / FGSC 987) OX=367110 GN=vph-1 PE=3 SV=1	YOR270c	664.8	1.9e-190	KOG2189	Vacuolar H+-ATPase V0 sector, subunit a	K02154//ATPeV0A; V-type H+-transporting ATPase subunit a	2.5e-285	984.2	shs:STEHIDRAFT_93101	ko01100//Metabolic pathways//Global and overview maps//Metabolism;ko00190//Oxidative phosphorylation//Energy metabolism//Metabolism;ko04145//Phagosome//Transport and catabolism//Cellular Processes	GO:0051234//establishment of localization;GO:0006810//transport;GO:0044699//single-organism process;GO:1902578//single-organism localization;GO:0006811//ion transport;GO:0044765//single-organism transport;GO:0051179//localization	-	GO:0016020//membrane
R_glutinis_G01977	--	XP_016270255.1	623	0	F-box and leucine-rich repeat protein 7 [Rhodotorula toruloides NP11]	--	--	--	--	--	--	--	--	--	K10268//FBXL2_20; F-box and leucine-rich repeat protein 2/20	1.1e-53	214.9	tvs:TRAVEDRAFT_25429	--	-	-	-
R_glutinis_G05432	--	CDR49674.1	236	3e-76	RHTO0S29e01244g1_1 [Rhodotorula toruloides]	--	--	--	--	--	--	--	--	--	--	--	--	--	--	-	-	-
R_glutinis_G06772	WDTC1	CEQ40084.1	590	0	SPOSA6832_01673 [Sporidiobolus salmonicolor]	sp|Q8N5D0|WDTC1_HUMAN	93.6	9.7e-18	WD and tetratricopeptide repeats protein 1 OS=Homo sapiens OX=9606 GN=WDTC1 PE=1 SV=2	SPBC609.03	91.7	5.6e-18	KOG1310	WD40 repeat protein	K11807//WDTC1; WD and tetratricopeptide repeats protein 1	4.3e-65	252.3	fme:FOMMEDRAFT_126398	--	-	-	-
R_glutinis_G02052	--	CDR37041.1	417	6e-126	RHTO0S02e10088g1_1 [Rhodotorula toruloides]	--	--	--	--	--	--	--	--	--	--	--	--	--	--	-	-	-
R_glutinis_G01497	SPBC1271.15c	KWU43997.1	966	0	P-loop containing nucleoside triphosphate hydrolase protein [Rhodotorula sp. JG-1b]	sp|O59683|IF2M_SCHPO	364.4	5e-99	Translation initiation factor IF-2, mitochondrial OS=Schizosaccharomyces pombe (strain 972 / ATCC 24843) OX=284812 GN=SPBC1271.15c PE=3 SV=1	SPBC1271.15c	364.4	7.7e-100	KOG1145	Mitochondrial translation initiation factor 2 (IF-2; GTPase)	K02519//infB; translation initiation factor IF-2	5.5e-145	518.5	wse:WALSEDRAFT_34899	--	-	-	-
R_glutinis_G00236	YPL264C	EGU13349.1	421	8e-141	Drug/metabolite transporter superfamily [Rhodotorula toruloides ATCC 204091]	sp|Q08980|YP264_YEAST	157.9	3e-37	Probable transport protein YPL264C OS=Saccharomyces cerevisiae (strain ATCC 204508 / S288c) OX=559292 GN=YPL264C PE=1 SV=1	YPL264c	157.9	4.6e-38	KOG4510	Permease of the drug/metabolite transporter (DMT) superfamily	--	--	--	--	--	-	-	-
R_glutinis_G03230	INP53	CDR43062.1	576	0	RHTO0S07e07602g1_1 [Rhodotorula toruloides]	sp|Q12271|INP53_YEAST	216.5	8e-55	Polyphosphatidylinositol phosphatase INP53 OS=Saccharomyces cerevisiae (strain ATCC 204508 / S288c) OX=559292 GN=INP53 PE=1 SV=1	YOR109w	216.5	1.2e-55	KOG0566	Inositol-1,4,5-triphosphate 5-phosphatase (synaptojanin), INP51/INP52/INP53 family	K20279//SYNJ; synaptojanin [EC:3.1.3.36]	3.6e-62	242.3	dsq:DICSQDRAFT_141156	ko01100//Metabolic pathways//Global and overview maps//Metabolism;ko00562//Inositol phosphate metabolism//Carbohydrate metabolism//Metabolism;ko04070//Phosphatidylinositol signaling system//Signal transduction//Environmental Information Processing	-	-	-
R_glutinis_G02556	CYB2	XP_018272468.1	1041	0	L-mandelate dehydrogenase [Rhodotorula graminis WP1]	sp|P32953|CYBL_RHOGR	837.4	1e-241	(S)-mandelate dehydrogenase, mitochondrial OS=Rhodotorula graminis OX=29898 PE=1 SV=2	YML054c_2	289.7	1.2e-77	KOG0538	Glycolate oxidase	K14290//XPO1; exportin-1	4.9e-110	401.4	wic:J056_002695	ko01100//Metabolic pathways//Global and overview maps//Metabolism;ko00620//Pyruvate metabolism//Carbohydrate metabolism//Metabolism	-	-	-
R_glutinis_G00806	Chmp6	XP_016272285.1	339	1e-117	SNF7 family protein, charged multivesicular body protein 6 [Rhodotorula toruloides NP11]	sp|P0C0A3|CHMP6_MOUSE	139	5.9e-32	Charged multivesicular body protein 6 OS=Mus musculus OX=10090 GN=Chmp6 PE=1 SV=2	7291437	151	2.3e-36	KOG2910	Uncharacterized conserved protein predicted to be involved in protein sorting	K12195//CHMP6; charged multivesicular body protein 6	1.9e-45	185.3	slb:AWJ20_679	ko04144//Endocytosis//Transport and catabolism//Cellular Processes	-	-	-
R_glutinis_G01715	--	XP_016270497.1	564	0	Frequency clock protein [Rhodotorula toruloides NP11]	--	--	--	--	--	--	--	--	--	--	--	--	--	--	-	-	-
R_glutinis_G02534	SPAC27E2.03c	XP_016276859.1	731	0	GTP binding protein [Rhodotorula toruloides NP11]	sp|O13998|OLA1_SCHPO	486.5	2.8e-136	Obg-like ATPase 1 OS=Schizosaccharomyces pombe (strain 972 / ATCC 24843) OX=284812 GN=SPAC27E2.03c PE=1 SV=1	SPAC27E2.03c	486.5	4.3e-137	KOG1491	Predicted GTP-binding protein (ODN superfamily)	K19788//OLA1; obg-like ATPase 1	8.4e-164	579.3	pgr:PGTG_12053	--	-	GO:0032550//purine ribonucleoside binding;GO:0016818//hydrolase activity, acting on acid anhydrides, in phosphorus-containing anhydrides;GO:0097159//organic cyclic compound binding;GO:0016462//pyrophosphatase activity;GO:0043021//ribonucleoprotein complex binding;GO:0044877//macromolecular complex binding;GO:0005488//binding;GO:0001883//purine nucleoside binding;GO:0032549//ribonucleoside binding…	GO:0005622//intracellular;GO:0005623//cell;GO:0044424//intracellular part;GO:0044464//cell part
R_glutinis_G06553	--	XP_007310342.1	139	1e-34	3-carboxy-cis,cis-mucoante lactonizing enzyme [Stereum hirsutum FP-91666 SS1]	--	--	--	--	--	--	--	--	--	--	--	--	--	--	-	-	-
R_glutinis_G05326	--	CEQ41086.1	104	1e-27	SPOSA6832_02783 [Sporidiobolus salmonicolor]	--	--	--	--	--	--	--	--	--	--	--	--	--	--	-	-	-
R_glutinis_G01208	esc1	XP_016271475.1	376	2e-116	transcription regulator [Rhodotorula toruloides NP11]	sp|Q04635|ESC1_SCHPO	79.3	2.2e-13	Protein esc1 OS=Schizosaccharomyces pombe (strain 972 / ATCC 24843) OX=284812 GN=esc1 PE=2 SV=1	SPAC56f8.16	79.3	3.3e-14	KOG2483	Upstream transcription factor 2/L-myc-2 protein	--	--	--	--	--	-	-	-
R_glutinis_G06445	--	XP_016271211.1	322	2e-100	RNA recognition motif domain containing protein [Rhodotorula toruloides NP11]	--	--	--	--	--	--	--	--	--	--	--	--	--	--	-	-	-
R_glutinis_G04846	YPL199C	CEQ40753.1	323	3e-108	SPOSA6832_02402 [Sporidiobolus salmonicolor]	sp|Q08954|YP199_YEAST	104.4	2.4e-21	Smr domain-containing protein YPL199C OS=Saccharomyces cerevisiae (strain ATCC 204508 / S288c) OX=559292 GN=YPL199C PE=1 SV=1	YPL199c	104.4	3.6e-22	KOG2401	Predicted MutS-related protein involved in mismatch repair	--	--	--	--	--	-	-	-
R_glutinis_G06130	met26	XP_016273940.1	1345	0	5-methyltetrahydropteroyltriglutamate-homocysteine S-methyltransferase [Rhodotorula toruloides NP11]	sp|Q9UT19|METE_SCHPO	850.5	1.4e-245	Probable 5-methyltetrahydropteroyltriglutamate--homocysteine methyltransferase OS=Schizosaccharomyces pombe (strain 972 / ATCC 24843) OX=284812 GN=met26 PE=1 SV=1	SPAC9.09	850.5	2.2e-246	KOG2263	Methionine synthase II (cobalamin-independent)	K00549//metE; 5-methyltetrahydropteroyltriglutamate--homocysteine methyltransferase [EC:2.1.1.14]	1.6e-291	1004.6	adl:AURDEDRAFT_113013	ko01100//Metabolic pathways//Global and overview maps//Metabolism;ko01110//Biosynthesis of secondary metabolites//Global and overview maps//Metabolism;ko01230//Biosynthesis of amino acids//Global and overview maps//Metabolism;ko00270//Cysteine and methionine metabolism//Amino acid metabolism//Metabolism;ko00450//Selenocompound metabolism//Metabolism of other amino acids//Metabolism	GO:0044763//single-organism cellular process;GO:0044237//cellular metabolic process;GO:0043436//oxoacid metabolic process;GO:0044238//primary metabolic process;GO:0044699//single-organism process;GO:0008152//metabolic process;GO:0071704//organic substance metabolic process;GO:0044283//small molecule biosynthetic process;GO:0019752//carboxylic acid metabolic process;GO:1901566//organonitrogen comp…	-	-
R_glutinis_G03135	sod22	XP_016276333.1	755	0	Cation/H+ exchanger [Rhodotorula toruloides NP11]	sp|O14123|NAH2_SCHPO	281.2	2.7e-74	Probable Na(+)/H(+) antiporter C3A11.09 OS=Schizosaccharomyces pombe (strain 972 / ATCC 24843) OX=284812 GN=sod22 PE=1 SV=1	SPAC3A11.09	281.2	4.1e-75	KOG4505	Na+/H+ antiporter	--	--	--	--	--	-	-	-
R_glutinis_G05131	VMA9	XP_016274220.1	109	3e-30	ATPase, V0 complex, subunit E [Rhodotorula toruloides NP11]	sp|Q5K8S8|VA0E_CRYNJ	82.4	4e-15	V-type proton ATPase subunit e OS=Cryptococcus neoformans var. neoformans serotype D (strain JEC21 / ATCC MYA-565) OX=214684 GN=VMA9 PE=3 SV=2	--	--	--	--	--	K02153//ATPeV0E; V-type H+-transporting ATPase subunit e	4.1e-14	80.5	cfj:CFIO01_10410	ko01100//Metabolic pathways//Global and overview maps//Metabolism;ko00190//Oxidative phosphorylation//Energy metabolism//Metabolism;ko04145//Phagosome//Transport and catabolism//Cellular Processes	GO:0034220//ion transmembrane transport;GO:0009987//cellular process;GO:0051234//establishment of localization;GO:0051452//intracellular pH reduction;GO:0055080//cation homeostasis;GO:0065007//biological regulation;GO:0044765//single-organism transport;GO:1902578//single-organism localization;GO:0030003//cellular cation homeostasis;GO:0050801//ion homeostasis;GO:0098660//inorganic ion transmembra…	GO:0008324//cation transmembrane transporter activity;GO:0015075//ion transmembrane transporter activity;GO:0043492//ATPase activity, coupled to movement of substances;GO:0022804//active transmembrane transporter activity;GO:0017111//nucleoside-triphosphatase activity;GO:0022892//substrate-specific transporter activity;GO:0016818//hydrolase activity, acting on acid anhydrides, in phosphorus-conta…	GO:0005622//intracellular;GO:0005737//cytoplasm;GO:0043234//protein complex;GO:0098805//whole membrane;GO:0043231//intracellular membrane-bounded organelle;GO:0098588//bounding membrane of organelle;GO:0044446//intracellular organelle part;GO:0032991//macromolecular complex;GO:0044464//cell part;GO:0043227//membrane-bounded organelle;GO:0031090//organelle membrane;GO:0044444//cytoplasmic part;GO:…
R_glutinis_G05958	--	XP_016272984.1	423	7e-146	arylalkylamine N-acetyltransferase [Rhodotorula toruloides NP11]	--	--	--	--	Hs19923149	50.8	5.7e-06	KOG4113	Guanine nucleotide exchange factor	K19952//RABIF; guanine nucleotide exchange factor	4.9e-52	208	mrr:Moror_662	--	-	-	-
R_glutinis_G06029	--	OAA49040.1	132	1e-34	PAN1 protein [Cordyceps brongniartii RCEF 3172]	--	--	--	--	--	--	--	--	--	--	--	--	--	--	-	-	-
R_glutinis_G05387	Hadh	XP_016270071.1	486	4e-172	3-hydroxyacyl-CoA dehyrogenase [Rhodotorula toruloides NP11]	sp|Q9WVK7|HCDH_RAT	286.2	4.7e-76	Hydroxyacyl-coenzyme A dehydrogenase, mitochondrial OS=Rattus norvegicus OX=10116 GN=Hadh PE=2 SV=1	Hs4885387	288.5	1.4e-77	KOG2304	3-hydroxyacyl-CoA dehydrogenase	K00022//HADH; 3-hydroxyacyl-CoA dehydrogenase [EC:1.1.1.35]	1.1e-92	342.8	cne:CNI02410	ko01100//Metabolic pathways//Global and overview maps//Metabolism;ko00360//Phenylalanine metabolism//Amino acid metabolism//Metabolism;ko00650//Butanoate metabolism//Carbohydrate metabolism//Metabolism	GO:0044699//single-organism process;GO:0008152//metabolic process;GO:0044710//single-organism metabolic process	GO:0003824//catalytic activity;GO:0048037//cofactor binding;GO:0016491//oxidoreductase activity;GO:0005488//binding	-
R_glutinis_G01122	gyg-1	XP_018273428.1	1392	0	glycosyltransferase family 8 protein [Rhodotorula graminis WP1]	sp|H2KYQ5|GYG1_CAEEL	193	1.4e-47	Glycogenin-1 OS=Caenorhabditis elegans OX=6239 GN=gyg-1 PE=1 SV=1	CE04664	193	2.1e-48	KOG1950	Glycosyl transferase, family 8 - glycogenin	--	--	--	--	--	-	-	-
R_glutinis_G06026	--	KWU41893.1	286	5e-92	N-terminal nucleophile aminohydrolase [Rhodotorula sp. JG-1b]	--	--	--	--	--	--	--	--	--	K18802//DUG3; glutamine amidotransferase	1.2e-41	173.7	psco:LY89DRAFT_631361	--	-	-	-
R_glutinis_G00014	aac	CEQ38603.1	576	0	SPOSA6832_00029 [Sporidiobolus salmonicolor]	sp|P02723|ADT_NEUCR	459.9	2.2e-128	ADP,ATP carrier protein OS=Neurospora crassa (strain ATCC 24698 / 74-OR23-1A / CBS 708.71 / DSM 1257 / FGSC 987) OX=367110 GN=aac PE=3 SV=1	SPBC530.10c	455.7	6.4e-128	KOG0749	Mitochondrial ADP/ATP carrier proteins	K05863//SLC25A4S; solute carrier family 25 (mitochondrial adenine nucleotide translocator), member 4/5/6/31	4.5e-144	513.5	dsq:DICSQDRAFT_75804	--	-	-	-
R_glutinis_G01025	--	CEQ43216.1	370	2e-115	SPOSA6832_05123 [Sporidiobolus salmonicolor]	--	--	--	--	--	--	--	--	--	--	--	--	--	--	-	-	-
R_glutinis_G03246	--	CDR43120.1	264	1e-85	RHTO0S07e08526g1_1 [Rhodotorula toruloides]	--	--	--	--	--	--	--	--	--	--	--	--	--	--	-	-	-
R_glutinis_G02919	NDH2	XP_016277079.1	964	0	NADH dehydrogenase [Rhodotorula toruloides NP11]	sp|F2Z699|NDH2_YARLI	500.7	2.2e-140	External alternative NADH-ubiquinone oxidoreductase, mitochondrial OS=Yarrowia lipolytica (strain CLIB 122 / E 150) OX=284591 GN=NDH2 PE=1 SV=1	YMR145c	454.5	2.7e-127	KOG2495	NADH-dehydrogenase (ubiquinone)	K17871//ndh1; NADH:ubiquinone reductase (non-electrogenic) [EC:1.6.5.9]	9.3e-191	669.5	pgr:PGTG_08874	--	GO:0044710//single-organism metabolic process;GO:0044699//single-organism process;GO:0008152//metabolic process	GO:1901363//heterocyclic compound binding;GO:0097159//organic cyclic compound binding;GO:0000166//nucleotide binding;GO:1901265//nucleoside phosphate binding;GO:0036094//small molecule binding;GO:0005488//binding	-
R_glutinis_G05635	SPAC1002.16c	CDR48538.1	647	0	RHTO0S18e02256g1_1 [Rhodotorula toruloides]	sp|Q9US44|YIZG_SCHPO	225.3	1.5e-57	Uncharacterized transporter C1002.16c OS=Schizosaccharomyces pombe (strain 972 / ATCC 24843) OX=284812 GN=SPAC1002.16c PE=3 SV=1	SPAC1002.16c	225.3	2.2e-58	KOG2533	Permease of the major facilitator superfamily	--	--	--	--	--	-	-	-
R_glutinis_G00516	SPAC4A8.06c	XP_016271777.1	1252	0	arylacetamide deacetylase [Rhodotorula toruloides NP11]	sp|O14158|YE76_SCHPO	152.1	3.1e-35	AB hydrolase superfamily protein C4A8.06c OS=Schizosaccharomyces pombe (strain 972 / ATCC 24843) OX=284812 GN=SPAC4A8.06c PE=3 SV=1	SPAC4A8.06c	152.1	4.6e-36	KOG1515	Arylacetamide deacetylase	--	--	--	--	--	-	-	-
R_glutinis_G03929	cdc37	XP_016274817.1	724	0	hsp90 co-chaperone cdc37 [Rhodotorula toruloides NP11]	sp|O94740|CDC37_SCHPO	236.9	6.2e-61	Hsp90 co-chaperone Cdc37 OS=Schizosaccharomyces pombe (strain 972 / ATCC 24843) OX=284812 GN=cdc37 PE=1 SV=1	SPBC9B6.10	236.9	9.4e-62	KOG2260	Cell division cycle 37 protein, CDC37	K09554//CDC37; cell division cycle protein 37	3.1e-75	285.8	cgi:CGB_I2040C	--	GO:0009987//cellular process;GO:0044699//single-organism process;GO:0065007//biological regulation;GO:0050789//regulation of biological process;GO:0044763//single-organism cellular process	-	-
R_glutinis_G05617	GID1B	XP_016274103.1	350	5e-113	esterase / lipase [Rhodotorula toruloides NP11]	sp|Q9LYC1|GID1B_ARATH	53.5	7.8e-06	Gibberellin receptor GID1B OS=Arabidopsis thaliana OX=3702 GN=GID1B PE=1 SV=1	At3g63010	53.5	1.2e-06	KOG1515	Arylacetamide deacetylase	--	--	--	--	--	-	-	-
R_glutinis_G04482	GUP1	XP_016271146.1	807	0	glycerol:H+ symporter Gup1 [Rhodotorula toruloides NP11]	sp|P53154|GUP1_YEAST	387.9	2.4e-106	Glycerol uptake protein 1 OS=Saccharomyces cerevisiae (strain ATCC 204508 / S288c) OX=559292 GN=GUP1 PE=1 SV=1	YGL084c	387.9	3.6e-107	KOG3860	Acyltransferase required for palmitoylation of Hedgehog (Hh) family of secreted signaling proteins	--	--	--	--	--	-	-	-
R_glutinis_G01851	--	CDR36646.1	158	4e-44	RHTO0S02e04962g1_1 [Rhodotorula toruloides]	--	--	--	--	--	--	--	--	--	--	--	--	--	--	-	-	-
R_glutinis_G00886	tim23	CEQ41215.1	345	7e-118	SPOSA6832_02919, partial [Sporidiobolus salmonicolor]	sp|Q9USM7|TIM23_SCHPO	146.7	3.8e-34	Mitochondrial import inner membrane translocase subunit tim23 OS=Schizosaccharomyces pombe (strain 972 / ATCC 24843) OX=284812 GN=tim23 PE=3 SV=1	SPCC16A11.09c	146.7	5.8e-35	KOG3324	Mitochondrial import inner membrane translocase, subunit TIM23	K17794//TIM23; mitochondrial import inner membrane translocase subunit TIM23	2.5e-48	195.3	adl:AURDEDRAFT_113281	--	-	-	-
R_glutinis_G03451	SPCC757.13	CDZ97793.1	657	0	Permease of the major facilitator superfamily [Xanthophyllomyces dendrorhous]	sp|O74923|YJ7D_SCHPO	269.2	9.5e-71	Uncharacterized transporter C757.13 OS=Schizosaccharomyces pombe (strain 972 / ATCC 24843) OX=284812 GN=SPCC757.13 PE=3 SV=1	SPCC757.13	269.2	1.4e-71	KOG2533	Permease of the major facilitator superfamily	--	--	--	--	--	-	-	-
R_glutinis_G03755	phyA	KWU43068.1	505	8e-175	acid phosphatase [Rhodotorula sp. JG-1b]	sp|P34752|PHYA_ASPNG	247.3	3.5e-64	3-phytase A OS=Aspergillus niger OX=5061 GN=phyA PE=1 SV=1	--	--	--	--	--	--	--	--	--	--	-	-	-
R_glutinis_G02619	PMT4	XP_018271317.1	1548	0	glycosyltransferase family 39 protein [Rhodotorula graminis WP1]	sp|Q59X23|PMT4_CANAL	640.6	2.4e-182	Dolichyl-phosphate-mannose--protein mannosyltransferase 4 OS=Candida albicans (strain SC5314 / ATCC MYA-2876) OX=237561 GN=PMT4 PE=2 SV=2	SPBC16C6.09	620.9	3e-177	KOG3359	Dolichyl-phosphate-mannose:protein O-mannosyl transferase	K00728//POMT; dolichyl-phosphate-mannose-protein mannosyltransferase [EC:2.4.1.109]	1.6e-265	918.3	mlr:MELLADRAFT_51511	ko01100//Metabolic pathways//Global and overview maps//Metabolism;ko00514//Other types of O-glycan biosynthesis//Glycan biosynthesis and metabolism//Metabolism;ko00515//Mannose type O-glycan biosyntheis//Glycan biosynthesis and metabolism//Metabolism	GO:0070085//glycosylation;GO:0019538//protein metabolic process;GO:0008152//metabolic process;GO:0009101//glycoprotein biosynthetic process;GO:0044238//primary metabolic process;GO:0044249//cellular biosynthetic process;GO:0044699//single-organism process;GO:0009059//macromolecule biosynthetic process;GO:0009100//glycoprotein metabolic process;GO:0043412//macromolecule modification;GO:0071704//or…	GO:0003824//catalytic activity;GO:0016740//transferase activity	GO:0044425//membrane part;GO:0005789//endoplasmic reticulum membrane;GO:1902494//catalytic complex;GO:0032991//macromolecular complex;GO:0043231//intracellular membrane-bounded organelle;GO:0044424//intracellular part;GO:0031501//mannosyltransferase complex;GO:0043226//organelle;GO:0031502//dolichyl-phosphate-mannose-protein mannosyltransferase complex;GO:0044464//cell part;GO:0016020//membrane;G…
R_glutinis_G01755	--	KWU42277.1	150	1e-43	hypothetical protein RHOSPDRAFT_36227 [Rhodotorula sp. JG-1b]	--	--	--	--	--	--	--	--	--	--	--	--	--	--	-	-	-
R_glutinis_G00736	XPT1	CDR49275.1	724	0	RHTO0S25e00232g1_1 [Rhodotorula toruloides]	sp|F5HID8|XPT1_CRYNB	186.8	1e-45	3-O-alpha-D-mannopyranosyl-alpha-D-mannopyranose xylosylphosphotransferase OS=Cryptococcus neoformans var. neoformans serotype D (strain B-3501A) OX=283643 GN=XPT1 PE=3 SV=1	--	--	--	--	--	--	--	--	--	--	-	-	-
R_glutinis_G03695	rga1	XP_016273557.1	1894	0	Rho GTPase-activating protein [Rhodotorula toruloides NP11]	sp|O43052|RGA1_SCHPO	677.2	4.8e-193	Rho-type GTPase-activating protein 1 OS=Schizosaccharomyces pombe (strain 972 / ATCC 24843) OX=284812 GN=rga1 PE=1 SV=1	SPBC3F6.05_1	430.6	1.2e-119	KOG1703	Adaptor protein Enigma and related PDZ-LIM proteins	--	--	--	--	--	GO:0044700//single organism signaling;GO:0051716//cellular response to stimulus;GO:0007165//signal transduction;GO:0050789//regulation of biological process;GO:0007154//cell communication;GO:0035556//intracellular signal transduction;GO:0065007//biological regulation;GO:0044763//single-organism cellular process;GO:0044699//single-organism process;GO:0023052//signaling;GO:0071554//cell wall organi…	-	GO:0030427//site of polarized growth;GO:0044424//intracellular part;GO:0005623//cell;GO:0044464//cell part;GO:0005622//intracellular
R_glutinis_G05468	PHO88	XP_016269486.1	283	7e-96	inorganic phosphate transporter [Rhodotorula toruloides NP11]	sp|P38264|PHO88_YEAST	141.7	9.9e-33	SRP-independent targeting protein 3 OS=Saccharomyces cerevisiae (strain ATCC 204508 / S288c) OX=559292 GN=PHO88 PE=1 SV=1	YBR106w	141.7	1.5e-33	KOG4554	Protein involved in inorganic phosphate transport	--	--	--	--	--	-	-	-
R_glutinis_G06403	--	CDR43970.1	192	8e-62	RHTO0S08e08834g1_1 [Rhodotorula toruloides]	--	--	--	--	--	--	--	--	--	--	--	--	--	--	-	-	-
R_glutinis_G00510	--	CDR39201.1	525	7e-178	RHTO0S04e02762g1_1 [Rhodotorula toruloides]	--	--	--	--	--	--	--	--	--	--	--	--	--	--	-	-	-
R_glutinis_G04033	--	CDR40579.1	315	4e-94	RHTO0S05e05094g1_1 [Rhodotorula toruloides]	--	--	--	--	--	--	--	--	--	--	--	--	--	--	-	-	-
R_glutinis_G02889	--	EGU12714.1	523	2e-175	Proteophosphoglycan 5 [Rhodotorula toruloides ATCC 204091]	--	--	--	--	--	--	--	--	--	--	--	--	--	--	-	-	-
R_glutinis_G04072	UBC2	XP_016275029.1	292	4e-101	ubiquitin-conjugating enzyme E2 A [Rhodotorula toruloides NP11]	sp|Q4PFA5|UBC2_USTMA	280.8	9.1e-75	Ubiquitin-conjugating enzyme E2 2 OS=Ustilago maydis (strain 521 / FGSC 9021) OX=237631 GN=UBC2 PE=3 SV=1	SPAC18B11.07c	245	8.4e-65	KOG0419	Ubiquitin-protein ligase	K10573//UBE2A; ubiquitin-conjugating enzyme E2 A [EC:2.3.2.23]	1.7e-75	284.6	pgr:PGTG_20712	ko04120//Ubiquitin mediated proteolysis//Folding, sorting and degradation//Genetic Information Processing	GO:0009892//negative regulation of metabolic process;GO:0031327//negative regulation of cellular biosynthetic process;GO:0031326//regulation of cellular biosynthetic process;GO:0048519//negative regulation of biological process;GO:0019438//aromatic compound biosynthetic process;GO:0065007//biological regulation;GO:0033044//regulation of chromosome organization;GO:0008152//metabolic process;GO:190…	GO:0004842//ubiquitin-protein transferase activity;GO:0003824//catalytic activity;GO:0016740//transferase activity;GO:0019787//ubiquitin-like protein transferase activity	GO:0043227//membrane-bounded organelle;GO:0044464//cell part;GO:0043229//intracellular organelle;GO:0043231//intracellular membrane-bounded organelle;GO:0044444//cytoplasmic part;GO:1990234//transferase complex;GO:0032991//macromolecular complex;GO:0043226//organelle;GO:0043234//protein complex;GO:0005623//cell;GO:0005622//intracellular;GO:1902494//catalytic complex;GO:0044424//intracellular part…
R_glutinis_G01841	Pbld2	XP_016274621.1	210	3e-64	phenazine biosynthesis PhzC/PhzF family protein [Rhodotorula toruloides NP11]	sp|Q9CXN7|PBLD2_MOUSE	142.1	1e-32	Phenazine biosynthesis-like domain-containing protein 2 OS=Mus musculus OX=10090 GN=Pbld2 PE=1 SV=1	At1g03210	149.8	7.4e-36	KOG3033	Predicted PhzC/PhzF-type epimerase	--	--	--	--	--	-	-	-
R_glutinis_G03710	--	XP_016273580.1	120	3e-27	Zn(2)-C7 fungal-type transcription factor [Rhodotorula toruloides NP11]	--	--	--	--	--	--	--	--	--	--	--	--	--	--	-	-	-
R_glutinis_G00800	FAS1	EGU11303.1	2199	0	Fatty acid synthase [Rhodotorula toruloides ATCC 204091]	sp|P34229|FAS1_YARLI	893.6	2.5e-258	Fatty acid synthase subunit beta OS=Yarrowia lipolytica (strain CLIB 122 / E 150) OX=284591 GN=FAS1 PE=3 SV=2	--	--	--	--	--	--	--	--	--	--	GO:0008152//metabolic process	GO:0003824//catalytic activity;GO:0016740//transferase activity	-
R_glutinis_G05932	rbm18	XP_016272947.1	260	1e-86	single-stranded nucleic acid binding protein [Rhodotorula toruloides NP11]	sp|Q6PBM8|RBM18_DANRE	93.2	3.9e-18	Probable RNA-binding protein 18 OS=Danio rerio OX=7955 GN=rbm18 PE=2 SV=1	At1g74230	54.3	3e-07	KOG0118	FOG: RRM domain	--	--	--	--	--	-	-	-
R_glutinis_G06656	FOL3	EGU11391.1	580	0	FolC protein [Rhodotorula toruloides ATCC 204091]	sp|Q12676|FOLD_YEAST	149.8	1.3e-34	Dihydrofolate synthetase OS=Saccharomyces cerevisiae (strain ATCC 204508 / S288c) OX=559292 GN=FOL3 PE=1 SV=1	YMR113w	149.8	2e-35	KOG2525	Folylpolyglutamate synthase	K20457//DHFS; dihydrofolate synthase [EC:6.3.2.12]	1.7e-60	237.3	dsq:DICSQDRAFT_112243	ko01100//Metabolic pathways//Global and overview maps//Metabolism;ko00790//Folate biosynthesis//Metabolism of cofactors and vitamins//Metabolism	-	-	-
R_glutinis_G05706	NOP16	XP_016272424.1	296	2e-97	ribosome biogenesis protein Nop16 [Rhodotorula toruloides NP11]	sp|Q4PII9|NOP16_USTMA	126.7	4.9e-28	Nucleolar protein 16 OS=Ustilago maydis (strain 521 / FGSC 9021) OX=237631 GN=NOP16 PE=3 SV=1	--	--	--	--	--	K14839//NOP16; nucleolar protein 16	2.9e-19	99	cgi:CGB_C9480C	--	-	-	-
R_glutinis_G00576	--	CDR39235.1	100	1e-20	RHTO0S04e03092g1_1 [Rhodotorula toruloides]	--	--	--	--	--	--	--	--	--	--	--	--	--	--	-	-	-
R_glutinis_G04010	GRP	XP_018270890.1	857	0	glycoside hydrolase family 16 protein [Rhodotorula graminis WP1]	sp|Q9NL89|BGBP_BOMMO	125.2	2.1e-27	Beta-1,3-glucan-binding protein OS=Bombyx mori OX=7091 PE=1 SV=1	--	--	--	--	--	--	--	--	--	--	-	-	-
R_glutinis_G04908	SPAC23H3.11c	XP_018269693.1	1235	0	glycoside hydrolase family 16 protein [Rhodotorula graminis WP1]	sp|O13941|YEPB_SCHPO	412.5	9e-114	Uncharacterized beta-glucan synthesis-associated protein C23H3.11c OS=Schizosaccharomyces pombe (strain 972 / ATCC 24843) OX=284812 GN=SPAC23H3.11c PE=3 SV=1	--	--	--	--	--	K21850//KRE6; beta-glucan synthesis-associated protein KRE6	3.6e-170	601.3	cput:CONPUDRAFT_55610	--	-	-	-
R_glutinis_G05586	MCM4	XP_016272434.1	1662	0	cell division control protein Cdc54 [Rhodotorula toruloides NP11]	sp|P30665|MCM4_YEAST	790.8	2.3e-227	DNA replication licensing factor MCM4 OS=Saccharomyces cerevisiae (strain ATCC 204508 / S288c) OX=559292 GN=MCM4 PE=1 SV=2	YPR019w	790.8	3.5e-228	KOG0478	DNA replication licensing factor, MCM4 component	K02212//MCM4; DNA replication licensing factor MCM4 [EC:3.6.4.12]	8e-280	966.5	pgr:PGTG_11989	ko04111//Cell cycle - yeast//Cell growth and death//Cellular Processes;ko04113//Meiosis - yeast//Cell growth and death//Cellular Processes;ko03030//DNA replication//Replication and repair//Genetic Information Processing	GO:0016043//cellular component organization;GO:0006259//DNA metabolic process;GO:0046483//heterocycle metabolic process;GO:0044763//single-organism cellular process;GO:0044711//single-organism biosynthetic process;GO:0033260//nuclear DNA replication;GO:0009987//cellular process;GO:0009059//macromolecule biosynthetic process;GO:0034641//cellular nitrogen compound metabolic process;GO:0044249//cell…	GO:0016462//pyrophosphatase activity;GO:0003824//catalytic activity;GO:0005488//binding;GO:0003676//nucleic acid binding;GO:0042623//ATPase activity, coupled;GO:0004386//helicase activity;GO:0097159//organic cyclic compound binding;GO:0016787//hydrolase activity;GO:0016818//hydrolase activity, acting on acid anhydrides, in phosphorus-containing anhydrides;GO:0016887//ATPase activity;GO:0008094//D…	GO:0005622//intracellular;GO:0070013//intracellular organelle lumen;GO:0031981//nuclear lumen;GO:0043231//intracellular membrane-bounded organelle;GO:0044464//cell part;GO:0043228//non-membrane-bounded organelle;GO:0043232//intracellular non-membrane-bounded organelle;GO:0044428//nuclear part;GO:0043234//protein complex;GO:0044424//intracellular part;GO:0044422//organelle part;GO:0044427//chromos…
R_glutinis_G02048	--	CEQ39201.1	142	7e-43	SPOSA6832_00688 [Sporidiobolus salmonicolor]	--	--	--	--	--	--	--	--	--	--	--	--	--	--	-	-	-
R_glutinis_G04978	--	XP_016273929.1	390	3e-130	peptidase cysteine/serine, trypsin-like protein [Rhodotorula toruloides NP11]	--	--	--	--	--	--	--	--	--	--	--	--	--	--	-	-	-
R_glutinis_G02827	PEX19	XP_016277133.1	360	3e-120	peroxisomal biogenesis factor 19 [Rhodotorula toruloides NP11]	sp|Q3SZD1|PEX19_BOVIN	85.1	1.9e-15	Peroxisomal biogenesis factor 19 OS=Bos taurus OX=9913 GN=PEX19 PE=2 SV=1	At5g17550	78.2	3.5e-14	KOG3133	40 kDa farnesylated protein associated with peroxisomes	K13337//PEX19; peroxin-19	6.8e-28	127.9	tvs:TRAVEDRAFT_66237	ko04146//Peroxisome//Transport and catabolism//Cellular Processes	-	-	-
R_glutinis_G02639	cbp3	XP_016272041.1	483	1e-168	protein required for assembly of ubiquinol cytochrome-c reductase complex (cytochrome bc1 complex) [Rhodotorula toruloides NP11]	sp|Q9USK6|CBP3_SCHPO	105.5	1.4e-21	CBP3-like protein OS=Schizosaccharomyces pombe (strain 972 / ATCC 24843) OX=284812 GN=cbp3 PE=3 SV=1	SPCC4B3.17	105.5	2.1e-22	KOG2873	Ubiquinol cytochrome c reductase assembly protein CBP3	K17662//CBP3; cytochrome b pre-mRNA-processing protein 3	1.7e-26	123.2	mrr:Moror_3843	--	-	-	-
R_glutinis_G05079	--	XP_018269265.1	418	6e-139	hypothetical protein RHOBADRAFT_45784 [Rhodotorula graminis WP1]	--	--	--	--	--	--	--	--	--	--	--	--	--	--	-	-	-
R_glutinis_G03593	--	XP_016273615.1	219	5e-68	GNAT family acetyltransferase [Rhodotorula toruloides NP11]	--	--	--	--	--	--	--	--	--	--	--	--	--	--	-	-	-
R_glutinis_G04828	--	CDR49526.1	843	0	RHTO0S27e01530g1_1 [Rhodotorula toruloides]	--	--	--	--	--	--	--	--	--	--	--	--	--	--	-	-	-
R_glutinis_G01056	SKI2	CDR49110.1	2130	0	RHTO0S23e00826g1_1 [Rhodotorula toruloides]	sp|P35207|SKI2_YEAST	869.4	5e-251	Antiviral helicase SKI2 OS=Saccharomyces cerevisiae (strain ATCC 204508 / S288c) OX=559292 GN=SKI2 PE=1 SV=2	SPCC550.03c	971.1	1.9e-282	KOG0947	Cytoplasmic exosomal RNA helicase SKI2, DEAD-box superfamily	K12599//SKI2; antiviral helicase SKI2 [EC:3.6.4.-]	0	1304.3	psq:PUNSTDRAFT_140684	ko03018//RNA degradation//Folding, sorting and degradation//Genetic Information Processing	-	GO:0016787//hydrolase activity;GO:0016817//hydrolase activity, acting on acid anhydrides;GO:0003824//catalytic activity	-
R_glutinis_G01574	DLD	XP_016275378.1	791	0	D-lactate dehydrogenase [Rhodotorula toruloides NP11]	sp|Q94AX4|DLD_ARATH	273.1	6.5e-72	D-lactate dehydrogenase [cytochrome], mitochondrial OS=Arabidopsis thaliana OX=3702 GN=DLD PE=1 SV=1	At5g06580	269.6	1.1e-71	KOG1231	Proteins containing the FAD binding domain	K00102//LDHD; D-lactate dehydrogenase (cytochrome) [EC:1.1.2.4]	5e-95	351.3	mrr:Moror_6673	ko00620//Pyruvate metabolism//Carbohydrate metabolism//Metabolism	-	-	-
R_glutinis_G06564	tif51a	XP_016271573.1	256	9e-87	translation initiation factor 5A [Rhodotorula toruloides NP11]	sp|P56289|IF5A1_SCHPO	213	2.1e-54	Eukaryotic translation initiation factor 5A-1 OS=Schizosaccharomyces pombe (strain 972 / ATCC 24843) OX=284812 GN=tif51a PE=1 SV=1	SPAC26H5.10c	213	3.2e-55	KOG3271	Translation initiation factor 5A (eIF-5A)	K03263//EIF5A; translation initiation factor 5A	1.1e-57	225.3	cci:CC1G_09714	--	GO:0031326//regulation of cellular biosynthetic process;GO:0019222//regulation of metabolic process;GO:0006449//regulation of translational termination;GO:0010608//posttranscriptional regulation of gene expression;GO:0010556//regulation of macromolecule biosynthetic process;GO:0010468//regulation of gene expression;GO:0009889//regulation of biosynthetic process;GO:0051246//regulation of protein m…	GO:0097159//organic cyclic compound binding;GO:1901363//heterocyclic compound binding;GO:0043021//ribonucleoprotein complex binding;GO:0008135//translation factor activity, RNA binding;GO:0005488//binding;GO:0044877//macromolecular complex binding;GO:0003723//RNA binding;GO:0003676//nucleic acid binding	-
R_glutinis_G01647	plsB	CDR42043.1	1372	0	RHTO0S06e09098g1_1 [Rhodotorula toruloides]	sp|Q4KHJ1|PLSB_PSEF5	195.3	3.1e-48	Glycerol-3-phosphate acyltransferase OS=Pseudomonas fluorescens (strain ATCC BAA-477 / NRRL B-23932 / Pf-5) OX=220664 GN=plsB PE=3 SV=1	CE09258	159.8	2.2e-38	KOG3729	Mitochondrial glycerol-3-phosphate acyltransferase GPAT	--	--	--	--	--	-	-	-
R_glutinis_G04741	--	CDR48270.1	329	5e-105	RHTO0S16e04962g1_1 [Rhodotorula toruloides]	--	--	--	--	--	--	--	--	--	--	--	--	--	--	-	-	-
R_glutinis_G04617	gap1	XP_018270073.1	1551	0	ras GTPase-activating protein [Rhodotorula graminis WP1]	sp|P33277|GAP1_SCHPO	572.4	7.8e-162	GTPase-activating protein OS=Schizosaccharomyces pombe (strain 972 / ATCC 24843) OX=284812 GN=gap1 PE=4 SV=1	SPBC646.12c	572.4	1.2e-162	KOG2128	Ras GTPase-activating protein family - IQGAP	K05767//IQGAP2_3; Ras GTPase-activating-like protein IQGAP2/3	0	1129.8	adl:AURDEDRAFT_112544	--	GO:0007165//signal transduction;GO:0044700//single organism signaling;GO:0050789//regulation of biological process;GO:0044699//single-organism process;GO:0051716//cellular response to stimulus;GO:0035556//intracellular signal transduction;GO:0007154//cell communication;GO:0050896//response to stimulus;GO:0009987//cellular process;GO:0044763//single-organism cellular process;GO:0023052//signaling;…	-	-
R_glutinis_G03438	ATP2	KWU46352.1	1006	0	ATP synthase subunit beta [Rhodotorula sp. JG-1b]	sp|P49376|ATPB_KLULA	765	5.6e-220	ATP synthase subunit beta, mitochondrial OS=Kluyveromyces lactis (strain ATCC 8585 / CBS 2359 / DSM 70799 / NBRC 1267 / NRRL Y-1140 / WM37) OX=284590 GN=ATP2 PE=3 SV=2	SPAC222.12c	763.1	3.2e-220	KOG1350	F0F1-type ATP synthase, beta subunit	K02133//ATPeF1B; F-type H+-transporting ATPase subunit beta [EC:3.6.3.14]	1.1e-235	818.5	pgr:PGTG_04870	ko01100//Metabolic pathways//Global and overview maps//Metabolism;ko00190//Oxidative phosphorylation//Energy metabolism//Metabolism	GO:0015988//energy coupled proton transmembrane transport, against electrochemical gradient;GO:0006839//mitochondrial transport;GO:0009142//nucleoside triphosphate biosynthetic process;GO:0006163//purine nucleotide metabolic process;GO:0072522//purine-containing compound biosynthetic process;GO:0009058//biosynthetic process;GO:1901659//glycosyl compound biosynthetic process;GO:0071704//organic su…	GO:0032549//ribonucleoside binding;GO:0097367//carbohydrate derivative binding;GO:0016787//hydrolase activity;GO:0022857//transmembrane transporter activity;GO:0015077//monovalent inorganic cation transmembrane transporter activity;GO:0015405//P-P-bond-hydrolysis-driven transmembrane transporter activity;GO:0005215//transporter activity;GO:0042623//ATPase activity, coupled;GO:0043492//ATPase acti…	GO:0005739//mitochondrion;GO:0043234//protein complex;GO:0044464//cell part;GO:0005740//mitochondrial envelope;GO:0044444//cytoplasmic part;GO:0044429//mitochondrial part;GO:0043227//membrane-bounded organelle;GO:0044446//intracellular organelle part;GO:0043229//intracellular organelle;GO:0005737//cytoplasm;GO:0033178//proton-transporting two-sector ATPase complex, catalytic domain;GO:0005623//ce…
R_glutinis_G04676	--	CDR49737.1	73.9	4e-13	RHTO0S31e00474g1_1 [Rhodotorula toruloides]	--	--	--	--	--	--	--	--	--	--	--	--	--	--	-	-	-
R_glutinis_G00882	ILV5	EGU11261.1	721	0	Ketol-acid reductoisomerase [Rhodotorula toruloides ATCC 204091]	sp|P06168|ILV5_YEAST	536.2	3.1e-151	Ketol-acid reductoisomerase, mitochondrial OS=Saccharomyces cerevisiae (strain ATCC 204508 / S288c) OX=559292 GN=ILV5 PE=1 SV=1	--	--	--	--	--	K00053//ilvC; ketol-acid reductoisomerase [EC:1.1.1.86]	1.3e-175	618.6	shs:STEHIDRAFT_152709	ko01100//Metabolic pathways//Global and overview maps//Metabolism;ko01110//Biosynthesis of secondary metabolites//Global and overview maps//Metabolism;ko01130//Biosynthesis of antibiotics//Global and overview maps//Metabolism;ko01230//Biosynthesis of amino acids//Global and overview maps//Metabolism;ko01210//2-Oxocarboxylic acid metabolism//Global and overview maps//Metabolism;ko00770//Pantothena…	GO:0044763//single-organism cellular process;GO:0008152//metabolic process;GO:0044238//primary metabolic process;GO:1901566//organonitrogen compound biosynthetic process;GO:0044249//cellular biosynthetic process;GO:0009058//biosynthetic process;GO:0006807//nitrogen compound metabolic process;GO:0009987//cellular process;GO:0006082//organic acid metabolic process;GO:0044283//small molecule biosynt…	GO:0016616//oxidoreductase activity, acting on the CH-OH group of donors, NAD or NADP as acceptor;GO:1901363//heterocyclic compound binding;GO:0097159//organic cyclic compound binding;GO:0016491//oxidoreductase activity;GO:0005488//binding;GO:0003824//catalytic activity;GO:0016614//oxidoreductase activity, acting on CH-OH group of donors;GO:0003677//DNA binding;GO:0043566//structure-specific DNA …	GO:0044464//cell part;GO:0043231//intracellular membrane-bounded organelle;GO:0009295//nucleoid;GO:0005622//intracellular;GO:0043229//intracellular organelle;GO:0043227//membrane-bounded organelle;GO:0005623//cell;GO:0044424//intracellular part;GO:0043226//organelle
R_glutinis_G06610	psiM	CDR48290.1	477	2e-161	RHTO0S17e00496g1_1 [Rhodotorula toruloides]	sp|P0DPA9|PSIM_PSICU	208.4	2.1e-52	Psilocybin synthase OS=Psilocybe cubensis OX=181762 GN=psiM PE=1 SV=1	Hs21362066	170.6	7.3e-42	KOG2912	Predicted DNA methylase	K06970//rlmF; 23S rRNA (adenine1618-N6)-methyltransferase [EC:2.1.1.181]	3.6e-59	232.3	mbe:MBM_00697	--	-	-	-
R_glutinis_G01249	hhp1	CDR43493.1	698	0	RHTO0S08e02432g1_1 [Rhodotorula toruloides]	sp|P40235|HHP1_SCHPO	520.8	1.3e-146	Casein kinase I homolog hhp1 OS=Schizosaccharomyces pombe (strain 972 / ATCC 24843) OX=284812 GN=hhp1 PE=2 SV=1	SPBC3H7.15	520.8	2e-147	KOG1164	Casein kinase (serine/threonine/tyrosine protein kinase)	K14758//HRR25; casein kinase I homolog HRR25 [EC:2.7.11.1]	3e-166	587.4	cne:CND04310	ko03008//Ribosome biogenesis in eukaryotes//Translation//Genetic Information Processing	-	-	-
R_glutinis_G02124	AP2A2	XP_016273094.1	1657	0	AP-2 complex subunit alpha [Rhodotorula toruloides NP11]	sp|Q0VCK5|AP2A2_BOVIN	722.6	5.9e-207	AP-2 complex subunit alpha-2 OS=Bos taurus OX=9913 GN=AP2A2 PE=1 SV=1	Hs19913414	709.5	7.9e-204	KOG1077	Vesicle coat complex AP-2, alpha subunit	K11824//AP2A; AP-2 complex subunit alpha	0	1121.7	gtr:GLOTRDRAFT_68456	ko04144//Endocytosis//Transport and catabolism//Cellular Processes	GO:0051234//establishment of localization;GO:0006810//transport;GO:0033036//macromolecule localization;GO:0015031//protein transport;GO:0051179//localization;GO:0008104//protein localization;GO:0045184//establishment of protein localization;GO:0071702//organic substance transport	-	GO:0044444//cytoplasmic part;GO:0005623//cell;GO:0044425//membrane part;GO:0016020//membrane;GO:0005737//cytoplasm;GO:0048475//coated membrane;GO:0043234//protein complex;GO:0005622//intracellular;GO:0044424//intracellular part;GO:0032991//macromolecular complex;GO:0030117//membrane coat;GO:0044464//cell part;GO:0098796//membrane protein complex
R_glutinis_G02396	MDM1	EGU13538.1	1400	0	PhoX domain-containing protein [Rhodotorula toruloides ATCC 204091]	sp|Q01846|MDM1_YEAST	114.8	7.9e-24	Structural protein MDM1 OS=Saccharomyces cerevisiae (strain ATCC 204508 / S288c) OX=559292 GN=MDM1 PE=1 SV=3	YML104c	114.8	1.2e-24	KOG2101	Intermediate filament-like protein, sorting nexins, and related proteins containing PX (PhoX) domain(s)	K17887//SNX25; sorting nexin-25	1.5e-186	656.8	dsq:DICSQDRAFT_96507	--	-	-	-
R_glutinis_G06335	--	XP_016273339.1	159	5e-50	antibiotic biosynthesis monooxygenase [Rhodotorula toruloides NP11]	--	--	--	--	--	--	--	--	--	--	--	--	--	--	-	-	-
R_glutinis_G04740	--	CEQ39671.1	283	1e-86	SPOSA6832_01223 [Sporidiobolus salmonicolor]	--	--	--	--	--	--	--	--	--	--	--	--	--	--	-	-	-
R_glutinis_G06481	TRM8	EGU11481.1	572	0	tRNA guanine-N7-methyltransferase [Rhodotorula toruloides ATCC 204091]	sp|P0CS81|TRMB_CRYNB	272.3	7.6e-72	tRNA (guanine-N(7)-)-methyltransferase OS=Cryptococcus neoformans var. neoformans serotype D (strain B-3501A) OX=283643 GN=TRM8 PE=3 SV=1	YDL201w	255	1.9e-67	KOG3115	Methyltransferase-like protein	K03439//trmB; tRNA (guanine-N7-)-methyltransferase [EC:2.1.1.33]	6.7e-75	283.9	fme:FOMMEDRAFT_102478	--	-	-	-
R_glutinis_G05643	mrpl38	CEQ40828.1	239	8e-81	SPOSA6832_02472, partial [Sporidiobolus salmonicolor]	sp|O94292|RM38_SCHPO	134	1.2e-30	54S ribosomal protein L38, mitochondrial OS=Schizosaccharomyces pombe (strain 972 / ATCC 24843) OX=284812 GN=mrpl38 PE=3 SV=2	SPBC887.07	134	1.9e-31	KOG0901	60S ribosomal protein L14/L17/L23	--	--	--	--	--	GO:0071704//organic substance metabolic process;GO:0010467//gene expression;GO:0008152//metabolic process;GO:0043170//macromolecule metabolic process	-	GO:0044391//ribosomal subunit;GO:0043229//intracellular organelle;GO:0044464//cell part;GO:0005622//intracellular;GO:0044446//intracellular organelle part;GO:0043228//non-membrane-bounded organelle;GO:1990904//ribonucleoprotein complex;GO:0044422//organelle part;GO:0030529//intracellular ribonucleoprotein complex;GO:0043232//intracellular non-membrane-bounded organelle;GO:0044424//intracellular p…
R_glutinis_G03382	--	XP_018272068.1	1141	0	glycosyltransferase family 31 protein [Rhodotorula graminis WP1]	--	--	--	--	--	--	--	--	--	--	--	--	--	--	-	-	-
R_glutinis_G00312	mug190	XP_016275699.1	1704	0	C2 domain protein [Rhodotorula toruloides NP11]	sp|Q9USG8|MU190_SCHPO	474.9	2.5e-132	Meiotically up-regulated gene 190 protein OS=Schizosaccharomyces pombe (strain 972 / ATCC 24843) OX=284812 GN=mug190 PE=1 SV=1	SPCP31B10.06	474.9	3.7e-133	KOG1012	Ca2+-dependent lipid-binding protein CLB1/vesicle protein vp115/Granuphilin A, contains C2 domain	--	--	--	--	--	-	-	-
R_glutinis_G02738	atzF	KFX53387.1	508	2e-176	Allophanate hydrolase [Talaromyces marneffei PM1]	sp|Q936X2|ATZF_PSESD	306.6	4.7e-82	Allophanate hydrolase OS=Pseudomonas sp. (strain ADP) OX=47660 GN=atzF PE=1 SV=1	YBR208c_1	258.8	1.7e-68	KOG1211	Amidases	--	--	--	--	--	-	GO:0003824//catalytic activity	-
R_glutinis_G01765	SPAC105.03c	XP_016273493.1	714	0	transcriptional activator protein DAL81 [Rhodotorula toruloides NP11]	sp|Q9P7H9|YIT3_SCHPO	68.6	3.7e-10	Uncharacterized transcriptional regulatory protein C105.03c OS=Schizosaccharomyces pombe (strain 972 / ATCC 24843) OX=284812 GN=SPAC105.03c PE=3 SV=1	--	--	--	--	--	--	--	--	--	--	-	-	-
R_glutinis_G03606	--	XP_016273684.1	93.6	9e-19	transcription factor [Rhodotorula toruloides NP11]	--	--	--	--	--	--	--	--	--	--	--	--	--	--	-	-	-
R_glutinis_G06728	--	XP_016274128.1	132	3e-39	CsbD-like family protein [Rhodotorula toruloides NP11]	--	--	--	--	--	--	--	--	--	--	--	--	--	--	-	-	-
R_glutinis_G06172	fzo1	XP_016274007.1	1280	0	transmembrane GTPase fzo1 [Rhodotorula toruloides NP11]	sp|Q9USY7|FZO1_SCHPO	265.8	2e-69	Transmembrane GTPase fzo1 OS=Schizosaccharomyces pombe (strain 972 / ATCC 24843) OX=284812 GN=fzo1 PE=3 SV=1	SPBC1706.03	265.8	3e-70	KOG0448	Mitofusin 1 GTPase, involved in mitochondrila biogenesis	K06030//MFN2; mitofusin 2 [EC:3.6.5.-]	7.8e-137	491.1	cci:CC1G_03355	--	-	-	-
R_glutinis_G05053	--	XP_016273911.1	150	6e-44	Like-Sm ribonucleoprotein (LSM)-related domain protein [Rhodotorula toruloides NP11]	--	--	--	--	--	--	--	--	--	--	--	--	--	--	-	-	-
R_glutinis_G01767	--	CDR37460.1	613	0	RHTO0S02e15148g1_1 [Rhodotorula toruloides]	--	--	--	--	--	--	--	--	--	--	--	--	--	--	-	-	-
R_glutinis_G03111	KIF21B	XP_016276237.1	1733	0	kinesin family member 4/7/21/27 [Rhodotorula toruloides NP11]	sp|O75037|KI21B_HUMAN	278.1	8.5e-73	Kinesin-like protein KIF21B OS=Homo sapiens OX=9606 GN=KIF21B PE=1 SV=2	CE12968_2	265	1.1e-69	KOG0244	Kinesin-like protein	K10395//KIF4_21_27; kinesin family member 4/21/27	4.3e-132	476.5	adl:AURDEDRAFT_180718	--	-	-	-
R_glutinis_G05818	EFM5	XP_016270949.1	353	2e-121	N(6)-adenine-specific DNA methyltransferase [Rhodotorula toruloides NP11]	sp|P53200|EFM5_YEAST	107.8	1.9e-22	Protein-lysine N-methyltransferase EFM5 OS=Saccharomyces cerevisiae (strain ATCC 204508 / S288c) OX=559292 GN=EFM5 PE=1 SV=2	YGR001c	107.8	2.8e-23	KOG3350	Uncharacterized conserved protein	K22855//EEF1AKMT1; EEF1A lysine methyltransferase 1 [EC:2.1.1.-]	1.6e-41	172.6	mrr:Moror_15478	--	-	-	-
R_glutinis_G06279	--	CDR43785.1	307	1e-95	RHTO0S08e05600g1_1 [Rhodotorula toruloides]	--	--	--	--	--	--	--	--	--	--	--	--	--	--	-	-	-
R_glutinis_G00774	--	CDR39867.1	209	5e-67	RHTO0S04e11166g1_1 [Rhodotorula toruloides]	--	--	--	--	--	--	--	--	--	--	--	--	--	--	-	-	-
R_glutinis_G04898	ACS-1	XP_016273793.1	1264	0	acetyl-CoA synthetase [Rhodotorula toruloides NP11]	sp|A8PDE3|ACSA_COPC7	990.3	2.1e-287	Acetyl-coenzyme A synthetase OS=Coprinopsis cinerea (strain Okayama-7 / 130 / ATCC MYA-4618 / FGSC 9003) OX=240176 GN=ACS-1 PE=3 SV=1	YLR153c	816.6	6.3e-236	KOG1175	Acyl-CoA synthetase	K01895//ACSS; acetyl-CoA synthetase [EC:6.2.1.1]	8e-294	1013.1	shs:STEHIDRAFT_78016	ko01100//Metabolic pathways//Global and overview maps//Metabolism;ko01110//Biosynthesis of secondary metabolites//Global and overview maps//Metabolism;ko01130//Biosynthesis of antibiotics//Global and overview maps//Metabolism;ko01200//Carbon metabolism//Global and overview maps//Metabolism;ko00010//Glycolysis / Gluconeogenesis//Carbohydrate metabolism//Metabolism;ko00620//Pyruvate metabolism//Car…	-	-	-
R_glutinis_G02688	--	XP_016272129.1	2120	0	Lipid-binding START domain protein [Rhodotorula toruloides NP11]	--	--	--	--	--	--	--	--	--	--	--	--	--	--	-	-	-
R_glutinis_G06592	--	XP_016271568.1	641	0	zinc finger, Mcm10/DnaG-type domain containing protein [Rhodotorula toruloides NP11]	--	--	--	--	--	--	--	--	--	K10736//MCM10; minichromosome maintenance protein 10	9.7e-19	98.6	dsq:DICSQDRAFT_74960	--	-	-	-
R_glutinis_G03692	sdh4	XP_016273563.1	278	1e-94	succinate dehydrogenase (ubiquinone) membrane anchor subunit [Rhodotorula toruloides NP11]	sp|Q9P7X0|DHSD_SCHPO	120.6	2.2e-26	Succinate dehydrogenase [ubiquinone] cytochrome b small subunit, mitochondrial OS=Schizosaccharomyces pombe (strain 972 / ATCC 24843) OX=284812 GN=sdh4 PE=2 SV=2	SPBP23A10.16	121.3	1.9e-27	KOG4097	Succinate dehydrogenase membrane anchor subunit and related proteins	K00237//SDHD; succinate dehydrogenase (ubiquinone) membrane anchor subunit	5.5e-45	183.7	pgr:PGTG_10911	ko01100//Metabolic pathways//Global and overview maps//Metabolism;ko01110//Biosynthesis of secondary metabolites//Global and overview maps//Metabolism;ko01130//Biosynthesis of antibiotics//Global and overview maps//Metabolism;ko01200//Carbon metabolism//Global and overview maps//Metabolism;ko00190//Oxidative phosphorylation//Energy metabolism//Metabolism;ko00020//Citrate cycle (TCA cycle)//Carboh…	-	-	GO:0005623//cell;GO:0044422//organelle part;GO:0031224//intrinsic component of membrane;GO:0016020//membrane;GO:0044424//intracellular part;GO:0031967//organelle envelope;GO:0044446//intracellular organelle part;GO:0044425//membrane part;GO:0043226//organelle;GO:0043229//intracellular organelle;GO:0031975//envelope;GO:0044464//cell part;GO:0005622//intracellular;GO:0043227//membrane-bounded organ…
R_glutinis_G05623	--	CDR48551.1	80.9	2e-17	RHTO0S18e02586g1_1 [Rhodotorula toruloides]	--	--	--	--	--	--	--	--	--	--	--	--	--	--	-	-	-
R_glutinis_G00284	--	XP_018274249.1	119	8e-34	hypothetical protein RHOBADRAFT_40743 [Rhodotorula graminis WP1]	--	--	--	--	--	--	--	--	--	--	--	--	--	--	-	-	-
R_glutinis_G05423	ulp2	XP_016270706.1	453	1e-127	SUMO deconjugating cysteine peptidase Ulp2 [Rhodotorula toruloides NP11]	sp|O13769|ULP2_SCHPO	100.5	2.2e-19	Ubiquitin-like-specific protease 2 OS=Schizosaccharomyces pombe (strain 972 / ATCC 24843) OX=284812 GN=ulp2 PE=1 SV=2	SPAC17A5.07c	100.5	3.3e-20	KOG0779	Protease, Ulp1 family	--	--	--	--	--	-	-	-
R_glutinis_G06618	--	CDR45641.1	117	7e-26	RHTO0S11e02894g1_1 [Rhodotorula toruloides]	--	--	--	--	--	--	--	--	--	--	--	--	--	--	-	-	-
R_glutinis_G06391	rpb2	XP_016273243.1	2248	0	DNA-directed RNA polymerase II subunit RPB2 [Rhodotorula toruloides NP11]	sp|Q02061|RPB2_SCHPO	1687.9	0	DNA-directed RNA polymerase II subunit RPB2 OS=Schizosaccharomyces pombe (strain 972 / ATCC 24843) OX=284812 GN=rpb2 PE=1 SV=2	YOR151c	1547.3	0	KOG0214	RNA polymerase II, second largest subunit	K03010//RPB2; DNA-directed RNA polymerase II subunit RPB2 [EC:2.7.7.6]	0	1793.9	sla:SERLADRAFT_491686	ko01100//Metabolic pathways//Global and overview maps//Metabolism;ko00230//Purine metabolism//Nucleotide metabolism//Metabolism;ko00240//Pyrimidine metabolism//Nucleotide metabolism//Metabolism;ko03020//RNA polymerase//Transcription//Genetic Information Processing	GO:0051171//regulation of nitrogen compound metabolic process;GO:0006996//organelle organization;GO:1903507//negative regulation of nucleic acid-templated transcription;GO:0006325//chromatin organization;GO:0045934//negative regulation of nucleobase-containing compound metabolic process;GO:0051253//negative regulation of RNA metabolic process;GO:0051276//chromosome organization;GO:0080090//regula…	GO:0001882//nucleoside binding;GO:0034062//RNA polymerase activity;GO:0003676//nucleic acid binding;GO:0036094//small molecule binding;GO:0003824//catalytic activity;GO:0097159//organic cyclic compound binding;GO:1901363//heterocyclic compound binding;GO:0016740//transferase activity;GO:0016772//transferase activity, transferring phosphorus-containing groups;GO:0016779//nucleotidyltransferase act…	GO:0005737//cytoplasm;GO:0044451//nucleoplasm part;GO:0043228//non-membrane-bounded organelle;GO:0031981//nuclear lumen;GO:0044444//cytoplasmic part;GO:0000792//heterochromatin;GO:0043227//membrane-bounded organelle;GO:0044454//nuclear chromosome part;GO:0043233//organelle lumen;GO:0005694//chromosome;GO:0044427//chromosomal part;GO:0044464//cell part;GO:0044424//intracellular part;GO:0000228//nu…
R_glutinis_G00506	GRX1	XP_016271722.1	185	1e-59	glutaredoxin 3 [Rhodotorula toruloides NP11]	sp|B7ZFT1|GLRX1_RHIID	91.3	8.6e-18	Glutaredoxin-1 OS=Rhizophagus irregularis (strain DAOM 181602 / DAOM 197198 / MUCL 43194) OX=747089 GN=GRX1 PE=2 SV=3	At5g63030	82.4	6.1e-16	KOG1752	Glutaredoxin and related proteins	K03676//grxC; glutaredoxin 3	8.7e-17	89.4	cmt:CCM_09072	--	-	-	-
R_glutinis_G04357	POLK	XP_016270399.1	745	0	DNA polymerase kappa subunit [Rhodotorula toruloides NP11]	sp|Q6JDV7|POLK_ARATH	235.3	2.1e-60	DNA polymerase kappa OS=Arabidopsis thaliana OX=3702 GN=POLK PE=1 SV=1	SPCC553.07c	211.8	3.8e-54	KOG2094	Predicted DNA damage inducible protein	K03511//POLK; DNA polymerase kappa [EC:2.7.7.7]	3.6e-83	312.4	adl:AURDEDRAFT_142560	--	-	-	-
R_glutinis_G01062	luxQ	EGU12537.1	1274	0	Two-component-like hybrid sensor histidine kinase 2 [Rhodotorula toruloides ATCC 204091]	sp|Q9KLK7|LUXQ_VIBCH	126.7	2.6e-27	Autoinducer 2 sensor kinase/phosphatase LuxQ OS=Vibrio cholerae serotype O1 (strain ATCC 39315 / El Tor Inaba N16961) OX=243277 GN=luxQ PE=1 SV=1	SPAC1834.08	61.2	2e-08	KOG0519	Sensory transduction histidine kinase	--	--	--	--	--	-	-	-
R_glutinis_G04139	CYB2	XP_016271928.1	575	0	cytochrome b2 [Rhodotorula toruloides NP11]	sp|P32953|CYBL_RHOGR	256.1	6.2e-67	(S)-mandelate dehydrogenase, mitochondrial OS=Rhodotorula graminis OX=29898 PE=1 SV=2	YML054c_2	222.2	1.5e-57	KOG0538	Glycolate oxidase	K00101//lldD; L-lactate dehydrogenase (cytochrome) [EC:1.1.2.3]	1.7e-79	299.3	afv:AFLA_015300	ko01100//Metabolic pathways//Global and overview maps//Metabolism;ko00620//Pyruvate metabolism//Carbohydrate metabolism//Metabolism	-	-	-
R_glutinis_G06024	Golt1b	XP_016272808.1	573	0	Metallo-dependent phosphatase [Rhodotorula toruloides NP11]	sp|Q9CR60|GOT1B_MOUSE	121.7	3.7e-26	Vesicle transport protein GOT1B OS=Mus musculus OX=10090 GN=Golt1b PE=1 SV=1	Hs7705636	120.9	9.5e-27	KOG1743	Ferric reductase-like proteins	--	--	--	--	--	-	-	-
R_glutinis_G06640	--	KWU43870.1	180	3e-51	tetrapyrrole biosynthesis, uroporphyrinogen III synthase [Rhodotorula sp. JG-1b]	--	--	--	--	--	--	--	--	--	K01719//hemD; uroporphyrinogen-III synthase [EC:4.2.1.75]	6.5e-22	107.8	gtr:GLOTRDRAFT_75831	ko01100//Metabolic pathways//Global and overview maps//Metabolism;ko01110//Biosynthesis of secondary metabolites//Global and overview maps//Metabolism;ko00860//Porphyrin and chlorophyll metabolism//Metabolism of cofactors and vitamins//Metabolism	-	-	-
R_glutinis_G06229	OVA7	KWU47348.1	676	0	seryl-tRNA synthetase [Rhodotorula sp. JG-1b]	sp|Q8RWT8|SYSM_ARATH	270.4	4.4e-71	Serine--tRNA ligase, chloroplastic/mitochondrial OS=Arabidopsis thaliana OX=3702 GN=OVA7 PE=2 SV=1	At1g11870	270.4	6.6e-72	KOG2509	Seryl-tRNA synthetase	K01875//SARS; seryl-tRNA synthetase [EC:6.1.1.11]	3.7e-101	371.7	cgi:CGB_B9350W	ko00970//Aminoacyl-tRNA biosynthesis//Translation//Genetic Information Processing	-	-	-
R_glutinis_G02160	--	CDR36589.1	117	1e-28	RHTO0S02e04170g1_1 [Rhodotorula toruloides]	--	--	--	--	--	--	--	--	--	--	--	--	--	--	-	-	-
R_glutinis_G05765	--	CDR35584.1	100	5e-21	RHTO0S01e02608g1_1 [Rhodotorula toruloides]	--	--	--	--	--	--	--	--	--	--	--	--	--	--	-	-	-
R_glutinis_G05308	--	CDR48743.1	1421	0	RHTO0S20e00408g1_1 [Rhodotorula toruloides]	--	--	--	--	--	--	--	--	--	K11806//WDSOF1; WD repeat and SOF domain-containing protein 1	6e-179	630.9	lbc:LACBIDRAFT_301693	--	-	-	-
R_glutinis_G04669	--	XP_018270114.1	91.3	5e-18	hypothetical protein RHOBADRAFT_54626 [Rhodotorula graminis WP1]	--	--	--	--	--	--	--	--	--	--	--	--	--	--	-	-	-
R_glutinis_G04397	--	EGU11372.1	1001	0	Proteophosphoglycan ppg4 [Rhodotorula toruloides ATCC 204091]	--	--	--	--	--	--	--	--	--	--	--	--	--	--	-	-	-
R_glutinis_G02427	cch1	XP_016276854.1	2313	0	calcium channel subunit Cch1 [Rhodotorula toruloides NP11]	sp|O14234|CCH1_SCHPO	741.1	3.6e-212	Calcium-channel protein cch1 OS=Schizosaccharomyces pombe (strain 972 / ATCC 24843) OX=284812 GN=cch1 PE=3 SV=1	SPAC6F6.01	741.1	5.5e-213	KOG2301	Voltage-gated Ca2+ channels, alpha1 subunits	K21864//CCH1; voltage-dependent calcium channel	0	1137.5	mrr:Moror_10559	--	-	-	-
R_glutinis_G01407	tyrS	KWU44484.1	753	0	tyrosine-tRNA ligase [Rhodotorula sp. JG-1b]	sp|B1ZUZ4|SYY_OPITP	314.7	1.9e-84	Tyrosine--tRNA ligase OS=Opitutus terrae (strain DSM 11246 / JCM 15787 / PB90-1) OX=452637 GN=tyrS PE=3 SV=1	At3g02660	301.6	2.5e-81	KOG2623	Tyrosyl-tRNA synthetase	K01866//YARS; tyrosyl-tRNA synthetase [EC:6.1.1.1]	2.9e-111	405.2	cgi:CGB_J0240W	ko00970//Aminoacyl-tRNA biosynthesis//Translation//Genetic Information Processing	GO:0044281//small molecule metabolic process;GO:0044710//single-organism metabolic process;GO:0044260//cellular macromolecule metabolic process;GO:1901566//organonitrogen compound biosynthetic process;GO:0006518//peptide metabolic process;GO:0006725//cellular aromatic compound metabolic process;GO:0044238//primary metabolic process;GO:0006399//tRNA metabolic process;GO:0043038//amino acid activat…	GO:0003824//catalytic activity;GO:0016874//ligase activity	-
R_glutinis_G06723	--	CDR42265.1	64.7	5e-09	RHTO0S06e11936g1_1 [Rhodotorula toruloides]	--	--	--	--	--	--	--	--	--	--	--	--	--	--	-	-	-
R_glutinis_G04191	--	EGU11716.1	531	0	Serum paraoxonase/arylesterase [Rhodotorula toruloides ATCC 204091]	--	--	--	--	--	--	--	--	--	--	--	--	--	--	-	-	-
R_glutinis_G04041	--	XP_016275050.1	402	5e-138	dihydroorotate dehydrogenase [Rhodotorula toruloides NP11]	--	--	--	--	--	--	--	--	--	K00226//pyrD; dihydroorotate dehydrogenase (fumarate) [EC:1.3.98.1]	2e-55	219.2	fme:FOMMEDRAFT_83881	ko01100//Metabolic pathways//Global and overview maps//Metabolism;ko00240//Pyrimidine metabolism//Nucleotide metabolism//Metabolism	-	-	-
R_glutinis_G05351	--	CDR48782.1	825	0	RHTO0S20e01266g2_1 [Rhodotorula toruloides]	--	--	--	--	--	--	--	--	--	--	--	--	--	--	-	-	-
R_glutinis_G06678	ARB_01345	XP_016274115.1	695	0	extracelular serine carboxypeptidase [Rhodotorula toruloides NP11]	sp|D4AYS6|A1345_ARTBC	366.7	8.3e-100	Probable extracellular serine carboxypeptidase OS=Arthroderma benhamiae (strain ATCC MYA-4681 / CBS 112371) OX=663331 GN=ARB_01345 PE=1 SV=1	CE09592	89.4	3.9e-17	KOG2182	Hydrolytic enzymes of the alpha/beta hydrolase fold	--	--	--	--	--	-	-	-
R_glutinis_G01406	SPAC31A2.12	XP_016275284.1	992	0	arrestin/PY protein 1 [Rhodotorula toruloides NP11]	sp|Q09729|YA4C_SCHPO	115.9	2.3e-24	Arrestin domain-containing protein C31A2.12 OS=Schizosaccharomyces pombe (strain 972 / ATCC 24843) OX=284812 GN=SPAC31A2.12 PE=1 SV=1	SPAC31A2.12	115.9	3.5e-25	KOG3780	Thioredoxin binding protein TBP-2/VDUP1	K20062//ART4_5_7; arrestin-related trafficking adapter 4/5/7	1.4e-89	334	cgi:CGB_C7050C	--	-	-	-
R_glutinis_G00551	PBY1	CDR39064.1	476	2e-167	RHTO0S04e00474g1_1 [Rhodotorula toruloides]	sp|P38254|TTL_YEAST	154.1	2.9e-36	Probable tubulin--tyrosine ligase PBY1 OS=Saccharomyces cerevisiae (strain ATCC 204508 / S288c) OX=559292 GN=PBY1 PE=1 SV=2	YBR094w	154.1	4.5e-37	KOG2157	Predicted tubulin-tyrosine ligase	--	--	--	--	--	-	-	-
R_glutinis_G04899	SPBP4H10.15	XP_016273796.1	1422	0	aconitate hydratase [Rhodotorula toruloides NP11]	sp|Q9P7D4|ACON2_SCHPO	894.4	1.5e-258	Homocitrate dehydratase, mitochondrial OS=Schizosaccharomyces pombe (strain 972 / ATCC 24843) OX=284812 GN=SPBP4H10.15 PE=3 SV=3	SPBP4H10.15	894.4	2.2e-259	KOG0453	Aconitase/homoaconitase (aconitase superfamily)	K17450//ACO2; homoaconitase [EC:4.2.1.-]	3.5e-283	977.6	pgr:PGTG_03886	ko01100//Metabolic pathways//Global and overview maps//Metabolism;ko01130//Biosynthesis of antibiotics//Global and overview maps//Metabolism;ko01230//Biosynthesis of amino acids//Global and overview maps//Metabolism;ko01210//2-Oxocarboxylic acid metabolism//Global and overview maps//Metabolism;ko00300//Lysine biosynthesis//Amino acid metabolism//Metabolism	GO:0044281//small molecule metabolic process;GO:0009987//cellular process;GO:0008152//metabolic process;GO:0044237//cellular metabolic process;GO:0071704//organic substance metabolic process;GO:0044710//single-organism metabolic process;GO:0072350//tricarboxylic acid metabolic process;GO:0006101//citrate metabolic process;GO:0044763//single-organism cellular process;GO:0044699//single-organism pr…	GO:0051536//iron-sulfur cluster binding;GO:0005488//binding;GO:0051540//metal cluster binding	GO:0005622//intracellular;GO:0043226//organelle;GO:0043231//intracellular membrane-bounded organelle;GO:0043227//membrane-bounded organelle;GO:0043229//intracellular organelle;GO:0005623//cell;GO:0044424//intracellular part;GO:0044464//cell part
R_glutinis_G03267	--	CEQ39953.1	238	1e-79	SPOSA6832_01507 [Sporidiobolus salmonicolor]	--	--	--	--	--	--	--	--	--	K03574//mutT; 8-oxo-dGTP diphosphatase [EC:3.6.1.55]	9.1e-37	156	afm:AFUA_5G13840	--	GO:0008152//metabolic process	-	-
R_glutinis_G05854	RRI1	KWU44609.1	610	0	COP9 signalosome complex subunit 5 [Rhodotorula sp. JG-1b]	sp|Q4P804|CSN5_USTMA	391.3	1.3e-107	COP9 signalosome complex subunit 5 OS=Ustilago maydis (strain 521 / FGSC 9021) OX=237631 GN=RRI1 PE=3 SV=1	At1g22920	369	1.1e-101	KOG1554	COP9 signalosome, subunit CSN5	K09613//COPS5; COP9 signalosome complex subunit 5 [EC:3.4.-.-]	1.6e-107	392.5	psq:PUNSTDRAFT_67589	--	-	-	-
R_glutinis_G00950	Ptpa	EGU11238.1	372	2e-124	Serine/threonine-protein phosphatase 2A activator [Rhodotorula toruloides ATCC 204091]	sp|P58389|PTPA_MOUSE	163.3	5.9e-39	Serine/threonine-protein phosphatase 2A activator OS=Mus musculus OX=10090 GN=Ptpa PE=1 SV=1	Hs10880987	158.3	2.9e-38	KOG2867	Phosphotyrosyl phosphatase activator	K17605//PPP2R4; serine/threonine-protein phosphatase 2A activator	9.5e-36	154.1	wic:J056_000656	--	-	-	-
R_glutinis_G02476	--	CDR38104.1	207	1e-63	RHTO0S03e03620g1_1 [Rhodotorula toruloides]	--	--	--	--	--	--	--	--	--	--	--	--	--	--	-	-	-
R_glutinis_G06526	sut1	CEQ42778.1	393	5e-126	SPOSA6832_04637, partial [Sporidiobolus salmonicolor]	sp|O14091|SUT1_SCHPO	203.4	7e-51	General alpha-glucoside permease OS=Schizosaccharomyces pombe (strain 972 / ATCC 24843) OX=284812 GN=sut1 PE=3 SV=1	SPAC2F3.08	203.4	1.1e-51	KOG0637	Sucrose transporter and related proteins	K15378//SLC45A1_2_4; solute carrier family 45, member 1/2/4	1.8e-82	309.7	dsq:DICSQDRAFT_86577	--	-	-	-
R_glutinis_G05948	--	XP_007348425.1	415	4e-130	voltage-gated potassium channel [Auricularia subglabra TFB-10046 SS5]	--	--	--	--	--	--	--	--	--	K05389//KCNKF; potassium channel subfamily K, other eukaryote	3.3e-105	386	adl:AURDEDRAFT_185554	--	-	-	-
R_glutinis_G06043	CBK1	XP_016270968.1	892	0	AGC/NDR protein kinase [Rhodotorula toruloides NP11]	sp|Q6TGC6|CBK1_PNECA	632.1	6.9e-180	Serine/threonine-protein kinase CBK1 OS=Pneumocystis carinii OX=4754 GN=CBK1 PE=2 SV=1	YNL161w	612.8	6.5e-175	KOG0605	NDR and related serine/threonine kinases	K08286//E2.7.11.-; protein-serine/threonine kinase [EC:2.7.11.-]	1.3e-201	705.7	uma:UMAG_04956	--	GO:0022603//regulation of anatomical structure morphogenesis;GO:0061245//establishment or maintenance of bipolar cell polarity;GO:0031505//fungal-type cell wall organization;GO:0006950//response to stress;GO:1901990//regulation of mitotic cell cycle phase transition;GO:0009628//response to abiotic stimulus;GO:0071963//establishment or maintenance of cell polarity regulating cell shape;GO:0032505/…	GO:0032549//ribonucleoside binding;GO:0004672//protein kinase activity;GO:0036094//small molecule binding;GO:0001882//nucleoside binding;GO:0016772//transferase activity, transferring phosphorus-containing groups;GO:0097159//organic cyclic compound binding;GO:0032550//purine ribonucleoside binding;GO:0005488//binding;GO:0005515//protein binding;GO:0001883//purine nucleoside binding;GO:0097367//ca…	GO:0044444//cytoplasmic part;GO:0005623//cell;GO:0005938//cell cortex;GO:0030427//site of polarized growth;GO:0043229//intracellular organelle;GO:0043226//organelle;GO:0099568//cytoplasmic region;GO:0044448//cell cortex part;GO:0044424//intracellular part;GO:0005622//intracellular;GO:0044464//cell part;GO:0043227//membrane-bounded organelle;GO:0005933//cellular bud;GO:0005737//cytoplasm;GO:007194…
R_glutinis_G05871	--	CDR35711.1	250	9e-78	RHTO0S01e05424g1_1 [Rhodotorula toruloides]	--	--	--	--	--	--	--	--	--	--	--	--	--	--	-	-	-
R_glutinis_G04203	eso1	XP_016271889.1	966	0	DNA polymerase eta subunit [Rhodotorula toruloides NP11]	sp|O42917|ESO1_SCHPO	290	8.1e-77	N-acetyltransferase eso1 OS=Schizosaccharomyces pombe (strain 972 / ATCC 24843) OX=284812 GN=eso1 PE=1 SV=1	SPBC16A3.11_1	290	1.2e-77	KOG2095	DNA polymerase iota/DNA damage inducible protein	K03509//POLH; DNA polymerase eta [EC:2.7.7.7]	1.1e-115	420.6	tvs:TRAVEDRAFT_59319	--	-	-	-
R_glutinis_G00856	--	--	--	--	--	--	--	--	--	--	--	--	--	--	--	--	--	--	--	-	-	-
R_glutinis_G04660	sua7	XP_016272637.1	585	0	transcription initiation factor TFIIB [Rhodotorula toruloides NP11]	sp|O13749|TF2B_SCHPO	271.9	9.9e-72	Transcription initiation factor IIB OS=Schizosaccharomyces pombe (strain 972 / ATCC 24843) OX=284812 GN=sua7 PE=3 SV=1	SPAC16E8.16	271.9	1.5e-72	KOG1597	Transcription initiation factor TFIIB	K03124//TFIIB; transcription initiation factor TFIIB	5.1e-83	310.8	mrr:Moror_13865	ko03022//Basal transcription factors//Transcription//Genetic Information Processing	GO:0090304//nucleic acid metabolic process;GO:0044260//cellular macromolecule metabolic process;GO:0019438//aromatic compound biosynthetic process;GO:0044238//primary metabolic process;GO:1901362//organic cyclic compound biosynthetic process;GO:0044271//cellular nitrogen compound biosynthetic process;GO:0006139//nucleobase-containing compound metabolic process;GO:0034645//cellular macromolecule b…	GO:0000988//transcription factor activity, protein binding	-
R_glutinis_G03941	--	CDR40846.1	169	1e-44	RHTO0S05e07888g1_1 [Rhodotorula toruloides]	--	--	--	--	--	--	--	--	--	--	--	--	--	--	-	-	-
R_glutinis_G00845	JLP1	XP_016272234.1	615	0	alpha-ketoglutarate dependent taurine dioxygenase [Rhodotorula toruloides NP11]	sp|Q12358|JLP1_YEAST	246.5	4.7e-64	Alpha-ketoglutarate-dependent sulfonate dioxygenase OS=Saccharomyces cerevisiae (strain ATCC 204508 / S288c) OX=559292 GN=JLP1 PE=1 SV=1	--	--	--	--	--	K19245//JLP1; sulfonate dioxygenase [EC:1.14.11.-]	1.8e-115	418.7	tvs:TRAVEDRAFT_159706	--	-	-	-
R_glutinis_G06181	SUGCT	XP_016274037.1	700	0	protein of CoA-transferase family III [Rhodotorula toruloides NP11]	sp|Q9HAC7|SUCHY_HUMAN	396.4	4.1e-109	Succinate--hydroxymethylglutarate CoA-transferase OS=Homo sapiens OX=9606 GN=SUGCT PE=1 SV=2	7300628	369.8	6.3e-102	KOG3957	Predicted L-carnitine dehydratase/alpha-methylacyl-CoA racemase	K18703//SUGCT; succinate---hydroxymethylglutarate CoA-transferase [EC:2.8.3.13]	1.2e-152	542.3	tvs:TRAVEDRAFT_166347	--	-	-	-
R_glutinis_G04487	--	--	--	--	--	--	--	--	--	--	--	--	--	--	--	--	--	--	--	-	-	-
R_glutinis_G02813	At2g35920	XP_016277164.1	2060	0	ATP-dependent RNA helicase DHX36 [Rhodotorula toruloides NP11]	sp|F4ILR7|DEXH1_ARATH	468.8	2.3e-130	DExH-box ATP-dependent RNA helicase DExH1 OS=Arabidopsis thaliana OX=3702 GN=At2g35920 PE=2 SV=1	At2g35920	469.5	2.1e-131	KOG0920	ATP-dependent RNA helicase A	--	--	--	--	--	-	-	-
R_glutinis_G00352	--	XP_018274324.1	123	2e-36	hypothetical protein RHOBADRAFT_65889 [Rhodotorula graminis WP1]	--	--	--	--	--	--	--	--	--	--	--	--	--	--	-	-	-
R_glutinis_G00979	RPS14	CDR36258.1	254	6e-86	RHTO0S01e17700g1_1 [Rhodotorula toruloides]	sp|P46295|RS14_CHLRE	243.4	1.6e-63	40S ribosomal protein S14 OS=Chlamydomonas reinhardtii OX=3055 GN=RPS14 PE=3 SV=1	Hs5032051	241.1	1.2e-63	KOG0407	40S ribosomal protein S14	K02955//RP-S14e; small subunit ribosomal protein S14e	2.4e-66	254.2	gtr:GLOTRDRAFT_81446	ko03010//Ribosome//Translation//Genetic Information Processing	GO:0010467//gene expression;GO:0071704//organic substance metabolic process;GO:0043170//macromolecule metabolic process;GO:0008152//metabolic process	-	GO:0032991//macromolecular complex;GO:0044464//cell part;GO:0030529//intracellular ribonucleoprotein complex;GO:0005623//cell;GO:1990904//ribonucleoprotein complex;GO:0044424//intracellular part;GO:0005622//intracellular
R_glutinis_G00110	--	XP_016275761.1	184	2e-58	Glyoxalase/bleomycin resistance protein/dioxygenase [Rhodotorula toruloides NP11]	--	--	--	--	--	--	--	--	--	--	--	--	--	--	-	-	-
R_glutinis_G02800	--	CDR38509.1	142	2e-38	RHTO0S03e10308g1_1 [Rhodotorula toruloides]	--	--	--	--	--	--	--	--	--	--	--	--	--	--	-	-	-
R_glutinis_G03974	--	EGU11676.1	822	0	Proteophosphoglycan ppg4 [Rhodotorula toruloides ATCC 204091]	--	--	--	--	--	--	--	--	--	--	--	--	--	--	-	-	-
R_glutinis_G03553	chiB	XP_018271409.1	872	0	glycoside hydrolase family 18 protein [Rhodotorula graminis WP1]	sp|G5EAZ3|CHIB1_EMENI	410.2	3e-113	Endochitinase B OS=Emericella nidulans (strain FGSC A4 / ATCC 38163 / CBS 112.46 / NRRL 194 / M139) OX=227321 GN=chiB PE=1 SV=1	YDR371w	211.8	2.4e-54	KOG2806	Chitinase	K01183//E3.2.1.14; chitinase [EC:3.2.1.14]	7.8e-124	446.8	tvs:TRAVEDRAFT_142040	ko01100//Metabolic pathways//Global and overview maps//Metabolism;ko00520//Amino sugar and nucleotide sugar metabolism//Carbohydrate metabolism//Metabolism	GO:0008152//metabolic process	GO:0016787//hydrolase activity;GO:0003824//catalytic activity	-
R_glutinis_G03165	MAK5	XP_016276342.1	1038	0	DEAD (asp-glu-ala-asp) box containing, RNA helicase [Rhodotorula toruloides NP11]	sp|P0CQ91|MAK5_CRYNB	528.5	1.5e-148	ATP-dependent RNA helicase MAK5 OS=Cryptococcus neoformans var. neoformans serotype D (strain B-3501A) OX=283643 GN=MAK5 PE=3 SV=1	SPBC4F6.07c	309.3	2.2e-83	KOG0347	RNA helicase	K14805//DDX24; ATP-dependent RNA helicase DDX24/MAK5 [EC:3.6.4.13]	1.1e-147	526.9	cne:CNH00280	--	-	-	-
R_glutinis_G04252	Psma3	XP_016272342.1	487	2e-174	20S proteasome subunit alpha 7 [Rhodotorula toruloides NP11]	sp|P90513|PSA3_ACACA	304.7	1e-81	Proteasome subunit alpha type-3 (Fragment) OS=Acanthamoeba castellanii OX=5755 PE=2 SV=1	Hs4506183	290.8	2.3e-78	KOG0184	20S proteasome, regulatory subunit alpha type PSMA3/PRE10	K02727//PSMA3; 20S proteasome subunit alpha 7 [EC:3.4.25.1]	5e-91	337	shs:STEHIDRAFT_77617	ko03050//Proteasome//Folding, sorting and degradation//Genetic Information Processing	GO:0019941//modification-dependent protein catabolic process;GO:0043632//modification-dependent macromolecule catabolic process;GO:0071704//organic substance metabolic process;GO:0044260//cellular macromolecule metabolic process;GO:0009056//catabolic process;GO:0009987//cellular process;GO:0044265//cellular macromolecule catabolic process;GO:0030163//protein catabolic process;GO:0006508//proteoly…	GO:0004175//endopeptidase activity;GO:0016787//hydrolase activity;GO:0008233//peptidase activity;GO:0070011//peptidase activity, acting on L-amino acid peptides;GO:0003824//catalytic activity	GO:0043234//protein complex;GO:0044424//intracellular part;GO:0043231//intracellular membrane-bounded organelle;GO:0044464//cell part;GO:0043227//membrane-bounded organelle;GO:0043226//organelle;GO:0043229//intracellular organelle;GO:0032991//macromolecular complex;GO:0005623//cell;GO:0005622//intracellular
R_glutinis_G03067	ALG2	XP_018271754.1	923	0	glycosyltransferase family 4 protein [Rhodotorula graminis WP1]	sp|O94738|ALG2_RHIPU	319.7	6.6e-86	Alpha-1,3/1,6-mannosyltransferase ALG2 OS=Rhizomucor pusillus OX=4840 GN=ALG2 PE=1 SV=1	SPBC32H8.14	274.6	3.7e-73	KOG0853	Glycosyltransferase	K03843//ALG2; alpha-1,3/alpha-1,6-mannosyltransferase [EC:2.4.1.132 2.4.1.257]	5.6e-92	341.3	mlr:MELLADRAFT_42497	ko01100//Metabolic pathways//Global and overview maps//Metabolism;ko00510//N-Glycan biosynthesis//Glycan biosynthesis and metabolism//Metabolism;ko00513//Various types of N-glycan biosynthesis//Glycan biosynthesis and metabolism//Metabolism	-	-	-
R_glutinis_G05271	--	CDR46133.1	98.2	5e-26	RHTO0S12e00804g1_1 [Rhodotorula toruloides]	--	--	--	--	--	--	--	--	--	--	--	--	--	--	-	-	-
R_glutinis_G01112	RGN	XP_008032878.1	192	1e-56	regucalcin [Trametes versicolor FP-101664 SS1]	sp|Q9TTJ5|RGN_BOVIN	133.3	5e-30	Regucalcin OS=Bos taurus OX=9913 GN=RGN PE=2 SV=1	Hs4759036	128.6	1.9e-29	KOG4499	Ca2+-binding protein Regucalcin/SMP30	--	--	--	--	--	-	-	-
R_glutinis_G00494	--	--	--	--	--	--	--	--	--	--	--	--	--	--	--	--	--	--	--	-	-	-
R_glutinis_G02077	SPAC637.09	XP_016274756.1	958	0	RNA exonuclease 1 [Rhodotorula toruloides NP11]	sp|O94443|YFE9_SCHPO	345.9	9.9e-94	Uncharacterized exonuclease C637.09 OS=Schizosaccharomyces pombe (strain 972 / ATCC 24843) OX=284812 GN=SPAC637.09 PE=3 SV=2	SPAC637.09	345.9	1.5e-94	KOG2248	3'-5' exonuclease	K14570//REX1; RNA exonuclease 1 [EC:3.1.-.-]	7.9e-114	414.1	psq:PUNSTDRAFT_71731	ko03008//Ribosome biogenesis in eukaryotes//Translation//Genetic Information Processing	GO:0046483//heterocycle metabolic process;GO:1901360//organic cyclic compound metabolic process;GO:0016070//RNA metabolic process;GO:0006139//nucleobase-containing compound metabolic process;GO:0010467//gene expression;GO:0071704//organic substance metabolic process;GO:0009987//cellular process;GO:0006725//cellular aromatic compound metabolic process;GO:0006396//RNA processing;GO:0044260//cellula…	-	-
R_glutinis_G02720	--	CDR48132.1	516	4e-172	RHTO0S16e01948g1_1 [Rhodotorula toruloides]	--	--	--	--	--	--	--	--	--	--	--	--	--	--	-	-	-
R_glutinis_G03544	YML018C	XP_016272151.1	567	0	thiamine-repressible mitochondrial transport protein THI74 [Rhodotorula toruloides NP11]	sp|Q03730|YMB8_YEAST	209.5	8.2e-53	Uncharacterized vacuolar membrane protein YML018C OS=Saccharomyces cerevisiae (strain ATCC 204508 / S288c) OX=559292 GN=YML018C PE=1 SV=1	YML018c	209.5	1.2e-53	KOG2765	Predicted membrane protein	K15289//SLC35F5; solute carrier family 35, member F5	2e-69	266.2	cci:CC1G_13663	--	-	-	-
R_glutinis_G05241	--	CDR46148.1	113	1e-30	RHTO0S12e00980g1_1 [Rhodotorula toruloides]	--	--	--	--	--	--	--	--	--	--	--	--	--	--	-	-	-
R_glutinis_G04997	SPAC6G9.14	CDR45016.1	1134	0	RHTO0S10e04214g1_1 [Rhodotorula toruloides]	sp|Q92359|YDHE_SCHPO	351.7	2.3e-95	Pumilio domain-containing protein C6G9.14 OS=Schizosaccharomyces pombe (strain 972 / ATCC 24843) OX=284812 GN=SPAC6G9.14 PE=4 SV=1	SPAC6G9.14	351.7	3.6e-96	KOG2049	Translational repressor MPT5/PUF4 and related RNA-binding proteins (Puf superfamily)	--	--	--	--	--	GO:0016043//cellular component organization;GO:0007568//aging;GO:0009889//regulation of biosynthetic process;GO:0001301//progressive alteration of chromatin involved in cell aging;GO:0051276//chromosome organization;GO:0010556//regulation of macromolecule biosynthetic process;GO:2000112//regulation of cellular macromolecule biosynthetic process;GO:0071840//cellular component organization or bioge…	GO:0097159//organic cyclic compound binding;GO:1901363//heterocyclic compound binding;GO:0005488//binding;GO:0003723//RNA binding;GO:0044822//poly(A) RNA binding;GO:0003676//nucleic acid binding	GO:0005623//cell;GO:0044464//cell part;GO:0005622//intracellular;GO:0044424//intracellular part;GO:0044444//cytoplasmic part;GO:0005737//cytoplasm
R_glutinis_G04920	BLMH	KWU46034.1	681	0	peptidase C1B bleomycin hydrolase [Rhodotorula sp. JG-1b]	sp|Q13867|BLMH_HUMAN	355.9	1.3e-96	Bleomycin hydrolase OS=Homo sapiens OX=9606 GN=BLMH PE=1 SV=1	Hs4557367	355.9	1.9e-97	KOG4128	Bleomycin hydrolases and aminopeptidases of cysteine protease family	K01372//BLMH; bleomycin hydrolase [EC:3.4.22.40]	7.5e-128	461.1	pgr:PGTG_14638	--	-	GO:0003824//catalytic activity;GO:0097159//organic cyclic compound binding;GO:0003677//DNA binding;GO:0016787//hydrolase activity;GO:1901363//heterocyclic compound binding;GO:0005488//binding;GO:0003676//nucleic acid binding	-
R_glutinis_G05275	GK	XP_016274426.1	907	0	glycerol kinase [Rhodotorula toruloides NP11]	sp|Q0IID9|GLPK_BOVIN	485.7	9.7e-136	Glycerol kinase OS=Bos taurus OX=9913 GN=GK PE=2 SV=1	Hs4504007	483	9.5e-136	KOG2517	Ribulose kinase and related carbohydrate kinases	K00864//glpK; glycerol kinase [EC:2.7.1.30]	5.1e-160	567.8	pgr:PGTG_14522	ko01100//Metabolic pathways//Global and overview maps//Metabolism;ko00561//Glycerolipid metabolism//Lipid metabolism//Metabolism	GO:0008152//metabolic process	GO:0016740//transferase activity;GO:0003824//catalytic activity	-
R_glutinis_G05430	mnl1	XP_018269156.1	1622	0	glycoside hydrolase family 47 protein [Rhodotorula graminis WP1]	sp|O94726|MNL1_SCHPO	415.2	2.2e-114	ER degradation-enhancing alpha-mannosidase-like protein 1 OS=Schizosaccharomyces pombe (strain 972 / ATCC 24843) OX=284812 GN=mnl1 PE=3 SV=2	SPAC23A1.04c	415.2	3.3e-115	KOG2429	Glycosyl hydrolase, family 47	K10084//EDEM1; ER degradation enhancer, mannosidase alpha-like 1	1.9e-144	516.5	psq:PUNSTDRAFT_100415	ko04141//Protein processing in endoplasmic reticulum//Folding, sorting and degradation//Genetic Information Processing	-	-	-
R_glutinis_G03289	--	CDR45584.1	98.6	1e-19	RHTO0S11e02234g1_1 [Rhodotorula toruloides]	--	--	--	--	--	--	--	--	--	--	--	--	--	--	-	-	-
R_glutinis_G01925	HUT1	XP_016270195.1	573	0	UDP-Glc/Gal endoplasmic reticulum nucleotide sugar transporter [Rhodotorula toruloides NP11]	sp|Q4P9R2|HUT1_USTMA	292.7	6e-78	UDP-galactose transporter homolog 1 OS=Ustilago maydis (strain 521 / FGSC 9021) OX=237631 GN=HUT1 PE=3 SV=2	SPBC839.11c	203	9.5e-52	KOG1581	UDP-galactose transporter related protein	K15275//SLC35B1; solute carrier family 35 (UDP-galactose transporter), member B1	1.5e-80	302.8	cput:CONPUDRAFT_153845	--	-	-	-
R_glutinis_G02739	qutG	XP_016269829.1	517	0	myo-inositol-1(or 4)-monophosphatase [Rhodotorula toruloides NP11]	sp|P25416|QUTG_EMENI	226.1	5.4e-58	Protein qutG OS=Emericella nidulans (strain FGSC A4 / ATCC 38163 / CBS 112.46 / NRRL 194 / M139) OX=227321 GN=qutG PE=3 SV=2	YDR287w	194.5	2.6e-49	KOG2951	Inositol monophosphatase	K01092//E3.1.3.25; myo-inositol-1(or 4)-monophosphatase [EC:3.1.3.25]	5e-87	323.9	cput:CONPUDRAFT_116411	ko01100//Metabolic pathways//Global and overview maps//Metabolism;ko00562//Inositol phosphate metabolism//Carbohydrate metabolism//Metabolism;ko04070//Phosphatidylinositol signaling system//Signal transduction//Environmental Information Processing	-	-	-
R_glutinis_G02807	--	XP_016277224.1	324	2e-109	Glutathione S-transferase, C-terminal-like domain protein [Rhodotorula toruloides NP11]	--	--	--	--	--	--	--	--	--	--	--	--	--	--	-	-	-
R_glutinis_G04874	--	CDR49536.1	332	4e-110	RHTO0S27e01750g1_1 [Rhodotorula toruloides]	--	--	--	--	--	--	--	--	--	--	--	--	--	--	-	-	-
R_glutinis_G01947	--	CEQ39056.1	535	0	SPOSA6832_00545, partial [Sporidiobolus salmonicolor]	--	--	--	--	--	--	--	--	--	--	--	--	--	--	-	-	-
R_glutinis_G03206	PBP1	XP_016276174.1	515	4e-164	Pab1 binding protein [Rhodotorula toruloides NP11]	sp|P53297|PBP1_YEAST	67.4	1.1e-09	PAB1-binding protein 1 OS=Saccharomyces cerevisiae (strain ATCC 204508 / S288c) OX=559292 GN=PBP1 PE=1 SV=1	YGR178c	67.4	1.7e-10	KOG2375	Protein interacting with poly(A)-binding protein	--	--	--	--	--	-	-	-
R_glutinis_G04654	CHK1	XP_016272622.1	815	0	serine/threonine protein kinase Chk1 [Rhodotorula toruloides NP11]	sp|P0C198|CHK1_USTMA	263.8	4.1e-69	Serine/threonine-protein kinase CHK1 OS=Ustilago maydis (strain 521 / FGSC 9021) OX=237631 GN=CHK1 PE=3 SV=1	SPCC1259.13	208.4	3.1e-53	KOG0590	Checkpoint kinase and related serine/threonine protein kinases	K02216//CHK1; serine/threonine-protein kinase Chk1 [EC:2.7.11.1]	3e-74	282.3	pgr:PGTG_00714	ko04111//Cell cycle - yeast//Cell growth and death//Cellular Processes;ko04113//Meiosis - yeast//Cell growth and death//Cellular Processes	-	-	-
R_glutinis_G00996	--	CDR36274.1	112	4e-25	RHTO0S01e18052g1_1 [Rhodotorula toruloides]	--	--	--	--	--	--	--	--	--	--	--	--	--	--	-	-	-
R_glutinis_G06339	Sf3b5	CDR43829.1	163	4e-52	RHTO0S08e06524g1_1 [Rhodotorula toruloides]	sp|Q9VHI4|SF3B5_DROME	103.6	1.1e-21	Splicing factor 3B subunit 5 OS=Drosophila melanogaster OX=7227 GN=Sf3b5 PE=1 SV=1	7299128	103.6	1.7e-22	KOG3485	Uncharacterized conserved protein	K12832//SF3B5; splicing factor 3B subunit 5	2.2e-35	150.6	dsq:DICSQDRAFT_142784	ko03040//Spliceosome//Transcription//Genetic Information Processing	-	-	-
R_glutinis_G00054	DPB3	CEQ38651.1	178	7e-56	SPOSA6832_00086, partial [Sporidiobolus salmonicolor]	sp|Q6C6M5|DPB3_YARLI	90.1	2.4e-17	DNA polymerase epsilon subunit C OS=Yarrowia lipolytica (strain CLIB 122 / E 150) OX=284591 GN=DPB3 PE=3 SV=1	Hs18426973	89	8.2e-18	KOG1659	Class 2 transcription repressor NC2, alpha subunit (DRAP1)	K21752//DRAP1; Dr1-associated corepressor	7.9e-23	109.8	cput:CONPUDRAFT_84191	--	-	-	-
R_glutinis_G05028	--	CDR49792.1	187	3e-53	RHTO0S33e00342g1_1 [Rhodotorula toruloides]	--	--	--	--	--	--	--	--	--	--	--	--	--	--	-	-	-
R_glutinis_G01292	--	CDR43455.1	271	1e-83	RHTO0S08e02036g1_1 [Rhodotorula toruloides]	--	--	--	--	--	--	--	--	--	--	--	--	--	--	-	-	-
R_glutinis_G03560	--	CEQ40256.1	134	2e-33	SPOSA6832_01846 [Sporidiobolus salmonicolor]	--	--	--	--	--	--	--	--	--	--	--	--	--	--	-	-	-
R_glutinis_G05036	--	--	--	--	--	--	--	--	--	--	--	--	--	--	--	--	--	--	--	-	-	-
R_glutinis_G02771	Smarca1	XP_016277074.1	1162	0	nucleosome remodeling complex ATPase subunit (Snf2h) [Rhodotorula toruloides NP11]	sp|Q6PGB8|SMCA1_MOUSE	345.9	1.7e-93	Probable global transcription activator SNF2L1 OS=Mus musculus OX=10090 GN=Smarca1 PE=1 SV=1	Hs21071058	339	3.1e-92	KOG0385	Chromatin remodeling complex WSTF-ISWI, small subunit	K11654//SMARCA5; SWI/SNF-related matrix-associated actin-dependent regulator of chromatin subfamily A member 5 [EC:3.6.4.-]	1.1e-155	553.9	mbe:MBM_04296	--	-	-	-
R_glutinis_G03661	ptf1	XP_016273662.1	404	3e-142	protein of pyridoxal phosphate phosphatase-related family [Rhodotorula toruloides NP11]	sp|Q9P6N2|PTF1_SCHPO	204.5	1.4e-51	Pdp3-interacting factor 1 OS=Schizosaccharomyces pombe (strain 972 / ATCC 24843) OX=284812 GN=ptf1 PE=1 SV=1	--	--	--	--	--	--	--	--	--	--	-	-	-
R_glutinis_G03153	--	--	--	--	--	--	--	--	--	--	--	--	--	--	--	--	--	--	--	-	-	-
R_glutinis_G01670	--	XP_016270548.1	678	0	START-like domain protein [Rhodotorula toruloides NP11]	--	--	--	--	--	--	--	--	--	--	--	--	--	--	-	-	-
R_glutinis_G01966	--	XP_016270246.1	298	5e-101	mitochondrial hypoxia induced protein domain protein [Rhodotorula toruloides NP11]	--	--	--	--	--	--	--	--	--	--	--	--	--	--	-	-	-
R_glutinis_G03757	RRG9	XP_016273512.1	196	2e-55	Neugrin-related protein [Rhodotorula toruloides NP11]	sp|E3L408|RRG9_PUCGT	85.9	1.1e-15	Required for respiratory growth protein 9, mitochondrial OS=Puccinia graminis f. sp. tritici (strain CRL 75-36-700-3 / race SCCL) OX=418459 GN=RRG9 PE=3 SV=2	--	--	--	--	--	--	--	--	--	--	-	-	-
R_glutinis_G01546	prlL	XP_016275384.1	587	0	MFS transporter [Rhodotorula toruloides NP11]	sp|A0A089FNE5|PRLL_FUNXX	145.6	1.4e-33	MFS transporter prlL OS=Fungal sp. (strain NRRL 50135) OX=1547289 GN=prlL PE=3 SV=1	SPAC1B3.16c	101.3	4.7e-21	KOG2533	Permease of the major facilitator superfamily	--	--	--	--	--	-	-	-
R_glutinis_G02988	COX19	XP_016276277.1	171	1e-54	cytochrome c oxidase assembly protein COX19 [Rhodotorula toruloides NP11]	sp|Q5AL10|COX19_CANAL	94.4	8.7e-19	Cytochrome c oxidase assembly protein COX19 OS=Candida albicans (strain SC5314 / ATCC MYA-2876) OX=237561 GN=COX19 PE=3 SV=2	YLL018c-a	85.9	4.7e-17	KOG3477	Putative cytochrome c oxidase, subunit COX19	K18183//COX19; cytochrome c oxidase assembly protein subunit 19	4.2e-20	100.1	psco:LY89DRAFT_438096	--	-	-	-
R_glutinis_G04057	foxi1e	EGU13148.1	423	4e-123	Proteophosphoglycan ppg4 [Rhodotorula toruloides ATCC 204091]	sp|Q7ZYQ0|FXI1E_XENLA	105.5	4.8e-21	Forkhead box protein I1-ema OS=Xenopus laevis OX=8355 GN=foxi1e PE=2 SV=1	7296440	105.5	7.3e-22	KOG2294	Transcription factor of the Forkhead/HNF3 family	--	--	--	--	--	-	-	-
R_glutinis_G02707	MAM33	KWU43013.1	379	7e-132	mitochondrial glyco protein [Rhodotorula sp. JG-1b]	sp|P40513|MAM33_YEAST	87	3.3e-16	Mitochondrial acidic protein MAM33 OS=Saccharomyces cerevisiae (strain ATCC 204508 / S288c) OX=559292 GN=MAM33 PE=1 SV=1	YIL070c	87	5e-17	KOG2536	MAM33, mitochondrial matrix glycoprotein	K15414//C1QBP; complement component 1 Q subcomponent-binding protein, mitochondrial	6e-57	223.8	shs:STEHIDRAFT_75817	--	-	-	-
R_glutinis_G01355	--	XP_016275200.1	957	0	Bulb-type lectin domain containing protein [Rhodotorula toruloides NP11]	--	--	--	--	--	--	--	--	--	--	--	--	--	--	-	-	-
R_glutinis_G05810	PAS_chr1-1_0013	XP_016270876.1	888	0	delta8-fatty-acid desaturase [Rhodotorula toruloides NP11]	sp|C4QVU3|SLD1_KOMPG	332.4	1.1e-89	Delta 8-(E)-sphingolipid desaturase OS=Komagataella phaffii (strain GS115 / ATCC 20864) OX=644223 GN=PAS_chr1-1_0013 PE=3 SV=1	At2g46210	205.3	3e-52	KOG4232	Delta 6-fatty acid desaturase/delta-8 sphingolipid desaturase	K13076//SLD; sphingolipid 8-(E)-desaturase [EC:1.14.19.18]	9.5e-117	423.7	lbc:LACBIDRAFT_227863	--	-	-	-
R_glutinis_G06595	--	CDR48590.1	395	1e-134	RHTO0S19e00232g1_1 [Rhodotorula toruloides]	--	--	--	--	--	--	--	--	--	--	--	--	--	--	-	-	-
R_glutinis_G05523	--	CEQ41050.1	258	2e-83	SPOSA6832_02725 [Sporidiobolus salmonicolor]	--	--	--	--	--	--	--	--	--	--	--	--	--	--	-	-	-
R_glutinis_G05994	--	XP_018268718.1	252	6e-84	hypothetical protein RHOBADRAFT_55753 [Rhodotorula graminis WP1]	--	--	--	--	--	--	--	--	--	--	--	--	--	--	-	-	-
R_glutinis_G01212	mcs4	CDR49556.1	1493	0	RHTO0S28e00342g1_1 [Rhodotorula toruloides]	sp|P87323|MCS4_SCHPO	177.2	1.6e-42	Response regulator mcs4 OS=Schizosaccharomyces pombe (strain 972 / ATCC 24843) OX=284812 GN=mcs4 PE=4 SV=1	SPBC887.10	177.2	2.5e-43	KOG0519	Sensory transduction histidine kinase	K11233//SSK1; osomolarity two-component system, response regulator SSK1	7.3e-82	309.3	cne:CNB03090	ko04011//MAPK signaling pathway - yeast//Signal transduction//Environmental Information Processing;ko04139//Mitophagy - yeast//Transport and catabolism//Cellular Processes	GO:0050789//regulation of biological process;GO:0050794//regulation of cellular process;GO:0065007//biological regulation	-	-
R_glutinis_G06291	--	XP_018268230.1	381	1e-129	hypothetical protein RHOBADRAFT_47023 [Rhodotorula graminis WP1]	--	--	--	--	--	--	--	--	--	--	--	--	--	--	-	-	-
R_glutinis_G05176	uap2	EGU10943.1	548	0	Splicing factor u2af-associated protein 2 [Rhodotorula toruloides ATCC 204091]	sp|O43120|UAP2_SCHPO	141.4	2.2e-32	Splicing factor U2AF-associated protein 2 OS=Schizosaccharomyces pombe (strain 972 / ATCC 24843) OX=284812 GN=uap2 PE=1 SV=1	SPBC1289.02c	141.4	3.4e-33	KOG1548	Transcription elongation factor TAT-SF1	K13093//HTATSF1; HIV Tat-specific factor 1	8.4e-71	270.4	cci:CC1G_09327	--	-	-	-
R_glutinis_G03649	MVP1	EGU12268.1	523	0	Sorting nexin Mvp1 [Rhodotorula toruloides ATCC 204091]	sp|Q4PHC3|MVP1_USTMA	215.7	1.1e-54	Sorting nexin MVP1 OS=Ustilago maydis (strain 521 / FGSC 9021) OX=237631 GN=MVP1 PE=3 SV=1	YMR004w	127.9	4.7e-29	KOG2273	Membrane coat complex Retromer, subunit VPS5/SNX1, Sorting nexins, and related PX domain-containing proteins	K17922//SNX8; sorting nexin-8	7.7e-50	201.1	mrr:Moror_7003	--	-	-	-
R_glutinis_G00592	imp1	XP_016275671.1	258	1e-86	mitochondrial inner membrane protease subunit 1 [Rhodotorula toruloides NP11]	sp|O74800|IMP1_SCHPO	142.1	5.4e-33	Mitochondrial inner membrane protease subunit 1 OS=Schizosaccharomyces pombe (strain 972 / ATCC 24843) OX=284812 GN=imp1 PE=3 SV=1	SPBC2D10.07c	142.1	8.3e-34	KOG0171	Mitochondrial inner membrane protease, subunit IMP1	K09647//IMP1; mitochondrial inner membrane protease subunit 1 [EC:3.4.21.-]	4e-35	150.6	psq:PUNSTDRAFT_56569	ko03060//Protein export//Folding, sorting and degradation//Genetic Information Processing	-	-	-
R_glutinis_G05120	PRE7	KWU45598.1	407	7e-144	N-terminal nucleophile aminohydrolase [Rhodotorula sp. JG-1b]	sp|P23724|PSB6_YEAST	215.3	7.7e-55	Proteasome subunit beta type-6 OS=Saccharomyces cerevisiae (strain ATCC 204508 / S288c) OX=559292 GN=PRE7 PE=1 SV=1	YBL041w	215.3	1.2e-55	KOG0179	20S proteasome, regulatory subunit beta type PSMB1/PRE7	K02732//PSMB1; 20S proteasome subunit beta 6 [EC:3.4.25.1]	2.3e-74	281.6	pgr:PGTG_12348	ko03050//Proteasome//Folding, sorting and degradation//Genetic Information Processing	GO:0044257//cellular protein catabolic process;GO:0071704//organic substance metabolic process;GO:0044237//cellular metabolic process;GO:0006508//proteolysis;GO:0044267//cellular protein metabolic process;GO:0008152//metabolic process;GO:0019538//protein metabolic process;GO:0009057//macromolecule catabolic process;GO:0010498//proteasomal protein catabolic process;GO:0044265//cellular macromolecu…	GO:0008233//peptidase activity;GO:0003824//catalytic activity;GO:0016787//hydrolase activity	GO:0005839//proteasome core complex;GO:0044464//cell part;GO:0032991//macromolecular complex;GO:0043234//protein complex;GO:0005623//cell;GO:0044424//intracellular part;GO:0005622//intracellular;GO:0000502//proteasome complex
R_glutinis_G06513	--	EGU11471.1	355	6e-110	Proteophosphoglycan 5 [Rhodotorula toruloides ATCC 204091]	--	--	--	--	--	--	--	--	--	--	--	--	--	--	-	-	-
R_glutinis_G01988	CYBB	XP_016270276.1	781	0	NADPH oxidase isoform 2 [Rhodotorula toruloides NP11]	sp|P04839|CY24B_HUMAN	323.9	4.6e-87	Cytochrome b-245 heavy chain OS=Homo sapiens OX=9606 GN=CYBB PE=1 SV=2	Hs6996021	323.9	7.1e-88	KOG0039	Ferric reductase, NADH/NADPH oxidase and related proteins	K21421//NOX2; NADPH oxidase 2 [EC:1.-.-.-]	2.6e-169	598.6	cci:CC1G_09830	ko04145//Phagosome//Transport and catabolism//Cellular Processes	-	-	-
R_glutinis_G01845	spi1	XP_016274744.1	412	1e-146	GTP-binding nuclear protein Ran [Rhodotorula toruloides NP11]	sp|P28748|SPI1_SCHPO	377.5	9.7e-104	GTP-binding nuclear protein spi1 OS=Schizosaccharomyces pombe (strain 972 / ATCC 24843) OX=284812 GN=spi1 PE=1 SV=1	SPBC1289.03c	377.5	1.5e-104	KOG0096	GTPase Ran/TC4/GSP1 (nuclear protein transport pathway), small G protein superfamily	K07936//RAN; GTP-binding nuclear protein Ran	1.6e-108	394.8	cne:CNE02890	ko03013//RNA transport//Translation//Genetic Information Processing;ko03008//Ribosome biogenesis in eukaryotes//Translation//Genetic Information Processing	GO:0071702//organic substance transport;GO:0051179//localization;GO:0010564//regulation of cell cycle process;GO:0051641//cellular localization;GO:0015031//protein transport;GO:0051716//cellular response to stimulus;GO:0044699//single-organism process;GO:0045184//establishment of protein localization;GO:1901987//regulation of cell cycle phase transition;GO:0007154//cell communication;GO:0006810//…	GO:0097159//organic cyclic compound binding;GO:0016787//hydrolase activity;GO:0016817//hydrolase activity, acting on acid anhydrides;GO:0036094//small molecule binding;GO:0001882//nucleoside binding;GO:0005488//binding;GO:0001883//purine nucleoside binding;GO:0032549//ribonucleoside binding;GO:1901363//heterocyclic compound binding;GO:0032550//purine ribonucleoside binding;GO:0016818//hydrolase a…	GO:0005623//cell;GO:0044464//cell part;GO:0043227//membrane-bounded organelle;GO:0044424//intracellular part;GO:0043229//intracellular organelle;GO:0005737//cytoplasm;GO:0044444//cytoplasmic part;GO:0043231//intracellular membrane-bounded organelle;GO:0043226//organelle;GO:0005622//intracellular
R_glutinis_G05581	ddc	CEQ40798.1	682	0	SPOSA6832_02444, partial [Sporidiobolus salmonicolor]	sp|Q43908|DDC_ACIBA	105.1	2.5e-21	L-2,4-diaminobutyrate decarboxylase OS=Acinetobacter baumannii OX=470 GN=ddc PE=1 SV=1	--	--	--	--	--	--	--	--	--	--	-	-	-
R_glutinis_G03235	Tsen34	XP_016276377.1	467	7e-164	tRNA-intron endonuclease [Rhodotorula toruloides NP11]	sp|Q8BMZ5|SEN34_MOUSE	95.1	1.6e-18	tRNA-splicing endonuclease subunit Sen34 OS=Mus musculus OX=10090 GN=Tsen34 PE=2 SV=2	Hs20544678	93.6	7.2e-19	KOG4133	tRNA splicing endonuclease	K15323//TSEN34; tRNA-splicing endonuclease subunit Sen34 [EC:4.6.1.16]	5.2e-64	247.7	dsq:DICSQDRAFT_84437	--	-	-	-
R_glutinis_G02037	ovca2	XP_016271775.1	181	1e-53	dihydrofolate reductase [Rhodotorula toruloides NP11]	sp|Q503Y4|OVCA2_DANRE	110.5	3e-23	Esterase OVCA2 OS=Danio rerio OX=7955 GN=ovca2 PE=2 SV=1	Hs18201880	105.9	1.1e-22	KOG2551	Phospholipase/carboxyhydrolase	--	--	--	--	--	-	-	-
R_glutinis_G01956	YOS1	CEQ42316.1	167	9e-53	SPOSA6832_04119 [Sporidiobolus salmonicolor]	sp|Q3E834|YOS1_YEAST	63.9	1.3e-09	Protein transport protein YOS1 OS=Saccharomyces cerevisiae (strain ATCC 204508 / S288c) OX=559292 GN=YOS1 PE=1 SV=1	SPAC19A8.09	55.1	9e-08	KOG4779	Predicted membrane protein	--	--	--	--	--	-	-	-
R_glutinis_G04351	SMU_1296	XP_016270392.1	335	3e-114	glutathione S-transferase [Rhodotorula toruloides NP11]	sp|Q8DTN7|Y1296_STRMU	113.6	3.5e-24	Uncharacterized GST-like protein SMU_1296 OS=Streptococcus mutans serotype c (strain ATCC 700610 / UA159) OX=210007 GN=SMU_1296 PE=3 SV=1	--	--	--	--	--	K00799//GST; glutathione S-transferase [EC:2.5.1.18]	1.7e-33	146	vda:VDAG_04653	ko00480//Glutathione metabolism//Metabolism of other amino acids//Metabolism	-	-	-
R_glutinis_G02185	--	CDR36310.1	95.5	2e-20	RHTO0S02e00144g1_1 [Rhodotorula toruloides]	--	--	--	--	--	--	--	--	--	--	--	--	--	--	-	-	-
R_glutinis_G01382	pho2B	XP_016275212.1	634	0	serine/threonine protein phosphatase [Rhodotorula toruloides NP11]	sp|Q54RD6|PP2AB_DICDI	414.5	2.2e-114	Protein phosphatase 2A catalytic subunit B OS=Dictyostelium discoideum OX=44689 GN=pho2B PE=1 SV=1	SPAC22H10.04	442.2	1.5e-123	KOG0372	Serine/threonine specific protein phosphatase involved in glycogen accumulation, PP2A-related	K17615//PPG1; serine/threonine-protein phosphatase PPG1 [EC:3.1.3.16]	5.1e-155	550.8	wse:WALSEDRAFT_40973	--	GO:0044237//cellular metabolic process;GO:0006796//phosphate-containing compound metabolic process;GO:0009987//cellular process;GO:0008152//metabolic process;GO:0006793//phosphorus metabolic process	GO:0003824//catalytic activity	-
R_glutinis_G05310	HAP5	XP_016270606.1	235	1e-73	nuclear transcription factor Y, gamma [Rhodotorula toruloides NP11]	sp|Q02516|HAP5_YEAST	102.8	6.8e-21	Transcriptional activator HAP5 OS=Saccharomyces cerevisiae (strain ATCC 204508 / S288c) OX=559292 GN=HAP5 PE=1 SV=1	YOR358w	102.8	1e-21	KOG1657	CCAAT-binding factor, subunit C (HAP5)	--	--	--	--	--	-	-	-
R_glutinis_G05118	culA	XP_016274216.1	1323	0	cullin 1 [Rhodotorula toruloides NP11]	sp|O60999|CUL1_DICDI	633.3	3.8e-180	Cullin-1 OS=Dictyostelium discoideum OX=44689 GN=culA PE=1 SV=1	Hs4503161	620.5	3.8e-177	KOG2166	Cullins	K03347//CUL1; cullin 1	2.1e-254	881.3	fme:FOMMEDRAFT_128566	ko04111//Cell cycle - yeast//Cell growth and death//Cellular Processes;ko04141//Protein processing in endoplasmic reticulum//Folding, sorting and degradation//Genetic Information Processing;ko04120//Ubiquitin mediated proteolysis//Folding, sorting and degradation//Genetic Information Processing	-	-	-
R_glutinis_G05091	--	EGU10986.1	148	2e-37	Vacuolar protein sorting-associated protein 45 [Rhodotorula toruloides ATCC 204091]	--	--	--	--	--	--	--	--	--	--	--	--	--	--	-	-	-
R_glutinis_G01725	--	XP_018273929.1	377	2e-128	hypothetical protein RHOBADRAFT_51679 [Rhodotorula graminis WP1]	--	--	--	--	--	--	--	--	--	--	--	--	--	--	-	-	-
R_glutinis_G04361	--	CDR39560.1	133	4e-33	RHTO0S04e06458g1_1 [Rhodotorula toruloides]	--	--	--	--	--	--	--	--	--	--	--	--	--	--	-	-	-
R_glutinis_G05228	mpr1	CDR46346.1	264	6e-83	RHTO0S12e03466g1_1 [Rhodotorula toruloides]	sp|O94321|MPR1_SCHPO	101.3	3.4e-20	Multistep phosphorelay regulator 1 OS=Schizosaccharomyces pombe (strain 972 / ATCC 24843) OX=284812 GN=mpr1 PE=1 SV=1	SPBC725.02	101.3	5.1e-21	KOG4747	Two-component phosphorelay intermediate involved in MAP kinase cascade regulation	K11232//YPD1; osomolarity two-component system, phosphorelay intermediate protein YPD1	7.3e-30	134.8	fme:FOMMEDRAFT_97790	ko04011//MAPK signaling pathway - yeast//Signal transduction//Environmental Information Processing	-	-	-
R_glutinis_G05671	ro-3	CDR48506.1	1627	0	RHTO0S18e01552g1_1 [Rhodotorula toruloides]	sp|Q01397|DYNA_NEUCR	181	9.5e-44	Dynactin, 150 kDa isoform OS=Neurospora crassa (strain ATCC 24698 / 74-OR23-1A / CBS 708.71 / DSM 1257 / FGSC 987) OX=367110 GN=ro-3 PE=3 SV=3	7294443	87.4	2.2e-16	KOG0971	Microtubule-associated protein dynactin DCTN1/Glued	K04648//DCTN1; dynactin 1	1.6e-111	407.5	cci:CC1G_00663	--	-	-	-
R_glutinis_G06695	--	XP_016274065.1	547	2e-179	RNA polymerase I specific transcription initiation factor Rrn7 [Rhodotorula toruloides NP11]	--	--	--	--	--	--	--	--	--	K15219//RRN7; RNA polymerase I-specific transcription initiation factor RRN7	1.4e-18	98.2	mrr:Moror_7424	--	-	-	-
R_glutinis_G02066	YPEL4	XP_016274665.1	204	2e-67	Yippee-like protein [Rhodotorula toruloides NP11]	sp|P59234|YIPL_SOLTU	126.7	1.6e-28	Protein yippee-like OS=Solanum tuberosum OX=4113 PE=2 SV=1	At2g40110	125.2	7.2e-29	KOG3399	Predicted Yippee-type zinc-binding protein	--	--	--	--	--	-	GO:0003824//catalytic activity	-
R_glutinis_G05757	--	CDR35534.1	485	1e-159	RHTO0S01e01486g1_1 [Rhodotorula toruloides]	--	--	--	--	--	--	--	--	--	--	--	--	--	--	-	-	-
R_glutinis_G05920	rtp1	XP_016272882.1	970	0	protein required for cell viability [Rhodotorula toruloides NP11]	sp|O42977|RTP1_SCHPO	59.3	3.5e-07	RNA polymerase II assembly factor rtp1 OS=Schizosaccharomyces pombe (strain 972 / ATCC 24843) OX=284812 GN=rtp1 PE=3 SV=1	SPBC20F10.08c	59.3	5.3e-08	KOG4653	Uncharacterized conserved protein	--	--	--	--	--	-	-	-
R_glutinis_G00974	--	XP_016275519.1	460	7e-148	C6 transcription factor [Rhodotorula toruloides NP11]	--	--	--	--	--	--	--	--	--	--	--	--	--	--	-	-	-
R_glutinis_G00805	--	XP_016272284.1	287	4e-95	Endonuclease relaxase, MobA/VirD2 family protein [Rhodotorula toruloides NP11]	--	--	--	--	--	--	--	--	--	K12839//SMNDC1; survival of motor neuron-related-splicing factor 30	2.4e-19	99	cne:CNC03210	ko03040//Spliceosome//Transcription//Genetic Information Processing	-	-	-
R_glutinis_G02924	SPAC3F10.09	XP_016277242.1	447	3e-159	1-(5-phosphoribosyl)-5-[(5-phosphoribosylamino)methylideneamino]imidazole-4-carboxamide isomerase [Rhodotorula toruloides NP11]	sp|Q10184|HIS4_SCHPO	341.3	9.5e-93	1-(5-phosphoribosyl)-5-[(5-phosphoribosylamino)methylideneamino] imidazole-4-carboxamide isomerase OS=Schizosaccharomyces pombe (strain 972 / ATCC 24843) OX=284812 GN=SPAC3F10.09 PE=3 SV=1	SPAC3F10.09	341.3	1.4e-93	KOG3055	Phosphoribosylformimino-5-aminoimidazole carboxamide ribonucleotide (ProFAR) isomerase	K01814//hisA; phosphoribosylformimino-5-aminoimidazole carboxamide ribotide isomerase [EC:5.3.1.16]	1.5e-105	385.2	dsq:DICSQDRAFT_136850	ko01100//Metabolic pathways//Global and overview maps//Metabolism;ko01110//Biosynthesis of secondary metabolites//Global and overview maps//Metabolism;ko01230//Biosynthesis of amino acids//Global and overview maps//Metabolism;ko00340//Histidine metabolism//Amino acid metabolism//Metabolism	GO:0071704//organic substance metabolic process;GO:0043436//oxoacid metabolic process;GO:0044710//single-organism metabolic process;GO:0006520//cellular amino acid metabolic process;GO:0009987//cellular process;GO:0008152//metabolic process;GO:0044699//single-organism process;GO:0006082//organic acid metabolic process;GO:0006807//nitrogen compound metabolic process;GO:0044281//small molecule meta…	GO:0016860//intramolecular oxidoreductase activity;GO:0003824//catalytic activity;GO:0016853//isomerase activity;GO:0016861//intramolecular oxidoreductase activity, interconverting aldoses and ketoses	-
R_glutinis_G05478	--	XP_018269199.1	275	2e-88	hypothetical protein RHOBADRAFT_46255 [Rhodotorula graminis WP1]	--	--	--	--	--	--	--	--	--	--	--	--	--	--	-	-	-
R_glutinis_G00354	--	CDR39326.1	395	3e-134	RHTO0S04e03972g1_1 [Rhodotorula toruloides]	--	--	--	--	--	--	--	--	--	--	--	--	--	--	-	-	-
R_glutinis_G06068	YJL055W	XP_016271014.1	331	1e-113	Cytokinin riboside 5'-monophosphate phosphoribohydrolase LOG family protein [Rhodotorula toruloides NP11]	sp|P47044|YJF5_YEAST	151.4	1.4e-35	LOG family protein YJL055W OS=Saccharomyces cerevisiae (strain ATCC 204508 / S288c) OX=559292 GN=YJL055W PE=1 SV=1	--	--	--	--	--	--	--	--	--	--	-	-	-
R_glutinis_G02561	Rbm17	CEQ41883.1	493	3e-161	SPOSA6832_03620 [Sporidiobolus salmonicolor]	sp|Q8JZX4|SPF45_MOUSE	110.9	6.5e-23	Splicing factor 45 OS=Mus musculus OX=10090 GN=Rbm17 PE=1 SV=1	Hs5454082	110.9	9.9e-24	KOG1996	mRNA splicing factor	K12840//RBM17; splicing factor 45	4.4e-26	122.9	mrr:Moror_8958	ko03040//Spliceosome//Transcription//Genetic Information Processing	-	-	-
R_glutinis_G03788	gsk3	XP_016274922.1	468	2e-162	protein serine/threonine kinase [Rhodotorula toruloides NP11]	sp|Q10452|GSK3_SCHPO	343.6	3e-93	Protein kinase gsk3 OS=Schizosaccharomyces pombe (strain 972 / ATCC 24843) OX=284812 GN=gsk3 PE=1 SV=3	SPAC1687.15	343.6	4.6e-94	KOG0658	Glycogen synthase kinase-3	K03083//GSK3B; glycogen synthase kinase 3 beta [EC:2.7.11.26]	4.4e-99	364.4	dsq:DICSQDRAFT_154409	--	-	GO:0003824//catalytic activity;GO:0016740//transferase activity;GO:0016772//transferase activity, transferring phosphorus-containing groups;GO:0016301//kinase activity	-
R_glutinis_G05309	POLR3K	XP_016270607.1	215	4e-72	DNA-directed RNA polymerase III subunit RPC10 [Rhodotorula toruloides NP11]	sp|Q9Y2Y1|RPC10_HUMAN	133.3	1.7e-30	DNA-directed RNA polymerase III subunit RPC10 OS=Homo sapiens OX=9606 GN=POLR3K PE=1 SV=2	Hs7706499	133.3	2.6e-31	KOG2906	RNA polymerase III subunit C11	K03019//RPC11; DNA-directed RNA polymerase III subunit RPC11	7.3e-33	142.5	wic:J056_003508	ko01100//Metabolic pathways//Global and overview maps//Metabolism;ko00230//Purine metabolism//Nucleotide metabolism//Metabolism;ko00240//Pyrimidine metabolism//Nucleotide metabolism//Metabolism;ko03020//RNA polymerase//Transcription//Genetic Information Processing	-	GO:0043169//cation binding;GO:0043167//ion binding;GO:0046872//metal ion binding;GO:0005488//binding	-
R_glutinis_G03373	spt3	EGU12383.1	487	2e-169	Spt3 [Rhodotorula toruloides ATCC 204091]	sp|O14311|SPT3_SCHPO	153.3	6e-36	SAGA complex subunit spt3 OS=Schizosaccharomyces pombe (strain 972 / ATCC 24843) OX=284812 GN=spt3 PE=1 SV=2	SPCC61.02	153.3	9.1e-37	KOG3902	Histone acetyltransferase PCAF/SAGA, subunit SUPT3H/SPT3	K11313//SUPT3H; transcription initiation protein SPT3	3.3e-49	198.7	dsq:DICSQDRAFT_154563	--	-	-	-
R_glutinis_G00894	svf1	XP_016275524.1	614	0	survival factor 1 [Rhodotorula toruloides NP11]	sp|Q4WVE5|SVF1_ASPFU	179.5	8.3e-44	Survival factor 1 OS=Neosartorya fumigata (strain ATCC MYA-4609 / Af293 / CBS 101355 / FGSC A1100) OX=330879 GN=svf1 PE=3 SV=1	--	--	--	--	--	--	--	--	--	--	-	-	-
R_glutinis_G02733	HSFA3	XP_017992835.1	77.8	2e-12	transcription factor hsf1 [Malassezia pachydermatis]	sp|Q6H6Q7|HSFA3_ORYSJ	57.4	6.6e-07	Heat stress transcription factor A-3 OS=Oryza sativa subsp. japonica OX=39947 GN=HSFA3 PE=2 SV=1	--	--	--	--	--	K09419//HSFF; heat shock transcription factor, other eukaryote	4.5e-10	69.3	cgi:CGB_B9560C	--	-	-	-
R_glutinis_G01157	SEC61G	CEQ42877.1	126	4e-38	SPOSA6832_04749 [Sporidiobolus salmonicolor]	sp|Q3T104|SC61G_BOVIN	87.4	6.7e-17	Protein transport protein Sec61 subunit gamma OS=Bos taurus OX=9913 GN=SEC61G PE=3 SV=1	Hs7657546	87.4	1e-17	KOG3498	Preprotein translocase, gamma subunit	K07342//SEC61G; protein transport protein SEC61 subunit gamma and related proteins	1.5e-23	110.9	cput:CONPUDRAFT_149076	ko04141//Protein processing in endoplasmic reticulum//Folding, sorting and degradation//Genetic Information Processing;ko04145//Phagosome//Transport and catabolism//Cellular Processes;ko03060//Protein export//Folding, sorting and degradation//Genetic Information Processing	-	-	-
R_glutinis_G06371	nuo-51	XP_016273271.1	908	0	NADH dehydrogenase (ubiquinone) flavoprotein 1 [Rhodotorula toruloides NP11]	sp|P24917|NDUV1_NEUCR	696.8	1.8e-199	NADH-ubiquinone oxidoreductase 51 kDa subunit, mitochondrial OS=Neurospora crassa (strain ATCC 24698 / 74-OR23-1A / CBS 708.71 / DSM 1257 / FGSC 987) OX=367110 GN=nuo-51 PE=2 SV=2	7297065	677.6	1.7e-194	KOG2658	NADH:ubiquinone oxidoreductase, NDUFV1/51kDa subunit	K03942//NDUFV1; NADH dehydrogenase (ubiquinone) flavoprotein 1 [EC:1.6.5.3 1.6.99.3]	5.8e-237	822.8	psq:PUNSTDRAFT_49552	ko01100//Metabolic pathways//Global and overview maps//Metabolism;ko00190//Oxidative phosphorylation//Energy metabolism//Metabolism	GO:0044699//single-organism process;GO:0008152//metabolic process;GO:0044710//single-organism metabolic process	GO:0097159//organic cyclic compound binding;GO:0000166//nucleotide binding;GO:0051540//metal cluster binding;GO:1901265//nucleoside phosphate binding;GO:0097367//carbohydrate derivative binding;GO:0032553//ribonucleotide binding;GO:0003824//catalytic activity;GO:0005488//binding;GO:0003954//NADH dehydrogenase activity;GO:0016651//oxidoreductase activity, acting on NAD(P)H;GO:0051536//iron-sulfur …	-
R_glutinis_G01605	--	XP_018268006.1	79.3	6e-14	hypothetical protein RHOBADRAFT_47407 [Rhodotorula graminis WP1]	--	--	--	--	--	--	--	--	--	--	--	--	--	--	-	-	-
R_glutinis_G03299	SPBC1718.04	XP_016276449.1	1211	0	glycerol-3-phosphate O-acyltransferase / dihydroxyacetone phosphate acyltransferase [Rhodotorula toruloides NP11]	sp|Q9P7P0|YOL4_SCHPO	497.3	3.8e-139	Uncharacterized acyltransferase C1718.04 OS=Schizosaccharomyces pombe (strain 972 / ATCC 24843) OX=284812 GN=SPBC1718.04 PE=1 SV=1	--	--	--	--	--	K13507//GAT; glycerol-3-phosphate O-acyltransferase / dihydroxyacetone phosphate acyltransferase [EC:2.3.1.15 2.3.1.42]	1.3e-199	699.5	tvs:TRAVEDRAFT_145914	ko01100//Metabolic pathways//Global and overview maps//Metabolism;ko01110//Biosynthesis of secondary metabolites//Global and overview maps//Metabolism;ko00564//Glycerophospholipid metabolism//Lipid metabolism//Metabolism;ko00561//Glycerolipid metabolism//Lipid metabolism//Metabolism	-	-	-
R_glutinis_G05466	--	XP_018269187.1	278	8e-89	hypothetical protein RHOBADRAFT_55359 [Rhodotorula graminis WP1]	--	--	--	--	--	--	--	--	--	--	--	--	--	--	-	-	-
R_glutinis_G01197	--	EGU12855.1	230	5e-60	Proteophosphoglycan ppg4 [Rhodotorula toruloides ATCC 204091]	--	--	--	--	--	--	--	--	--	--	--	--	--	--	-	-	-
R_glutinis_G03773	DAL1	EGU12310.1	685	0	Allantoinase [Rhodotorula toruloides ATCC 204091]	sp|P32375|ALN_YEAST	417.5	1.9e-115	Allantoinase OS=Saccharomyces cerevisiae (strain ATCC 204508 / S288c) OX=559292 GN=DAL1 PE=3 SV=2	YIR027c	417.5	2.9e-116	KOG2584	Dihydroorotase and related enzymes	K01466//allB; allantoinase [EC:3.5.2.5]	3.2e-138	494.6	cci:CC1G_06842	ko01100//Metabolic pathways//Global and overview maps//Metabolism;ko00230//Purine metabolism//Nucleotide metabolism//Metabolism	-	GO:0016787//hydrolase activity;GO:0003824//catalytic activity;GO:0016810//hydrolase activity, acting on carbon-nitrogen (but not peptide) bonds	-
R_glutinis_G04620	todS	EGU12244.1	2008	0	CnHHK4 protein [Rhodotorula toruloides ATCC 204091]	sp|E0X9C7|TODS_PSEPT	236.1	4.8e-60	Sensor histidine kinase TodS OS=Pseudomonas putida (strain DOT-T1E) OX=1196325 GN=todS PE=1 SV=1	At1g66340	97.1	5.3e-19	KOG0519	Sensory transduction histidine kinase	--	--	--	--	--	-	-	-
R_glutinis_G06085	--	XP_018268413.1	121	1e-31	hypothetical protein RHOBADRAFT_55840 [Rhodotorula graminis WP1]	--	--	--	--	--	--	--	--	--	--	--	--	--	--	-	-	-
R_glutinis_G05691	--	XP_018268878.1	563	0	hypothetical protein RHOBADRAFT_55507 [Rhodotorula graminis WP1]	--	--	--	--	--	--	--	--	--	--	--	--	--	--	-	-	-
R_glutinis_G04842	SPBC409.08	XP_016270125.1	718	0	MFS polyamine transporter [Rhodotorula toruloides NP11]	sp|Q7Z9I0|YHA8_SCHPO	327.4	3e-88	Uncharacterized MFS-type transporter SPBC409.08 OS=Schizosaccharomyces pombe (strain 972 / ATCC 24843) OX=284812 GN=SPBC409.08 PE=3 SV=2	SPBC409.08	327.4	4.5e-89	KOG0255	Synaptic vesicle transporter SVOP and related transporters (major facilitator superfamily)	--	--	--	--	--	-	-	-
R_glutinis_G06022	--	XP_016272811.1	125	6e-26	tetratricopeptide repeat containing protein [Rhodotorula toruloides NP11]	--	--	--	--	--	--	--	--	--	--	--	--	--	--	-	-	-
R_glutinis_G05761	csn3	CDR35562.1	477	3e-162	RHTO0S01e02080g1_1 [Rhodotorula toruloides]	sp|Q54E53|CSN3_DICDI	130.6	5.3e-29	COP9 signalosome complex subunit 3 OS=Dictyostelium discoideum OX=44689 GN=csn3 PE=1 SV=1	At5g14250	119.4	1.9e-26	KOG2582	COP9 signalosome, subunit CSN3	K12177//COPS3; COP9 signalosome complex subunit 3	2.7e-24	116.3	mrr:Moror_14853	--	-	-	-
R_glutinis_G00626	DPH3	XP_018281896.1	125	3e-37	zf-CSL-domain-containing protein, partial [Cutaneotrichosporon oleaginosus]	sp|P0CN23|DPH3_CRYNB	112.8	1.9e-24	Diphthamide biosynthesis protein 3 OS=Cryptococcus neoformans var. neoformans serotype D (strain B-3501A) OX=283643 GN=DPH3 PE=3 SV=1	CE03453	99.4	3.2e-21	KOG2923	Uncharacterized conserved protein	K15455//DPH3; diphthamide biosynthesis protein 3	1.3e-24	114.8	fme:FOMMEDRAFT_112002	--	GO:0009987//cellular process;GO:0018193//peptidyl-amino acid modification;GO:0036211//protein modification process;GO:0071704//organic substance metabolic process;GO:0044238//primary metabolic process;GO:0044260//cellular macromolecule metabolic process;GO:0017182//peptidyl-diphthamide metabolic process;GO:0044237//cellular metabolic process;GO:0019538//protein metabolic process;GO:0006464//cellu…	GO:0046872//metal ion binding;GO:0043169//cation binding;GO:0046914//transition metal ion binding;GO:0005488//binding;GO:0043167//ion binding	GO:0044464//cell part;GO:0044444//cytoplasmic part;GO:0005623//cell;GO:0005622//intracellular;GO:0005737//cytoplasm;GO:0043226//organelle;GO:0043227//membrane-bounded organelle;GO:0043231//intracellular membrane-bounded organelle;GO:0043229//intracellular organelle;GO:0044424//intracellular part
R_glutinis_G06425	Dcun1d2	KWU44285.1	355	5e-121	defective in Cullin neddylation protein 1 [Rhodotorula sp. JG-1b]	sp|Q8BZJ7|DCNL2_MOUSE	174.5	1.8e-42	DCN1-like protein 2 OS=Mus musculus OX=10090 GN=Dcun1d2 PE=1 SV=3	Hs10190678	163.3	6.4e-40	KOG3077	Uncharacterized conserved protein	K17822//DCUN1D1_2; DCN1-like protein 1/2	4.8e-50	201.1	cci:CC1G_01610	--	-	-	-
R_glutinis_G01365	rrp40	XP_016275145.1	356	6e-124	exosome complex component RRP40 [Rhodotorula toruloides NP11]	sp|O13903|RRP40_SCHPO	166.4	3.8e-40	Exosome complex component rrp40 OS=Schizosaccharomyces pombe (strain 972 / ATCC 24843) OX=284812 GN=rrp40 PE=3 SV=1	SPAC22A12.12c	166.4	5.7e-41	KOG1004	Exosomal 3'-5' exoribonuclease complex subunit Rrp40	K03681//RRP40; exosome complex component RRP40	2.7e-45	184.9	cci:CC1G_14989	ko03018//RNA degradation//Folding, sorting and degradation//Genetic Information Processing	-	-	-
R_glutinis_G02875	UGE5	XP_016277082.1	655	0	UDP-glucose 4-epimerase [Rhodotorula toruloides NP11]	sp|Q9SN58|UGE5_ARATH	325.1	1e-87	UDP-glucose 4-epimerase 5 OS=Arabidopsis thaliana OX=3702 GN=UGE5 PE=1 SV=3	At4g10960	325.1	1.6e-88	KOG1371	UDP-glucose 4-epimerase/UDP-sulfoquinovose synthase	K01784//galE; UDP-glucose 4-epimerase [EC:5.1.3.2]	3.6e-143	510.8	pgr:PGTG_06254	ko01100//Metabolic pathways//Global and overview maps//Metabolism;ko00520//Amino sugar and nucleotide sugar metabolism//Carbohydrate metabolism//Metabolism;ko00052//Galactose metabolism//Carbohydrate metabolism//Metabolism	GO:0044282//small molecule catabolic process;GO:0005996//monosaccharide metabolic process;GO:0005975//carbohydrate metabolic process;GO:0071704//organic substance metabolic process;GO:0044724//single-organism carbohydrate catabolic process;GO:0044699//single-organism process;GO:0044712//single-organism catabolic process;GO:0008152//metabolic process;GO:1901575//organic substance catabolic process…	GO:0016853//isomerase activity;GO:0003824//catalytic activity;GO:0016854//racemase and epimerase activity;GO:0016857//racemase and epimerase activity, acting on carbohydrates and derivatives;GO:0048037//cofactor binding;GO:0005488//binding	GO:0044444//cytoplasmic part;GO:0005623//cell;GO:0005737//cytoplasm;GO:0044424//intracellular part;GO:0044464//cell part;GO:0005622//intracellular
R_glutinis_G05637	exgD	XP_018268951.1	1454	0	glycoside hydrolase family 5 protein [Rhodotorula graminis WP1]	sp|B0Y7W2|EXGD_ASPFC	290.4	6.5e-77	Probable glucan 1,3-beta-glucosidase D OS=Neosartorya fumigata (strain CEA10 / CBS 144.89 / FGSC A1163) OX=451804 GN=exgD PE=3 SV=1	--	--	--	--	--	--	--	--	--	--	-	-	-
R_glutinis_G05363	--	CDR49003.1	520	2e-167	RHTO0S22e01046g1_1 [Rhodotorula toruloides]	--	--	--	--	--	--	--	--	--	--	--	--	--	--	-	-	-
R_glutinis_G01411	SPAC977.17	XP_016275249.1	536	0	glycerol uptake facilitator [Rhodotorula toruloides NP11]	sp|Q9P7T9|YI7H_SCHPO	90.1	5.2e-17	Uncharacterized membrane protein C977.17 OS=Schizosaccharomyces pombe (strain 972 / ATCC 24843) OX=284812 GN=SPAC977.17 PE=3 SV=1	SPAC977.17	90.1	8e-18	KOG0224	Aquaporin (major intrinsic protein family)	--	--	--	--	--	-	-	-
R_glutinis_G05576	--	CDR49384.1	346	2e-113	RHTO0S26e00584g1_1 [Rhodotorula toruloides]	--	--	--	--	--	--	--	--	--	--	--	--	--	--	-	-	-
R_glutinis_G05562	--	XP_018390287.1	238	2e-72	Clavaminate synthase-like protein [Alternaria alternata]	--	--	--	--	--	--	--	--	--	--	--	--	--	--	-	-	-
R_glutinis_G03284	man9	XP_018271982.1	1535	0	glycoside hydrolase family 2 protein [Rhodotorula graminis WP1]	sp|I2C092|MANBB_THIHE	635.2	1.1e-180	Beta-mannosidase B OS=Thielavia heterothallica OX=78579 GN=man9 PE=1 SV=1	Hs5174523	252.7	2.3e-66	KOG2230	Predicted beta-mannosidase	K01192//E3.2.1.25; beta-mannosidase [EC:3.2.1.25]	6.1e-215	750.4	gtr:GLOTRDRAFT_70082	ko00511//Other glycan degradation//Glycan biosynthesis and metabolism//Metabolism	-	-	-
R_glutinis_G01751	pin4	KWU42274.1	145	3e-44	FKBP-like protein [Rhodotorula sp. JG-1b]	sp|Q6P4K8|PIN4_XENTR	112.5	3.3e-24	Peptidyl-prolyl cis-trans isomerase NIMA-interacting 4 OS=Xenopus tropicalis OX=8364 GN=pin4 PE=2 SV=1	Hs5453902	110.5	1.9e-24	KOG3258	Parvulin-like peptidyl-prolyl cis-trans isomerase	K09579//PIN4; peptidyl-prolyl cis-trans isomerase NIMA-interacting 4 [EC:5.2.1.8]	1.5e-23	111.7	ure:UREG_02014	--	-	-	-
R_glutinis_G00005	PSK2	XP_016276051.1	978	0	serine/threonine protein kinase [Rhodotorula toruloides NP11]	sp|Q08217|PSK2_YEAST	162.9	2.1e-38	Serine/threonine-protein kinase PSK2 OS=Saccharomyces cerevisiae (strain ATCC 204508 / S288c) OX=559292 GN=PSK2 PE=1 SV=1	YOL045w	162.9	3.2e-39	KOG1152	Signal transduction serine/threonine kinase with PAS/PAC sensor domain	--	--	--	--	--	-	GO:0016740//transferase activity;GO:0016772//transferase activity, transferring phosphorus-containing groups;GO:0003824//catalytic activity	-
R_glutinis_G05433	cdc22	CDR49675.1	1570	0	RHTO0S29e01266g1_1 [Rhodotorula toruloides]	sp|P36602|RIR1_SCHPO	1226.8	0	Ribonucleoside-diphosphate reductase large chain OS=Schizosaccharomyces pombe (strain 972 / ATCC 24843) OX=284812 GN=cdc22 PE=1 SV=2	SPAC1F7.05	1226.8	0	KOG1112	Ribonucleotide reductase, alpha subunit	K10807//RRM1; ribonucleoside-diphosphate reductase subunit M1 [EC:1.17.4.1]	0	1280.4	dsq:DICSQDRAFT_153784	ko01100//Metabolic pathways//Global and overview maps//Metabolism;ko00230//Purine metabolism//Nucleotide metabolism//Metabolism;ko00240//Pyrimidine metabolism//Nucleotide metabolism//Metabolism;ko00480//Glutathione metabolism//Metabolism of other amino acids//Metabolism	GO:0034641//cellular nitrogen compound metabolic process;GO:0009142//nucleoside triphosphate biosynthetic process;GO:0009147//pyrimidine nucleoside triphosphate metabolic process;GO:1901576//organic substance biosynthetic process;GO:0090407//organophosphate biosynthetic process;GO:0044271//cellular nitrogen compound biosynthetic process;GO:0009058//biosynthetic process;GO:0009987//cellular proces…	GO:0036094//small molecule binding;GO:0004748//ribonucleoside-diphosphate reductase activity, thioredoxin disulfide as acceptor;GO:0001883//purine nucleoside binding;GO:0001882//nucleoside binding;GO:1901363//heterocyclic compound binding;GO:0016491//oxidoreductase activity;GO:0016725//oxidoreductase activity, acting on CH or CH2 groups;GO:0061731//ribonucleoside-diphosphate reductase activity;GO…	GO:0044444//cytoplasmic part;GO:0044464//cell part;GO:0044424//intracellular part;GO:0005623//cell;GO:0005622//intracellular;GO:0005737//cytoplasm
R_glutinis_G05546	--	CEQ40862.1	249	1e-73	SPOSA6832_02535, partial [Sporidiobolus salmonicolor]	--	--	--	--	--	--	--	--	--	--	--	--	--	--	-	-	-
R_glutinis_G02937	mtr	XP_016275320.1	521	2e-180	amino acid transporter [Rhodotorula toruloides NP11]	sp|P38680|MTR_NEUCR	177.2	4.7e-43	N amino acid transport system protein OS=Neurospora crassa (strain ATCC 24698 / 74-OR23-1A / CBS 708.71 / DSM 1257 / FGSC 987) OX=367110 GN=mtr PE=3 SV=2	--	--	--	--	--	--	--	--	--	--	-	-	-
R_glutinis_G01780	--	CDR37397.1	776	0	RHTO0S02e14334g1_1 [Rhodotorula toruloides]	--	--	--	--	--	--	--	--	--	--	--	--	--	--	-	-	-
R_glutinis_G02034	daf-31	XP_016274608.1	284	2e-96	peptide alpha-N-acetyltransferase [Rhodotorula toruloides NP11]	sp|O61219|DAF31_CAEEL	206.8	2.6e-52	N-alpha-acetyltransferase daf-31 OS=Caenorhabditis elegans OX=6239 GN=daf-31 PE=2 SV=1	CE18023	206.8	4e-53	KOG3235	Subunit of the major N alpha-acetyltransferase	K20791//NAA10_11; N-alpha-acetyltransferase 10/11 [EC:2.3.1.255]	4.9e-58	227.3	dsq:DICSQDRAFT_57032	--	GO:0051276//chromosome organization;GO:0016569//covalent chromatin modification;GO:0016043//cellular component organization;GO:0044237//cellular metabolic process;GO:0016568//chromatin modification;GO:0006474//N-terminal protein amino acid acetylation;GO:0044260//cellular macromolecule metabolic process;GO:0016570//histone modification;GO:0006464//cellular protein modification process;GO:0006473/…	GO:0016746//transferase activity, transferring acyl groups;GO:0016410//N-acyltransferase activity;GO:0004596//peptide alpha-N-acetyltransferase activity;GO:0005488//binding;GO:0016740//transferase activity;GO:0016407//acetyltransferase activity;GO:0005515//protein binding;GO:0034212//peptide N-acetyltransferase activity;GO:0003824//catalytic activity;GO:0016747//transferase activity, transferring…	GO:0005623//cell;GO:0043231//intracellular membrane-bounded organelle;GO:1990904//ribonucleoprotein complex;GO:0044424//intracellular part;GO:0005622//intracellular;GO:0043226//organelle;GO:0043234//protein complex;GO:0031248//protein acetyltransferase complex;GO:0043232//intracellular non-membrane-bounded organelle;GO:0043227//membrane-bounded organelle;GO:1902493//acetyltransferase complex;GO:0…
R_glutinis_G02448	cdb4	XP_016276969.1	613	0	proliferation-associated protein 2G4 [Rhodotorula toruloides NP11]	sp|Q09184|CDB4_SCHPO	211.5	1.8e-53	Curved DNA-binding protein OS=Schizosaccharomyces pombe (strain 972 / ATCC 24843) OX=284812 GN=cdb4 PE=1 SV=1	SPAC23H4.09	211.5	2.8e-54	KOG2776	Metallopeptidase	--	--	--	--	--	-	-	GO:0043227//membrane-bounded organelle;GO:0043229//intracellular organelle;GO:0044424//intracellular part;GO:0043231//intracellular membrane-bounded organelle;GO:0005622//intracellular;GO:0044446//intracellular organelle part;GO:0005634//nucleus;GO:0005623//cell;GO:0044464//cell part;GO:0044422//organelle part;GO:0043226//organelle
R_glutinis_G06050	--	KWU41979.1	125	7e-35	barwin-like endoglucanase, partial [Rhodotorula sp. JG-1b]	--	--	--	--	--	--	--	--	--	--	--	--	--	--	-	-	-
R_glutinis_G00945	hhfA	XP_016275554.1	200	3e-66	histone H4 [Rhodotorula toruloides NP11]	sp|P62793|H4_AGABI	194.1	7.6e-49	Histone H4 OS=Agaricus bisporus OX=5341 GN=hhfA PE=3 SV=2	Hs22060712	190.7	1.3e-48	KOG3467	Histone H4	K11254//H4; histone H4	2e-48	194.1	cgi:CGB_C2420C	--	GO:0009987//cellular process;GO:0034728//nucleosome organization;GO:0071824//protein-DNA complex subunit organization;GO:0071840//cellular component organization or biogenesis;GO:0051276//chromosome organization;GO:0006325//chromatin organization;GO:0006996//organelle organization;GO:0043933//macromolecular complex subunit organization;GO:0071822//protein complex subunit organization;GO:0016043//…	GO:0046983//protein dimerization activity;GO:0005488//binding;GO:0003676//nucleic acid binding;GO:1901363//heterocyclic compound binding;GO:0005515//protein binding;GO:0097159//organic cyclic compound binding	GO:0044464//cell part;GO:0043229//intracellular organelle;GO:0005622//intracellular;GO:0043228//non-membrane-bounded organelle;GO:0043231//intracellular membrane-bounded organelle;GO:0043226//organelle;GO:0005623//cell;GO:0044424//intracellular part;GO:0043227//membrane-bounded organelle;GO:0043232//intracellular non-membrane-bounded organelle
R_glutinis_G02954	--	CDR38697.1	423	2e-142	RHTO0S03e12310g1_1 [Rhodotorula toruloides]	--	--	--	--	--	--	--	--	--	--	--	--	--	--	-	-	-
R_glutinis_G06472	tim13	XP_016271205.1	119	3e-34	mitochondrial import inner membrane translocase subunit TIM13 [Rhodotorula toruloides NP11]	sp|Q10481|TIM13_SCHPO	72.4	3.3e-12	Mitochondrial import inner membrane translocase subunit tim13 OS=Schizosaccharomyces pombe (strain 972 / ATCC 24843) OX=284812 GN=tim13 PE=3 SV=1	SPAC17C9.09c	72.4	5e-13	KOG1733	Mitochondrial import inner membrane translocase, subunit TIM13	K17781//TIM13; mitochondrial import inner membrane translocase subunit TIM13	1.2e-13	78.6	mrr:Moror_25	--	-	-	-
R_glutinis_G01920	--	CDR36893.1	511	8e-149	RHTO0S02e08240g1_1 [Rhodotorula toruloides]	--	--	--	--	--	--	--	--	--	--	--	--	--	--	-	-	-
R_glutinis_G01284	--	CDR43618.1	412	3e-122	RHTO0S08e03554g1_1 [Rhodotorula toruloides]	--	--	--	--	--	--	--	--	--	--	--	--	--	--	-	-	-
R_glutinis_G06496	SPCC126.12	CEQ41732.1	432	5e-151	SPOSA6832_03498, partial [Sporidiobolus salmonicolor]	sp|O94404|NIF3_SCHPO	160.6	3e-38	Protein NIF3 homolog OS=Schizosaccharomyces pombe (strain 972 / ATCC 24843) OX=284812 GN=SPCC126.12 PE=3 SV=1	SPCC126.12	160.6	4.5e-39	KOG4131	Ngg1-interacting factor 3 protein NIF3L1	--	--	--	--	--	-	-	-
R_glutinis_G01134	BAT2	XP_016269776.1	602	0	branched-chain amino acid aminotransferase [Rhodotorula toruloides NP11]	sp|P47176|BCA2_YEAST	370.9	1.7e-101	Branched-chain-amino-acid aminotransferase, cytosolic OS=Saccharomyces cerevisiae (strain ATCC 204508 / S288c) OX=559292 GN=BAT2 PE=1 SV=1	YJR148w	370.9	2.5e-102	KOG0975	Branched chain aminotransferase BCAT1, pyridoxal phosphate enzymes type IV superfamily	K00826//E2.6.1.42; branched-chain amino acid aminotransferase [EC:2.6.1.42]	4.4e-125	450.7	cgi:CGB_N1380W	ko01100//Metabolic pathways//Global and overview maps//Metabolism;ko01110//Biosynthesis of secondary metabolites//Global and overview maps//Metabolism;ko01130//Biosynthesis of antibiotics//Global and overview maps//Metabolism;ko01230//Biosynthesis of amino acids//Global and overview maps//Metabolism;ko00270//Cysteine and methionine metabolism//Amino acid metabolism//Metabolism;ko00280//Valine, le…	GO:0009987//cellular process;GO:0044281//small molecule metabolic process;GO:0009081//branched-chain amino acid metabolic process;GO:0008652//cellular amino acid biosynthetic process;GO:0019752//carboxylic acid metabolic process;GO:0046394//carboxylic acid biosynthetic process;GO:0071704//organic substance metabolic process;GO:0044763//single-organism cellular process;GO:0044238//primary metaboli…	GO:0016740//transferase activity;GO:0008483//transaminase activity;GO:0004084//branched-chain-amino-acid transaminase activity;GO:0003824//catalytic activity;GO:0016769//transferase activity, transferring nitrogenous groups	GO:0044444//cytoplasmic part;GO:0005622//intracellular;GO:0044464//cell part;GO:0005737//cytoplasm;GO:0044424//intracellular part;GO:0005623//cell
R_glutinis_G05575	CG12264	CDR49454.1	764	0	RHTO0S26e02124g1_1 [Rhodotorula toruloides]	sp|Q9VKD3|NFS1_DROME	579.3	3.9e-164	Probable cysteine desulfurase, mitochondrial OS=Drosophila melanogaster OX=7227 GN=CG12264 PE=2 SV=1	7297897	579.3	5.9e-165	KOG1549	Cysteine desulfurase NFS1	K04487//iscS; cysteine desulfurase [EC:2.8.1.7]	4.4e-183	643.7	pgr:PGTG_12413	ko01100//Metabolic pathways//Global and overview maps//Metabolism;ko00730//Thiamine metabolism//Metabolism of cofactors and vitamins//Metabolism;ko04122//Sulfur relay system//Folding, sorting and degradation//Genetic Information Processing	GO:0006807//nitrogen compound metabolic process;GO:0006082//organic acid metabolic process;GO:0006790//sulfur compound metabolic process;GO:0044763//single-organism cellular process;GO:0043436//oxoacid metabolic process;GO:1901564//organonitrogen compound metabolic process;GO:0044710//single-organism metabolic process;GO:0044238//primary metabolic process;GO:0044699//single-organism process;GO:00…	GO:0016783//sulfurtransferase activity;GO:0005488//binding;GO:0016740//transferase activity;GO:0043168//anion binding;GO:0043167//ion binding;GO:0003824//catalytic activity;GO:0016782//transferase activity, transferring sulfur-containing groups	-
R_glutinis_G00052	--	CDR47465.1	132	2e-30	RHTO0S14e03972g1_1 [Rhodotorula toruloides]	--	--	--	--	--	--	--	--	--	--	--	--	--	--	-	-	-
R_glutinis_G00244	--	XP_016275814.1	687	0	FAD binding domain protein [Rhodotorula toruloides NP11]	--	--	--	--	--	--	--	--	--	--	--	--	--	--	-	-	-
R_glutinis_G03630	--	XP_016273612.1	326	2e-109	protein N-terminal amidase [Rhodotorula toruloides NP11]	--	--	--	--	--	--	--	--	--	K14663//NTA1; protein N-terminal amidase [EC:3.5.1.-]	1.1e-33	146.7	tvs:TRAVEDRAFT_121440	--	-	-	-
R_glutinis_G02626	PRP5	XP_016272183.1	1457	0	pre-mrna-processing ATP-dependent RNA helicase DDX46/PRP5 [Rhodotorula toruloides NP11]	sp|Q4PFD9|PRP5_USTMA	748.8	9.7e-215	Pre-mRNA-processing ATP-dependent RNA helicase PRP5 OS=Ustilago maydis (strain 521 / FGSC 9021) OX=237631 GN=PRP5 PE=3 SV=1	SPCC10H11.01	655.2	2.2e-187	KOG0334	RNA helicase	K12811//DDX46; ATP-dependent RNA helicase DDX46/PRP5 [EC:3.6.4.13]	8.2e-237	823.5	gtr:GLOTRDRAFT_114051	ko03040//Spliceosome//Transcription//Genetic Information Processing	-	GO:0003824//catalytic activity;GO:0070990//snRNP binding;GO:1901363//heterocyclic compound binding;GO:0016462//pyrophosphatase activity;GO:0016787//hydrolase activity;GO:0005488//binding;GO:0016818//hydrolase activity, acting on acid anhydrides, in phosphorus-containing anhydrides;GO:0044877//macromolecular complex binding;GO:0017111//nucleoside-triphosphatase activity;GO:0097159//organic cyclic …	GO:0043227//membrane-bounded organelle;GO:0005623//cell;GO:0044422//organelle part;GO:0043231//intracellular membrane-bounded organelle;GO:0044446//intracellular organelle part;GO:0005634//nucleus;GO:0043229//intracellular organelle;GO:0005622//intracellular;GO:0044424//intracellular part;GO:0043226//organelle;GO:0044464//cell part
R_glutinis_G00896	rga5	XP_016270751.1	549	0	Rho GTPase-activating protein [Rhodotorula toruloides NP11]	sp|O74335|RGA5_SCHPO	183	9.7e-45	Rho-GTPase-activating protein 5 OS=Schizosaccharomyces pombe (strain 972 / ATCC 24843) OX=284812 GN=rga5 PE=4 SV=2	SPBC17F3.01c	183	1.5e-45	KOG2710	Rho GTPase-activating protein	K19845//SAC7; GTPase-activating protein SAC7	9.1e-58	227.6	adl:AURDEDRAFT_101047	ko04011//MAPK signaling pathway - yeast//Signal transduction//Environmental Information Processing	-	-	-
R_glutinis_G04111	--	XP_016275087.1	243	6e-78	NADH dehydrogenase (ubiquinone) 1 alpha subcomplex 12 [Rhodotorula toruloides NP11]	--	--	--	--	--	--	--	--	--	--	--	--	--	--	-	-	-
R_glutinis_G01470	--	XP_016275396.1	759	0	Zn(2)-C6 fungal-type transcription factor [Rhodotorula toruloides NP11]	--	--	--	--	--	--	--	--	--	--	--	--	--	--	-	-	-
R_glutinis_G04419	Rtfdc1	CEQ41237.1	339	7e-114	SPOSA6832_02935 [Sporidiobolus salmonicolor]	sp|Q99K95|RTF2_MOUSE	129	1e-28	Protein RTF2 homolog OS=Mus musculus OX=10090 GN=Rtfdc1 PE=1 SV=1	Hs11421005	125.6	1.7e-28	KOG3113	Uncharacterized conserved protein	--	--	--	--	--	-	-	-
R_glutinis_G01680	--	CDR42168.1	261	7e-78	RHTO0S06e10572g1_1 [Rhodotorula toruloides]	--	--	--	--	--	--	--	--	--	--	--	--	--	--	-	-	-
R_glutinis_G02157	--	CDR36423.1	104	1e-22	RHTO0S02e01970g1_1 [Rhodotorula toruloides]	--	--	--	--	--	--	--	--	--	--	--	--	--	--	-	-	-
R_glutinis_G03691	vma21	XP_016273564.1	142	1e-42	vacuolar ATPase assembly integral membrane protein VMA21-like protein [Rhodotorula toruloides NP11]	sp|A1CJW1|VMA21_ASPCL	55.5	4.6e-07	Vacuolar ATPase assembly integral membrane protein vma21 OS=Aspergillus clavatus (strain ATCC 1007 / CBS 513.65 / DSM 816 / NCTC 3887 / NRRL 1) OX=344612 GN=vma21 PE=3 SV=1	--	--	--	--	--	--	--	--	--	--	-	-	-
R_glutinis_G02789	SPAC8C9.11	KWU41423.1	165	6e-53	bola-like protein [Rhodotorula sp. JG-1b]	sp|O14280|YETB_SCHPO	85.1	4.3e-16	Uncharacterized bolA-like protein C8C9.11 OS=Schizosaccharomyces pombe (strain 972 / ATCC 24843) OX=284812 GN=SPAC8C9.11 PE=3 SV=2	7303423	82	5.5e-16	KOG3348	BolA (bacterial stress-induced morphogen)-related protein	--	--	--	--	--	GO:2001141//regulation of RNA biosynthetic process;GO:0006357//regulation of transcription from RNA polymerase II promoter;GO:0051253//negative regulation of RNA metabolic process;GO:0010468//regulation of gene expression;GO:0010556//regulation of macromolecule biosynthetic process;GO:2000113//negative regulation of cellular macromolecule biosynthetic process;GO:0048519//negative regulation of bi…	-	-
R_glutinis_G02996	--	XP_018271675.1	380	3e-131	hypothetical protein RHOBADRAFT_52673 [Rhodotorula graminis WP1]	--	--	--	--	--	--	--	--	--	--	--	--	--	--	-	-	-
R_glutinis_G02431	css1	CDR38068.1	726	0	RHTO0S03e02850g1_1 [Rhodotorula toruloides]	sp|O74369|CSS1_SCHPO	197.6	3.1e-49	Inositol phosphosphingolipids phospholipase C OS=Schizosaccharomyces pombe (strain 972 / ATCC 24843) OX=284812 GN=css1 PE=1 SV=2	SPBC685.10c	162.9	1.3e-39	KOG3873	Sphingomyelinase family protein	K12351//SMPD2; sphingomyelin phosphodiesterase 2 [EC:3.1.4.12]	2.1e-81	305.8	lbc:LACBIDRAFT_301206	ko01100//Metabolic pathways//Global and overview maps//Metabolism;ko00600//Sphingolipid metabolism//Lipid metabolism//Metabolism	-	-	-
R_glutinis_G05364	--	XP_016270024.1	293	7e-100	outer membrane protein, beta-barrel domain containing protein [Rhodotorula toruloides NP11]	--	--	--	--	--	--	--	--	--	--	--	--	--	--	-	-	-
R_glutinis_G03015	--	XP_016276151.1	215	1e-54	retinoblastoma-binding protein 8 [Rhodotorula toruloides NP11]	--	--	--	--	--	--	--	--	--	--	--	--	--	--	-	-	-
R_glutinis_G04973	--	XP_014658325.1	84.3	5e-17	s-adenosyl-L-methionine-dependent methyltransferase [Moesziomyces antarcticus]	--	--	--	--	--	--	--	--	--	--	--	--	--	--	-	-	-
R_glutinis_G04945	Vps29	XP_016273862.1	355	7e-123	vacuolar protein sorting protein [Rhodotorula toruloides NP11]	sp|B2RZ78|VPS29_RAT	186	4.9e-46	Vacuolar protein sorting-associated protein 29 OS=Rattus norvegicus OX=10116 GN=Vps29 PE=1 SV=2	Hs7706441	184.5	2.2e-46	KOG3325	Membrane coat complex Retromer, subunit VPS29/PEP11	K18467//VPS29; vacuolar protein sorting-associated protein 29	2.1e-59	231.9	cgi:CGB_B2100W	ko04144//Endocytosis//Transport and catabolism//Cellular Processes	-	-	GO:0044464//cell part;GO:0005623//cell
R_glutinis_G01685	FBXO21	EGU13615.1	710	0	F-box domain protein [Rhodotorula toruloides ATCC 204091]	sp|Q5R5S1|FBX21_PONAB	98.6	2.5e-19	F-box only protein 21 OS=Pongo abelii OX=9601 GN=FBXO21 PE=2 SV=1	--	--	--	--	--	K10301//FBXO21; F-box protein 21	1.8e-32	143.7	mrr:Moror_16400	--	-	-	-
R_glutinis_G01764	mug14	CDR47029.1	453	1e-159	RHTO0S13e04896g1_1 [Rhodotorula toruloides]	sp|Q9P5M9|MUG14_SCHPO	186	6e-46	Meiotically up-regulated gene 14 protein OS=Schizosaccharomyces pombe (strain 972 / ATCC 24843) OX=284812 GN=mug14 PE=1 SV=1	SPBC359.06	186	9.1e-47	KOG3699	Cytoskeletal protein Adducin	--	--	--	--	--	-	-	-
R_glutinis_G00734	GSTU1	XP_016269985.1	451	1e-160	glutathione S-transferase [Rhodotorula toruloides NP11]	sp|Q10CE7|GSTU1_ORYSJ	84.7	1.6e-15	Probable glutathione S-transferase GSTU1 OS=Oryza sativa subsp. japonica OX=39947 GN=GSTU1 PE=1 SV=1	CE12092	81.6	2.1e-15	KOG0406	Glutathione S-transferase	K00799//GST; glutathione S-transferase [EC:2.5.1.18]	1.4e-71	272.3	gtr:GLOTRDRAFT_42029	ko00480//Glutathione metabolism//Metabolism of other amino acids//Metabolism	-	-	-
R_glutinis_G01404	Cdk11b	XP_016275213.1	712	0	cell division cycle 2-like protein [Rhodotorula toruloides NP11]	sp|P24788|CD11B_MOUSE	392.5	6e-108	Cyclin-dependent kinase 11B OS=Mus musculus OX=10090 GN=Cdk11b PE=1 SV=2	Hs10835055	392.5	9.1e-109	KOG0663	Protein kinase PITSLRE and related kinases	K08818//CDC2L; cell division cycle 2-like [EC:2.7.11.22]	1.1e-145	519.2	pgr:PGTG_04561	--	-	-	-
R_glutinis_G01868	rfc3	XP_016274618.1	633	0	replication factor C subunit 3 [Rhodotorula toruloides NP11]	sp|O14003|RFC3_SCHPO	416	4.5e-115	Replication factor C subunit 3 OS=Schizosaccharomyces pombe (strain 972 / ATCC 24843) OX=284812 GN=rfc3 PE=1 SV=2	Hs6677723	359.8	5.8e-99	KOG0990	Replication factor C, subunit RFC5	K10756//RFC3_5; replication factor C subunit 3/5	8.2e-132	473	shs:STEHIDRAFT_57130	ko03420//Nucleotide excision repair//Replication and repair//Genetic Information Processing;ko03030//DNA replication//Replication and repair//Genetic Information Processing;ko03430//Mismatch repair//Replication and repair//Genetic Information Processing	-	-	-
R_glutinis_G04746	luxQ	XP_016269436.1	905	0	histidine kinase [Rhodotorula toruloides NP11]	sp|Q87GU5|LUXQ_VIBPA	210.3	1.1e-52	Autoinducer 2 sensor kinase/phosphatase LuxQ OS=Vibrio parahaemolyticus serotype O3:K6 (strain RIMD 2210633) OX=223926 GN=luxQ PE=3 SV=1	SPAC1834.08	172.9	2.9e-42	KOG0519	Sensory transduction histidine kinase	--	--	--	--	--	-	-	-
R_glutinis_G00189	apn2	CDR35917.1	810	0	RHTO0S01e10110g1_1 [Rhodotorula toruloides]	sp|P87175|APN2_SCHPO	278.1	2.5e-73	DNA-(apurinic or apyrimidinic site) lyase 2 OS=Schizosaccharomyces pombe (strain 972 / ATCC 24843) OX=284812 GN=apn2 PE=1 SV=1	SPBC3D6.10	278.1	3.7e-74	KOG1294	Apurinic/apyrimidinic endonuclease and related enzymes	K10772//APEX2; AP endonuclease 2 [EC:4.2.99.18]	2.2e-100	369.4	cput:CONPUDRAFT_106852	ko03410//Base excision repair//Replication and repair//Genetic Information Processing	-	-	-
R_glutinis_G02722	--	XP_018271198.1	551	0	hypothetical protein RHOBADRAFT_43638 [Rhodotorula graminis WP1]	--	--	--	--	--	--	--	--	--	--	--	--	--	--	-	-	-
R_glutinis_G01838	--	XP_016274601.1	408	7e-139	Bestrophin/UPF0187 protein [Rhodotorula toruloides NP11]	--	--	--	--	--	--	--	--	--	K08994//yneE; ion channel-forming bestrophin family protein	7.9e-32	140.6	adl:AURDEDRAFT_114550	--	-	-	-
R_glutinis_G04158	Hltf	XP_016271921.1	1256	0	SNF2 family helicase [Rhodotorula toruloides NP11]	sp|Q6PCN7|HLTF_MOUSE	329.7	2e-88	Helicase-like transcription factor OS=Mus musculus OX=10090 GN=Hltf PE=1 SV=1	Hs21071052	320.9	1.4e-86	KOG1001	Helicase-like transcription factor HLTF/DNA helicase RAD5, DEAD-box superfamily	K15711//SMARCA3; SWI/SNF-related matrix-associated actin-dependent regulator of chromatin subfamily A3 [EC:3.6.4.- 2.3.2.27]	2.1e-137	493.8	cne:CNL05190	--	-	-	-
R_glutinis_G02978	--	CDR38711.1	268	3e-87	RHTO0S03e12464g1_1 [Rhodotorula toruloides]	--	--	--	--	--	--	--	--	--	--	--	--	--	--	-	-	-
R_glutinis_G05843	--	XP_016272977.1	478	3e-166	RNase P subunit p30 family protein [Rhodotorula toruloides NP11]	--	--	--	--	SPAC3A12.04c	52.8	1.7e-06	KOG2363	Protein subunit of nuclear ribonuclease P (RNase P)	K03539//RPP1; ribonuclease P/MRP protein subunit RPP1 [EC:3.1.26.5]	9.8e-25	117.5	psq:PUNSTDRAFT_91715	ko03013//RNA transport//Translation//Genetic Information Processing;ko03008//Ribosome biogenesis in eukaryotes//Translation//Genetic Information Processing	GO:0071704//organic substance metabolic process;GO:0044237//cellular metabolic process;GO:1901360//organic cyclic compound metabolic process;GO:0009987//cellular process;GO:0006139//nucleobase-containing compound metabolic process;GO:0043170//macromolecule metabolic process;GO:0090304//nucleic acid metabolic process;GO:0046483//heterocycle metabolic process;GO:0006725//cellular aromatic compound …	-	-
R_glutinis_G00450	--	CDR36017.1	131	5e-36	RHTO0S01e12354g1_1 [Rhodotorula toruloides]	--	--	--	--	--	--	--	--	--	--	--	--	--	--	-	-	-
R_glutinis_G00119	LACS7	XP_016275896.1	1063	0	long-chain acyl-CoA synthetase [Rhodotorula toruloides NP11]	sp|Q8LKS5|LACS7_ARATH	434.5	2.2e-120	Long chain acyl-CoA synthetase 7, peroxisomal OS=Arabidopsis thaliana OX=3702 GN=LACS7 PE=1 SV=2	At5g27600	427.6	4.2e-119	KOG1256	Long-chain acyl-CoA synthetases (AMP-forming)	K01897//ACSL; long-chain acyl-CoA synthetase [EC:6.2.1.3]	4.8e-162	574.3	mrr:Moror_9095	ko01100//Metabolic pathways//Global and overview maps//Metabolism;ko04146//Peroxisome//Transport and catabolism//Cellular Processes;ko01212//Fatty acid metabolism//Global and overview maps//Metabolism;ko00071//Fatty acid degradation//Lipid metabolism//Metabolism;ko00061//Fatty acid biosynthesis//Lipid metabolism//Metabolism	-	-	-
R_glutinis_G00508	Arhgef38	XP_016271720.1	1358	0	Rho guanyl-nucleotide exchange factor [Rhodotorula toruloides NP11]	sp|Q80VK6|ARH38_MOUSE	109.8	2.6e-22	Rho guanine nucleotide exchange factor 38 OS=Mus musculus OX=10090 GN=Arhgef38 PE=1 SV=2	Hs20544361	105.1	9.6e-22	KOG3519	Invasion-inducing protein TIAM1/CDC24 and related RhoGEF GTPases	K20705//DNMBP; dynamin-binding protein	5e-33	146.7	mrr:Moror_10053	--	-	-	-
R_glutinis_G04338	APP1	XP_016269560.1	1009	0	actin patch protein [Rhodotorula toruloides NP11]	sp|P53933|APP1_YEAST	124.8	6e-27	Phosphatidate phosphatase APP1 OS=Saccharomyces cerevisiae (strain ATCC 204508 / S288c) OX=559292 GN=APP1 PE=1 SV=1	--	--	--	--	--	--	--	--	--	--	-	-	-
R_glutinis_G01915	DBP2	XP_016270194.1	572	0	ATP-dependent rna helicase dbp2 [Rhodotorula toruloides NP11]	sp|Q755N4|DBP2_ASHGO	381.3	3.3e-104	ATP-dependent RNA helicase DBP2 OS=Ashbya gossypii (strain ATCC 10895 / CBS 109.51 / FGSC 9923 / NRRL Y-1056) OX=284811 GN=DBP2 PE=3 SV=2	YNL112w	368.2	4.4e-101	KOG0331	ATP-dependent RNA helicase	K12823//DDX5; ATP-dependent RNA helicase DDX5/DBP2 [EC:3.6.4.13]	8.8e-104	381.3	ago:AGOS_AFL221C	ko03040//Spliceosome//Transcription//Genetic Information Processing	-	-	-
R_glutinis_G04834	SPBPB7E8.02	XP_016273840.1	841	0	PSP1 family protein [Rhodotorula toruloides NP11]	sp|Q9C0V4|YOM2_SCHPO	143.3	1.7e-32	Uncharacterized protein PB7E8.02 OS=Schizosaccharomyces pombe (strain 972 / ATCC 24843) OX=284812 GN=SPBPB7E8.02 PE=4 SV=1	SPBP7E8.02	143.3	2.5e-33	KOG4679	Uncharacterized protein PSP1 (suppressor of DNA polymerase alpha mutations in yeast)	--	--	--	--	--	-	-	-
R_glutinis_G00015	aac	CEQ38603.1	219	1e-69	SPOSA6832_00029 [Sporidiobolus salmonicolor]	sp|P02723|ADT_NEUCR	174.9	8.4e-43	ADP,ATP carrier protein OS=Neurospora crassa (strain ATCC 24698 / 74-OR23-1A / CBS 708.71 / DSM 1257 / FGSC 987) OX=367110 GN=aac PE=3 SV=1	SPBC530.10c	171.8	1.1e-42	KOG0749	Mitochondrial ADP/ATP carrier proteins	K05863//SLC25A4S; solute carrier family 25 (mitochondrial adenine nucleotide translocator), member 4/5/6/31	3.1e-52	207.6	pgr:PGTG_14813	--	GO:0071705//nitrogen compound transport;GO:0006862//nucleotide transport;GO:0046907//intracellular transport;GO:0009987//cellular process;GO:0051234//establishment of localization;GO:0006820//anion transport;GO:1902582//single-organism intracellular transport;GO:0071702//organic substance transport;GO:0051649//establishment of localization in cell;GO:0051641//cellular localization;GO:0044765//sin…	GO:1901505//carbohydrate derivative transporter activity;GO:0022857//transmembrane transporter activity;GO:0015215//nucleotide transmembrane transporter activity;GO:0005346//purine ribonucleotide transmembrane transporter activity;GO:0000295//adenine nucleotide transmembrane transporter activity;GO:0005347//ATP transmembrane transporter activity;GO:0005215//transporter activity;GO:0015216//purine…	GO:0044446//intracellular organelle part;GO:0044422//organelle part;GO:0043229//intracellular organelle;GO:0044464//cell part;GO:0043231//intracellular membrane-bounded organelle;GO:0043227//membrane-bounded organelle;GO:0031967//organelle envelope;GO:0044424//intracellular part;GO:0043226//organelle;GO:0019866//organelle inner membrane;GO:0005622//intracellular;GO:0031090//organelle membrane;GO:…
R_glutinis_G05903	--	CDR35788.1	264	8e-88	RHTO0S01e07118g1_1 [Rhodotorula toruloides]	--	--	--	--	--	--	--	--	--	--	--	--	--	--	-	-	-
R_glutinis_G02147	--	GAW06166.1	105	5e-29	DUF427-domain-containing protein [Lentinula edodes]	--	--	--	--	--	--	--	--	--	--	--	--	--	--	-	-	-
R_glutinis_G02351	--	XP_016276779.1	2442	0	nucleoporin [Rhodotorula toruloides NP11]	--	--	--	--	--	--	--	--	--	K14311//NUP188; nuclear pore complex protein Nup188	4.5e-96	356.7	wic:J056_004060	ko03013//RNA transport//Translation//Genetic Information Processing	-	-	-
R_glutinis_G01263	SPT4	XP_016271412.1	201	2e-66	transcription elongation factor SPT4 [Rhodotorula toruloides NP11]	sp|P0CR69|SPT4_CRYNB	124	1e-27	Transcription elongation factor SPT4 OS=Cryptococcus neoformans var. neoformans serotype D (strain B-3501A) OX=283643 GN=SPT4 PE=3 SV=1	Hs4507311	119.4	3.8e-27	KOG3490	Transcription elongation factor SPT4	K15171//SUPT4H1; transcription elongation factor SPT4	6.2e-32	139.4	gtr:GLOTRDRAFT_71374	--	GO:0051252//regulation of RNA metabolic process;GO:0034641//cellular nitrogen compound metabolic process;GO:0006360//transcription from RNA polymerase I promoter;GO:0010468//regulation of gene expression;GO:1903506//regulation of nucleic acid-templated transcription;GO:1902680//positive regulation of RNA biosynthetic process;GO:0006397//mRNA processing;GO:0045893//positive regulation of transcrip…	-	GO:0043231//intracellular membrane-bounded organelle;GO:0005634//nucleus;GO:0043227//membrane-bounded organelle;GO:0043229//intracellular organelle;GO:0044424//intracellular part;GO:0044464//cell part;GO:0005623//cell;GO:0043226//organelle;GO:0005622//intracellular
R_glutinis_G06382	DEG1	EGU13008.1	837	0	Pseudouridine synthase [Rhodotorula toruloides ATCC 204091]	sp|P31115|PUS3_YEAST	167.5	5.1e-40	tRNA pseudouridine(38/39) synthase OS=Saccharomyces cerevisiae (strain ATCC 204508 / S288c) OX=559292 GN=DEG1 PE=1 SV=1	YFL001w	167.5	7.7e-41	KOG2554	Pseudouridylate synthase	K01855//PUS3; tRNA pseudouridine38/39 synthase [EC:5.4.99.45]	3e-79	299.3	gtr:GLOTRDRAFT_75904	--	-	-	-
R_glutinis_G04656	--	--	--	--	--	--	--	--	--	--	--	--	--	--	--	--	--	--	--	-	-	-
R_glutinis_G03045	--	KWU46573.1	547	0	YL1-domain-containing protein [Rhodotorula sp. JG-1b]	--	--	--	--	--	--	--	--	--	--	--	--	--	--	-	-	-
R_glutinis_G04782	FRE8	XP_016270166.1	850	0	ferric reductase transmembrane component [Rhodotorula toruloides NP11]	sp|Q12209|FRE8_YEAST	60.1	1.4e-07	Probable ferric reductase transmembrane component 8 OS=Saccharomyces cerevisiae (strain ATCC 204508 / S288c) OX=559292 GN=FRE8 PE=1 SV=1	YLR047c	60.1	2.1e-08	KOG0039	Ferric reductase, NADH/NADPH oxidase and related proteins	--	--	--	--	--	-	-	-
R_glutinis_G05675	ecdD	KWU42642.1	216	2e-65	receptor [Rhodotorula sp. JG-1b]	sp|K0E3U9|ECDD_ASPRU	122.9	4.3e-27	Major facilitator-type transporter ecdD OS=Aspergillus rugulosus OX=41736 GN=ecdD PE=1 SV=1	YMR011w	94	3.3e-19	KOG0254	Predicted transporter (major facilitator superfamily)	--	--	--	--	--	GO:0044699//single-organism process;GO:0051234//establishment of localization;GO:0009987//cellular process;GO:0051179//localization;GO:0044763//single-organism cellular process	GO:0005215//transporter activity;GO:0022857//transmembrane transporter activity	GO:0031224//intrinsic component of membrane;GO:0044425//membrane part;GO:0016020//membrane
R_glutinis_G00490	pin1	CEQ38906.1	270	4e-91	SPOSA6832_00390 [Sporidiobolus salmonicolor]	sp|O74448|PIN1_SCHPO	152.5	4.7e-36	Peptidyl-prolyl cis-trans isomerase pin1 OS=Schizosaccharomyces pombe (strain 972 / ATCC 24843) OX=284812 GN=pin1 PE=4 SV=1	CE25189	154.1	2.5e-37	KOG3259	Peptidyl-prolyl cis-trans isomerase	K09578//PIN1; peptidyl-prolyl cis-trans isomerase NIMA-interacting 1 [EC:5.2.1.8]	4e-50	200.7	gtr:GLOTRDRAFT_97403	--	-	-	-
R_glutinis_G01527	MED14	EGU12103.1	802	0	Mediator of RNA polymerase II transcription subunit 14 [Rhodotorula toruloides ATCC 204091]	sp|O60244|MED14_HUMAN	104.4	8.5e-21	Mediator of RNA polymerase II transcription subunit 14 OS=Homo sapiens OX=9606 GN=MED14 PE=1 SV=2	Hs4758102	104.4	1.3e-21	KOG1875	Thyroid hormone receptor-associated coactivator complex component (TRAP170)	K15156//MED14; mediator of RNA polymerase II transcription subunit 14	2.4e-46	190.7	cput:CONPUDRAFT_167661	--	-	-	-
R_glutinis_G05484	srs2	XP_016269994.1	1394	0	ATP-dependent DNA helicase [Rhodotorula toruloides NP11]	sp|Q10213|SRS2_SCHPO	369.4	1.4e-100	ATP-dependent DNA helicase srs2 OS=Schizosaccharomyces pombe (strain 972 / ATCC 24843) OX=284812 GN=srs2 PE=1 SV=1	SPAC4H3.05	369.4	2.2e-101	KOG2108	3'-5' DNA helicase	K03657//uvrD; DNA helicase II / ATP-dependent DNA helicase PcrA [EC:3.6.4.12]	6.1e-159	564.7	cne:CNC06510	ko03420//Nucleotide excision repair//Replication and repair//Genetic Information Processing;ko03430//Mismatch repair//Replication and repair//Genetic Information Processing	-	-	-
R_glutinis_G05925	ABCD2	XP_016270932.1	1335	0	peroxisomal ABC transporter [Rhodotorula toruloides NP11]	sp|Q9UBJ2|ABCD2_HUMAN	492.7	8e-138	ATP-binding cassette sub-family D member 2 OS=Homo sapiens OX=9606 GN=ABCD2 PE=1 SV=1	Hs9945308	492.7	1.2e-138	KOG0064	Peroxisomal long-chain acyl-CoA transporter, ABC superfamily	K15628//PXA; ATP-binding cassette, subfamily D (ALD), peroxisomal long-chain fatty acid import protein	2.6e-199	698.4	cne:CNA06310	ko04146//Peroxisome//Transport and catabolism//Cellular Processes;ko02010//ABC transporters//Membrane transport//Environmental Information Processing	GO:0051234//establishment of localization;GO:0051179//localization	GO:0017111//nucleoside-triphosphatase activity;GO:0016817//hydrolase activity, acting on acid anhydrides;GO:0016462//pyrophosphatase activity;GO:0016818//hydrolase activity, acting on acid anhydrides, in phosphorus-containing anhydrides;GO:0016787//hydrolase activity;GO:0003824//catalytic activity	-
R_glutinis_G05887	--	XP_016272892.1	900	0	microtubule associated protein [Rhodotorula toruloides NP11]	--	--	--	--	--	--	--	--	--	K16732//PRC1; protein regulator of cytokinesis 1	1.2e-41	174.9	wic:J056_001305	--	GO:0016043//cellular component organization;GO:0022402//cell cycle process;GO:1902589//single-organism organelle organization;GO:0006996//organelle organization;GO:0007017//microtubule-based process;GO:0044763//single-organism cellular process;GO:0007049//cell cycle;GO:0007010//cytoskeleton organization;GO:0009987//cellular process;GO:0044699//single-organism process;GO:0071840//cellular componen…	-	GO:0044424//intracellular part;GO:0043232//intracellular non-membrane-bounded organelle;GO:0044446//intracellular organelle part;GO:0005623//cell;GO:0044430//cytoskeletal part;GO:0044422//organelle part;GO:0043229//intracellular organelle;GO:0043226//organelle;GO:0005622//intracellular;GO:0043228//non-membrane-bounded organelle;GO:0015630//microtubule cytoskeleton;GO:0044464//cell part;GO:0005856…
R_glutinis_G04889	ACOT13	KWU46019.1	211	2e-68	Thioesterase/thiol ester dehydrase-isomerase [Rhodotorula sp. JG-1b]	sp|Q9NPJ3|ACO13_HUMAN	101.3	1.2e-20	Acyl-coenzyme A thioesterase 13 OS=Homo sapiens OX=9606 GN=ACOT13 PE=1 SV=1	SPBC31F10.02	106.7	4.5e-23	KOG3328	HGG motif-containing thioesterase	K17362//ACOT13; acyl-coenzyme A thioesterase 13 [EC:3.1.2.-]	1.3e-37	159.1	tvs:TRAVEDRAFT_147439	--	-	-	-
R_glutinis_G06558	--	EGU11427.1	708	0	Cell wall surface anchored protein [Rhodotorula toruloides ATCC 204091]	--	--	--	--	--	--	--	--	--	--	--	--	--	--	-	-	-
R_glutinis_G04330	SPAC20G4.05c	XP_016272358.1	913	0	UPF0061 family protein [Rhodotorula toruloides NP11]	sp|O13890|YE35_SCHPO	264.6	3.2e-69	UPF0061 protein C20G4.05c OS=Schizosaccharomyces pombe (strain 972 / ATCC 24843) OX=284812 GN=SPAC20G4.05c PE=3 SV=1	SPAC20G4.05c	264.6	4.9e-70	KOG2542	Uncharacterized conserved protein (YdiU family)	--	--	--	--	--	-	-	-
R_glutinis_G00010	bcp1	XP_016276041.1	327	6e-109	protein bcp1 [Rhodotorula toruloides NP11]	sp|Q4WVS2|BCP1_ASPFU	140.6	3.3e-32	Protein bcp1 OS=Neosartorya fumigata (strain ATCC MYA-4609 / Af293 / CBS 101355 / FGSC A1100) OX=330879 GN=bcp1 PE=3 SV=2	SPCC613.08	131.7	2.3e-30	KOG3034	Isoamyl acetate-hydrolyzing esterase and related enzymes	K15262//BCP1; protein BCP1	4.2e-34	148.3	cci:CC1G_12187	--	-	-	-
R_glutinis_G03706	--	CDR46872.1	288	2e-92	RHTO0S13e02762g1_1 [Rhodotorula toruloides]	--	--	--	--	--	--	--	--	--	--	--	--	--	--	-	-	-
R_glutinis_G00138	--	XP_016275888.1	295	2e-91	SET domain containing protein [Rhodotorula toruloides NP11]	--	--	--	--	--	--	--	--	--	--	--	--	--	--	-	-	-
R_glutinis_G01510	fgaOx3	KWU44494.1	513	0	NADH:flavin oxidoreductase/NADH oxidase [Rhodotorula sp. JG-1b]	sp|W6Q9S9|FGOX3_PENRF	325.9	5.9e-88	Chanoclavine-I aldehyde reductase fgaOx3 OS=Penicillium roqueforti (strain FM164) OX=1365484 GN=fgaOx3 PE=1 SV=1	YHR179w	267.3	3.8e-71	KOG0134	NADH:flavin oxidoreductase/12-oxophytodienoate reductase	K00354//E1.6.99.1; NADPH2 dehydrogenase [EC:1.6.99.1]	2.4e-104	381.7	psco:LY89DRAFT_689128	--	-	-	-
R_glutinis_G02393	--	EGU13541.1	319	3e-106	Antifreeze glycopeptide AFGP polyprotein [Rhodotorula toruloides ATCC 204091]	--	--	--	--	--	--	--	--	--	--	--	--	--	--	-	-	-
R_glutinis_G03916	SPCC1020.11c	CDR40766.1	155	5e-48	RHTO0S05e07074g1_1 [Rhodotorula toruloides]	sp|O59764|YJMB_SCHPO	57.4	1.2e-07	ER membrane protein complex subunit 6 OS=Schizosaccharomyces pombe (strain 972 / ATCC 24843) OX=284812 GN=SPCC1020.11c PE=3 SV=2	--	--	--	--	--	--	--	--	--	--	-	-	-
R_glutinis_G02516	mot1	XP_016277034.1	2762	0	SNF2-related helicase [Rhodotorula toruloides NP11]	sp|O43065|MOT1_SCHPO	1197.6	0	Probable helicase mot1 OS=Schizosaccharomyces pombe (strain 972 / ATCC 24843) OX=284812 GN=mot1 PE=1 SV=4	YPL082c	1129.4	0	KOG0392	SNF2 family DNA-dependent ATPase domain-containing protein	K15192//BTAF1; TATA-binding protein-associated factor [EC:3.6.4.-]	0	1541.9	adl:AURDEDRAFT_184435	--	-	-	-
R_glutinis_G05488	--	CDR48976.1	58.2	3e-06	RHTO0S22e00474g1_1 [Rhodotorula toruloides]	--	--	--	--	--	--	--	--	--	--	--	--	--	--	-	-	-
R_glutinis_G04693	GPI18	XP_018270138.1	645	0	glycosyltransferase family 76 protein [Rhodotorula graminis WP1]	sp|P0CP62|GPI18_CRYNJ	193.7	4.6e-48	GPI mannosyltransferase 2 OS=Cryptococcus neoformans var. neoformans serotype D (strain JEC21 / ATCC MYA-565) OX=214684 GN=GPI18 PE=3 SV=1	--	--	--	--	--	K07542//PIGV; phosphatidylinositol glycan, class V [EC:2.4.1.-]	2.4e-43	179.5	sla:SERLADRAFT_436951	ko01100//Metabolic pathways//Global and overview maps//Metabolism;ko00563//Glycosylphosphatidylinositol(GPI)-anchor biosynthesis//Glycan biosynthesis and metabolism//Metabolism	-	-	-
R_glutinis_G04821	--	XP_016270097.1	343	3e-117	F-box domain, cyclin-like domain containing protein [Rhodotorula toruloides NP11]	--	--	--	--	--	--	--	--	--	--	--	--	--	--	-	-	-
R_glutinis_G03874	plyA	XP_018270748.1	374	6e-128	polysaccharide lyase family 1 protein, partial [Rhodotorula graminis WP1]	sp|Q9C2Z0|PLYA_ASPNG	230.3	3.9e-59	Pectate lyase A OS=Aspergillus niger OX=5061 GN=plyA PE=1 SV=1	--	--	--	--	--	K01728//pel; pectate lyase [EC:4.2.2.2]	2e-65	252.7	aalt:CC77DRAFT_576782	ko00040//Pentose and glucuronate interconversions//Carbohydrate metabolism//Metabolism	-	-	-
R_glutinis_G01173	--	XP_018273485.1	179	6e-55	hypothetical protein RHOBADRAFT_41429 [Rhodotorula graminis WP1]	--	--	--	--	--	--	--	--	--	--	--	--	--	--	-	-	-
R_glutinis_G04795	--	CEQ40746.1	393	3e-132	SPOSA6832_02406 [Sporidiobolus salmonicolor]	--	--	--	--	--	--	--	--	--	K19308//BMT6; 25S rRNA (uracil2843-N3)-methyltransferase [EC:2.1.1.312]	2.7e-22	109.4	cne:CNE00650	ko04146//Peroxisome//Transport and catabolism//Cellular Processes	-	-	-
R_glutinis_G01290	--	XP_018273586.1	64.7	1e-13	hypothetical protein RHOBADRAFT_41531 [Rhodotorula graminis WP1]	--	--	--	--	--	--	--	--	--	--	--	--	--	--	-	-	-
R_glutinis_G04266	--	CDR39790.1	267	1e-80	RHTO0S04e09516g1_1 [Rhodotorula toruloides]	--	--	--	--	--	--	--	--	--	--	--	--	--	--	-	-	-
R_glutinis_G02418	pph-1	XP_018272333.1	641	0	protein phosphatase 2A [Rhodotorula graminis WP1]	sp|P48580|PP2A1_NEUCR	590.1	1.4e-167	Serine/threonine-protein phosphatase PP2A catalytic subunit OS=Neurospora crassa (strain ATCC 24698 / 74-OR23-1A / CBS 708.71 / DSM 1257 / FGSC 987) OX=367110 GN=pph-1 PE=3 SV=3	Hs4506017	580.1	2.2e-165	KOG0371	Serine/threonine protein phosphatase 2A, catalytic subunit	K04382//PPP2C; serine/threonine-protein phosphatase 2A catalytic subunit [EC:3.1.3.16]	2.2e-180	634	uma:UMAG_11525	ko04111//Cell cycle - yeast//Cell growth and death//Cellular Processes;ko04138//Autophagy - yeast//Transport and catabolism//Cellular Processes;ko04113//Meiosis - yeast//Cell growth and death//Cellular Processes;ko03015//mRNA surveillance pathway//Translation//Genetic Information Processing;ko04136//Autophagy - other eukaryotes//Transport and catabolism//Cellular Processes	GO:0009987//cellular process;GO:0006796//phosphate-containing compound metabolic process;GO:0044237//cellular metabolic process;GO:0008152//metabolic process;GO:0006793//phosphorus metabolic process	GO:0003824//catalytic activity	-
R_glutinis_G00368	nat9	XP_016271829.1	284	4e-95	N-acetyltransferase 9 [Rhodotorula toruloides NP11]	sp|A7SLC8|NAT9_NEMVE	126.7	3.5e-28	N-acetyltransferase 9-like protein OS=Nematostella vectensis OX=45351 GN=nat9 PE=3 SV=1	7302072	123.2	5.9e-28	KOG4135	Predicted phosphoglucosamine acetyltransferase	--	--	--	--	--	-	-	-
R_glutinis_G02522	--	XP_016277026.1	64.3	8e-09	fungal specific transcription factor [Rhodotorula toruloides NP11]	--	--	--	--	--	--	--	--	--	--	--	--	--	--	-	-	-
R_glutinis_G02647	rrp6	XP_016272056.1	1028	0	exosome complex exonuclease RRP6 [Rhodotorula toruloides NP11]	sp|Q10146|RRP6_SCHPO	245.4	2.7e-63	Exosome complex exonuclease rrp6 OS=Schizosaccharomyces pombe (strain 972 / ATCC 24843) OX=284812 GN=rrp6 PE=3 SV=2	YOR001w	233.4	1.6e-60	KOG2206	Exosome 3'-5' exoribonuclease complex, subunit PM/SCL-100 (Rrp6)	K12591//RRP6; exosome complex exonuclease RRP6 [EC:3.1.13.-]	9.6e-84	314.7	mrr:Moror_12613	ko03018//RNA degradation//Folding, sorting and degradation//Genetic Information Processing	-	-	-
R_glutinis_G03901	--	--	--	--	--	--	--	--	--	--	--	--	--	--	--	--	--	--	--	-	-	-
R_glutinis_G02345	pnk1	CDR37926.1	350	2e-112	RHTO0S03e01024g1_1 [Rhodotorula toruloides]	sp|O13911|PNK1_SCHPO	174.5	3.1e-42	Bifunctional polynucleotide phosphatase/kinase OS=Schizosaccharomyces pombe (strain 972 / ATCC 24843) OX=284812 GN=pnk1 PE=1 SV=2	SPAC23C11.04c	167.9	4.4e-41	KOG2134	Polynucleotide kinase 3' phosphatase	K08073//PNKP; bifunctional polynucleotide phosphatase/kinase [EC:3.1.3.32 2.7.1.78]	1.3e-44	183.7	tvs:TRAVEDRAFT_71011	--	-	-	-
R_glutinis_G01473	SPAPB24D3.06c	KWU43976.1	234	1e-73	DUF1749-domain-containing protein [Rhodotorula sp. JG-1b]	sp|Q9C0Y8|YKM6_SCHPO	103.6	3.9e-21	UPF0613 protein PB24D3.06c OS=Schizosaccharomyces pombe (strain 972 / ATCC 24843) OX=284812 GN=SPAPB24D3.06c PE=3 SV=1	SPAPB24D3.06c	103.6	5.9e-22	KOG4840	Predicted hydrolases or acyltransferases (alpha/beta hydrolase superfamily)	--	--	--	--	--	-	-	-
R_glutinis_G05551	PAD1	XP_016272496.1	506	0	20S proteasome subunit alpha 4 [Rhodotorula toruloides NP11]	sp|Q9SXU1|PSA7_CICAR	311.6	8.9e-84	Proteasome subunit alpha type-7 OS=Cicer arietinum OX=3827 GN=PAD1 PE=2 SV=1	At5g66140	306.2	5.7e-83	KOG0183	20S proteasome, regulatory subunit alpha type PSMA7/PRE6	K02731//PSMA7; 20S proteasome subunit alpha 4 [EC:3.4.25.1]	1.3e-102	375.6	pgr:PGTG_10903	ko03050//Proteasome//Folding, sorting and degradation//Genetic Information Processing	GO:0044265//cellular macromolecule catabolic process;GO:0010498//proteasomal protein catabolic process;GO:0009057//macromolecule catabolic process;GO:0030163//protein catabolic process;GO:0006511//ubiquitin-dependent protein catabolic process;GO:0009987//cellular process;GO:0006508//proteolysis;GO:0071704//organic substance metabolic process;GO:0051603//proteolysis involved in cellular protein ca…	GO:0070011//peptidase activity, acting on L-amino acid peptides;GO:0004175//endopeptidase activity;GO:0003824//catalytic activity;GO:0008233//peptidase activity;GO:0016787//hydrolase activity	GO:0043226//organelle;GO:0044464//cell part;GO:0031974//membrane-enclosed lumen;GO:0016020//membrane;GO:0043231//intracellular membrane-bounded organelle;GO:0043229//intracellular organelle;GO:0043233//organelle lumen;GO:0044422//organelle part;GO:0000502//proteasome complex;GO:0070013//intracellular organelle lumen;GO:0043234//protein complex;GO:0005634//nucleus;GO:0005622//intracellular;GO:0044…
R_glutinis_G00233	TVP23	CDR47173.1	370	1e-128	RHTO0S14e00210g1_1 [Rhodotorula toruloides]	sp|B0CQN9|TVP23_LACBS	231.5	1.1e-59	Golgi apparatus membrane protein TVP23 OS=Laccaria bicolor (strain S238N-H82 / ATCC MYA-4686) OX=486041 GN=TVP23 PE=3 SV=1	SPBC2A9.05c	143.7	4.7e-34	KOG3195	Uncharacterized membrane protein NPD008/CGI-148	--	--	--	--	--	GO:0006810//transport;GO:0051179//localization;GO:0051234//establishment of localization	-	GO:0031090//organelle membrane;GO:0005794//Golgi apparatus;GO:0044464//cell part;GO:0005622//intracellular;GO:0043226//organelle;GO:0005623//cell;GO:0044431//Golgi apparatus part;GO:0044424//intracellular part;GO:0043229//intracellular organelle;GO:0098588//bounding membrane of organelle;GO:0031228//intrinsic component of Golgi membrane;GO:0016020//membrane;GO:0031224//intrinsic component of memb…
R_glutinis_G04901	ALY1	XP_016273801.1	1198	0	arrestin domain protein [Rhodotorula toruloides NP11]	sp|P36117|ALY1_YEAST	67	1.6e-09	Arrestin-related trafficking adapter 6 OS=Saccharomyces cerevisiae (strain ATCC 204508 / S288c) OX=559292 GN=ALY1 PE=1 SV=1	YKR021w	67	2.4e-10	KOG3780	Thioredoxin binding protein TBP-2/VDUP1	K20061//ALY1_2; arrestin-related trafficking adapter 3/6	3e-79	300.1	cgi:CGB_E2620W	--	-	-	-
R_glutinis_G02306	--	CDR37832.1	205	1e-55	RHTO0S03e00144g1_1 [Rhodotorula toruloides]	--	--	--	--	--	--	--	--	--	--	--	--	--	--	-	-	-
R_glutinis_G06412	BBR1	AER30300.1	571	0	mating pheromone receptor a1 [Rhodotorula kratochvilovae]	sp|P78741|BBR1_SCHCO	202.2	1e-50	Pheromone B beta 1 receptor OS=Schizophyllum commune OX=5334 GN=BBR1 PE=3 SV=2	--	--	--	--	--	K04627//STE3; pheromone a factor receptor	2.1e-58	229.2	cput:CONPUDRAFT_66485	ko04011//MAPK signaling pathway - yeast//Signal transduction//Environmental Information Processing	-	-	-
R_glutinis_G03686	--	KXN83546.1	170	1e-44	TELO2-interacting protein 2 [Leucoagaricus sp. SymC.cos]	--	--	--	--	--	--	--	--	--	--	--	--	--	--	-	-	-
R_glutinis_G02071	--	XP_016274678.1	254	1e-79	expansin family protein [Rhodotorula toruloides NP11]	--	--	--	--	--	--	--	--	--	--	--	--	--	--	-	-	-
R_glutinis_G00302	Ap3s1	XP_016275576.1	291	6e-99	AP-3 complex subunit sigma-2 [Rhodotorula toruloides NP11]	sp|Q9DCR2|AP3S1_MOUSE	170.6	1.8e-41	AP-3 complex subunit sigma-1 OS=Mus musculus OX=10090 GN=Ap3s1 PE=1 SV=2	Hs4502861	170.6	2.7e-42	KOG0936	Clathrin adaptor complex, small subunit	K12399//AP3S; AP-3 complex subunit sigma	7.7e-44	179.9	gtr:GLOTRDRAFT_113475	--	GO:0051179//localization;GO:0071702//organic substance transport;GO:0006810//transport;GO:0051641//cellular localization;GO:0015031//protein transport;GO:0051234//establishment of localization;GO:0008104//protein localization;GO:0045184//establishment of protein localization;GO:0046907//intracellular transport;GO:0033036//macromolecule localization;GO:0051649//establishment of localization in cell	-	GO:0005622//intracellular;GO:0044464//cell part;GO:0044424//intracellular part;GO:0005737//cytoplasm;GO:0044444//cytoplasmic part;GO:0016020//membrane;GO:0005623//cell
R_glutinis_G02275	--	XP_016273111.1	393	4e-137	priA protein [Rhodotorula toruloides NP11]	--	--	--	--	--	--	--	--	--	--	--	--	--	--	-	-	-
R_glutinis_G03734	YME2	XP_016272549.1	1137	0	mitochondrial escape protein 2 [Rhodotorula toruloides NP11]	sp|A4R1D5|YME2_MAGO7	352.8	1.1e-95	Mitochondrial escape protein 2 OS=Magnaporthe oryzae (strain 70-15 / ATCC MYA-4617 / FGSC 8958) OX=242507 GN=YME2 PE=3 SV=2	--	--	--	--	--	--	--	--	--	--	-	-	-
R_glutinis_G04144	--	CDR40365.1	919	0	RHTO0S05e02388g1_1 [Rhodotorula toruloides]	--	--	--	--	--	--	--	--	--	--	--	--	--	--	-	-	-
R_glutinis_G04472	NCS6	XP_016271165.1	587	0	cytoplasmic tRNA 2-thiolation protein 1 [Rhodotorula toruloides NP11]	sp|P0CS71|CTU1_CRYNB	402.1	7.3e-111	Cytoplasmic tRNA 2-thiolation protein 1 OS=Cryptococcus neoformans var. neoformans serotype D (strain B-3501A) OX=283643 GN=NCS6 PE=3 SV=1	SPBC2G5.03	380.9	2.6e-105	KOG2840	Uncharacterized conserved protein with similarity to predicted ATPase of the PP-loop superfamily	K14168//CTU1; cytoplasmic tRNA 2-thiolation protein 1 [EC:2.7.7.-]	2.3e-111	405.2	tvs:TRAVEDRAFT_116153	ko04122//Sulfur relay system//Folding, sorting and degradation//Genetic Information Processing	-	-	-
R_glutinis_G02961	--	--	--	--	--	--	--	--	--	--	--	--	--	--	--	--	--	--	--	-	-	-
R_glutinis_G01543	--	CDR41882.1	254	2e-76	RHTO0S06e07448g1_1 [Rhodotorula toruloides]	--	--	--	--	--	--	--	--	--	--	--	--	--	--	-	-	-
R_glutinis_G06246	--	XP_018268190.1	423	7e-149	hypothetical protein RHOBADRAFT_46983 [Rhodotorula graminis WP1]	--	--	--	--	--	--	--	--	--	--	--	--	--	--	-	-	-
R_glutinis_G00403	sirJ	CDR36056.1	648	0	RHTO0S01e13234g1_1 [Rhodotorula toruloides]	sp|Q6Q886|SIRJ_LEPMC	261.2	2.4e-68	Dipeptidase sirJ OS=Leptosphaeria maculans OX=5022 GN=sirJ PE=2 SV=1	Hs11641269	248.8	1.8e-65	KOG4127	Renal dipeptidase	K01273//DPEP; membrane dipeptidase [EC:3.4.13.19]	1.5e-106	389.4	hir:HETIRDRAFT_35489	--	-	GO:0003824//catalytic activity;GO:0016787//hydrolase activity	-
R_glutinis_G03557	--	EGU11843.1	651	0	Co-chaperone protein HscB mitochondrial [Rhodotorula toruloides ATCC 204091]	--	--	--	--	--	--	--	--	--	--	--	--	--	--	-	-	-
R_glutinis_G04389	clr3	XP_016269538.1	1357	0	histone deacetylase 6/10 [Rhodotorula toruloides NP11]	sp|P56523|CLR3_SCHPO	445.3	1.6e-123	Histone deacetylase clr3 OS=Schizosaccharomyces pombe (strain 972 / ATCC 24843) OX=284812 GN=clr3 PE=1 SV=1	SPBC800.03	445.3	2.5e-124	KOG1343	Histone deacetylase complex, catalytic component HDA1	K11407//HDAC6; histone deacetylase 6 [EC:3.5.1.98]	1e-145	520.4	mrr:Moror_6321	--	-	-	-
R_glutinis_G03017	IAH1	XP_016276148.1	345	4e-117	GDSL Lipase/Acylhydrolase family protein [Rhodotorula toruloides NP11]	sp|Q3SZ16|IAH1_BOVIN	118.6	1.4e-25	Isoamyl acetate-hydrolyzing esterase 1 homolog OS=Bos taurus OX=9913 GN=IAH1 PE=2 SV=1	Hs17435143	106.3	1.1e-22	KOG3035	Isoamyl acetate-hydrolyzing esterase	--	--	--	--	--	-	-	-
R_glutinis_G00267	--	EGU13588.1	244	5e-69	Proteophosphoglycan ppg4 [Rhodotorula toruloides ATCC 204091]	--	--	--	--	--	--	--	--	--	--	--	--	--	--	-	-	-
R_glutinis_G00241	frs2	XP_016275810.1	882	0	phenylalanyl-tRNA synthetase alpha chain [Rhodotorula toruloides NP11]	sp|O42870|SYFA_SCHPO	538.1	1.7e-151	Phenylalanine--tRNA ligase alpha subunit OS=Schizosaccharomyces pombe (strain 972 / ATCC 24843) OX=284812 GN=frs2 PE=3 SV=3	SPAC3G9.06	538.1	2.6e-152	KOG2784	Phenylalanyl-tRNA synthetase, beta subunit	K01889//FARSA; phenylalanyl-tRNA synthetase alpha chain [EC:6.1.1.20]	4.3e-178	627.9	pgr:PGTG_11539	ko00970//Aminoacyl-tRNA biosynthesis//Translation//Genetic Information Processing	GO:0034645//cellular macromolecule biosynthetic process;GO:1901564//organonitrogen compound metabolic process;GO:0019538//protein metabolic process;GO:0006520//cellular amino acid metabolic process;GO:0034641//cellular nitrogen compound metabolic process;GO:0043170//macromolecule metabolic process;GO:0006725//cellular aromatic compound metabolic process;GO:0008152//metabolic process;GO:0044710//s…	GO:0003824//catalytic activity;GO:0036094//small molecule binding;GO:0004812//aminoacyl-tRNA ligase activity;GO:0097159//organic cyclic compound binding;GO:0005488//binding;GO:0016876//ligase activity, forming aminoacyl-tRNA and related compounds;GO:0016875//ligase activity, forming carbon-oxygen bonds;GO:1901363//heterocyclic compound binding;GO:0016874//ligase activity	GO:0044424//intracellular part;GO:0044444//cytoplasmic part;GO:0044464//cell part;GO:0005623//cell;GO:0005737//cytoplasm;GO:0005622//intracellular
R_glutinis_G03086	--	--	--	--	--	--	--	--	--	--	--	--	--	--	--	--	--	--	--	-	-	-
R_glutinis_G00042	--	CDR47480.1	125	2e-36	RHTO0S14e04126g1_1 [Rhodotorula toruloides]	--	--	--	--	--	--	--	--	--	--	--	--	--	--	-	-	-
R_glutinis_G05246	--	CDR46350.1	463	2e-157	RHTO0S12e03554g1_1 [Rhodotorula toruloides]	--	--	--	--	--	--	--	--	--	--	--	--	--	--	-	-	-
R_glutinis_G04350	grx4	XP_016270391.1	426	3e-150	monothiol glutaredoxin-5 [Rhodotorula toruloides NP11]	sp|O74790|GLRX4_SCHPO	171.8	1e-41	Monothiol glutaredoxin-4 OS=Schizosaccharomyces pombe (strain 972 / ATCC 24843) OX=284812 GN=grx4 PE=1 SV=1	SPBC26H8.06	171.8	1.6e-42	KOG0911	Glutaredoxin-related protein	--	--	--	--	--	-	-	-
R_glutinis_G01233	RIM101	CEQ43021.1	593	0	SPOSA6832_04897, partial [Sporidiobolus salmonicolor]	sp|P0CS62|PACC_CRYNJ	134.4	7.1e-30	pH-response transcription factor pacC/RIM101 OS=Cryptococcus neoformans var. neoformans serotype D (strain JEC21 / ATCC MYA-565) OX=214684 GN=RIM101 PE=3 SV=1	YHL027w	112.5	4.4e-24	KOG1721	FOG: Zn-finger	--	--	--	--	--	-	-	-
R_glutinis_G05800	Lsm6	XP_016270869.1	145	2e-44	U6 snRNA-associated Sm-like protein LSm6 [Rhodotorula toruloides NP11]	sp|P62313|LSM6_MOUSE	119	3e-26	U6 snRNA-associated Sm-like protein LSm6 OS=Mus musculus OX=10090 GN=Lsm6 PE=1 SV=1	Hs5901998	119	4.6e-27	KOG1783	Small nuclear ribonucleoprotein F	K12625//LSM6; U6 snRNA-associated Sm-like protein LSm6	1.2e-26	121.7	mrr:Moror_4430	ko03040//Spliceosome//Transcription//Genetic Information Processing;ko03018//RNA degradation//Folding, sorting and degradation//Genetic Information Processing	GO:0006725//cellular aromatic compound metabolic process;GO:0006364//rRNA processing;GO:0044238//primary metabolic process;GO:0043170//macromolecule metabolic process;GO:0071840//cellular component organization or biogenesis;GO:0044260//cellular macromolecule metabolic process;GO:0034470//ncRNA processing;GO:0006396//RNA processing;GO:0034660//ncRNA metabolic process;GO:0071704//organic substance…	GO:0005488//binding;GO:0003676//nucleic acid binding;GO:0097159//organic cyclic compound binding;GO:1901363//heterocyclic compound binding	GO:0043232//intracellular non-membrane-bounded organelle;GO:0043228//non-membrane-bounded organelle;GO:0005623//cell;GO:0043231//intracellular membrane-bounded organelle;GO:0044464//cell part;GO:0005737//cytoplasm;GO:0030532//small nuclear ribonucleoprotein complex;GO:0043227//membrane-bounded organelle;GO:0005622//intracellular;GO:0044424//intracellular part;GO:1990904//ribonucleoprotein complex…
R_glutinis_G03356	--	XP_018272043.1	363	6e-107	hypothetical protein RHOBADRAFT_49596 [Rhodotorula graminis WP1]	--	--	--	--	--	--	--	--	--	--	--	--	--	--	-	-	-
R_glutinis_G05727	--	XP_018268920.1	685	0	glycoside hydrolase family 26 protein [Rhodotorula graminis WP1]	--	--	--	--	--	--	--	--	--	--	--	--	--	--	-	-	-
R_glutinis_G02863	GPI11	XP_016277121.1	288	2e-93	GPI biosynthesis protein Pig-F [Rhodotorula toruloides NP11]	sp|P0C148|GPI11_MAGO7	90.9	3.1e-17	Glycosylphosphatidylinositol anchor biosynthesis protein 11 OS=Magnaporthe oryzae (strain 70-15 / ATCC MYA-4617 / FGSC 8958) OX=242507 GN=GPI11 PE=3 SV=2	SPCC1450.15_2	81.3	3.7e-15	KOG3144	Ethanolamine-P-transferase GPI11/PIG-F, involved in glycosylphosphatidylinositol anchor biosynthesis	K05287//PIGF; phosphatidylinositol glycan, class F [EC:2.7.-.-]	2.3e-19	99.4	mrr:Moror_15128	ko01100//Metabolic pathways//Global and overview maps//Metabolism;ko00563//Glycosylphosphatidylinositol(GPI)-anchor biosynthesis//Glycan biosynthesis and metabolism//Metabolism	-	-	-
R_glutinis_G03992	--	XP_016275076.1	193	3e-51	zinc finger, C2H2-type domain containing protein [Rhodotorula toruloides NP11]	--	--	--	--	--	--	--	--	--	--	--	--	--	--	-	-	-
R_glutinis_G03721	mip-1	XP_001828510.2	1017	0	gamma DNA-directed DNA polymerase [Coprinopsis cinerea okayama7#130]	sp|Q9Y767|DPOG_NEUCR	813.9	2.7e-234	DNA polymerase gamma, mitochondrial OS=Neurospora crassa (strain ATCC 24698 / 74-OR23-1A / CBS 708.71 / DSM 1257 / FGSC 987) OX=367110 GN=mip-1 PE=3 SV=2	Hs4505937	632.9	1.3e-180	KOG3657	Mitochondrial DNA polymerase gamma, catalytic subunit	K02332//POLG; DNA polymerase gamma 1 [EC:2.7.7.7]	8e-286	986.5	cci:CC1G_08656	ko04139//Mitophagy - yeast//Transport and catabolism//Cellular Processes	-	-	-
R_glutinis_G01688	Pdcl3	CDR42166.1	374	1e-128	RHTO0S06e10528g1_1 [Rhodotorula toruloides]	sp|Q4KLJ8|PDCL3_RAT	97.1	3.7e-19	Phosducin-like protein 3 OS=Rattus norvegicus OX=10116 GN=Pdcl3 PE=1 SV=1	At5g14240	93.2	8.2e-19	KOG3170	Conserved phosducin-like protein	--	--	--	--	--	-	-	-
R_glutinis_G06552	--	EGU11402.1	89.7	3e-18	Cell wall surface anchor family protein [Rhodotorula toruloides ATCC 204091]	--	--	--	--	--	--	--	--	--	--	--	--	--	--	-	-	-
R_glutinis_G06379	Su(var)3-9	XP_016273260.1	570	9e-177	histone-lysine N-methyltransferase [Rhodotorula toruloides NP11]	sp|P45975|SUV39_DROME	79	5.1e-13	Histone-lysine N-methyltransferase Su(var)3-9 OS=Drosophila melanogaster OX=7227 GN=Su(var)3-9 PE=1 SV=2	7299982	79.7	4.5e-14	KOG1082	Histone H3 (Lys9) methyltransferase SUV39H1/Clr4, required for transcriptional silencing	K11419//SUV39H; histone-lysine N-methyltransferase SUV39H [EC:2.1.1.43]	3.5e-29	134	adl:AURDEDRAFT_93062	ko00310//Lysine degradation//Amino acid metabolism//Metabolism	-	-	-
R_glutinis_G02134	AGO1C	CDR36655.1	473	3e-150	RHTO0S02e05094g1_1 [Rhodotorula toruloides]	sp|Q6K972|AGO1C_ORYSJ	136.3	1.5e-30	Protein argonaute 1C OS=Oryza sativa subsp. japonica OX=39947 GN=AGO1C PE=2 SV=1	SPCC736.11	133.3	1.9e-30	KOG1041	Translation initiation factor 2C (eIF-2C) and related proteins	K11593//ELF2C; eukaryotic translation initiation factor 2C	1e-41	174.9	tvs:TRAVEDRAFT_70213	--	-	-	-
R_glutinis_G05605	pdh1	CDR48567.1	379	1e-125	RHTO0S18e02960g1_1 [Rhodotorula toruloides]	sp|Q47944|SDH_GLUOY	162.5	7.9e-39	L-sorbose 1-dehydrogenase OS=Gluconobacter oxydans OX=442 PE=3 SV=1	7293008	158.7	1.7e-38	KOG1238	Glucose dehydrogenase/choline dehydrogenase/mandelonitrile lyase (GMC oxidoreductase family)	K00108//betA; choline dehydrogenase [EC:1.1.99.1]	1.9e-68	262.3	gtr:GLOTRDRAFT_137312	ko01100//Metabolic pathways//Global and overview maps//Metabolism;ko00260//Glycine, serine and threonine metabolism//Amino acid metabolism//Metabolism	-	-	-
R_glutinis_G02839	--	XP_018272558.1	69.7	3e-10	hypothetical protein RHOBADRAFT_42850 [Rhodotorula graminis WP1]	--	--	--	--	--	--	--	--	--	--	--	--	--	--	-	-	-
R_glutinis_G02249	--	XP_016269358.1	204	5e-66	Mediator complex, subunit Med21 protein [Rhodotorula toruloides NP11]	--	--	--	--	--	--	--	--	--	--	--	--	--	--	-	-	-
R_glutinis_G01974	--	XP_016270252.1	204	2e-67	NADH dehydrogenase (ubiquinone) 1 alpha subcomplex 13 [Rhodotorula toruloides NP11]	--	--	--	--	--	--	--	--	--	K11353//NDUFA13; NADH dehydrogenase (ubiquinone) 1 alpha subcomplex subunit 13	5e-46	186.4	abv:AGABI2DRAFT139455	ko01100//Metabolic pathways//Global and overview maps//Metabolism;ko00190//Oxidative phosphorylation//Energy metabolism//Metabolism	-	-	-
R_glutinis_G02256	--	CDR36423.1	156	3e-40	RHTO0S02e01970g1_1 [Rhodotorula toruloides]	--	--	--	--	--	--	--	--	--	--	--	--	--	--	-	-	-
R_glutinis_G05093	--	--	--	--	--	--	--	--	--	--	--	--	--	--	--	--	--	--	--	-	-	-
R_glutinis_G03468	NOLC1	XP_016276646.1	162	7e-43	SRP40 domain containing protein [Rhodotorula toruloides NP11]	sp|Q14978|NOLC1_HUMAN	72.4	1.4e-11	Nucleolar and coiled-body phosphoprotein 1 OS=Homo sapiens OX=9606 GN=NOLC1 PE=1 SV=2	Hs4758860_3	72.4	2.2e-12	KOG2992	Nucleolar GTPase/ATPase p130	--	--	--	--	--	-	-	-
R_glutinis_G03008	--	CDR42843.1	359	3e-118	RHTO0S07e04698g1_1 [Rhodotorula toruloides]	--	--	--	--	--	--	--	--	--	--	--	--	--	--	-	-	-
R_glutinis_G01836	Mepce	XP_016274598.1	323	3e-109	ribosomal L11 methyltransferase, PrmA [Rhodotorula toruloides NP11]	sp|Q8K3A9|MEPCE_MOUSE	111.3	1.8e-23	7SK snRNA methylphosphate capping enzyme OS=Mus musculus OX=10090 GN=Mepce PE=1 SV=2	At5g51130	103.2	7.3e-22	KOG2899	Predicted methyltransferase	K15190//MEPCE; 7SK snRNA methylphosphate capping enzyme [EC:2.1.1.-]	8.5e-33	143.7	pcs:Pc20g11280	--	-	-	-
R_glutinis_G04230	otaA	XP_016271863.1	845	0	ornithine-oxo-acid transaminase [Rhodotorula toruloides NP11]	sp|Q92413|OAT_EMENI	517.7	1.4e-145	Ornithine aminotransferase OS=Emericella nidulans (strain FGSC A4 / ATCC 38163 / CBS 112.46 / NRRL 194 / M139) OX=227321 GN=otaA PE=3 SV=2	SPBC21C3.08c	515.8	8e-146	KOG1402	Ornithine aminotransferase	K00819//rocD; ornithine--oxo-acid transaminase [EC:2.6.1.13]	6.9e-160	566.6	dsq:DICSQDRAFT_88290	ko01100//Metabolic pathways//Global and overview maps//Metabolism;ko01110//Biosynthesis of secondary metabolites//Global and overview maps//Metabolism;ko01130//Biosynthesis of antibiotics//Global and overview maps//Metabolism;ko00330//Arginine and proline metabolism//Amino acid metabolism//Metabolism	-	GO:0003824//catalytic activity;GO:0016740//transferase activity	-
R_glutinis_G02437	--	XP_016276997.1	704	0	cell wall integrity signaling protein [Rhodotorula toruloides NP11]	--	--	--	--	--	--	--	--	--	--	--	--	--	--	-	-	-
R_glutinis_G03003	--	XP_016276283.1	134	2e-38	DASH complex, subunit Dad2 [Rhodotorula toruloides NP11]	--	--	--	--	--	--	--	--	--	--	--	--	--	--	-	-	-
R_glutinis_G03962	--	XP_016275169.1	582	0	phytanoyl-CoA dioxygenase family protein [Rhodotorula toruloides NP11]	--	--	--	--	--	--	--	--	--	--	--	--	--	--	-	-	-
R_glutinis_G00256	rpa2	XP_016275870.1	2259	0	DNA-directed RNA polymerase I subunit RPA2 [Rhodotorula toruloides NP11]	sp|Q9P7X8|RPA2_SCHPO	1425.2	0	Probable DNA-directed RNA polymerase I subunit RPA2 OS=Schizosaccharomyces pombe (strain 972 / ATCC 24843) OX=284812 GN=rpa2 PE=3 SV=2	SPBP23A10.07	1425.2	0	KOG0216	RNA polymerase I, second largest subunit	K03002//RPA2; DNA-directed RNA polymerase I subunit RPA2 [EC:2.7.7.6]	0	1634	dsq:DICSQDRAFT_58947	ko01100//Metabolic pathways//Global and overview maps//Metabolism;ko00230//Purine metabolism//Nucleotide metabolism//Metabolism;ko00240//Pyrimidine metabolism//Nucleotide metabolism//Metabolism;ko03020//RNA polymerase//Transcription//Genetic Information Processing	-	GO:0003824//catalytic activity;GO:0016772//transferase activity, transferring phosphorus-containing groups;GO:0016779//nucleotidyltransferase activity;GO:0016740//transferase activity	-
R_glutinis_G00542	--	CDR39230.1	769	0	RHTO0S04e03026g1_1 [Rhodotorula toruloides]	--	--	--	--	--	--	--	--	--	--	--	--	--	--	-	-	-
R_glutinis_G00294	--	XP_016275734.1	331	5e-108	protein of cyclin PHO80-like protein family [Rhodotorula toruloides NP11]	--	--	--	--	--	--	--	--	--	--	--	--	--	--	-	-	-
R_glutinis_G01207	thi9	XP_016271476.1	846	0	amino acid transmembrane transporter [Rhodotorula toruloides NP11]	sp|Q9UT18|THI9_SCHPO	464.2	2.1e-129	Thiamine transporter thi9 OS=Schizosaccharomyces pombe (strain 972 / ATCC 24843) OX=284812 GN=thi9 PE=1 SV=1	SPAC9.10	464.2	3.2e-130	KOG1289	Amino acid transporters	--	--	--	--	--	-	-	-
R_glutinis_G03005	--	CDR42900.1	214	1e-70	RHTO0S07e05292g1_1 [Rhodotorula toruloides]	--	--	--	--	--	--	--	--	--	--	--	--	--	--	-	-	-
R_glutinis_G00752	--	CDR49193.1	82.8	6e-21	RHTO0S24e00408g1_1 [Rhodotorula toruloides]	--	--	--	--	--	--	--	--	--	--	--	--	--	--	-	-	-
R_glutinis_G05801	--	XP_016270868.1	386	3e-130	snurportin-1 [Rhodotorula toruloides NP11]	--	--	--	--	--	--	--	--	--	--	--	--	--	--	-	-	-
R_glutinis_G05931	mcm2	XP_016272945.1	1603	0	minichromosome maintenance protein 2 [Rhodotorula toruloides NP11]	sp|P40377|MCM2_SCHPO	945.7	3.9e-274	DNA replication licensing factor mcm2 OS=Schizosaccharomyces pombe (strain 972 / ATCC 24843) OX=284812 GN=mcm2 PE=1 SV=1	SPBC4.04c	945.7	6e-275	KOG0477	DNA replication licensing factor, MCM2 component	K02540//MCM2; DNA replication licensing factor MCM2 [EC:3.6.4.12]	0	1158.7	cci:CC1G_01881	ko04111//Cell cycle - yeast//Cell growth and death//Cellular Processes;ko04113//Meiosis - yeast//Cell growth and death//Cellular Processes;ko03030//DNA replication//Replication and repair//Genetic Information Processing	GO:0019222//regulation of metabolic process;GO:0044260//cellular macromolecule metabolic process;GO:0051095//regulation of helicase activity;GO:0046483//heterocycle metabolic process;GO:0071840//cellular component organization or biogenesis;GO:0009892//negative regulation of metabolic process;GO:0044711//single-organism biosynthetic process;GO:0044699//single-organism process;GO:0009987//cellular…	GO:0003824//catalytic activity;GO:0016818//hydrolase activity, acting on acid anhydrides, in phosphorus-containing anhydrides;GO:0016787//hydrolase activity;GO:1901363//heterocyclic compound binding;GO:0017111//nucleoside-triphosphatase activity;GO:0016817//hydrolase activity, acting on acid anhydrides;GO:0003676//nucleic acid binding;GO:0016462//pyrophosphatase activity;GO:0003677//DNA binding;G…	GO:0043234//protein complex;GO:0043227//membrane-bounded organelle;GO:0044464//cell part;GO:0005622//intracellular;GO:0005694//chromosome;GO:0032991//macromolecular complex;GO:0032993//protein-DNA complex;GO:0043232//intracellular non-membrane-bounded organelle;GO:0043229//intracellular organelle;GO:0044422//organelle part;GO:0044446//intracellular organelle part;GO:0043228//non-membrane-bounded …
R_glutinis_G01288	--	XP_018273588.1	124	2e-33	hypothetical protein RHOBADRAFT_41533 [Rhodotorula graminis WP1]	--	--	--	--	--	--	--	--	--	--	--	--	--	--	-	-	-
R_glutinis_G02244	--	CDR36436.1	388	3e-127	RHTO0S02e02080g1_1 [Rhodotorula toruloides]	--	--	--	--	--	--	--	--	--	--	--	--	--	--	-	-	-
R_glutinis_G01346	--	CDR41501.1	302	8e-100	RHTO0S06e02410g1_1 [Rhodotorula toruloides]	--	--	--	--	--	--	--	--	--	--	--	--	--	--	-	-	-
R_glutinis_G03225	--	XP_016276366.1	615	0	C6 transcription factor [Rhodotorula toruloides NP11]	--	--	--	--	--	--	--	--	--	--	--	--	--	--	-	-	-
R_glutinis_G05073	--	CEQ42511.1	268	1e-85	SPOSA6832_04342, partial [Sporidiobolus salmonicolor]	--	--	--	--	--	--	--	--	--	--	--	--	--	--	-	-	-
R_glutinis_G02725	--	CDR48136.1	263	8e-70	RHTO0S16e02036g1_1 [Rhodotorula toruloides]	--	--	--	--	--	--	--	--	--	--	--	--	--	--	-	-	-
R_glutinis_G02983	cct4	XP_016276272.1	937	0	T-complex protein 1 subunit delta [Rhodotorula toruloides NP11]	sp|P50999|TCPD_SCHPO	699.1	3.8e-200	T-complex protein 1 subunit delta OS=Schizosaccharomyces pombe (strain 972 / ATCC 24843) OX=284812 GN=cct4 PE=2 SV=2	SPBC106.06	699.1	5.8e-201	KOG0358	Chaperonin complex component, TCP-1 delta subunit (CCT4)	K09496//CCT4; T-complex protein 1 subunit delta	5.7e-219	763.1	wse:WALSEDRAFT_63480	--	GO:0044238//primary metabolic process;GO:0009987//cellular process;GO:0071704//organic substance metabolic process;GO:0043170//macromolecule metabolic process;GO:0044260//cellular macromolecule metabolic process;GO:0044237//cellular metabolic process;GO:0044267//cellular protein metabolic process;GO:0019538//protein metabolic process;GO:0008152//metabolic process	GO:0001883//purine nucleoside binding;GO:0097159//organic cyclic compound binding;GO:0032550//purine ribonucleoside binding;GO:0005515//protein binding;GO:0001882//nucleoside binding;GO:0097367//carbohydrate derivative binding;GO:0005488//binding;GO:1901363//heterocyclic compound binding;GO:0032549//ribonucleoside binding;GO:0036094//small molecule binding	GO:0044424//intracellular part;GO:0005623//cell;GO:0005622//intracellular;GO:0044464//cell part
R_glutinis_G00066	PGS1	CDR47358.1	693	0	RHTO0S14e02520g1_1 [Rhodotorula toruloides]	sp|P79001|PGPS1_SACPS	267.7	3.1e-70	CDP-diacylglycerol--glycerol-3-phosphate 3-phosphatidyltransferase OS=Saccharomyces pastorianus OX=27292 GN=PGS1 PE=3 SV=1	SPBP18G5.02	262.3	2e-69	KOG3964	Phosphatidylglycerolphosphate synthase	K00995//pgsA; CDP-diacylglycerol---glycerol-3-phosphate 3-phosphatidyltransferase [EC:2.7.8.5]	7.4e-79	297.7	plj:VFPFJ_10674	ko01100//Metabolic pathways//Global and overview maps//Metabolism;ko00564//Glycerophospholipid metabolism//Lipid metabolism//Metabolism	-	-	-
R_glutinis_G04050	--	EGU13116.1	87.8	7e-19	Proteophosphoglycan ppg4 [Rhodotorula toruloides ATCC 204091]	--	--	--	--	--	--	--	--	--	--	--	--	--	--	-	-	-
R_glutinis_G00369	pol3	XP_016271831.1	2004	0	DNA polymerase delta subunit 1 [Rhodotorula toruloides NP11]	sp|P30316|DPOD_SCHPO	1321.6	0	DNA polymerase delta catalytic subunit OS=Schizosaccharomyces pombe (strain 972 / ATCC 24843) OX=284812 GN=pol3 PE=1 SV=2	SPBC336.04	1321.6	0	KOG0969	DNA polymerase delta, catalytic subunit	K02327//POLD1; DNA polymerase delta subunit 1 [EC:2.7.7.7]	0	1489.9	tvs:TRAVEDRAFT_37590	ko01100//Metabolic pathways//Global and overview maps//Metabolism;ko00230//Purine metabolism//Nucleotide metabolism//Metabolism;ko00240//Pyrimidine metabolism//Nucleotide metabolism//Metabolism;ko03420//Nucleotide excision repair//Replication and repair//Genetic Information Processing;ko03030//DNA replication//Replication and repair//Genetic Information Processing;ko03430//Mismatch repair//Replic…	GO:1901987//regulation of cell cycle phase transition;GO:0044248//cellular catabolic process;GO:0071704//organic substance metabolic process;GO:0009057//macromolecule catabolic process;GO:0009058//biosynthetic process;GO:0034655//nucleobase-containing compound catabolic process;GO:0006259//DNA metabolic process;GO:0050789//regulation of biological process;GO:0046700//heterocycle catabolic process…	GO:0016740//transferase activity;GO:0016772//transferase activity, transferring phosphorus-containing groups;GO:0003676//nucleic acid binding;GO:0004527//exonuclease activity;GO:0004518//nuclease activity;GO:0016788//hydrolase activity, acting on ester bonds;GO:0016779//nucleotidyltransferase activity;GO:0034061//DNA polymerase activity;GO:1901363//heterocyclic compound binding;GO:0097159//organi…	GO:0044422//organelle part;GO:0044464//cell part;GO:0005622//intracellular;GO:0043232//intracellular non-membrane-bounded organelle;GO:0044446//intracellular organelle part;GO:0043226//organelle;GO:0044427//chromosomal part;GO:0043228//non-membrane-bounded organelle;GO:0005694//chromosome;GO:0043231//intracellular membrane-bounded organelle;GO:0044424//intracellular part;GO:0043229//intracellular…
R_glutinis_G00820	--	XP_016272277.1	303	3e-102	galactose-proton symport [Rhodotorula toruloides NP11]	--	--	--	--	--	--	--	--	--	--	--	--	--	--	-	-	-
R_glutinis_G05165	Mfsd10	KWU42906.1	462	2e-157	MFS general substrate transporter, partial [Rhodotorula sp. JG-1b]	sp|Q9D2V8|MFS10_MOUSE	149.8	7.9e-35	Major facilitator superfamily domain-containing protein 10 OS=Mus musculus OX=10090 GN=Mfsd10 PE=1 SV=1	CE04352	150.2	9.2e-36	KOG2615	Permease of the major facilitator superfamily	--	--	--	--	--	-	-	-
R_glutinis_G01418	--	CDR41736.1	63.9	2e-08	RHTO0S06e05204g1_1 [Rhodotorula toruloides]	--	--	--	--	--	--	--	--	--	--	--	--	--	--	-	-	-
R_glutinis_G03857	asp1	XP_016274859.1	1691	0	inositol hexakisphosphate and diphosphoinositol-pentakisphosphate kinase [Rhodotorula toruloides NP11]	sp|O74429|VIP1_SCHPO	852.4	4.6e-246	Inositol hexakisphosphate and diphosphoinositol-pentakisphosphate kinase OS=Schizosaccharomyces pombe (strain 972 / ATCC 24843) OX=284812 GN=asp1 PE=1 SV=1	SPCC1672.06c	852.4	7e-247	KOG1057	Arp2/3 complex-interacting protein VIP1/Asp1, involved in regulation of actin cytoskeleton	--	--	--	--	--	GO:0008152//metabolic process;GO:0009987//cellular process;GO:0006796//phosphate-containing compound metabolic process;GO:0044237//cellular metabolic process;GO:0006793//phosphorus metabolic process	GO:0003824//catalytic activity;GO:0000828//inositol hexakisphosphate kinase activity;GO:0016301//kinase activity;GO:0005488//binding;GO:0043167//ion binding;GO:0016740//transferase activity;GO:0016772//transferase activity, transferring phosphorus-containing groups;GO:0016776//phosphotransferase activity, phosphate group as acceptor	GO:0005623//cell;GO:0044424//intracellular part;GO:0005737//cytoplasm;GO:0005622//intracellular;GO:0044464//cell part
R_glutinis_G04933	arp5	XP_016273739.1	1080	0	actin-related protein 5 [Rhodotorula toruloides NP11]	sp|Q9Y7X8|ARP5_SCHPO	473.4	4.7e-132	Actin-like protein arp5 OS=Schizosaccharomyces pombe (strain 972 / ATCC 24843) OX=284812 GN=arp5 PE=1 SV=1	SPBC365.10	473.4	7.1e-133	KOG0681	Actin-related protein - Arp5p	K11672//ACTR5; actin-related protein 5	1.4e-154	549.7	cne:CNK01830	--	GO:0016043//cellular component organization;GO:0051276//chromosome organization;GO:0071840//cellular component organization or biogenesis;GO:0006996//organelle organization;GO:0009987//cellular process	-	-
R_glutinis_G00017	pli1	CDR47556.1	610	0	RHTO0S14e05204g1_1 [Rhodotorula toruloides]	sp|O94451|PLI1_SCHPO	166	1.8e-39	E3 SUMO-protein ligase pli1 OS=Schizosaccharomyces pombe (strain 972 / ATCC 24843) OX=284812 GN=pli1 PE=1 SV=3	SPAC1687.05	166	2.7e-40	KOG2169	Zn-finger transcription factor	K04706//PIAS1; E3 SUMO-protein ligase PIAS1	8.3e-44	181.8	cne:CNM02250	--	GO:0008152//metabolic process;GO:0044260//cellular macromolecule metabolic process;GO:0043170//macromolecule metabolic process;GO:0044237//cellular metabolic process;GO:0044238//primary metabolic process;GO:0009987//cellular process;GO:0071704//organic substance metabolic process	-	-
R_glutinis_G06261	bud22	KWU47421.1	430	4e-144	Bud-site selection protein [Rhodotorula sp. JG-1b]	sp|O36018|BUD22_SCHPO	66.2	1.2e-09	Protein bud22 OS=Schizosaccharomyces pombe (strain 972 / ATCC 24843) OX=284812 GN=bud22 PE=3 SV=1	--	--	--	--	--	--	--	--	--	--	-	-	-
R_glutinis_G03702	mat2b	XP_016273571.1	512	0	dTDP-4-dehydrorhamnose reductase [Rhodotorula toruloides NP11]	sp|Q4QQZ4|MAT2B_XENLA	198.4	1.2e-49	Methionine adenosyltransferase 2 subunit beta OS=Xenopus laevis OX=8355 GN=mat2b PE=2 SV=1	Hs11034825	191.4	2.2e-48	KOG1430	C-3 sterol dehydrogenase/3-beta-hydroxysteroid dehydrogenase and related dehydrogenases	K00789//metK; S-adenosylmethionine synthetase [EC:2.5.1.6]	1e-71	273.1	gtr:GLOTRDRAFT_80334	ko01100//Metabolic pathways//Global and overview maps//Metabolism;ko01110//Biosynthesis of secondary metabolites//Global and overview maps//Metabolism;ko01230//Biosynthesis of amino acids//Global and overview maps//Metabolism;ko00270//Cysteine and methionine metabolism//Amino acid metabolism//Metabolism	-	-	-
R_glutinis_G04492	--	XP_016271172.1	474	1e-161	CCCH zinc finger DNA binding protein [Rhodotorula toruloides NP11]	--	--	--	--	--	--	--	--	--	--	--	--	--	--	-	-	-
R_glutinis_G02662	mph1	XP_016272075.1	928	0	serine/threonine-protein kinase TTK/MPS1 [Rhodotorula toruloides NP11]	sp|O94235|MPH1L_SCHPO	293.5	1e-77	Serine/threonine-protein kinase mph1 OS=Schizosaccharomyces pombe (strain 972 / ATCC 24843) OX=284812 GN=mph1 PE=2 SV=1	At1g77720	238.4	6e-62	KOG0596	Dual specificity; serine/threonine and tyrosine kinase	K08866//TTK; serine/threonine-protein kinase TTK/MPS1 [EC:2.7.12.1]	5.5e-78	295.8	adl:AURDEDRAFT_181849	ko04111//Cell cycle - yeast//Cell growth and death//Cellular Processes	GO:0009987//cellular process	GO:0004672//protein kinase activity;GO:0016740//transferase activity;GO:0016301//kinase activity;GO:0016772//transferase activity, transferring phosphorus-containing groups;GO:0016773//phosphotransferase activity, alcohol group as acceptor;GO:0003824//catalytic activity	-
R_glutinis_G04229	--	XP_016271851.1	163	1e-42	Barwin-related endoglucanase domain protein, partial [Rhodotorula toruloides NP11]	--	--	--	--	--	--	--	--	--	--	--	--	--	--	-	-	-
R_glutinis_G00272	--	CDR35960.1	187	1e-54	RHTO0S01e11034g1_1 [Rhodotorula toruloides]	--	--	--	--	--	--	--	--	--	--	--	--	--	--	-	-	-
R_glutinis_G02883	NOP2	CEQ41876.1	925	0	SPOSA6832_03625, partial [Sporidiobolus salmonicolor]	sp|P40991|NOP2_YEAST	469.2	8.2e-131	25S rRNA (cytosine(2870)-C(5))-methyltransferase OS=Saccharomyces cerevisiae (strain ATCC 204508 / S288c) OX=559292 GN=NOP2 PE=1 SV=1	SPBP8B7.20c	469.2	1.2e-131	KOG1122	tRNA and rRNA cytosine-C5-methylase (nucleolar protein NOL1/NOP2)	K14835//NOP2; 25S rRNA (cytosine2870-C5)-methyltransferase [EC:2.1.1.310]	9.4e-142	506.9	shs:STEHIDRAFT_92902	--	-	-	-
R_glutinis_G03701	tlg1	XP_016273570.1	311	1e-105	syntaxin 6 [Rhodotorula toruloides NP11]	sp|Q9HGN3|TLG1_SCHPO	55.8	7.8e-07	t-SNARE affecting a late Golgi compartment protein 1 OS=Schizosaccharomyces pombe (strain 972 / ATCC 24843) OX=284812 GN=tlg1 PE=3 SV=1	SPBC36B7.07	55.8	1.2e-07	KOG3202	SNARE protein TLG1/Syntaxin 6	K08498//STX6; syntaxin 6	9.5e-28	126.7	lbc:LACBIDRAFT_297691	ko04130//SNARE interactions in vesicular transport//Folding, sorting and degradation//Genetic Information Processing	-	-	-
R_glutinis_G02620	--	XP_016275116.1	1175	0	CAP-Gly domain-containing protein [Rhodotorula toruloides NP11]	--	--	--	--	--	--	--	--	--	--	--	--	--	--	-	-	-
R_glutinis_G00818	--	XP_016272274.1	1229	0	TGF beta receptor associated protein [Rhodotorula toruloides NP11]	--	--	--	--	--	--	--	--	--	K20177//VPS3; vacuolar protein sorting-associated protein 3	2.1e-67	260.8	mrr:Moror_3184	ko04138//Autophagy - yeast//Transport and catabolism//Cellular Processes	-	-	-
R_glutinis_G03291	--	CDR43157.1	463	3e-158	RHTO0S07e08944g1_1 [Rhodotorula toruloides]	--	--	--	--	--	--	--	--	--	--	--	--	--	--	-	-	-
R_glutinis_G03269	exoA	CDR43078.1	462	4e-162	RHTO0S07e07954g1_1 [Rhodotorula toruloides]	sp|P37454|EXOA_BACSU	176.8	4.2e-43	Exodeoxyribonuclease OS=Bacillus subtilis (strain 168) OX=224308 GN=exoA PE=1 SV=1	CE16306	154.8	2.6e-37	KOG1294	Apurinic/apyrimidinic endonuclease and related enzymes	K10771//APEX1; AP endonuclease 1 [EC:4.2.99.18]	4.1e-69	264.6	pgr:PGTG_14718	ko03410//Base excision repair//Replication and repair//Genetic Information Processing	-	-	-
R_glutinis_G06734	SPBC25B2.10	XP_016274132.1	416	5e-141	Usp (universal stress protein) family protein [Rhodotorula toruloides NP11]	sp|O74782|YGBA_SCHPO	131.7	2e-29	Universal stress protein A family protein C25B2.10 OS=Schizosaccharomyces pombe (strain 972 / ATCC 24843) OX=284812 GN=SPBC25B2.10 PE=1 SV=1	--	--	--	--	--	--	--	--	--	--	-	-	-
R_glutinis_G06287	psiT2	XP_016273386.1	781	0	MFS multidrug transporter [Rhodotorula toruloides NP11]	sp|P0DPB2|PSIT2_PSICU	198.7	1.7e-49	Major facilitator-type transporter psiT2 OS=Psilocybe cubensis OX=181762 GN=psiT2 PE=3 SV=1	YCR023c	151.8	3.6e-36	KOG2615	Permease of the major facilitator superfamily	--	--	--	--	--	-	-	-
R_glutinis_G04319	cyc1	XP_016270380.1	189	2e-61	cytochrome c [Rhodotorula toruloides NP11]	sp|P00047|CYC_THELA	159.1	3.1e-38	Cytochrome c OS=Thermomyces lanuginosus OX=5541 PE=1 SV=1	SPCC191.07	157.5	1.4e-38	KOG3453	Cytochrome c	--	--	--	--	--	GO:0008152//metabolic process;GO:0044710//single-organism metabolic process;GO:0044699//single-organism process	GO:0097159//organic cyclic compound binding;GO:0043167//ion binding;GO:0043169//cation binding;GO:1901363//heterocyclic compound binding;GO:0005488//binding;GO:0046906//tetrapyrrole binding	GO:0044464//cell part;GO:0043231//intracellular membrane-bounded organelle;GO:0005623//cell;GO:0016020//membrane;GO:0043226//organelle;GO:0005622//intracellular;GO:0043229//intracellular organelle;GO:0044425//membrane part;GO:0043227//membrane-bounded organelle;GO:0044424//intracellular part
R_glutinis_G05570	amt2	CDR48454.1	869	0	RHTO0S18e00408g1_1 [Rhodotorula toruloides]	sp|Q9US00|AMT2_SCHPO	377.5	2.5e-103	Ammonium transporter 2 OS=Schizosaccharomyces pombe (strain 972 / ATCC 24843) OX=284812 GN=amt2 PE=3 SV=1	SPAC664.14	377.5	3.9e-104	KOG0682	Ammonia permease	K03320//amt; ammonium transporter, Amt family	6.6e-151	537	wse:WALSEDRAFT_32809	--	GO:1902578//single-organism localization;GO:0044765//single-organism transport;GO:0044699//single-organism process;GO:0071705//nitrogen compound transport;GO:0051179//localization;GO:0006811//ion transport;GO:0051234//establishment of localization;GO:0015696//ammonium transport;GO:0015672//monovalent inorganic cation transport;GO:0006812//cation transport;GO:0006810//transport	-	-
R_glutinis_G03263	mnmA	XP_016276405.1	606	0	tRNA (5-methylaminomethyl-2-thiouridylate)-methyltransferase [Rhodotorula toruloides NP11]	sp|Q1QUR7|MNMA_CHRSD	262.3	9.3e-69	tRNA-specific 2-thiouridylase MnmA OS=Chromohalobacter salexigens (strain DSM 3043 / ATCC BAA-138 / NCIMB 13768) OX=290398 GN=mnmA PE=3 SV=1	7290113	221.5	2.8e-57	KOG2805	tRNA (5-methylaminomethyl-2-thiouridylate)-methyltransferase	K21027//TRMU; tRNA-5-taurinomethyluridine 2-sulfurtransferase [EC:2.8.1.14]	5.8e-94	347.4	psq:PUNSTDRAFT_53421	--	-	-	-
R_glutinis_G03249	ekc1	XP_016276421.1	1420	0	Sit4-associated protein [Rhodotorula toruloides NP11]	sp|O74511|EKC1_SCHPO	162.2	4.1e-38	Extragenic suppressor of kinetochore protein 1 OS=Schizosaccharomyces pombe (strain 972 / ATCC 24843) OX=284812 GN=ekc1 PE=1 SV=2	SPCC663.01c	126.7	2.9e-28	KOG2073	SAP family cell cycle dependent phosphatase-associated protein	--	--	--	--	--	-	-	-
R_glutinis_G06327	--	--	--	--	--	--	--	--	--	--	--	--	--	--	--	--	--	--	--	-	-	-
R_glutinis_G04575	CPS1	XP_016271197.1	1409	0	1-phosphatidylinositol-4,5-bisphosphate phosphodiesterase 1 [Rhodotorula toruloides NP11]	sp|P27614|CBPS_YEAST	342.8	2.7e-92	Carboxypeptidase S OS=Saccharomyces cerevisiae (strain ATCC 204508 / S288c) OX=559292 GN=CPS1 PE=1 SV=2	YJL172w	342.8	4.1e-93	KOG2275	Aminoacylase ACY1 and related metalloexopeptidases	K01293//E3.4.17.4; Gly-Xaa carboxypeptidase [EC:3.4.17.4]	4.8e-128	463	cgi:CGB_B3390C	--	-	-	-
R_glutinis_G00689	--	CDR49322.1	784	0	RHTO0S25e01244g1_1 [Rhodotorula toruloides]	--	--	--	--	--	--	--	--	--	--	--	--	--	--	-	-	-
R_glutinis_G02336	--	--	--	--	--	--	--	--	--	--	--	--	--	--	--	--	--	--	--	-	-	-
R_glutinis_G02005	VPS41	EGU13467.1	1503	0	Vacuolar assembling protein VPS41 [Rhodotorula toruloides ATCC 204091]	sp|P49754|VPS41_HUMAN	578.6	1.5e-163	Vacuolar protein sorting-associated protein 41 homolog OS=Homo sapiens OX=9606 GN=VPS41 PE=1 SV=3	Hs7657677	578.6	2.3e-164	KOG2066	Vacuolar assembly/sorting protein VPS41	K20184//VPS41; vacuolar protein sorting-associated protein 41	1.5e-266	922.2	psq:PUNSTDRAFT_85510	ko04138//Autophagy - yeast//Transport and catabolism//Cellular Processes	-	-	-
R_glutinis_G00043	RNY1	XP_016276008.1	452	7e-156	ribonuclease T2 [Rhodotorula toruloides NP11]	sp|Q6CAV7|RNY1_YARLI	286.6	4.6e-76	Ribonuclease T2-like OS=Yarrowia lipolytica (strain CLIB 122 / E 150) OX=284591 GN=RNY1 PE=3 SV=1	YPL123c	201.8	2.2e-51	KOG1642	Ribonuclease, T2 family	K01166//E3.1.27.1; ribonuclease T2 [EC:3.1.27.1]	3.6e-88	328.2	mbe:MBM_01846	--	-	-	-
R_glutinis_G06572	--	XP_018268070.1	382	4e-121	hypothetical protein RHOBADRAFT_56157, partial [Rhodotorula graminis WP1]	--	--	--	--	--	--	--	--	--	--	--	--	--	--	-	-	-
R_glutinis_G02502	--	CDR38278.1	122	1e-32	RHTO0S03e07426g1_1 [Rhodotorula toruloides]	--	--	--	--	--	--	--	--	--	--	--	--	--	--	-	-	-
R_glutinis_G06486	NST1	XP_016271222.1	577	1e-177	stress response protein nst1 [Rhodotorula toruloides NP11]	sp|Q4PBP6|NST1_USTMA	139.8	2.5e-31	Stress response protein NST1 OS=Ustilago maydis (strain 521 / FGSC 9021) OX=237631 GN=NST1 PE=3 SV=2	--	--	--	--	--	--	--	--	--	--	-	-	-
R_glutinis_G01726	--	EGU13585.1	201	2e-62	Sperm nuclear basic protein PL-I isoform PLIb [Rhodotorula toruloides ATCC 204091]	--	--	--	--	--	--	--	--	--	--	--	--	--	--	-	-	-
R_glutinis_G01880	ECM16	CEQ39310.1	1813	0	SPOSA6832_00835 [Sporidiobolus salmonicolor]	sp|Q04217|DHR1_YEAST	643.7	4.5e-183	Probable ATP-dependent RNA helicase DHR1 OS=Saccharomyces cerevisiae (strain ATCC 204508 / S288c) OX=559292 GN=ECM16 PE=1 SV=1	YMR128w	643.7	6.9e-184	KOG0926	DEAH-box RNA helicase	K14780//DHX37; ATP-dependent RNA helicase DHX37/DHR1 [EC:3.6.4.13]	3.5e-267	924.5	shs:STEHIDRAFT_97959	--	-	GO:0017111//nucleoside-triphosphatase activity;GO:0016818//hydrolase activity, acting on acid anhydrides, in phosphorus-containing anhydrides;GO:0016787//hydrolase activity;GO:0097159//organic cyclic compound binding;GO:0003824//catalytic activity;GO:0016462//pyrophosphatase activity;GO:0016817//hydrolase activity, acting on acid anhydrides;GO:1901363//heterocyclic compound binding;GO:0005488//bi…	-
R_glutinis_G02846	--	CDR38540.1	335	3e-111	RHTO0S03e10616g1_1 [Rhodotorula toruloides]	--	--	--	--	--	--	--	--	--	--	--	--	--	--	-	-	-
R_glutinis_G02009	CNF02430	KWU43999.1	260	1e-83	alpha/beta-hydrolase [Rhodotorula sp. JG-1b]	sp|P0CL94|APTH1_CRYNJ	155.2	1.3e-36	Acyl-protein thioesterase 1 OS=Cryptococcus neoformans var. neoformans serotype D (strain JEC21 / ATCC MYA-565) OX=214684 GN=CNF02430 PE=3 SV=1	CE27390	107.5	4.6e-23	KOG2112	Lysophospholipase	K06130//LYPLA2; lysophospholipase II [EC:3.1.1.5]	5.6e-39	164.5	cgi:CGB_F3340W	ko00564//Glycerophospholipid metabolism//Lipid metabolism//Metabolism	-	-	-
R_glutinis_G05282	--	XP_018269485.1	196	6e-62	hypothetical protein RHOBADRAFT_22431 [Rhodotorula graminis WP1]	--	--	--	--	--	--	--	--	--	--	--	--	--	--	-	-	-
R_glutinis_G00134	PDH1	CDR47424.1	957	0	RHTO0S14e03554g1_1 [Rhodotorula toruloides]	sp|Q6C354|PRPD_YARLI	682.6	3.7e-195	2-methylcitrate dehydratase, mitochondrial OS=Yarrowia lipolytica (strain CLIB 122 / E 150) OX=284591 GN=PDH1 PE=1 SV=1	--	--	--	--	--	K01720//prpD; 2-methylcitrate dehydratase [EC:4.2.1.79]	3.1e-212	740.7	adl:AURDEDRAFT_111220	ko00640//Propanoate metabolism//Carbohydrate metabolism//Metabolism	GO:0044699//single-organism process;GO:0009987//cellular process;GO:0044238//primary metabolic process;GO:0009056//catabolic process;GO:0016054//organic acid catabolic process;GO:0044712//single-organism catabolic process;GO:0006629//lipid metabolic process;GO:0044242//cellular lipid catabolic process;GO:0044255//cellular lipid metabolic process;GO:1901575//organic substance catabolic process;GO:…	GO:0051536//iron-sulfur cluster binding;GO:0016829//lyase activity;GO:0016836//hydro-lyase activity;GO:0005488//binding;GO:0016835//carbon-oxygen lyase activity;GO:0051540//metal cluster binding;GO:0003824//catalytic activity	-
R_glutinis_G03719	bglG	XP_018271592.1	1514	0	glycoside hydrolase family 3 protein [Rhodotorula graminis WP1]	sp|Q0CUC1|BGLG_ASPTN	471.5	4.3e-131	Probable beta-glucosidase G OS=Aspergillus terreus (strain NIH 2624 / FGSC A1156) OX=341663 GN=bglG PE=3 SV=1	--	--	--	--	--	K05349//bglX; beta-glucosidase [EC:3.2.1.21]	8.9e-144	515	shs:STEHIDRAFT_75568	ko01100//Metabolic pathways//Global and overview maps//Metabolism;ko01110//Biosynthesis of secondary metabolites//Global and overview maps//Metabolism;ko00500//Starch and sucrose metabolism//Carbohydrate metabolism//Metabolism;ko00460//Cyanoamino acid metabolism//Metabolism of other amino acids//Metabolism	-	-	-
R_glutinis_G01358	amyS	XP_018267802.1	1066	0	glycoside hydrolase family 13 protein [Rhodotorula graminis WP1]	sp|P19571|AMT6_BACS7	434.9	1.3e-120	Glucan 1,4-alpha-maltohexaosidase OS=Bacillus sp. (strain 707) OX=1416 PE=1 SV=1	--	--	--	--	--	K01176//AMY; alpha-amylase [EC:3.2.1.1]	5.2e-185	650.2	cne:CNG04200	ko01100//Metabolic pathways//Global and overview maps//Metabolism;ko00500//Starch and sucrose metabolism//Carbohydrate metabolism//Metabolism	-	GO:0005488//binding;GO:0043169//cation binding;GO:0043167//ion binding	-
R_glutinis_G01998	--	CDR36757.1	112	7e-31	RHTO0S02e06458g1_1 [Rhodotorula toruloides]	--	--	--	--	--	--	--	--	--	--	--	--	--	--	-	-	-
R_glutinis_G06326	YDR109C	XP_016273315.1	538	0	protein of carbohydrate kinase, FGGY type family [Rhodotorula toruloides NP11]	sp|Q04585|YDR09_YEAST	268.5	9.9e-71	Uncharacterized sugar kinase YDR109C OS=Saccharomyces cerevisiae (strain ATCC 204508 / S288c) OX=559292 GN=YDR109C PE=1 SV=1	YDR109c	268.5	1.5e-71	KOG2517	Ribulose kinase and related carbohydrate kinases	--	--	--	--	--	-	-	-
R_glutinis_G05596	SF3B2	XP_016269206.1	863	0	splicing factor 3B subunit 2 [Rhodotorula toruloides NP11]	sp|Q13435|SF3B2_HUMAN	345.1	2.6e-93	Splicing factor 3B subunit 2 OS=Homo sapiens OX=9606 GN=SF3B2 PE=1 SV=2	7295859	349.7	1.6e-95	KOG2330	Splicing factor 3b, subunit 2	K12829//SF3B2; splicing factor 3B subunit 2	1.7e-152	543.1	shs:STEHIDRAFT_144925	ko03040//Spliceosome//Transcription//Genetic Information Processing	-	-	GO:0005634//nucleus;GO:0005622//intracellular;GO:0044424//intracellular part;GO:0043231//intracellular membrane-bounded organelle;GO:0043227//membrane-bounded organelle;GO:0005623//cell;GO:0043226//organelle;GO:0044464//cell part;GO:0043229//intracellular organelle
R_glutinis_G06354	RAV1	XP_016273316.1	1616	0	WD repeat protein [Rhodotorula toruloides NP11]	sp|P47104|RAV1_YEAST	276.6	1.5e-72	Regulator of V-ATPase in vacuolar membrane protein 1 OS=Saccharomyces cerevisiae (strain ATCC 204508 / S288c) OX=559292 GN=RAV1 PE=1 SV=1	YJR033c	276.6	2.3e-73	KOG1064	RAVE (regulator of V-ATPase assembly) complex subunit RAV1/DMX protein, WD repeat superfamily	--	--	--	--	--	-	-	-
R_glutinis_G05995	--	XP_016272879.1	241	1e-78	mind kinetochore complex component Nnf1 [Rhodotorula toruloides NP11]	--	--	--	--	--	--	--	--	--	--	--	--	--	--	-	-	-
R_glutinis_G01962	utp15	XP_016270238.1	999	0	U3 small nucleolar RNA-associated protein 15 [Rhodotorula toruloides NP11]	sp|O94365|UTP15_SCHPO	287.3	3.5e-76	U3 small nucleolar RNA-associated protein 15 OS=Schizosaccharomyces pombe (strain 972 / ATCC 24843) OX=284812 GN=utp15 PE=3 SV=1	SPBC428.19c	287.3	5.4e-77	KOG0310	Conserved WD40 repeat-containing protein	K14549//UTP15; U3 small nucleolar RNA-associated protein 15	5.6e-105	384.4	tvs:TRAVEDRAFT_35396	ko03008//Ribosome biogenesis in eukaryotes//Translation//Genetic Information Processing	-	-	-
R_glutinis_G05076	--	CDR46535.1	189	6e-61	RHTO0S12e05798g1_1 [Rhodotorula toruloides]	--	--	--	--	--	--	--	--	--	--	--	--	--	--	-	-	-
R_glutinis_G04290	--	CUA76082.1	351	2e-109	Actin-related protein 10 [Bos taurus] [Rhizoctonia solani]	--	--	--	--	--	--	--	--	--	--	--	--	--	--	-	-	-
R_glutinis_G04187	SWC5	XP_016271874.1	239	6e-75	craniofacial development protein 1 [Rhodotorula toruloides NP11]	sp|Q6FML0|SWC5_CANGA	60.8	3.1e-08	SWR1-complex protein 5 OS=Candida glabrata (strain ATCC 2001 / CBS 138 / JCM 3761 / NBRC 0622 / NRRL Y-65) OX=284593 GN=SWC5 PE=3 SV=1	Hs5453567	54.7	3.4e-07	KOG4776	Uncharacterized conserved protein BCNT	--	--	--	--	--	-	-	-
R_glutinis_G00514	SPBC119.09c	XP_016271779.1	389	1e-136	ORMDL family protein [Rhodotorula toruloides NP11]	sp|O42901|YBA9_SCHPO	177.6	1.7e-43	Uncharacterized protein C119.09c OS=Schizosaccharomyces pombe (strain 972 / ATCC 24843) OX=284812 GN=SPBC119.09c PE=2 SV=3	SPBC119.09c	177.6	2.5e-44	KOG3319	Predicted membrane protein	--	--	--	--	--	GO:0065007//biological regulation;GO:0009987//cellular process;GO:0044699//single-organism process;GO:0044763//single-organism cellular process	-	GO:0044425//membrane part;GO:0016020//membrane
R_glutinis_G05590	NCU06606	CDR48477.1	410	1e-143	RHTO0S18e00914g1_1 [Rhodotorula toruloides]	sp|P07056|UCRI_NEUCR	272.7	4.5e-72	Cytochrome b-c1 complex subunit Rieske, mitochondrial OS=Neurospora crassa (strain ATCC 24698 / 74-OR23-1A / CBS 708.71 / DSM 1257 / FGSC 987) OX=367110 GN=NCU06606 PE=3 SV=1	SPBC16H5.06	254.6	1.9e-67	KOG1671	Ubiquinol cytochrome c reductase, subunit RIP1	K00411//UQCRFS1; ubiquinol-cytochrome c reductase iron-sulfur subunit [EC:1.10.2.2]	3e-83	311.2	tvs:TRAVEDRAFT_159748	ko01100//Metabolic pathways//Global and overview maps//Metabolism;ko00190//Oxidative phosphorylation//Energy metabolism//Metabolism	GO:0044699//single-organism process	GO:0003824//catalytic activity;GO:0005488//binding;GO:0051540//metal cluster binding;GO:0051536//iron-sulfur cluster binding;GO:0016491//oxidoreductase activity	GO:0016020//membrane
R_glutinis_G00395	--	XP_016275621.1	1002	0	Rho GTPase-activating protein [Rhodotorula toruloides NP11]	--	--	--	--	--	--	--	--	--	--	--	--	--	--	-	-	-
R_glutinis_G04673	YTH1	XP_016269344.1	430	7e-151	cleavage and polyadenylation specificity factor subunit 4 [Rhodotorula toruloides NP11]	sp|Q4P384|YTH1_USTMA	143.7	3.4e-33	mRNA 3'-end-processing protein YTH1 OS=Ustilago maydis (strain 521 / FGSC 9021) OX=237631 GN=YTH1 PE=3 SV=1	YPR107c	106.3	9.1e-23	KOG1040	Polyadenylation factor I complex, subunit, Yth1 (CPSF subunit)	K14404//CPSF4; cleavage and polyadenylation specificity factor subunit 4	6.9e-33	144.1	wic:J056_001884	ko03015//mRNA surveillance pathway//Translation//Genetic Information Processing	-	-	-
R_glutinis_G03395	Strap	XP_016276548.1	546	0	serine/threonine kinase receptor associated protein [Rhodotorula toruloides NP11]	sp|Q5XIG8|STRAP_RAT	246.9	3.5e-64	Serine-threonine kinase receptor-associated protein OS=Rattus norvegicus OX=10116 GN=Strap PE=1 SV=1	Hs20149592	246.5	7e-65	KOG0278	Serine/threonine kinase receptor-associated protein	K13137//STRAP; serine-threonine kinase receptor-associated protein	1.4e-91	339.3	cput:CONPUDRAFT_98157	ko03013//RNA transport//Translation//Genetic Information Processing	-	-	-
R_glutinis_G02337	lcf1	CDR37871.1	1182	0	RHTO0S03e00496g1_1 [Rhodotorula toruloides]	sp|O60135|LCF1_SCHPO	510.4	3.2e-143	Long-chain-fatty-acid--CoA ligase 1 OS=Schizosaccharomyces pombe (strain 972 / ATCC 24843) OX=284812 GN=lcf1 PE=3 SV=1	SPBC18H10.02	510.4	4.8e-144	KOG1180	Acyl-CoA synthetase	K01897//ACSL; long-chain acyl-CoA synthetase [EC:6.2.1.3]	4.7e-202	707.2	psq:PUNSTDRAFT_122512	ko01100//Metabolic pathways//Global and overview maps//Metabolism;ko04146//Peroxisome//Transport and catabolism//Cellular Processes;ko01212//Fatty acid metabolism//Global and overview maps//Metabolism;ko00071//Fatty acid degradation//Lipid metabolism//Metabolism;ko00061//Fatty acid biosynthesis//Lipid metabolism//Metabolism	-	-	-
R_glutinis_G03224	YGR266W	XP_016276369.1	1070	0	plasma membrane protein [Rhodotorula toruloides NP11]	sp|P53326|YG5L_YEAST	273.5	6.6e-72	Uncharacterized protein YGR266W OS=Saccharomyces cerevisiae (strain ATCC 204508 / S288c) OX=559292 GN=YGR266W PE=1 SV=1	--	--	--	--	--	--	--	--	--	--	-	-	-
R_glutinis_G05791	ube2n	XP_016270881.1	295	3e-102	ubiquitin-conjugating enzyme E2 N [Rhodotorula toruloides NP11]	sp|Q86K32|UBE2N_DICDI	245.4	4.2e-64	Probable ubiquitin-conjugating enzyme E2 N OS=Dictyostelium discoideum OX=44689 GN=ube2n PE=3 SV=2	7292948	244.6	1.1e-64	KOG0417	Ubiquitin-protein ligase	K10580//UBE2N; ubiquitin-conjugating enzyme E2 N [EC:2.3.2.23]	9.3e-71	268.9	dsq:DICSQDRAFT_136448	ko04120//Ubiquitin mediated proteolysis//Folding, sorting and degradation//Genetic Information Processing	-	GO:0003824//catalytic activity	-
R_glutinis_G06690	--	XP_018267670.1	84	4e-17	hypothetical protein RHOBADRAFT_32437 [Rhodotorula graminis WP1]	--	--	--	--	--	--	--	--	--	--	--	--	--	--	-	-	-
R_glutinis_G06702	gpi14	XP_018267682.1	637	0	glycosyltransferase family 50 protein [Rhodotorula graminis WP1]	sp|Q4WAH2|GPI14_ASPFU	268.1	1.7e-70	GPI mannosyltransferase 1 OS=Neosartorya fumigata (strain ATCC MYA-4609 / Af293 / CBS 101355 / FGSC A1100) OX=330879 GN=gpi14 PE=3 SV=1	SPBC13E7.05	237.7	3.8e-62	KOG3893	Mannosyltransferase	K05284//PIGM; phosphatidylinositol glycan, class M [EC:2.4.1.-]	4.6e-99	364.4	tvs:TRAVEDRAFT_35855	ko01100//Metabolic pathways//Global and overview maps//Metabolism;ko00563//Glycosylphosphatidylinositol(GPI)-anchor biosynthesis//Glycan biosynthesis and metabolism//Metabolism	-	-	-
R_glutinis_G00121	--	CDR47289.1	1344	0	RHTO0S14e01662g1_1 [Rhodotorula toruloides]	--	--	--	--	--	--	--	--	--	--	--	--	--	--	-	-	-
R_glutinis_G03286	--	--	--	--	--	--	--	--	--	--	--	--	--	--	--	--	--	--	--	-	-	-
R_glutinis_G03097	--	CDR42961.1	563	5e-174	RHTO0S07e05908g1_1 [Rhodotorula toruloides]	--	--	--	--	--	--	--	--	--	--	--	--	--	--	-	-	-
R_glutinis_G01289	AVT2	EGU12887.1	756	0	Amino acid transporter [Rhodotorula toruloides ATCC 204091]	sp|P39981|AVT2_YEAST	303.9	3.8e-81	Vacuolar amino acid transporter 2 OS=Saccharomyces cerevisiae (strain ATCC 204508 / S288c) OX=559292 GN=AVT2 PE=2 SV=1	YEL064c	303.9	5.7e-82	KOG1305	Amino acid transporter protein	K14997//SLC38A11; solute carrier family 38 (sodium-coupled neutral amino acid transporter), member 11	1.5e-132	476.1	dsq:DICSQDRAFT_51852	--	-	-	GO:0031224//intrinsic component of membrane;GO:0044425//membrane part;GO:0016020//membrane
R_glutinis_G04431	heatr5b	XP_016271086.1	3070	0	Armadillo-type fold domain containing protein [Rhodotorula toruloides NP11]	sp|A1A5F2|HTR5B_XENTR	372.9	2.4e-101	HEAT repeat-containing protein 5B OS=Xenopus tropicalis OX=8364 GN=heatr5b PE=2 SV=1	Hs20482245	313.9	2e-84	KOG1822	Uncharacterized conserved protein	--	--	--	--	--	GO:0006810//transport;GO:0051234//establishment of localization;GO:0051179//localization	-	GO:0005622//intracellular;GO:0043231//intracellular membrane-bounded organelle;GO:0043227//membrane-bounded organelle;GO:0044464//cell part;GO:0044424//intracellular part;GO:0044444//cytoplasmic part;GO:0005737//cytoplasm;GO:0043229//intracellular organelle;GO:0043226//organelle;GO:0005623//cell
R_glutinis_G06349	ISW2	XP_016273352.1	1694	0	chromatin remodelling complex ATPase chain ISW1 [Rhodotorula toruloides NP11]	sp|Q08773|ISW2_YEAST	932.2	5.6e-270	ISWI chromatin-remodeling complex ATPase ISW2 OS=Saccharomyces cerevisiae (strain ATCC 204508 / S288c) OX=559292 GN=ISW2 PE=1 SV=1	YOR304w	932.2	8.6e-271	KOG0385	Chromatin remodeling complex WSTF-ISWI, small subunit	K11654//SMARCA5; SWI/SNF-related matrix-associated actin-dependent regulator of chromatin subfamily A member 5 [EC:3.6.4.-]	0	1100.1	cne:CNH02010	--	-	GO:0016817//hydrolase activity, acting on acid anhydrides;GO:0003824//catalytic activity;GO:0005488//binding;GO:0016787//hydrolase activity	-
R_glutinis_G01232	--	XP_016271429.1	185	4e-49	Phox/Bem1p domain containing protein [Rhodotorula toruloides NP11]	--	--	--	--	--	--	--	--	--	--	--	--	--	--	-	-	-
R_glutinis_G05085	--	CDR46466.1	488	2e-150	RHTO0S12e04786g1_1 [Rhodotorula toruloides]	--	--	--	--	--	--	--	--	--	--	--	--	--	--	-	-	-
R_glutinis_G06056	PPN1	XP_016270990.1	684	0	endopolyphosphatase [Rhodotorula toruloides NP11]	sp|Q5KH67|PPN1_CRYNJ	374.8	2.2e-102	Endopolyphosphatase OS=Cryptococcus neoformans var. neoformans serotype D (strain JEC21 / ATCC MYA-565) OX=214684 GN=PPN1 PE=3 SV=1	SPBC713.07c	234.2	6.9e-61	KOG3770	Acid sphingomyelinase and PHM5 phosphate metabolism protein	K06018//PPN1; endopolyphosphatase [EC:3.6.1.10]	1.2e-102	377.1	cgi:CGB_E1300C	--	-	-	-
R_glutinis_G01040	panB	CDR49101.1	510	2e-179	RHTO0S23e00650g1_1 [Rhodotorula toruloides]	sp|Q9Y7B6|PANB_EMENI	278.9	8.9e-74	3-methyl-2-oxobutanoate hydroxymethyltransferase OS=Emericella nidulans (strain FGSC A4 / ATCC 38163 / CBS 112.46 / NRRL 194 / M139) OX=227321 GN=panB PE=3 SV=1	At3g61530	249.6	8.8e-66	KOG2949	Ketopantoate hydroxymethyltransferase	K00606//panB; 3-methyl-2-oxobutanoate hydroxymethyltransferase [EC:2.1.2.11]	1.9e-75	285.8	psq:PUNSTDRAFT_54021	ko01100//Metabolic pathways//Global and overview maps//Metabolism;ko01110//Biosynthesis of secondary metabolites//Global and overview maps//Metabolism;ko00770//Pantothenate and CoA biosynthesis//Metabolism of cofactors and vitamins//Metabolism	-	-	-
R_glutinis_G02089	MCH5	KWU44621.1	572	0	MFS general substrate transporter [Rhodotorula sp. JG-1b]	sp|Q08777|MCH5_YEAST	66.2	1.2e-09	Riboflavin transporter MCH5 OS=Saccharomyces cerevisiae (strain ATCC 204508 / S288c) OX=559292 GN=MCH5 PE=1 SV=2	YOR306c	66.6	1.4e-10	KOG2504	Monocarboxylate transporter	--	--	--	--	--	-	-	-
R_glutinis_G00879	cbs-1	EGU11260.1	687	0	Mitochondrial protein [Rhodotorula toruloides ATCC 204091]	sp|Q96UB1|TMLH_NEUCR	275	1.6e-72	Trimethyllysine dioxygenase OS=Neurospora crassa (strain ATCC 24698 / 74-OR23-1A / CBS 708.71 / DSM 1257 / FGSC 987) OX=367110 GN=cbs-1 PE=2 SV=2	Hs8922625	229.6	1.2e-59	KOG3889	Predicted gamma-butyrobetaine,2-oxoglutarate dioxygenase	K00474//TMLHE; trimethyllysine dioxygenase [EC:1.14.11.8]	1e-102	376.7	pgr:PGTG_19005	ko00310//Lysine degradation//Amino acid metabolism//Metabolism	-	-	-
R_glutinis_G02858	LEU5	XP_016277139.1	512	1e-179	mitochondrial carrier protein, coenzyme A transporter [Rhodotorula toruloides NP11]	sp|P38702|LEU5_YEAST	250.4	3.5e-65	Mitochondrial carrier protein LEU5 OS=Saccharomyces cerevisiae (strain ATCC 204508 / S288c) OX=559292 GN=LEU5 PE=3 SV=1	YHR002w	250.4	5.3e-66	KOG0752	Mitochondrial solute carrier protein	K15084//SLC25A16; solute carrier family 25 (mitochondrial carrier protein), member 16	4.4e-83	311.2	gtr:GLOTRDRAFT_63535	--	-	-	-
R_glutinis_G02762	HSD17B10	KWU42402.1	345	3e-118	oxidoreductase [Rhodotorula sp. JG-1b]	sp|O02691|HCD2_BOVIN	155.2	9.9e-37	3-hydroxyacyl-CoA dehydrogenase type-2 OS=Bos taurus OX=9913 GN=HSD17B10 PE=1 SV=3	Hs4758504	152.9	7.5e-37	KOG1199	Short-chain alcohol dehydrogenase/3-hydroxyacyl-CoA dehydrogenase	--	--	--	--	--	-	-	-
R_glutinis_G02669	--	--	--	--	--	--	--	--	--	--	--	--	--	--	--	--	--	--	--	-	-	-
R_glutinis_G00141	--	XP_016275971.1	369	3e-121	endoglucanase [Rhodotorula toruloides NP11]	--	--	--	--	--	--	--	--	--	--	--	--	--	--	-	-	-
R_glutinis_G00885	--	CEQ41216.1	441	1e-147	SPOSA6832_02909 [Sporidiobolus salmonicolor]	--	--	--	--	--	--	--	--	--	K09191//GTF3A; general transcription factor IIIA	1.1e-44	184.1	cgi:CGB_G0390C	--	-	-	-
R_glutinis_G01874	--	CDR37187.1	141	3e-31	RHTO0S02e11738g1_1 [Rhodotorula toruloides]	--	--	--	--	--	--	--	--	--	--	--	--	--	--	-	-	-
R_glutinis_G03205	PABN1	CEQ39830.1	250	1e-81	SPOSA6832_01388 [Sporidiobolus salmonicolor]	sp|Q93VI4|PABN1_ARATH	132.9	5e-30	Polyadenylate-binding protein 1 OS=Arabidopsis thaliana OX=3702 GN=PABN1 PE=1 SV=1	At5g51120	132.9	7.6e-31	KOG4209	Splicing factor RNPS1, SR protein superfamily	K14396//PABPN1; polyadenylate-binding protein 2	6.5e-37	157.1	slb:AWJ20_4776	ko03015//mRNA surveillance pathway//Translation//Genetic Information Processing	-	-	-
R_glutinis_G06479	dbp6	XP_016271255.1	1174	0	ATP-dependent DNA helicase [Rhodotorula toruloides NP11]	sp|Q76PD3|DBP6_SCHPO	340.5	6.5e-92	ATP-dependent RNA helicase dbp6 OS=Schizosaccharomyces pombe (strain 972 / ATCC 24843) OX=284812 GN=dbp6 PE=2 SV=1	SPCC285.03	340.5	9.9e-93	KOG0350	DEAD-box ATP-dependent RNA helicase	K14807//DDX51; ATP-dependent RNA helicase DDX51/DBP6 [EC:3.6.4.13]	7.9e-145	517.7	dsq:DICSQDRAFT_99919	--	-	-	-
R_glutinis_G05116	DBP2	KWU45570.1	884	0	DEAD-domain-containing protein [Rhodotorula sp. JG-1b]	sp|Q2H720|DBP2_CHAGB	640.6	1.6e-182	ATP-dependent RNA helicase DBP2 OS=Chaetomium globosum (strain ATCC 6205 / CBS 148.51 / DSM 1962 / NBRC 6347 / NRRL 1970) OX=306901 GN=DBP2 PE=3 SV=1	YNL112w	621.3	1.6e-177	KOG0331	ATP-dependent RNA helicase	K12823//DDX5; ATP-dependent RNA helicase DDX5/DBP2 [EC:3.6.4.13]	4.5e-195	683.7	fme:FOMMEDRAFT_75747	ko03040//Spliceosome//Transcription//Genetic Information Processing	GO:1901575//organic substance catabolic process;GO:0006401//RNA catabolic process;GO:0016071//mRNA metabolic process;GO:0043632//modification-dependent macromolecule catabolic process;GO:0043933//macromolecular complex subunit organization;GO:0006725//cellular aromatic compound metabolic process;GO:0044248//cellular catabolic process;GO:0043633//polyadenylation-dependent RNA catabolic process;GO:…	GO:0097367//carbohydrate derivative binding;GO:0016787//hydrolase activity;GO:0016817//hydrolase activity, acting on acid anhydrides;GO:0001883//purine nucleoside binding;GO:0036094//small molecule binding;GO:0003824//catalytic activity;GO:0016818//hydrolase activity, acting on acid anhydrides, in phosphorus-containing anhydrides;GO:0032549//ribonucleoside binding;GO:0016887//ATPase activity;GO:0…	GO:0043228//non-membrane-bounded organelle;GO:0043231//intracellular membrane-bounded organelle;GO:0005622//intracellular;GO:0005623//cell;GO:0043229//intracellular organelle;GO:0044444//cytoplasmic part;GO:0005737//cytoplasm;GO:0043226//organelle;GO:0043232//intracellular non-membrane-bounded organelle;GO:0044424//intracellular part;GO:0043227//membrane-bounded organelle;GO:0044464//cell part
R_glutinis_G03727	--	XP_016273524.1	444	6e-147	CCCH finger DNA binding protein [Rhodotorula toruloides NP11]	--	--	--	--	--	--	--	--	--	--	--	--	--	--	-	-	-
R_glutinis_G04603	vtc4	XP_016272662.1	1357	0	vacuolar transporter chaperone 4 [Rhodotorula toruloides NP11]	sp|P78810|VTC4_SCHPO	617.8	1.7e-175	Vacuolar transporter chaperone 4 OS=Schizosaccharomyces pombe (strain 972 / ATCC 24843) OX=284812 GN=vtc4 PE=1 SV=2	YJL012c	563.1	7.5e-160	KOG1161	Protein involved in vacuolar polyphosphate accumulation, contains SPX domain	--	--	--	--	--	GO:0044699//single-organism process;GO:0008152//metabolic process;GO:0044237//cellular metabolic process;GO:0009987//cellular process	-	-
R_glutinis_G01246	--	XP_016271394.1	537	0	alpha/beta hydrolase fold protein [Rhodotorula toruloides NP11]	--	--	--	--	--	--	--	--	--	--	--	--	--	--	-	-	-
R_glutinis_G04550	--	CDR45744.1	633	0	RHTO0S11e04016g1_1 [Rhodotorula toruloides]	--	--	--	--	--	--	--	--	--	--	--	--	--	--	GO:0008152//metabolic process	-	-
R_glutinis_G01310	alg14	EGU12904.1	326	6e-110	Glycosyltransferase family 1 protein [Rhodotorula toruloides ATCC 204091]	sp|O14199|ALG14_SCHPO	121.3	1.6e-26	UDP-N-acetylglucosamine transferase subunit alg14 OS=Schizosaccharomyces pombe (strain 972 / ATCC 24843) OX=284812 GN=alg14 PE=3 SV=1	SPAC5D6.06c	121.3	2.5e-27	KOG3339	Predicted glycosyltransferase	K07441//ALG14; beta-1,4-N-acetylglucosaminyltransferase [EC:2.4.1.141]	8.7e-43	176.8	mlr:MELLADRAFT_29359	ko01100//Metabolic pathways//Global and overview maps//Metabolism;ko00510//N-Glycan biosynthesis//Glycan biosynthesis and metabolism//Metabolism;ko00513//Various types of N-glycan biosynthesis//Glycan biosynthesis and metabolism//Metabolism	-	-	GO:0042175//nuclear outer membrane-endoplasmic reticulum membrane network;GO:0043229//intracellular organelle;GO:0043227//membrane-bounded organelle;GO:0043231//intracellular membrane-bounded organelle;GO:0016020//membrane;GO:0005623//cell;GO:0044464//cell part;GO:0012505//endomembrane system;GO:0044444//cytoplasmic part;GO:0044424//intracellular part;GO:0005783//endoplasmic reticulum;GO:0005737/…
R_glutinis_G01828	--	XP_016274575.1	164	7e-46	TRAF-like zinc finger [Rhodotorula toruloides NP11]	--	--	--	--	7294048	52	2.3e-06	KOG3002	Zn finger protein	--	--	--	--	--	-	-	-
R_glutinis_G03000	--	XP_016276202.1	147	3e-43	26S protease regulatory subunit 7 [Rhodotorula toruloides NP11]	--	--	--	--	--	--	--	--	--	--	--	--	--	--	-	-	-
R_glutinis_G06004	cdc13	CEQ39394.1	729	0	SPOSA6832_00909 [Sporidiobolus salmonicolor]	sp|P10815|CG23_SCHPO	340.1	5.5e-92	G2/mitotic-specific cyclin cdc13 OS=Schizosaccharomyces pombe (strain 972 / ATCC 24843) OX=284812 GN=cdc13 PE=1 SV=1	SPBC582.03	340.1	8.3e-93	KOG0653	Cyclin B and related kinase-activating proteins	K02220//CLB1_2; G2/mitotic-specific cyclin 1/2	3.4e-101	372.1	pgr:PGTG_07589	ko04111//Cell cycle - yeast//Cell growth and death//Cellular Processes;ko04011//MAPK signaling pathway - yeast//Signal transduction//Environmental Information Processing	GO:0044699//single-organism process;GO:0044763//single-organism cellular process;GO:0009987//cellular process	-	-
R_glutinis_G03510	--	CDR48864.1	519	2e-176	RHTO0S21e00496g1_1 [Rhodotorula toruloides]	--	--	--	--	--	--	--	--	--	--	--	--	--	--	-	-	-
R_glutinis_G00211	--	KWU42600.1	878	0	FAD/NAD(P)-binding domain-containing protein [Rhodotorula sp. JG-1b]	--	--	--	--	--	--	--	--	--	--	--	--	--	--	-	-	-
R_glutinis_G03826	--	CEQ39542.1	518	2e-179	SPOSA6832_01056 [Sporidiobolus salmonicolor]	--	--	--	--	--	--	--	--	--	--	--	--	--	--	-	-	-
R_glutinis_G06175	--	EGU12161.1	244	2e-76	Mps one binder kinase activator-like 3 [Rhodotorula toruloides ATCC 204091]	--	--	--	--	--	--	--	--	--	--	--	--	--	--	-	-	-
R_glutinis_G03170	--	CDR43022.1	130	8e-31	RHTO0S07e06744g1_1 [Rhodotorula toruloides]	--	--	--	--	--	--	--	--	--	--	--	--	--	--	-	-	-
R_glutinis_G04583	ARA1	XP_016272772.1	726	0	L-arabinokinase [Rhodotorula toruloides NP11]	sp|O23461|ARAK_ARATH	169.1	1.3e-40	L-arabinokinase OS=Arabidopsis thaliana OX=3702 GN=ARA1 PE=1 SV=1	At4g16130	169.1	1.9e-41	KOG0631	Galactokinase	--	--	--	--	--	-	-	-
R_glutinis_G04386	--	XP_018142814.1	252	2e-77	mannosyl transferase [Pochonia chlamydosporia 170]	--	--	--	--	--	--	--	--	--	--	--	--	--	--	-	-	-
R_glutinis_G03680	--	XP_016273554.1	543	2e-177	serine threonine protein kinase [Rhodotorula toruloides NP11]	--	--	--	--	--	--	--	--	--	--	--	--	--	--	-	-	-
R_glutinis_G00210	--	CDR47210.1	107	2e-22	RHTO0S14e00694g1_1 [Rhodotorula toruloides]	--	--	--	--	--	--	--	--	--	--	--	--	--	--	-	-	-
R_glutinis_G00929	--	CEQ41162.1	157	4e-49	SPOSA6832_02855, partial [Sporidiobolus salmonicolor]	--	--	--	--	--	--	--	--	--	K10740//RPA3; replication factor A3	9.9e-14	79	shs:STEHIDRAFT_154823	ko03420//Nucleotide excision repair//Replication and repair//Genetic Information Processing;ko03030//DNA replication//Replication and repair//Genetic Information Processing;ko03430//Mismatch repair//Replication and repair//Genetic Information Processing;ko03440//Homologous recombination//Replication and repair//Genetic Information Processing	GO:0071704//organic substance metabolic process;GO:0044238//primary metabolic process;GO:1901360//organic cyclic compound metabolic process;GO:0009987//cellular process;GO:0046483//heterocycle metabolic process;GO:0034641//cellular nitrogen compound metabolic process;GO:0044260//cellular macromolecule metabolic process;GO:0006807//nitrogen compound metabolic process;GO:0006139//nucleobase-contain…	-	-
R_glutinis_G05320	--	CDR48752.1	102	8e-23	RHTO0S20e00628g1_1 [Rhodotorula toruloides]	--	--	--	--	--	--	--	--	--	--	--	--	--	--	-	-	-
R_glutinis_G03580	SEC23	CDR44779.1	1416	0	RHTO0S10e00320g1_1 [Rhodotorula toruloides]	sp|Q4PE39|SEC23_USTMA	1256.5	0	Protein transport protein SEC23 OS=Ustilago maydis (strain 521 / FGSC 9021) OX=237631 GN=SEC23 PE=3 SV=1	SPCC31H12.07	1054.7	7.7e-308	KOG1986	Vesicle coat complex COPII, subunit SEC23	K14006//SEC23; protein transport protein SEC23	0	1252.7	pgr:PGTG_02150	ko04141//Protein processing in endoplasmic reticulum//Folding, sorting and degradation//Genetic Information Processing	GO:0051649//establishment of localization in cell;GO:0006810//transport;GO:0071702//organic substance transport;GO:0051641//cellular localization;GO:0008104//protein localization;GO:0046907//intracellular transport;GO:0051179//localization;GO:0045184//establishment of protein localization;GO:0015031//protein transport;GO:0016482//cytoplasmic transport;GO:0033036//macromolecule localization;GO:005…	GO:0043169//cation binding;GO:0046914//transition metal ion binding;GO:0005488//binding;GO:0043167//ion binding;GO:0046872//metal ion binding	GO:0030659//cytoplasmic vesicle membrane;GO:0044433//cytoplasmic vesicle part;GO:0005623//cell;GO:0005737//cytoplasm;GO:0043226//organelle;GO:0098805//whole membrane;GO:0044464//cell part;GO:0030135//coated vesicle;GO:0044423//virion part;GO:0098588//bounding membrane of organelle;GO:0043234//protein complex;GO:0044424//intracellular part;GO:0005622//intracellular;GO:0016020//membrane;GO:0031988/…
R_glutinis_G01720	--	CDR42262.1	669	0	RHTO0S06e11870g1_1 [Rhodotorula toruloides]	--	--	--	--	--	--	--	--	--	--	--	--	--	--	-	-	-
R_glutinis_G05594	--	XP_016272444.1	468	2e-155	Choline transporter-like family protein [Rhodotorula toruloides NP11]	--	--	--	--	--	--	--	--	--	--	--	--	--	--	-	-	-
R_glutinis_G01658	--	XP_018273857.1	966	0	glycosyltransferase family 69 protein [Rhodotorula graminis WP1]	--	--	--	--	--	--	--	--	--	K13690//CMT1; alpha-1,3-mannosyltransferase [EC:2.4.1.-]	7.4e-43	178.3	dsq:DICSQDRAFT_105429	--	-	-	-
R_glutinis_G06727	--	--	--	--	--	--	--	--	--	--	--	--	--	--	--	--	--	--	--	-	-	-
R_glutinis_G01413	recQ	KWU42414.1	1020	0	ATP-dependent DNA helicase [Rhodotorula sp. JG-1b]	sp|O34748|RECQ_BACSU	262.3	1.5e-68	Probable ATP-dependent DNA helicase RecQ OS=Bacillus subtilis (strain 168) OX=224308 GN=recQ PE=3 SV=1	At1g27880	219.2	2.3e-56	KOG0351	ATP-dependent DNA helicase	--	--	--	--	--	-	-	-
R_glutinis_G05537	CGP1	CDR48443.1	398	3e-136	RHTO0S18e00166g1_1 [Rhodotorula toruloides]	sp|P30675|GPA1_COPCO	269.2	6.6e-71	Guanine nucleotide-binding protein subunit alpha OS=Coprinellus congregatus OX=5347 GN=CGP1 PE=2 SV=3	Hs4758444	244.2	3.4e-64	KOG0085	G protein subunit Galphaq/Galphay, small G protein superfamily	K04630//GNAI; guanine nucleotide-binding protein G(i) subunit alpha	1.2e-74	283.1	ppl:POSPLDRAFT_122782	--	-	GO:0005488//binding	-
R_glutinis_G02043	bud31	XP_016274630.1	296	1e-102	cell cycle control protein, Cwf14 [Rhodotorula toruloides NP11]	sp|P12805|BUD31_XENLA	209.1	3.3e-53	Protein BUD31 homolog OS=Xenopus laevis OX=8355 GN=bud31 PE=2 SV=1	7292624	209.5	3.8e-54	KOG3404	G10 protein/predicted nuclear transcription regulator	K12873//BUD31; bud site selection protein 31	5.4e-71	269.6	pgr:PGTG_10602	ko03040//Spliceosome//Transcription//Genetic Information Processing	GO:0008152//metabolic process;GO:0006725//cellular aromatic compound metabolic process;GO:0044237//cellular metabolic process;GO:0006139//nucleobase-containing compound metabolic process;GO:0008380//RNA splicing;GO:0090304//nucleic acid metabolic process;GO:0046483//heterocycle metabolic process;GO:0071704//organic substance metabolic process;GO:1901360//organic cyclic compound metabolic process;…	-	GO:0043226//organelle;GO:0032991//macromolecular complex;GO:0005622//intracellular;GO:0044464//cell part;GO:0044428//nuclear part;GO:0043229//intracellular organelle;GO:0097525//spliceosomal snRNP complex;GO:0005623//cell;GO:0044424//intracellular part;GO:0030532//small nuclear ribonucleoprotein complex;GO:0044446//intracellular organelle part;GO:1990904//ribonucleoprotein complex;GO:0044422//org…
R_glutinis_G06466	--	XP_016271281.1	183	1e-57	small subunit ribosomal protein S16 [Rhodotorula toruloides NP11]	--	--	--	--	--	--	--	--	--	K02959//RP-S16; small subunit ribosomal protein S16	4.7e-09	63.9	adl:AURDEDRAFT_109608	ko03010//Ribosome//Translation//Genetic Information Processing	-	-	-
R_glutinis_G03147	--	CDR42760.1	323	1e-99	RHTO0S07e03840g1_1 [Rhodotorula toruloides]	--	--	--	--	--	--	--	--	--	--	--	--	--	--	-	-	-
R_glutinis_G00154	DUR3	XP_016275893.1	991	0	sodium/solute symporter [Rhodotorula toruloides NP11]	sp|P33413|DUR3_YEAST	379	1.1e-103	Urea active transporter OS=Saccharomyces cerevisiae (strain ATCC 204508 / S288c) OX=559292 GN=DUR3 PE=1 SV=2	YHL016c	379	1.7e-104	KOG2348	Urea transporter	K20989//DUR3; urea-proton symporter	2.4e-190	668.3	tvs:TRAVEDRAFT_73269	--	-	-	-
R_glutinis_G00670	--	EGU13179.1	268	2e-76	Proteophosphoglycan ppg4 [Rhodotorula toruloides ATCC 204091]	--	--	--	--	--	--	--	--	--	--	--	--	--	--	-	-	-
R_glutinis_G03689	PSMD3	EGU12282.1	759	0	26S proteasome non-ATPase regulatory subunit 3 [Rhodotorula toruloides ATCC 204091]	sp|Q2KJ46|PSMD3_BOVIN	333.6	4.5e-90	26S proteasome non-ATPase regulatory subunit 3 OS=Bos taurus OX=9913 GN=PSMD3 PE=2 SV=1	Hs4506229	331.6	2.6e-90	KOG2581	26S proteasome regulatory complex, subunit RPN3/PSMD3	K03033//PSMD3; 26S proteasome regulatory subunit N3	1.2e-94	350.1	adl:AURDEDRAFT_111831	ko03050//Proteasome//Folding, sorting and degradation//Genetic Information Processing	-	-	-
R_glutinis_G04473	--	--	--	--	--	--	--	--	--	--	--	--	--	--	--	--	--	--	--	-	-	-
R_glutinis_G00168	--	--	--	--	--	--	--	--	--	--	--	--	--	--	--	--	--	--	--	-	-	-
R_glutinis_G05259	psd3	XP_016274311.1	466	4e-160	phosphatidylserine decarboxylase [Rhodotorula toruloides NP11]	sp|O14111|PSD3_SCHPO	207.6	2.9e-52	Phosphatidylserine decarboxylase proenzyme 3 OS=Schizosaccharomyces pombe (strain 972 / ATCC 24843) OX=284812 GN=psd3 PE=3 SV=2	SPAC31G5.15	207.6	4.4e-53	KOG2419	Phosphatidylserine decarboxylase	K01613//psd; phosphatidylserine decarboxylase [EC:4.1.1.65]	3e-56	222.2	ncr:NCU01004	ko01100//Metabolic pathways//Global and overview maps//Metabolism;ko01110//Biosynthesis of secondary metabolites//Global and overview maps//Metabolism;ko00564//Glycerophospholipid metabolism//Lipid metabolism//Metabolism	-	-	-
R_glutinis_G05279	--	XP_018269482.1	185	1e-58	hypothetical protein RHOBADRAFT_46009 [Rhodotorula graminis WP1]	--	--	--	--	--	--	--	--	--	--	--	--	--	--	-	-	-
R_glutinis_G03171	RPT1	CEQ39871.1	845	0	SPOSA6832_01428, partial [Sporidiobolus salmonicolor]	sp|P33299|PRS7_YEAST	660.6	1.2e-188	26S proteasome regulatory subunit 7 homolog OS=Saccharomyces cerevisiae (strain ATCC 204508 / S288c) OX=559292 GN=RPT1 PE=1 SV=1	YKL145w	660.6	1.9e-189	KOG0729	26S proteasome regulatory complex, ATPase RPT1	K03061//PSMC2; 26S proteasome regulatory subunit T1	4.1e-215	750	cci:CC1G_13955	ko03050//Proteasome//Folding, sorting and degradation//Genetic Information Processing	GO:0009056//catabolic process;GO:0009057//macromolecule catabolic process;GO:0043170//macromolecule metabolic process;GO:0008152//metabolic process;GO:0071704//organic substance metabolic process;GO:1901575//organic substance catabolic process	GO:1901363//heterocyclic compound binding;GO:0097159//organic cyclic compound binding;GO:0005488//binding;GO:0032550//purine ribonucleoside binding;GO:0036094//small molecule binding;GO:0003824//catalytic activity;GO:0032549//ribonucleoside binding;GO:0001883//purine nucleoside binding;GO:0001882//nucleoside binding;GO:0097367//carbohydrate derivative binding	GO:0005623//cell;GO:0044424//intracellular part;GO:0005622//intracellular;GO:0044464//cell part
R_glutinis_G04480	fabG	XP_016271149.1	370	2e-127	short-chain dehydrogenase/reductase SDR family protein [Rhodotorula toruloides NP11]	sp|Q9X248|FABG_THEMA	130.2	3.8e-29	3-oxoacyl-[acyl-carrier-protein] reductase FabG OS=Thermotoga maritima (strain ATCC 43589 / MSB8 / DSM 3109 / JCM 10099) OX=243274 GN=fabG PE=3 SV=1	CE04339	100.9	3.7e-21	KOG1200	Mitochondrial/plastidial beta-ketoacyl-ACP reductase	--	--	--	--	--	-	-	-
R_glutinis_G05453	--	XP_018269187.1	99.4	1e-20	hypothetical protein RHOBADRAFT_55359 [Rhodotorula graminis WP1]	--	--	--	--	--	--	--	--	--	--	--	--	--	--	-	-	-
R_glutinis_G02908	SPCC1281.04	XP_016277247.1	493	1e-174	pyridoxine 4-dehydrogenase [Rhodotorula toruloides NP11]	sp|O94521|PLR2_SCHPO	229.6	5.1e-59	Probable pyridoxal reductase 2 OS=Schizosaccharomyces pombe (strain 972 / ATCC 24843) OX=284812 GN=SPCC1281.04 PE=3 SV=1	SPCC1281.04	229.6	7.8e-60	KOG1575	Voltage-gated shaker-like K+ channel, subunit beta/KCNAB	K05275//E1.1.1.65; pyridoxine 4-dehydrogenase [EC:1.1.1.65]	3.3e-73	278.1	adl:AURDEDRAFT_81015	ko01100//Metabolic pathways//Global and overview maps//Metabolism;ko00750//Vitamin B6 metabolism//Metabolism of cofactors and vitamins//Metabolism	-	-	-
R_glutinis_G04211	rbpj	XP_016271852.1	489	2e-146	transcription factor [Rhodotorula toruloides NP11]	sp|Q91880|SUH_XENLA	63.2	2.8e-08	Suppressor of hairless protein homolog OS=Xenopus laevis OX=8355 GN=rbpj PE=1 SV=1	Hs10092592	63.2	4.2e-09	KOG3743	Recombination signal binding protein-J kappa(CBF1, Su(H), HS2NF5)	--	--	--	--	--	-	-	-
R_glutinis_G03491	--	XP_016276678.1	597	0	binuclear zinc transcription factor [Rhodotorula toruloides NP11]	--	--	--	--	--	--	--	--	--	--	--	--	--	--	-	-	-
R_glutinis_G00772	TEL1	XP_016270305.1	3442	0	protein serine/threonine kinase,ataxia telangectasia mutated family protein [Rhodotorula toruloides NP11]	sp|P0CP61|ATM_CRYNB	731.1	5.1e-209	Serine/threonine-protein kinase TEL1 OS=Cryptococcus neoformans var. neoformans serotype D (strain B-3501A) OX=283643 GN=TEL1 PE=3 SV=1	Hs20336199	422.9	4.5e-117	KOG0892	Protein kinase ATM/Tel1, involved in telomere length regulation and DNA repair	K04728//ATM; serine-protein kinase ATM [EC:2.7.11.1]	0	1103.6	mrr:Moror_6996	ko03440//Homologous recombination//Replication and repair//Genetic Information Processing	-	-	-
R_glutinis_G05197	--	XP_016274274.1	370	4e-122	zinc finger, C3HC-like protein [Rhodotorula toruloides NP11]	--	--	--	--	--	--	--	--	--	--	--	--	--	--	-	-	-
R_glutinis_G00579	--	XP_016271689.1	421	9e-147	START domain containing protein [Rhodotorula toruloides NP11]	--	--	--	--	--	--	--	--	--	--	--	--	--	--	-	-	-
R_glutinis_G04526	--	XP_016271148.1	262	2e-75	F-box domain containing protein [Rhodotorula toruloides NP11]	--	--	--	--	--	--	--	--	--	--	--	--	--	--	-	-	-
R_glutinis_G06041	SPCC1450.12	XP_016270965.1	1521	0	Phox-like domain-containing protein [Rhodotorula toruloides NP11]	sp|Q9Y7N9|YCKC_SCHPO	273.5	1.8e-71	PX domain-containing protein C1450.12 OS=Schizosaccharomyces pombe (strain 972 / ATCC 24843) OX=284812 GN=SPCC1450.12 PE=1 SV=1	SPCC1450.12	273.5	2.8e-72	KOG2273	Membrane coat complex Retromer, subunit VPS5/SNX1, Sorting nexins, and related PX domain-containing proteins	--	--	--	--	--	-	-	-
R_glutinis_G03143	--	CDR42680.1	325	9e-102	RHTO0S07e02894g1_1 [Rhodotorula toruloides]	--	--	--	--	--	--	--	--	--	--	--	--	--	--	-	-	-
R_glutinis_G01293	rplA	CEQ40613.1	398	1e-138	SPOSA6832_02248, partial [Sporidiobolus salmonicolor]	sp|Q89J70|RL1_BRADU	134.4	2e-30	50S ribosomal protein L1 OS=Bradyrhizobium diazoefficiens (strain JCM 10833 / IAM 13628 / NBRC 14792 / USDA 110) OX=224911 GN=rplA PE=3 SV=1	At3g63490	84.3	3.6e-16	KOG1569	50S ribosomal protein L1	K02863//RP-L1; large subunit ribosomal protein L1	1e-33	146.7	wic:J056_003482	ko03010//Ribosome//Translation//Genetic Information Processing	-	-	-
R_glutinis_G00858	Eif4e2	KWU43701.1	457	2e-156	translation initiation factor eIF4e [Rhodotorula sp. JG-1b]	sp|Q8BMB3|IF4E2_MOUSE	109.4	1.1e-22	Eukaryotic translation initiation factor 4E type 2 OS=Mus musculus OX=10090 GN=Eif4e2 PE=1 SV=1	Hs4757702	109	2.1e-23	KOG1669	Predicted mRNA cap-binding protein related to eIF-4E	K03259//EIF4E; translation initiation factor 4E	3.3e-23	112.5	psq:PUNSTDRAFT_133428	ko03013//RNA transport//Translation//Genetic Information Processing	-	-	-
R_glutinis_G06525	--	--	--	--	--	--	--	--	--	--	--	--	--	--	--	--	--	--	--	-	-	-
R_glutinis_G05851	lys1	EGU11162.1	2450	0	L-aminoadipate-semialdehyde dehydrogenase [Rhodotorula toruloides ATCC 204091]	sp|P40976|LYS2_SCHPO	1318.9	0	L-2-aminoadipate reductase OS=Schizosaccharomyces pombe (strain 972 / ATCC 24843) OX=284812 GN=lys1 PE=1 SV=3	SPAP7G5.04c	1318.9	0	KOG1178	Non-ribosomal peptide synthetase/alpha-aminoadipate reductase and related enzymes	K00143//LYS2; L-2-aminoadipate reductase [EC:1.2.1.95]	0	1622.4	tvs:TRAVEDRAFT_171224	ko01100//Metabolic pathways//Global and overview maps//Metabolism;ko01110//Biosynthesis of secondary metabolites//Global and overview maps//Metabolism;ko01130//Biosynthesis of antibiotics//Global and overview maps//Metabolism;ko01230//Biosynthesis of amino acids//Global and overview maps//Metabolism;ko00300//Lysine biosynthesis//Amino acid metabolism//Metabolism	GO:0044281//small molecule metabolic process;GO:1901566//organonitrogen compound biosynthetic process;GO:0044238//primary metabolic process;GO:0044237//cellular metabolic process;GO:0044763//single-organism cellular process;GO:0071704//organic substance metabolic process;GO:1901576//organic substance biosynthetic process;GO:0009058//biosynthetic process;GO:1901564//organonitrogen compound metabol…	-	-
R_glutinis_G05167	--	XP_018269355.1	723	0	glycosyltransferase family 14 protein [Rhodotorula graminis WP1]	--	--	--	--	--	--	--	--	--	--	--	--	--	--	-	-	-
R_glutinis_G04811	--	XP_016270102.1	818	0	signal recognition particle subunit SRP68 [Rhodotorula toruloides NP11]	--	--	--	--	--	--	--	--	--	K03107//SRP68; signal recognition particle subunit SRP68	6.2e-48	195.3	cne:CNL03900	ko03060//Protein export//Folding, sorting and degradation//Genetic Information Processing	-	-	-
R_glutinis_G06638	SPAC806.04c	XP_016271585.1	714	0	duf89 domain protein [Rhodotorula toruloides NP11]	sp|Q9UT55|ART1A_SCHPO	323.6	3.8e-87	Protein-glutamate O-methyltransferase SPCC1393.13 OS=Schizosaccharomyces pombe (strain 972 / ATCC 24843) OX=284812 GN=SPAC806.04c PE=3 SV=2	SPCC1393.13	310.1	6.6e-84	KOG3870	Uncharacterized conserved protein	--	--	--	--	--	-	-	-
R_glutinis_G03420	--	XP_016276565.1	243	7e-82	microsomal glutathione S-transferase 3 [Rhodotorula toruloides NP11]	--	--	--	--	--	--	--	--	--	K00799//GST; glutathione S-transferase [EC:2.5.1.18]	3.9e-24	114	cput:CONPUDRAFT_102355	ko00480//Glutathione metabolism//Metabolism of other amino acids//Metabolism	-	-	-
R_glutinis_G00798	SPAC694.02	KWU44779.1	2809	0	DEAD/DEAH box helicase [Rhodotorula sp. JG-1b]	sp|Q9P7T8|YIW2_SCHPO	617.1	6.5e-175	Uncharacterized helicase C694.02 OS=Schizosaccharomyces pombe (strain 972 / ATCC 24843) OX=284812 GN=SPAC694.02 PE=3 SV=1	SPAC694.02	617.1	9.8e-176	KOG0949	Predicted helicase, DEAD-box superfamily	K20103//DDX60; ATP-dependent RNA helicase DDX60 [EC:3.6.4.13]	3.6e-297	1024.6	tvs:TRAVEDRAFT_142884	--	-	-	-
R_glutinis_G05507	DUS3	KWU45236.1	1133	0	FMN-linked oxidoreductase [Rhodotorula sp. JG-1b]	sp|A8NZY7|DUS3_COPC7	510.4	3.9e-143	tRNA-dihydrouridine(47) synthase [NAD(P)(+)] OS=Coprinopsis cinerea (strain Okayama-7 / 130 / ATCC MYA-4618 / FGSC 9003) OX=240176 GN=DUS3 PE=3 SV=1	Hs22052882	407.1	7e-113	KOG2333	Uncharacterized conserved protein	K05544//DUS3; tRNA-dihydrouridine synthase 3 [EC:1.3.1.89]	3.2e-152	542	adl:AURDEDRAFT_111541	--	-	-	-
R_glutinis_G04731	COX15	XP_016274963.1	697	0	cytochrome c oxidase assembly protein COX15 [Rhodotorula toruloides NP11]	sp|P40086|COX15_YEAST	299.3	2e-79	Cytochrome c oxidase assembly protein COX15 OS=Saccharomyces cerevisiae (strain ATCC 204508 / S288c) OX=559292 GN=COX15 PE=3 SV=1	YER141w	299.3	3.1e-80	KOG2725	Cytochrome oxidase assembly factor COX15	K02259//COX15; cytochrome c oxidase assembly protein subunit 15	8.9e-106	388.3	cput:CONPUDRAFT_81963	ko01100//Metabolic pathways//Global and overview maps//Metabolism;ko01110//Biosynthesis of secondary metabolites//Global and overview maps//Metabolism;ko00190//Oxidative phosphorylation//Energy metabolism//Metabolism;ko00860//Porphyrin and chlorophyll metabolism//Metabolism of cofactors and vitamins//Metabolism	GO:0008152//metabolic process;GO:0044710//single-organism metabolic process;GO:0044699//single-organism process	-	GO:0016020//membrane
R_glutinis_G02370	CYTB5-B	XP_016276805.1	125	5e-36	fatty acid desaturase 2 (delta-6 desaturase) [Rhodotorula toruloides NP11]	sp|O48845|CYB5B_ARATH	76.6	2.6e-13	Cytochrome b5 isoform B OS=Arabidopsis thaliana OX=3702 GN=CYTB5-B PE=1 SV=1	At2g32720	76.6	3.9e-14	KOG0537	Cytochrome b5	--	--	--	--	--	-	-	-
R_glutinis_G06759	hxnP	XP_016274051.1	675	0	high-affinity nicotinic acid transporter [Rhodotorula toruloides NP11]	sp|C8VJW1|HXNP_EMENI	237.3	3.6e-61	Major facilitator-type transporter hxnP OS=Emericella nidulans (strain FGSC A4 / ATCC 38163 / CBS 112.46 / NRRL 194 / M139) OX=227321 GN=hxnP PE=2 SV=1	SPAC1002.16c	199.9	9.7e-51	KOG2533	Permease of the major facilitator superfamily	--	--	--	--	--	-	-	-
R_glutinis_G02363	dotC	CDR37981.1	814	0	RHTO0S03e01552g1_1 [Rhodotorula toruloides]	sp|M2YI75|DOTC_DOTSN	292.4	1.3e-77	Efflux pump dotC OS=Dothistroma septosporum (strain NZE10 / CBS 128990) OX=675120 GN=dotC PE=2 SV=1	SPAC3H1.06c	239.2	2e-62	KOG0254	Predicted transporter (major facilitator superfamily)	--	--	--	--	--	-	-	-
R_glutinis_G04812	UBP1	XP_016270101.1	554	0	polyadenylate-binding protein [Rhodotorula toruloides NP11]	sp|Q9M427|UBP1_NICPL	245.7	9.1e-64	Oligouridylate-binding protein 1 OS=Nicotiana plumbaginifolia OX=4092 GN=UBP1 PE=2 SV=1	At3g14100	241.1	3.4e-63	KOG0118	FOG: RRM domain	K13201//TIA1; nucleolysin TIA-1/TIAR	1.4e-111	406	cci:CC1G_03708	--	GO:0071704//organic substance metabolic process;GO:0043170//macromolecule metabolic process;GO:0008152//metabolic process;GO:0009987//cellular process	GO:1901363//heterocyclic compound binding;GO:0003723//RNA binding;GO:0005488//binding;GO:0003676//nucleic acid binding;GO:0097159//organic cyclic compound binding	GO:0005623//cell;GO:0044424//intracellular part;GO:0043232//intracellular non-membrane-bounded organelle;GO:0043226//organelle;GO:1990904//ribonucleoprotein complex;GO:0044464//cell part;GO:0005622//intracellular;GO:0043228//non-membrane-bounded organelle;GO:0030529//intracellular ribonucleoprotein complex;GO:0044444//cytoplasmic part;GO:0043229//intracellular organelle;GO:0032991//macromolecular…
R_glutinis_G03215	ATP7A	EGU12436.1	1600	0	Copper P-type ATPase CtaA [Rhodotorula toruloides ATCC 204091]	sp|Q04656|ATP7A_HUMAN	583.9	3.3e-165	Copper-transporting ATPase 1 OS=Homo sapiens OX=9606 GN=ATP7A PE=1 SV=3	Hs4502321	586.3	1e-166	KOG0207	Cation transport ATPase	--	--	--	--	--	GO:0009987//cellular process;GO:0006812//cation transport;GO:1902578//single-organism localization;GO:0044765//single-organism transport;GO:0006810//transport;GO:0055085//transmembrane transport;GO:0051234//establishment of localization;GO:0006811//ion transport;GO:0044763//single-organism cellular process;GO:0044699//single-organism process;GO:0051179//localization	GO:0043167//ion binding;GO:0005488//binding	GO:0044424//intracellular part;GO:0005737//cytoplasm;GO:0043226//organelle;GO:0044464//cell part;GO:0043231//intracellular membrane-bounded organelle;GO:0016020//membrane;GO:0043227//membrane-bounded organelle;GO:0043229//intracellular organelle;GO:0005622//intracellular;GO:0044444//cytoplasmic part;GO:0005623//cell
R_glutinis_G05294	--	XP_018269498.1	1124	0	glycosyltransferase family 71 protein [Rhodotorula graminis WP1]	--	--	--	--	--	--	--	--	--	K05535//MNN2; alpha 1,2-mannosyltransferase [EC:2.4.1.-]	1.8e-121	439.5	mlr:MELLADRAFT_71771	ko01100//Metabolic pathways//Global and overview maps//Metabolism;ko00513//Various types of N-glycan biosynthesis//Glycan biosynthesis and metabolism//Metabolism	-	-	-
R_glutinis_G02750	cnp1	EGU11944.1	214	7e-70	histone H3 [Rhodotorula toruloides ATCC 204091]	sp|Q9Y812|CENPA_SCHPO	146.7	2.2e-34	Histone H3-like centromeric protein cnp1 OS=Schizosaccharomyces pombe (strain 972 / ATCC 24843) OX=284812 GN=cnp1 PE=1 SV=1	SPBC1105.17	146.7	3.4e-35	KOG1745	Histones H3 and H4	K11253//H3; histone H3	1.1e-35	152.5	pgr:PGTG_01303	--	GO:0044699//single-organism process;GO:0009987//cellular process;GO:0044763//single-organism cellular process	GO:0097159//organic cyclic compound binding;GO:0003676//nucleic acid binding;GO:0003677//DNA binding;GO:0005488//binding;GO:1901363//heterocyclic compound binding;GO:0043565//sequence-specific DNA binding	GO:0044422//organelle part;GO:0044464//cell part;GO:0043232//intracellular non-membrane-bounded organelle;GO:0032993//protein-DNA complex;GO:0044428//nuclear part;GO:0000793//condensed chromosome;GO:0043233//organelle lumen;GO:0005622//intracellular;GO:0005634//nucleus;GO:0043231//intracellular membrane-bounded organelle;GO:0070013//intracellular organelle lumen;GO:0043227//membrane-bounded organ…
R_glutinis_G02470	--	XP_016276869.1	139	2e-42	ATPase, F0 complex, subunit E, mitochondrial [Rhodotorula toruloides NP11]	--	--	--	--	--	--	--	--	--	K01549//TIM11; F-type H+-transporting ATP synthase subunit e	1.7e-08	61.2	pcs:Pc21g05220	ko00190//Oxidative phosphorylation//Energy metabolism//Metabolism	-	-	-
R_glutinis_G05183	--	CEQ42084.1	154	4e-48	SPOSA6832_03870, partial [Sporidiobolus salmonicolor]	--	--	--	--	--	--	--	--	--	K18167//SDHAF1; succinate dehydrogenase assembly factor 1	2.6e-11	70.9	mrr:Moror_14035	--	-	-	-
R_glutinis_G04572	tfb2	EGU11064.1	758	0	RNA polymerase II transcription factor B subunit 2 [Rhodotorula toruloides ATCC 204091]	sp|P87303|TFB2_SCHPO	356.7	4.1e-97	General transcription and DNA repair factor IIH subunit tfb2 OS=Schizosaccharomyces pombe (strain 972 / ATCC 24843) OX=284812 GN=tfb2 PE=1 SV=2	SPBC13G1.13	356.7	6.3e-98	KOG3471	RNA polymerase II transcription initiation/nucleotide excision repair factor TFIIH, subunit TFB2	K03144//TFIIH4; transcription initiation factor TFIIH subunit 4	1.4e-104	382.9	gtr:GLOTRDRAFT_116683	ko03420//Nucleotide excision repair//Replication and repair//Genetic Information Processing;ko03022//Basal transcription factors//Transcription//Genetic Information Processing	GO:0009987//cellular process	-	GO:0044464//cell part;GO:0005622//intracellular;GO:0044424//intracellular part;GO:0005623//cell
R_glutinis_G05370	cnd2	KWU45167.1	840	0	barren [Rhodotorula sp. JG-1b]	sp|Q9Y7R3|CND2_SCHPO	223.8	6.9e-57	Condensin complex subunit 2 OS=Schizosaccharomyces pombe (strain 972 / ATCC 24843) OX=284812 GN=cnd2 PE=1 SV=1	SPCC306.03c	223.8	1e-57	KOG2328	Chromosome condensation complex Condensin, subunit H	K06676//BRRN1; condensin complex subunit 2	9.3e-101	370.9	gtr:GLOTRDRAFT_59717	ko04111//Cell cycle - yeast//Cell growth and death//Cellular Processes	GO:0044763//single-organism cellular process;GO:0009987//cellular process;GO:0044699//single-organism process	-	-
R_glutinis_G03016	PPP2R5D	XP_016276144.1	1099	0	protein phosphatase 2 (formerly 2A), regulatory subunit B' [Rhodotorula toruloides NP11]	sp|Q28653|2A5D_RABIT	581.6	1.6e-164	Serine/threonine-protein phosphatase 2A 56 kDa regulatory subunit delta isoform OS=Oryctolagus cuniculus OX=9986 GN=PPP2R5D PE=2 SV=1	Hs5453954	579.3	1.2e-164	KOG2085	Serine/threonine protein phosphatase 2A, regulatory subunit	K11584//PPP2R5; serine/threonine-protein phosphatase 2A regulatory subunit B'	1.4e-199	699.5	adl:AURDEDRAFT_96864	ko04113//Meiosis - yeast//Cell growth and death//Cellular Processes;ko03015//mRNA surveillance pathway//Translation//Genetic Information Processing	-	-	-
R_glutinis_G00667	--	CDR49201.1	84.7	6e-19	RHTO0S24e00584g1_1 [Rhodotorula toruloides]	--	--	--	--	--	--	--	--	--	--	--	--	--	--	-	-	-
R_glutinis_G06225	--	XP_018268216.1	414	5e-140	hypothetical protein RHOBADRAFT_47009 [Rhodotorula graminis WP1]	--	--	--	--	--	--	--	--	--	--	--	--	--	--	-	-	-
R_glutinis_G05552	BDH1	KWU43179.1	499	1e-175	alcohol dehydrogenase GroES domain protein [Rhodotorula sp. JG-1b]	sp|P39714|BDH1_YEAST	191.4	1.7e-47	(R,R)-butanediol dehydrogenase OS=Saccharomyces cerevisiae (strain ATCC 204508 / S288c) OX=559292 GN=BDH1 PE=1 SV=2	YAL060w	190.7	4.5e-48	KOG0024	Sorbitol dehydrogenase	--	--	--	--	--	-	-	-
R_glutinis_G02563	PRE2	XP_016276940.1	541	0	20S proteasome subunit beta 5 [Rhodotorula toruloides NP11]	sp|P30656|PSB5_YEAST	340.5	2.4e-92	Proteasome subunit beta type-5 OS=Saccharomyces cerevisiae (strain ATCC 204508 / S288c) OX=559292 GN=PRE2 PE=1 SV=3	YPR103w	340.5	3.7e-93	KOG0175	20S proteasome, regulatory subunit beta type PSMB5/PSMB8/PRE2	K02737//PSMB5; 20S proteasome subunit beta 5 [EC:3.4.25.1]	4e-118	427.6	gtr:GLOTRDRAFT_56532	ko03050//Proteasome//Folding, sorting and degradation//Genetic Information Processing	GO:0071704//organic substance metabolic process;GO:0008152//metabolic process;GO:0044238//primary metabolic process;GO:0006508//proteolysis;GO:0043170//macromolecule metabolic process;GO:0019538//protein metabolic process	GO:0016787//hydrolase activity;GO:0003824//catalytic activity;GO:0008233//peptidase activity;GO:0004175//endopeptidase activity;GO:0070011//peptidase activity, acting on L-amino acid peptides	GO:0043234//protein complex;GO:0005623//cell;GO:0005622//intracellular;GO:0043226//organelle;GO:0043229//intracellular organelle;GO:0044464//cell part;GO:0043231//intracellular membrane-bounded organelle;GO:0044424//intracellular part;GO:0043227//membrane-bounded organelle;GO:0032991//macromolecular complex
R_glutinis_G01455	RPP21	CDR41842.1	206	2e-64	RHTO0S06e06986g1_1 [Rhodotorula toruloides]	sp|Q9H633|RPP21_HUMAN	54.3	2.3e-06	Ribonuclease P protein subunit p21 OS=Homo sapiens OX=9606 GN=RPP21 PE=1 SV=1	Hs13376253	54.3	3.4e-07	KOG4394	RNase P subunit that is not also a subunit of RNase MRP, involved in pre-tRNA processing	K03540//RPR2; ribonuclease P protein subunit RPR2 [EC:3.1.26.5]	6.2e-27	124	hir:HETIRDRAFT_33335	ko03013//RNA transport//Translation//Genetic Information Processing	-	-	-
R_glutinis_G03751	--	XP_016273503.1	350	2e-119	acetoacetate decarboxylase beta barrel domain containing protein [Rhodotorula toruloides NP11]	--	--	--	--	--	--	--	--	--	--	--	--	--	--	-	-	-
R_glutinis_G02485	--	CDR38109.1	195	1e-61	RHTO0S03e03730g1_1 [Rhodotorula toruloides]	--	--	--	--	--	--	--	--	--	--	--	--	--	--	-	-	-
R_glutinis_G03608	HTB1	XP_016273682.1	781	0	dynactin 4 [Rhodotorula toruloides NP11]	sp|L7I1W3|H2B_MAGOY	156.4	1.4e-36	Histone H2B OS=Magnaporthe oryzae (strain Y34) OX=1143189 GN=HTB1 PE=2 SV=1	SPCC622.09	150.6	1.2e-35	KOG1744	Histone H2B	K10426//DCTN4; dynactin 4	1.1e-96	357.5	psq:PUNSTDRAFT_60625	--	-	-	-
R_glutinis_G00981	TRP-1	XP_016270797.1	1304	0	tryptophan synthase [Rhodotorula toruloides NP11]	sp|A8NEP3|TRP_COPC7	873.2	2.3e-252	Tryptophan synthase OS=Coprinopsis cinerea (strain Okayama-7 / 130 / ATCC MYA-4618 / FGSC 9003) OX=240176 GN=TRP-1 PE=3 SV=2	YGL026c_2	527.3	4.7e-149	KOG1395	Tryptophan synthase beta chain	K01694//TRP; tryptophan synthase [EC:4.2.1.20]	6.9e-272	939.5	shs:STEHIDRAFT_92335	ko01100//Metabolic pathways//Global and overview maps//Metabolism;ko01110//Biosynthesis of secondary metabolites//Global and overview maps//Metabolism;ko01130//Biosynthesis of antibiotics//Global and overview maps//Metabolism;ko01230//Biosynthesis of amino acids//Global and overview maps//Metabolism;ko00260//Glycine, serine and threonine metabolism//Amino acid metabolism//Metabolism;ko00400//Phen…	GO:0009308//amine metabolic process;GO:1901564//organonitrogen compound metabolic process;GO:0071704//organic substance metabolic process;GO:0006576//cellular biogenic amine metabolic process;GO:1901360//organic cyclic compound metabolic process;GO:0006586//indolalkylamine metabolic process;GO:0006807//nitrogen compound metabolic process;GO:0042430//indole-containing compound metabolic process;GO…	GO:0016829//lyase activity;GO:0016835//carbon-oxygen lyase activity;GO:0016836//hydro-lyase activity;GO:0003824//catalytic activity	-
R_glutinis_G04640	--	CDR45858.1	654	0	RHTO0S11e05710g1_1 [Rhodotorula toruloides]	--	--	--	--	--	--	--	--	--	K11971//RNF14; E3 ubiquitin-protein ligase RNF14 [EC:2.3.2.31]	6.1e-76	288.1	mrr:Moror_2350	--	-	-	-
R_glutinis_G06306	SPBPB2B2.09c	XP_016273396.1	637	0	2-dehydropantoate 2-reductase [Rhodotorula toruloides NP11]	sp|Q9HDU6|PANE_SCHPO	93.6	8.1e-18	Probable 2-dehydropantoate 2-reductase OS=Schizosaccharomyces pombe (strain 972 / ATCC 24843) OX=284812 GN=SPBPB2B2.09c PE=3 SV=1	--	--	--	--	--	K00077//panE; 2-dehydropantoate 2-reductase [EC:1.1.1.169]	6e-36	155.2	psq:PUNSTDRAFT_140372	ko01100//Metabolic pathways//Global and overview maps//Metabolism;ko01110//Biosynthesis of secondary metabolites//Global and overview maps//Metabolism;ko00770//Pantothenate and CoA biosynthesis//Metabolism of cofactors and vitamins//Metabolism	-	-	-
R_glutinis_G02362	--	CDR37976.1	344	1e-114	RHTO0S03e01508g1_1 [Rhodotorula toruloides]	--	--	--	--	--	--	--	--	--	--	--	--	--	--	-	-	-
R_glutinis_G05917	--	XP_016272867.1	704	0	chromatin structure-remodeling complex protein RSC7 [Rhodotorula toruloides NP11]	--	--	--	--	--	--	--	--	--	K11761//NPL6; chromatin structure-remodeling complex protein RSC7	1.4e-44	184.1	cne:CNA03310	--	-	-	-
R_glutinis_G05680	purN	CDR48497.1	359	9e-122	RHTO0S18e01354g1_1 [Rhodotorula toruloides]	sp|Q54I60|PUR3_DICDI	96.7	5.5e-19	Phosphoribosylglycinamide formyltransferase OS=Dictyostelium discoideum OX=44689 GN=purN PE=3 SV=1	YDR408c	93.6	7e-19	KOG3076	5'-phosphoribosylglycinamide formyltransferase	K00601//E2.1.2.2; phosphoribosylglycinamide formyltransferase [EC:2.1.2.2]	2.4e-37	159.1	cgi:CGB_C6240W	ko01100//Metabolic pathways//Global and overview maps//Metabolism;ko01110//Biosynthesis of secondary metabolites//Global and overview maps//Metabolism;ko01130//Biosynthesis of antibiotics//Global and overview maps//Metabolism;ko00230//Purine metabolism//Nucleotide metabolism//Metabolism;ko00670//One carbon pool by folate//Metabolism of cofactors and vitamins//Metabolism	-	-	-
R_glutinis_G01984	yhhW	KWU45665.1	469	4e-167	Pirin-domain-containing protein [Rhodotorula sp. JG-1b]	sp|P58116|YHHW_ECO57	167.5	2e-40	Quercetin 2,3-dioxygenase OS=Escherichia coli O157:H7 OX=83334 GN=yhhW PE=3 SV=1	--	--	--	--	--	K06911//K06911; uncharacterized protein	4.8e-81	303.9	tvs:TRAVEDRAFT_71951	--	-	-	-
R_glutinis_G05534	--	XP_018268813.1	218	2e-68	hypothetical protein RHOBADRAFT_46359 [Rhodotorula graminis WP1]	--	--	--	--	--	--	--	--	--	--	--	--	--	--	-	-	-
R_glutinis_G03481	--	XP_018272163.1	97.4	6e-21	hypothetical protein RHOBADRAFT_43552 [Rhodotorula graminis WP1]	--	--	--	--	--	--	--	--	--	--	--	--	--	--	-	-	-
R_glutinis_G06532	--	EGU11405.1	169	4e-42	Proteophosphoglycan ppg4 [Rhodotorula toruloides ATCC 204091]	--	--	--	--	--	--	--	--	--	--	--	--	--	--	-	-	-
R_glutinis_G04907	--	EGU11565.1	335	3e-103	Proteophosphoglycan ppg4 [Rhodotorula toruloides ATCC 204091]	--	--	--	--	--	--	--	--	--	--	--	--	--	--	-	-	-
R_glutinis_G06113	gda1	XP_016271069.1	893	0	guanosine-diphosphatase [Rhodotorula toruloides NP11]	sp|Q8TGG8|GDA1_ASPFU	399.4	6.6e-110	Probable guanosine-diphosphatase OS=Neosartorya fumigata (strain ATCC MYA-4609 / Af293 / CBS 101355 / FGSC A1100) OX=330879 GN=gda1 PE=3 SV=2	SPAC824.08	358.6	2e-98	KOG1385	Nucleoside phosphatase	K01526//E3.6.1.42; guanosine-diphosphatase [EC:3.6.1.42]	1e-125	453.4	cne:CNB04810	--	GO:0044763//single-organism cellular process;GO:0044238//primary metabolic process;GO:0044237//cellular metabolic process;GO:0071704//organic substance metabolic process;GO:0008152//metabolic process;GO:0044699//single-organism process;GO:0044710//single-organism metabolic process;GO:0009987//cellular process;GO:1901135//carbohydrate derivative metabolic process	GO:0016818//hydrolase activity, acting on acid anhydrides, in phosphorus-containing anhydrides;GO:0016462//pyrophosphatase activity;GO:0016787//hydrolase activity;GO:0016817//hydrolase activity, acting on acid anhydrides;GO:0003824//catalytic activity	-
R_glutinis_G02808	--	CDR38511.1	579	0	RHTO0S03e10330g1_1 [Rhodotorula toruloides]	--	--	--	--	--	--	--	--	--	--	--	--	--	--	-	-	-
R_glutinis_G02162	--	CDR36589.1	114	8e-28	RHTO0S02e04170g1_1 [Rhodotorula toruloides]	--	--	--	--	--	--	--	--	--	--	--	--	--	--	-	-	-
R_glutinis_G05689	qa-4	KWU43128.1	509	6e-180	xylose isomerase-like protein, partial [Rhodotorula sp. JG-1b]	sp|P07046|3SHD_NEUCR	191	2.5e-47	3-dehydroshikimate dehydratase OS=Neurospora crassa (strain ATCC 24698 / 74-OR23-1A / CBS 708.71 / DSM 1257 / FGSC 987) OX=367110 GN=qa-4 PE=4 SV=1	--	--	--	--	--	--	--	--	--	--	-	-	-
R_glutinis_G04502	--	CDR45777.1	407	4e-127	RHTO0S11e04764g1_1 [Rhodotorula toruloides]	--	--	--	--	--	--	--	--	--	--	--	--	--	--	-	-	-
R_glutinis_G00503	ERG9	XP_016271761.1	835	0	farnesyl-diphosphate farnesyltransferase [Rhodotorula toruloides NP11]	sp|Q92459|FDFT_USTMA	479.2	5.8e-134	Squalene synthase OS=Ustilago maydis (strain 521 / FGSC 9021) OX=237631 GN=ERG9 PE=3 SV=2	SPBC646.05c	407.5	3.3e-113	KOG1459	Squalene synthetase	K00801//FDFT1; farnesyl-diphosphate farnesyltransferase [EC:2.5.1.21]	4.5e-141	504.2	pgr:PGTG_00663	ko01100//Metabolic pathways//Global and overview maps//Metabolism;ko01110//Biosynthesis of secondary metabolites//Global and overview maps//Metabolism;ko01130//Biosynthesis of antibiotics//Global and overview maps//Metabolism;ko00100//Steroid biosynthesis//Lipid metabolism//Metabolism;ko00909//Sesquiterpenoid and triterpenoid biosynthesis//Metabolism of terpenoids and polyketides//Metabolism	GO:0008152//metabolic process;GO:0006629//lipid metabolic process;GO:0044710//single-organism metabolic process;GO:0044238//primary metabolic process;GO:0044699//single-organism process;GO:0071704//organic substance metabolic process	GO:0016765//transferase activity, transferring alkyl or aryl (other than methyl) groups;GO:0016740//transferase activity;GO:0003824//catalytic activity	GO:0005737//cytoplasm;GO:0005623//cell;GO:0044444//cytoplasmic part;GO:0044464//cell part;GO:0044424//intracellular part;GO:0043231//intracellular membrane-bounded organelle;GO:0005622//intracellular;GO:0044422//organelle part;GO:0044446//intracellular organelle part;GO:0043227//membrane-bounded organelle;GO:0043229//intracellular organelle;GO:0031090//organelle membrane;GO:0043226//organelle;GO:…
R_glutinis_G00989	--	XP_016275519.1	467	6e-150	C6 transcription factor [Rhodotorula toruloides NP11]	--	--	--	--	--	--	--	--	--	--	--	--	--	--	-	-	-
R_glutinis_G01612	mtr	XP_016275320.1	664	0	amino acid transporter [Rhodotorula toruloides NP11]	sp|P38680|MTR_NEUCR	159.1	1.3e-37	N amino acid transport system protein OS=Neurospora crassa (strain ATCC 24698 / 74-OR23-1A / CBS 708.71 / DSM 1257 / FGSC 987) OX=367110 GN=mtr PE=3 SV=2	--	--	--	--	--	--	--	--	--	--	-	-	-
R_glutinis_G00948	--	CDR36187.1	197	9e-62	RHTO0S01e16160g1_1 [Rhodotorula toruloides]	--	--	--	--	--	--	--	--	--	--	--	--	--	--	-	-	-
R_glutinis_G03365	--	CDR47892.1	479	2e-153	RHTO0S15e03334g1_1 [Rhodotorula toruloides]	--	--	--	--	--	--	--	--	--	--	--	--	--	--	-	-	-
R_glutinis_G02207	BNA7	XP_016273161.1	372	9e-128	kynurenine formamidase [Rhodotorula toruloides NP11]	sp|A5DNX8|KFA_PICGU	85.5	1.1e-15	Kynurenine formamidase OS=Meyerozyma guilliermondii (strain ATCC 6260 / CBS 566 / DSM 6381 / JCM 1539 / NBRC 10279 / NRRL Y-324) OX=294746 GN=BNA7 PE=3 SV=2	--	--	--	--	--	K14263//BNA7; kynurenine formamidase [EC:3.5.1.9]	8.9e-17	90.5	slb:AWJ20_847	ko01100//Metabolic pathways//Global and overview maps//Metabolism;ko00630//Glyoxylate and dicarboxylate metabolism//Carbohydrate metabolism//Metabolism;ko00380//Tryptophan metabolism//Amino acid metabolism//Metabolism	-	-	-
R_glutinis_G06691	luxQ	XP_016274145.1	1493	0	histidine kinase [Rhodotorula toruloides NP11]	sp|Q9KLK7|LUXQ_VIBCH	218.8	6.6e-55	Autoinducer 2 sensor kinase/phosphatase LuxQ OS=Vibrio cholerae serotype O1 (strain ATCC 39315 / El Tor Inaba N16961) OX=243277 GN=luxQ PE=1 SV=1	SPAC1834.08	198.4	1.4e-49	KOG0519	Sensory transduction histidine kinase	--	--	--	--	--	-	-	-
R_glutinis_G05258	--	CDR46328.1	139	6e-36	RHTO0S12e03114g1_1 [Rhodotorula toruloides]	--	--	--	--	--	--	--	--	--	--	--	--	--	--	-	-	-
R_glutinis_G02698	--	XP_016272105.1	455	2e-160	Glutathione S-transferase [Rhodotorula toruloides NP11]	--	--	--	--	--	--	--	--	--	--	--	--	--	--	-	-	-
R_glutinis_G06132	ppoA	CDR44524.1	1420	0	RHTO0S09e05534g1_1 [Rhodotorula toruloides]	sp|B0Y6R2|PPOA_ASPFC	686.8	4.1e-196	Psi-producing oxygenase A OS=Neosartorya fumigata (strain CEA10 / CBS 144.89 / FGSC A1163) OX=451804 GN=ppoA PE=3 SV=1	CE27858	57	2.4e-07	KOG2408	Peroxidase/oxygenase	--	--	--	--	--	-	-	-
R_glutinis_G01036	--	CDR49107.1	75.1	2e-17	RHTO0S23e00760g1_1 [Rhodotorula toruloides]	--	--	--	--	--	--	--	--	--	--	--	--	--	--	-	-	-
R_glutinis_G04159	PKAR	XP_016271905.1	785	0	cAMP-dependent protein kinase regulatory subunit [Rhodotorula toruloides NP11]	sp|P49605|KAPR_USTMA	327	4.3e-88	cAMP-dependent protein kinase regulatory subunit OS=Ustilago maydis (strain 521 / FGSC 9021) OX=237631 GN=PKAR PE=3 SV=2	YIL033c	236.9	8.9e-62	KOG1113	cAMP-dependent protein kinase types I and II, regulatory subunit	--	--	--	--	--	GO:0080090//regulation of primary metabolic process;GO:0045859//regulation of protein kinase activity;GO:0019220//regulation of phosphate metabolic process;GO:0032268//regulation of cellular protein metabolic process;GO:0031399//regulation of protein modification process;GO:0048523//negative regulation of cellular process;GO:0033036//macromolecule localization;GO:0042325//regulation of phosphoryl…	GO:0030234//enzyme regulator activity;GO:0098772//molecular function regulator;GO:0005488//binding;GO:0019207//kinase regulator activity;GO:0019887//protein kinase regulator activity	GO:0043229//intracellular organelle;GO:0005737//cytoplasm;GO:0043227//membrane-bounded organelle;GO:0043226//organelle;GO:0043231//intracellular membrane-bounded organelle;GO:0005623//cell;GO:0005622//intracellular;GO:0044464//cell part;GO:0044424//intracellular part
R_glutinis_G03818	--	XP_016274968.1	285	5e-94	secreted protein [Rhodotorula toruloides NP11]	--	--	--	--	--	--	--	--	--	--	--	--	--	--	-	-	-
R_glutinis_G01318	rnr-2	XP_016273435.1	738	0	ribonucleoside-diphosphate reductase subunit M2 [Rhodotorula toruloides NP11]	sp|Q9C167|RIR2_NEUCR	511.9	6.6e-144	Ribonucleoside-diphosphate reductase small chain OS=Neurospora crassa (strain ATCC 24698 / 74-OR23-1A / CBS 708.71 / DSM 1257 / FGSC 987) OX=367110 GN=rnr-2 PE=3 SV=2	YJL026w	487.3	2.6e-137	KOG1567	Ribonucleotide reductase, beta subunit	K10808//RRM2; ribonucleoside-diphosphate reductase subunit M2 [EC:1.17.4.1]	2e-160	568.2	pgr:PGTG_17235	ko01100//Metabolic pathways//Global and overview maps//Metabolism;ko00230//Purine metabolism//Nucleotide metabolism//Metabolism;ko00240//Pyrimidine metabolism//Nucleotide metabolism//Metabolism;ko00480//Glutathione metabolism//Metabolism of other amino acids//Metabolism	GO:0044281//small molecule metabolic process;GO:0006753//nucleoside phosphate metabolic process;GO:0009196//pyrimidine deoxyribonucleoside diphosphate metabolic process;GO:0090407//organophosphate biosynthetic process;GO:0019438//aromatic compound biosynthetic process;GO:0009132//nucleoside diphosphate metabolic process;GO:0009193//pyrimidine ribonucleoside diphosphate metabolic process;GO:000679…	GO:0016728//oxidoreductase activity, acting on CH or CH2 groups, disulfide as acceptor;GO:0016725//oxidoreductase activity, acting on CH or CH2 groups;GO:0004748//ribonucleoside-diphosphate reductase activity, thioredoxin disulfide as acceptor;GO:0003824//catalytic activity;GO:0061731//ribonucleoside-diphosphate reductase activity;GO:0016491//oxidoreductase activity	GO:0005622//intracellular;GO:0044424//intracellular part;GO:0005737//cytoplasm;GO:0044464//cell part;GO:0044444//cytoplasmic part;GO:0005623//cell
R_glutinis_G03613	HSP90-3	XP_016273629.1	1248	0	molecular chaperone HtpG [Rhodotorula toruloides NP11]	sp|P51818|HS903_ARATH	913.3	1.7e-264	Heat shock protein 90-3 OS=Arabidopsis thaliana OX=3702 GN=HSP90-3 PE=1 SV=2	At5g56010	913.3	2.5e-265	KOG0019	Molecular chaperone (HSP90 family)	K04079//HSP90A; molecular chaperone HtpG	6.1e-298	1025.8	pgr:PGTG_02586	ko04141//Protein processing in endoplasmic reticulum//Folding, sorting and degradation//Genetic Information Processing	GO:0044267//cellular protein metabolic process;GO:0044260//cellular macromolecule metabolic process;GO:0044238//primary metabolic process;GO:0050896//response to stimulus;GO:0043170//macromolecule metabolic process;GO:0019538//protein metabolic process;GO:0071704//organic substance metabolic process;GO:0009987//cellular process;GO:0008152//metabolic process;GO:0044237//cellular metabolic process	GO:0005488//binding;GO:0017111//nucleoside-triphosphatase activity;GO:0016818//hydrolase activity, acting on acid anhydrides, in phosphorus-containing anhydrides;GO:0003824//catalytic activity;GO:0005515//protein binding;GO:0016462//pyrophosphatase activity;GO:0016817//hydrolase activity, acting on acid anhydrides;GO:0016787//hydrolase activity	GO:0005622//intracellular;GO:0044464//cell part;GO:0044424//intracellular part;GO:0005623//cell;GO:0044444//cytoplasmic part;GO:0005737//cytoplasm
R_glutinis_G05458	--	CEQ42747.1	369	1e-125	SPOSA6832_04605 [Sporidiobolus salmonicolor]	--	--	--	--	--	--	--	--	--	--	--	--	--	--	-	-	-
R_glutinis_G03707	--	XP_016273585.1	725	0	Immunoglobulin E-set domain protein [Rhodotorula toruloides NP11]	--	--	--	--	--	--	--	--	--	--	--	--	--	--	-	-	-
R_glutinis_G01221	fer6	XP_016271440.1	2374	0	ABC transporter [Rhodotorula toruloides NP11]	sp|A0A0D1CZ63|FER6_USTMA	964.5	1.3e-279	Multidrug resistance protein fer6 OS=Ustilago maydis (strain 521 / FGSC 9021) OX=237631 GN=fer6 PE=2 SV=1	YGR281w	779.6	9.2e-225	KOG0054	Multidrug resistance-associated protein/mitoxantrone resistance protein, ABC superfamily	--	--	--	--	--	-	-	-
R_glutinis_G03737	sdaA	KWU41791.1	925	0	L-serine ammonia-lyase [Rhodotorula sp. JG-1b]	sp|O86564|SDHL_STRCO	398.7	1.3e-109	L-serine dehydratase OS=Streptomyces coelicolor (strain ATCC BAA-471 / A3(2) / M145) OX=100226 GN=sdaA PE=3 SV=1	--	--	--	--	--	--	--	--	--	--	-	-	-
R_glutinis_G00873	--	KWU44834.1	213	2e-64	Proteophosphoglycan ppg1 [Rhodotorula sp. JG-1b]	--	--	--	--	--	--	--	--	--	--	--	--	--	--	-	-	-
R_glutinis_G06030	hsdR	CEQ38611.1	777	0	SPOSA6832_00062, partial [Sporidiobolus salmonicolor]	sp|P08956|T1RK_ECOLI	57.4	8.9e-07	Type I restriction enzyme EcoKI R protein OS=Escherichia coli (strain K12) OX=83333 GN=hsdR PE=3 SV=3	--	--	--	--	--	K17677//IRC3; ATP-dependent helicase IRC3 [EC:3.6.4.-]	2.2e-121	439.5	fme:FOMMEDRAFT_83343	--	-	-	-
R_glutinis_G06131	hoxN	CDR44523.1	398	2e-128	RHTO0S09e05512g1_1 [Rhodotorula toruloides]	sp|P23516|HOXN_CUPNH	146.7	1.1e-33	High-affinity nickel transport protein OS=Cupriavidus necator (strain ATCC 17699 / H16 / DSM 428 / Stanier 337) OX=381666 GN=hoxN PE=1 SV=3	--	--	--	--	--	K07241//nixA; high-affinity nickel-transport protein	1.4e-70	270.8	gtr:GLOTRDRAFT_139051	--	-	-	-
R_glutinis_G04552	--	XP_016272760.1	221	4e-64	protein of DNA polymerase subunit Cdc27 family [Rhodotorula toruloides NP11]	--	--	--	--	--	--	--	--	--	--	--	--	--	--	-	-	-
R_glutinis_G04370	SPAC664.02c	XP_016269533.1	880	0	actin-related protein 8 [Rhodotorula toruloides NP11]	sp|Q9US07|ARP8_SCHPO	214.9	3.1e-54	Probable actin-related protein 8 OS=Schizosaccharomyces pombe (strain 972 / ATCC 24843) OX=284812 GN=SPAC664.02c PE=1 SV=2	SPAC664.02c	214.9	4.8e-55	KOG0797	Actin-related protein	K11673//ACTR8; actin-related protein 8	2.6e-103	379.4	mrr:Moror_17228	--	-	-	-
R_glutinis_G03489	--	CDR47677.1	342	6e-103	RHTO0S15e00474g1_1 [Rhodotorula toruloides]	--	--	--	--	--	--	--	--	--	--	--	--	--	--	-	-	-
R_glutinis_G02553	--	XP_016276945.1	230	9e-69	chromatin SPT2 family protein [Rhodotorula toruloides NP11]	--	--	--	--	--	--	--	--	--	--	--	--	--	--	-	-	-
R_glutinis_G02140	--	XP_018273168.1	352	5e-120	hypothetical protein RHOBADRAFT_42329 [Rhodotorula graminis WP1]	--	--	--	--	--	--	--	--	--	--	--	--	--	--	-	-	-
R_glutinis_G05768	prmC	XP_016270908.1	281	2e-92	methyltransferase [Rhodotorula toruloides NP11]	sp|Q748B2|PRMC_GEOSL	101.3	1.8e-20	Release factor glutamine methyltransferase OS=Geobacter sulfurreducens (strain ATCC 51573 / DSM 12127 / PCA) OX=243231 GN=prmC PE=3 SV=1	--	--	--	--	--	--	--	--	--	--	-	-	-
R_glutinis_G03637	SPBC713.04c	XP_016273640.1	1563	0	periodic tryptophan protein 2 [Rhodotorula toruloides NP11]	sp|Q9C1X1|PWP2_SCHPO	799.7	3.5e-230	Periodic tryptophan protein 2 homolog OS=Schizosaccharomyces pombe (strain 972 / ATCC 24843) OX=284812 GN=SPBC713.04c PE=1 SV=1	SPBC713.04c	799.7	5.3e-231	KOG0291	WD40-repeat-containing subunit of the 18S rRNA processing complex	K14558//PWP2; periodic tryptophan protein 2	0	1135.9	dsq:DICSQDRAFT_181865	ko03008//Ribosome biogenesis in eukaryotes//Translation//Genetic Information Processing	-	-	-
R_glutinis_G02592	Mmtag2	CEQ40312.1	167	2e-47	SPOSA6832_01918 [Sporidiobolus salmonicolor]	sp|Q5M9I6|MMTA2_RAT	97.1	4.2e-19	Multiple myeloma tumor-associated protein 2 homolog OS=Rattus norvegicus OX=10116 GN=Mmtag2 PE=2 SV=2	At3g52220	110.2	7.3e-24	KOG4520	Predicted coiled-coil protein	--	--	--	--	--	-	-	-
R_glutinis_G06034	TIM9	KDE08202.1	159	2e-50	mitochondrial import inner membrane translocase subunit Tim9 [Microbotryum lychnidis-dioicae p1A1 Lamole]	sp|Q6C6Z2|TIM9_YARLI	109.4	2.2e-23	Mitochondrial import inner membrane translocase subunit TIM9 OS=Yarrowia lipolytica (strain CLIB 122 / E 150) OX=284591 GN=TIM9 PE=3 SV=1	YEL020w-a	103.2	2.4e-22	KOG3479	Mitochondrial import inner membrane translocase, subunit TIM9	K17777//TIM9; mitochondrial import inner membrane translocase subunit TIM9	1.5e-26	121.3	pgr:PGTG_08875	--	GO:1902578//single-organism localization;GO:0044765//single-organism transport;GO:0033036//macromolecule localization;GO:1902582//single-organism intracellular transport;GO:0046907//intracellular transport;GO:0051179//localization;GO:0051641//cellular localization;GO:0008104//protein localization;GO:0051234//establishment of localization;GO:0044699//single-organism process;GO:0006810//transport;G…	GO:0043167//ion binding;GO:0043169//cation binding;GO:0005215//transporter activity;GO:0022892//substrate-specific transporter activity;GO:0005515//protein binding;GO:0005488//binding	GO:0005622//intracellular;GO:0005737//cytoplasm;GO:0044422//organelle part;GO:0005623//cell;GO:0044429//mitochondrial part;GO:0032991//macromolecular complex;GO:0044464//cell part;GO:0043231//intracellular membrane-bounded organelle;GO:0043226//organelle;GO:0044424//intracellular part;GO:0043234//protein complex;GO:0005739//mitochondrion;GO:0043229//intracellular organelle;GO:0044446//intracellul…
R_glutinis_G05615	--	XP_018268972.1	354	4e-124	hypothetical protein RHOBADRAFT_55587 [Rhodotorula graminis WP1]	--	--	--	--	--	--	--	--	--	--	--	--	--	--	-	-	-
R_glutinis_G02885	his7	CEQ40154.1	691	0	SPOSA6832_01747, partial [Sporidiobolus salmonicolor]	sp|O59667|HIS2_SCHPO	217.6	3e-55	Histidine biosynthesis bifunctional protein his7 OS=Schizosaccharomyces pombe (strain 972 / ATCC 24843) OX=284812 GN=his7 PE=3 SV=1	SPBC29A3.02c	217.6	4.6e-56	KOG4311	Histidinol dehydrogenase	K14152//HIS4; phosphoribosyl-ATP pyrophosphohydrolase / phosphoribosyl-AMP cyclohydrolase / histidinol dehydrogenase [EC:3.6.1.31 3.5.4.19 1.1.1.23]	1.4e-72	276.6	shs:STEHIDRAFT_55379	ko01100//Metabolic pathways//Global and overview maps//Metabolism;ko01110//Biosynthesis of secondary metabolites//Global and overview maps//Metabolism;ko01230//Biosynthesis of amino acids//Global and overview maps//Metabolism;ko00340//Histidine metabolism//Amino acid metabolism//Metabolism	-	GO:0003824//catalytic activity	-
R_glutinis_G00275	--	XP_016275708.1	731	0	Lipopolysaccharide-modifying protein family protein [Rhodotorula toruloides NP11]	--	--	--	--	--	--	--	--	--	--	--	--	--	--	-	-	-
R_glutinis_G02734	--	CDR48915.1	570	0	RHTO0S21e01552g1_1 [Rhodotorula toruloides]	--	--	--	--	--	--	--	--	--	--	--	--	--	--	-	-	-
R_glutinis_G01070	--	XP_018273376.1	387	4e-134	hypothetical protein RHOBADRAFT_41321 [Rhodotorula graminis WP1]	--	--	--	--	--	--	--	--	--	--	--	--	--	--	-	-	-
R_glutinis_G04437	Acox1	CDR45459.1	1222	0	RHTO0S11e00430g1_1 [Rhodotorula toruloides]	sp|P07872|ACOX1_RAT	401.7	1.6e-110	Peroxisomal acyl-coenzyme A oxidase 1 OS=Rattus norvegicus OX=10116 GN=Acox1 PE=1 SV=1	At2g35690	406	1.3e-112	KOG0136	Acyl-CoA oxidase	K00232//E1.3.3.6; acyl-CoA oxidase [EC:1.3.3.6]	2.2e-175	618.6	cim:CIMG_13106	ko01100//Metabolic pathways//Global and overview maps//Metabolism;ko01110//Biosynthesis of secondary metabolites//Global and overview maps//Metabolism;ko04146//Peroxisome//Transport and catabolism//Cellular Processes;ko01212//Fatty acid metabolism//Global and overview maps//Metabolism;ko00071//Fatty acid degradation//Lipid metabolism//Metabolism;ko01040//Biosynthesis of unsaturated fatty acids//L…	GO:0032787//monocarboxylic acid metabolic process;GO:0006082//organic acid metabolic process;GO:0044237//cellular metabolic process;GO:0008152//metabolic process;GO:0009987//cellular process;GO:0019752//carboxylic acid metabolic process;GO:0006631//fatty acid metabolic process;GO:0044281//small molecule metabolic process;GO:0044238//primary metabolic process;GO:0044763//single-organism cellular p…	GO:0003824//catalytic activity;GO:0016627//oxidoreductase activity, acting on the CH-CH group of donors;GO:0016491//oxidoreductase activity	-
R_glutinis_G03733	SPAC5D6.04	XP_016273514.1	704	0	protein of auxin efflux carrier family [Rhodotorula toruloides NP11]	sp|O14197|YDQ4_SCHPO	136.3	1.2e-30	Uncharacterized transporter C5D6.04 OS=Schizosaccharomyces pombe (strain 972 / ATCC 24843) OX=284812 GN=SPAC5D6.04 PE=3 SV=1	SPAC5D6.04	136.3	1.8e-31	KOG2722	Predicted membrane protein	--	--	--	--	--	-	-	-
R_glutinis_G00152	amdS	XP_016275894.1	699	0	amidase [Rhodotorula toruloides NP11]	sp|P08158|AMDS_EMENI	362.5	8.6e-99	Acetamidase OS=Emericella nidulans (strain FGSC A4 / ATCC 38163 / CBS 112.46 / NRRL 194 / M139) OX=227321 GN=amdS PE=2 SV=1	SPCC550.07	287	7e-77	KOG1212	Amidases	K01426//E3.5.1.4; amidase [EC:3.5.1.4]	6.5e-130	467.2	tvs:TRAVEDRAFT_160039	ko00380//Tryptophan metabolism//Amino acid metabolism//Metabolism;ko00330//Arginine and proline metabolism//Amino acid metabolism//Metabolism;ko00360//Phenylalanine metabolism//Amino acid metabolism//Metabolism	-	-	-
R_glutinis_G06689	pgmA	XP_016274069.1	1005	0	phosphoglucomutase [Rhodotorula toruloides NP11]	sp|Q4WY53|PGM_ASPFU	674.5	1.1e-192	Phosphoglucomutase OS=Neosartorya fumigata (strain ATCC MYA-4609 / Af293 / CBS 101355 / FGSC A1100) OX=330879 GN=pgmA PE=3 SV=1	SPBC32F12.10	668.3	1.2e-191	KOG0625	Phosphoglucomutase	K01835//pgm; phosphoglucomutase [EC:5.4.2.2]	1.1e-228	795.4	pgr:PGTG_06082	ko01100//Metabolic pathways//Global and overview maps//Metabolism;ko01110//Biosynthesis of secondary metabolites//Global and overview maps//Metabolism;ko01130//Biosynthesis of antibiotics//Global and overview maps//Metabolism;ko00230//Purine metabolism//Nucleotide metabolism//Metabolism;ko00520//Amino sugar and nucleotide sugar metabolism//Carbohydrate metabolism//Metabolism;ko00010//Glycolysis /…	GO:0008152//metabolic process;GO:0044238//primary metabolic process	GO:0043167//ion binding;GO:0016866//intramolecular transferase activity;GO:0043169//cation binding;GO:0005488//binding;GO:0003824//catalytic activity;GO:0016853//isomerase activity	GO:0044464//cell part;GO:0043227//membrane-bounded organelle;GO:0005622//intracellular;GO:0005623//cell;GO:0044424//intracellular part;GO:0043231//intracellular membrane-bounded organelle;GO:0043229//intracellular organelle;GO:0043226//organelle
R_glutinis_G03969	CARNMT1	XP_016274904.1	462	7e-161	UPF0586 protein C9orf41-like protein [Rhodotorula toruloides NP11]	sp|F1N9S8|CARME_CHICK	197.6	2.5e-49	Carnosine N-methyltransferase OS=Gallus gallus OX=9031 GN=CARNMT1 PE=1 SV=2	At2g32170	195.3	1.9e-49	KOG2798	Putative trehalase	K19787//CARNMT1; carnosine N-methyltransferase [EC:2.1.1.22]	1.2e-66	256.5	psq:PUNSTDRAFT_110705	ko00340//Histidine metabolism//Amino acid metabolism//Metabolism	-	-	-
R_glutinis_G03912	--	XP_018270786.1	432	6e-151	hypothetical protein RHOBADRAFT_44257 [Rhodotorula graminis WP1]	--	--	--	--	--	--	--	--	--	--	--	--	--	--	-	-	-
R_glutinis_G02519	--	XP_016277031.1	228	6e-70	GCN5-related N-acetyltransferase [Rhodotorula toruloides NP11]	--	--	--	--	--	--	--	--	--	--	--	--	--	--	-	-	-
R_glutinis_G00960	pmm1	KDE05383.1	429	1e-151	phosphomannomutase, variant [Microbotryum lychnidis-dioicae p1A1 Lamole]	sp|Q9UTJ2|PMM_SCHPO	350.9	1.2e-95	Phosphomannomutase OS=Schizosaccharomyces pombe (strain 972 / ATCC 24843) OX=284812 GN=pmm1 PE=2 SV=1	SPAC1556.07	350.9	1.8e-96	KOG3189	Phosphomannomutase	K17497//PMM; phosphomannomutase [EC:5.4.2.8]	1.6e-102	375.2	cput:CONPUDRAFT_99843	ko01100//Metabolic pathways//Global and overview maps//Metabolism;ko01110//Biosynthesis of secondary metabolites//Global and overview maps//Metabolism;ko01130//Biosynthesis of antibiotics//Global and overview maps//Metabolism;ko00520//Amino sugar and nucleotide sugar metabolism//Carbohydrate metabolism//Metabolism;ko00051//Fructose and mannose metabolism//Carbohydrate metabolism//Metabolism	GO:0044710//single-organism metabolic process;GO:0051649//establishment of localization in cell;GO:1901362//organic cyclic compound biosynthetic process;GO:1901137//carbohydrate derivative biosynthetic process;GO:0044802//single-organism membrane organization;GO:0044699//single-organism process;GO:1901135//carbohydrate derivative metabolic process;GO:0034654//nucleobase-containing compound biosyn…	GO:0003824//catalytic activity;GO:0016868//intramolecular transferase activity, phosphotransferases;GO:0016866//intramolecular transferase activity;GO:0016853//isomerase activity	GO:0005623//cell;GO:0044424//intracellular part;GO:0043227//membrane-bounded organelle;GO:0044464//cell part;GO:0043231//intracellular membrane-bounded organelle;GO:0043226//organelle;GO:0005622//intracellular;GO:0044444//cytoplasmic part;GO:0043229//intracellular organelle;GO:0005737//cytoplasm
R_glutinis_G01708	SPT6	XP_016270506.1	1808	0	transcription elongation factor SPT6 [Rhodotorula toruloides NP11]	sp|Q4PI89|SPT6_USTMA	708	2.5e-202	Transcription elongation factor SPT6 OS=Ustilago maydis (strain 521 / FGSC 9021) OX=237631 GN=SPT6 PE=3 SV=1	SPAC1F7.01c	641.7	3.3e-183	KOG1856	Transcription elongation factor SPT6	K11292//SUPT6H; transcription elongation factor SPT6	2.5e-233	812.4	tvs:TRAVEDRAFT_156890	--	GO:0031326//regulation of cellular biosynthetic process;GO:0008152//metabolic process;GO:0051172//negative regulation of nitrogen compound metabolic process;GO:2001141//regulation of RNA biosynthetic process;GO:0006355//regulation of transcription, DNA-templated;GO:0006464//cellular protein modification process;GO:0043412//macromolecule modification;GO:0051171//regulation of nitrogen compound met…	-	-
R_glutinis_G04954	--	XP_016273873.1	290	3e-95	zinc finger, C2H2-type domain containing protein [Rhodotorula toruloides NP11]	--	--	--	--	--	--	--	--	--	--	--	--	--	--	-	-	-
R_glutinis_G06061	tef3	XP_016270996.1	560	0	elongation factor 1-gamma [Rhodotorula toruloides NP11]	sp|P40921|EF1G_SCHPO	223	6.1e-57	Elongation factor 1-gamma OS=Schizosaccharomyces pombe (strain 972 / ATCC 24843) OX=284812 GN=tef3 PE=1 SV=1	YPL048w_2	154.1	5.3e-37	KOG1627	Translation elongation factor EF-1 gamma	K03233//EEF1G; elongation factor 1-gamma	2.5e-89	332	vda:VDAG_08356	--	-	-	-
R_glutinis_G04417	--	XP_016274507.1	78.2	2e-14	zinc finger, MYND-type domain protein [Rhodotorula toruloides NP11]	--	--	--	--	--	--	--	--	--	--	--	--	--	--	-	-	-
R_glutinis_G04414	--	CDR39959.1	95.9	2e-21	RHTO0S04e12530g1_1 [Rhodotorula toruloides]	--	--	--	--	--	--	--	--	--	--	--	--	--	--	-	-	-
R_glutinis_G06508	mtr	XP_016271234.1	555	0	neutral amino acid permease [Rhodotorula toruloides NP11]	sp|P38680|MTR_NEUCR	210.3	4.7e-53	N amino acid transport system protein OS=Neurospora crassa (strain ATCC 24698 / 74-OR23-1A / CBS 708.71 / DSM 1257 / FGSC 987) OX=367110 GN=mtr PE=3 SV=2	--	--	--	--	--	--	--	--	--	--	-	-	-
R_glutinis_G05561	--	XP_018268787.1	285	3e-93	hypothetical protein RHOBADRAFT_46333 [Rhodotorula graminis WP1]	--	--	--	--	--	--	--	--	--	--	--	--	--	--	-	-	-
R_glutinis_G01536	YAK1	XP_016275428.1	905	0	protein kinase Yak1 [Rhodotorula toruloides NP11]	sp|P14680|YAK1_YEAST	492.7	9.7e-138	Dual specificity protein kinase YAK1 OS=Saccharomyces cerevisiae (strain ATCC 204508 / S288c) OX=559292 GN=YAK1 PE=1 SV=1	YJL141c	492.7	1.5e-138	KOG0667	Dual-specificity tyrosine-phosphorylation regulated kinase	K18670//YAK1; dual specificity protein kinase YAK1 [EC:2.7.12.1]	9e-183	643.7	pbl:PAAG_06490	--	GO:0044267//cellular protein metabolic process;GO:0009987//cellular process;GO:0043170//macromolecule metabolic process;GO:0019538//protein metabolic process;GO:0006464//cellular protein modification process;GO:0044260//cellular macromolecule metabolic process;GO:0043412//macromolecule modification;GO:0044237//cellular metabolic process;GO:0036211//protein modification process;GO:0071704//organic…	GO:0097159//organic cyclic compound binding;GO:0016772//transferase activity, transferring phosphorus-containing groups;GO:0097367//carbohydrate derivative binding;GO:0016301//kinase activity;GO:0001883//purine nucleoside binding;GO:0032550//purine ribonucleoside binding;GO:0016740//transferase activity;GO:0003824//catalytic activity;GO:0001882//nucleoside binding;GO:0016773//phosphotransferase a…	-
R_glutinis_G03187	DOR14	XP_016276180.1	883	0	6-phosphogluconate dehydrogenase [Rhodotorula toruloides NP11]	sp|O13287|6PGD_CANAX	748.8	4.1e-215	6-phosphogluconate dehydrogenase, decarboxylating OS=Candida albicans OX=5476 GN=DOR14 PE=3 SV=1	YHR183w	745	8.9e-215	KOG2653	6-phosphogluconate dehydrogenase	K00033//PGD; 6-phosphogluconate dehydrogenase [EC:1.1.1.44 1.1.1.343]	3.1e-238	827	pgr:PGTG_08717	ko01100//Metabolic pathways//Global and overview maps//Metabolism;ko01110//Biosynthesis of secondary metabolites//Global and overview maps//Metabolism;ko01130//Biosynthesis of antibiotics//Global and overview maps//Metabolism;ko01200//Carbon metabolism//Global and overview maps//Metabolism;ko00480//Glutathione metabolism//Metabolism of other amino acids//Metabolism;ko00030//Pentose phosphate path…	GO:0006753//nucleoside phosphate metabolic process;GO:0072524//pyridine-containing compound metabolic process;GO:0044237//cellular metabolic process;GO:0009987//cellular process;GO:0008152//metabolic process;GO:0006725//cellular aromatic compound metabolic process;GO:0046483//heterocycle metabolic process;GO:0051186//cofactor metabolic process;GO:1901564//organonitrogen compound metabolic process…	GO:0097159//organic cyclic compound binding;GO:0016491//oxidoreductase activity;GO:0005488//binding;GO:1901363//heterocyclic compound binding;GO:0000166//nucleotide binding;GO:0003824//catalytic activity;GO:0016614//oxidoreductase activity, acting on CH-OH group of donors;GO:0036094//small molecule binding;GO:0048037//cofactor binding;GO:1901265//nucleoside phosphate binding	GO:0005737//cytoplasm;GO:0005622//intracellular;GO:0044464//cell part;GO:0005623//cell;GO:0044444//cytoplasmic part;GO:0044424//intracellular part
R_glutinis_G04622	--	XP_018270068.1	399	4e-139	hypothetical protein RHOBADRAFT_45315 [Rhodotorula graminis WP1]	--	--	--	--	--	--	--	--	--	--	--	--	--	--	-	-	-
R_glutinis_G01976	mit1	XP_016270254.1	1653	0	chromatin remodeling complex subunit, Chd3 [Rhodotorula toruloides NP11]	sp|Q9P793|MIT1_SCHPO	449.9	1.4e-124	Chromatin remodeling factor mit1 OS=Schizosaccharomyces pombe (strain 972 / ATCC 24843) OX=284812 GN=mit1 PE=1 SV=1	SPBP35G2.10	449.9	2.1e-125	KOG0383	Predicted helicase	--	--	--	--	--	-	-	GO:0044424//intracellular part;GO:0043229//intracellular organelle;GO:0005622//intracellular;GO:0043226//organelle;GO:0005623//cell;GO:0044422//organelle part;GO:0044464//cell part;GO:0044446//intracellular organelle part
R_glutinis_G01586	MRPS9	CEQ41951.1	442	1e-152	SPOSA6832_03704 [Sporidiobolus salmonicolor]	sp|Q757I0|RT09_ASHGO	90.9	3.6e-17	37S ribosomal protein S9, mitochondrial OS=Ashbya gossypii (strain ATCC 10895 / CBS 109.51 / FGSC 9923 / NRRL Y-1056) OX=284811 GN=MRPS9 PE=3 SV=1	YBR146w	84.7	3.9e-16	KOG1697	Mitochondrial/chloroplast ribosomal protein S9	K02996//RP-S9; small subunit ribosomal protein S9	1.8e-23	113.2	fme:FOMMEDRAFT_107872	ko03010//Ribosome//Translation//Genetic Information Processing	-	-	-
R_glutinis_G03418	vcx1	CDR47868.1	376	1e-128	RHTO0S15e03004g1_1 [Rhodotorula toruloides]	sp|O59768|VCX1_SCHPO	197.6	1.6e-49	Vacuolar calcium ion transporter OS=Schizosaccharomyces pombe (strain 972 / ATCC 24843) OX=284812 GN=vcx1 PE=3 SV=1	SPCC1795.02c	197.6	2.4e-50	KOG1397	Ca2+/H+ antiporter VCX1 and related proteins	K07300//chaA; Ca2+:H+ antiporter	5.3e-68	260.4	gtr:GLOTRDRAFT_56463	--	GO:1902578//single-organism localization;GO:0070838//divalent metal ion transport;GO:0009987//cellular process;GO:0072511//divalent inorganic cation transport;GO:0006811//ion transport;GO:0006812//cation transport;GO:0030001//metal ion transport;GO:0006810//transport;GO:0055085//transmembrane transport;GO:0034220//ion transmembrane transport;GO:0051179//localization;GO:0044699//single-organism pr…	GO:0015297//antiporter activity;GO:0015291//secondary active transmembrane transporter activity;GO:0072509//divalent inorganic cation transmembrane transporter activity;GO:0015078//hydrogen ion transmembrane transporter activity;GO:0022890//inorganic cation transmembrane transporter activity;GO:0099516//ion antiporter activity;GO:0015075//ion transmembrane transporter activity;GO:0022892//substra…	GO:0005737//cytoplasm;GO:0044444//cytoplasmic part;GO:0043226//organelle;GO:0005622//intracellular;GO:0044464//cell part;GO:0043229//intracellular organelle;GO:0044424//intracellular part;GO:0016020//membrane;GO:0043231//intracellular membrane-bounded organelle;GO:0005623//cell;GO:0043227//membrane-bounded organelle
R_glutinis_G02220	--	--	--	--	--	--	--	--	--	--	--	--	--	--	--	--	--	--	--	-	-	-
R_glutinis_G00140	aktip	XP_016275889.1	301	1e-102	ubiquitin-conjugating enzyme [Rhodotorula toruloides NP11]	sp|Q7ZYX1|AKTIP_DANRE	71.6	1.2e-11	AKT-interacting protein OS=Danio rerio OX=7955 GN=aktip PE=2 SV=1	Hs11968027	70.9	3e-12	KOG0429	Ubiquitin-conjugating enzyme-related protein Ft1, involved in programmed cell death	--	--	--	--	--	-	-	-
R_glutinis_G03393	WARS2	EGU12366.1	595	0	Tryptophanyl-tRNA synthetase [Rhodotorula toruloides ATCC 204091]	sp|Q3T099|SYWM_BOVIN	245	1.4e-63	Tryptophan--tRNA ligase, mitochondrial OS=Bos taurus OX=9913 GN=WARS2 PE=2 SV=1	Hs7710154	244.2	3.6e-64	KOG2713	Mitochondrial tryptophanyl-tRNA synthetase	K01867//WARS; tryptophanyl-tRNA synthetase [EC:6.1.1.2]	2e-98	362.1	dsq:DICSQDRAFT_93785	ko00970//Aminoacyl-tRNA biosynthesis//Translation//Genetic Information Processing	GO:0043043//peptide biosynthetic process;GO:0009059//macromolecule biosynthetic process;GO:0019538//protein metabolic process;GO:0006518//peptide metabolic process;GO:0010467//gene expression;GO:0006412//translation;GO:0044238//primary metabolic process;GO:1901564//organonitrogen compound metabolic process;GO:0008152//metabolic process;GO:0044267//cellular protein metabolic process;GO:0006807//ni…	GO:0016874//ligase activity;GO:0003824//catalytic activity	-
R_glutinis_G06506	MED7	EGU11470.1	318	5e-107	Mediator of RNA polymerase II transcription subunit 7 [Rhodotorula toruloides ATCC 204091]	sp|Q4P2Y1|MED7_USTMA	120.6	2.9e-26	Mediator of RNA polymerase II transcription subunit 7 OS=Ustilago maydis (strain 521 / FGSC 9021) OX=237631 GN=MED7 PE=3 SV=2	7299354_1	64.7	2.9e-10	KOG0570	Transcriptional coactivator	K15148//MED7; mediator of RNA polymerase II transcription subunit 7	2.5e-32	142.1	wic:J056_003970	--	-	-	-
R_glutinis_G03657	RSN1	XP_016273666.1	1454	0	DUF221 domain containing protein [Rhodotorula toruloides NP11]	sp|Q03516|RSN1_YEAST	337.8	3.6e-91	Uncharacterized protein RSN1 OS=Saccharomyces cerevisiae (strain ATCC 204508 / S288c) OX=559292 GN=RSN1 PE=1 SV=1	YMR266w	337.8	5.4e-92	KOG1134	Uncharacterized conserved protein	K21989//TMEM63; calcium permeable stress-gated cation channel	1.4e-211	739.2	adl:AURDEDRAFT_83487	--	-	-	-
R_glutinis_G00254	--	XP_018274218.1	256	3e-84	hypothetical protein RHOBADRAFT_40713 [Rhodotorula graminis WP1]	--	--	--	--	--	--	--	--	--	--	--	--	--	--	-	-	-
R_glutinis_G03482	CKAP5	XP_018272174.1	3645	0	glycosyltransferase family 15 protein [Rhodotorula graminis WP1]	sp|Q14008|CKAP5_HUMAN	625.2	2.8e-177	Cytoskeleton-associated protein 5 OS=Homo sapiens OX=9606 GN=CKAP5 PE=1 SV=3	7300100	513.8	1.4e-144	KOG1820	Microtubule-associated protein	K16803//CKAP5; cytoskeleton-associated protein 5	2.6e-307	1058.5	wse:WALSEDRAFT_30535	--	-	-	-
R_glutinis_G04025	Hikeshi	XP_016274858.1	301	9e-103	inositol metabolism protein Opi10 [Rhodotorula toruloides NP11]	sp|Q5M808|HIKES_RAT	90.9	1.8e-17	Protein Hikeshi OS=Rattus norvegicus OX=10116 GN=Hikeshi PE=2 SV=2	Hs21361535	87.4	3.1e-17	KOG4067	Uncharacterized conserved protein	--	--	--	--	--	-	-	-
R_glutinis_G04157	--	XP_016271902.1	200	6e-62	protein of unknown function DUF1772 [Rhodotorula toruloides NP11]	--	--	--	--	--	--	--	--	--	--	--	--	--	--	-	-	-
R_glutinis_G06157	AOX1	XP_016273996.1	399	1e-135	alternative oxidase [Rhodotorula toruloides NP11]	sp|Q8NKE2|AOX_CRYNH	251.1	2e-65	Alternative oxidase, mitochondrial OS=Cryptococcus neoformans var. grubii serotype A (strain H99 / ATCC 208821 / CBS 10515 / FGSC 9487) OX=235443 GN=AOX1 PE=3 SV=2	--	--	--	--	--	--	--	--	--	--	-	-	-
R_glutinis_G00035	--	XP_018273981.1	376	2e-131	glycoside hydrolase family 16 protein [Rhodotorula graminis WP1]	--	--	--	--	--	--	--	--	--	--	--	--	--	--	-	-	-
R_glutinis_G04374	--	--	--	--	--	--	--	--	--	--	--	--	--	--	--	--	--	--	--	-	-	-
R_glutinis_G03374	inpp5f	XP_016276484.1	1057	0	protein of inositol phosphatase family [Rhodotorula toruloides NP11]	sp|A8E7C5|SAC2_DANRE	268.1	4.1e-70	Phosphatidylinositide phosphatase SAC2 OS=Danio rerio OX=7955 GN=inpp5f PE=3 SV=1	7300754	271.2	7.3e-72	KOG1890	Phosphoinositide phosphatase SAC1	--	--	--	--	--	-	-	-
R_glutinis_G04047	MST6	XP_016274944.1	693	0	MFS sugar transporter [Rhodotorula toruloides NP11]	sp|Q6Z401|MST6_ORYSJ	148.3	2.3e-34	Sugar transport protein MST6 OS=Oryza sativa subsp. japonica OX=39947 GN=MST6 PE=1 SV=1	YFL011w	134	6.9e-31	KOG0254	Predicted transporter (major facilitator superfamily)	--	--	--	--	--	-	-	-
R_glutinis_G00206	--	CDR35899.1	75.1	4e-12	RHTO0S01e09736g1_1 [Rhodotorula toruloides]	--	--	--	--	--	--	--	--	--	--	--	--	--	--	-	-	-
R_glutinis_G00976	trip12	CDR36244.1	2305	0	RHTO0S01e17392g1_1 [Rhodotorula toruloides]	sp|F1RCR6|TRIPC_DANRE	487.6	6.8e-136	E3 ubiquitin-protein ligase TRIP12 OS=Danio rerio OX=7955 GN=trip12 PE=3 SV=1	Hs10863903_2	398.7	6.3e-110	KOG0170	E3 ubiquitin protein ligase	K10590//TRIP12; E3 ubiquitin-protein ligase TRIP12 [EC:2.3.2.26]	0	1062.8	mrr:Moror_17297	ko04120//Ubiquitin mediated proteolysis//Folding, sorting and degradation//Genetic Information Processing	-	-	-
R_glutinis_G01080	--	--	--	--	--	--	--	--	--	--	--	--	--	--	--	--	--	--	--	-	-	-
R_glutinis_G04700	psd3	CDR45926.1	1583	0	RHTO0S11e06370g1_1 [Rhodotorula toruloides]	sp|O14111|PSD3_SCHPO	497.7	3.9e-139	Phosphatidylserine decarboxylase proenzyme 3 OS=Schizosaccharomyces pombe (strain 972 / ATCC 24843) OX=284812 GN=psd3 PE=3 SV=2	SPAC31G5.15	497.7	6e-140	KOG2419	Phosphatidylserine decarboxylase	K01613//psd; phosphatidylserine decarboxylase [EC:4.1.1.65]	2.8e-200	702.2	mrr:Moror_16063	ko01100//Metabolic pathways//Global and overview maps//Metabolism;ko01110//Biosynthesis of secondary metabolites//Global and overview maps//Metabolism;ko00564//Glycerophospholipid metabolism//Lipid metabolism//Metabolism	-	-	-
R_glutinis_G04900	POX2	XP_016273798.1	849	0	proline dehydrogenase [Rhodotorula toruloides NP11]	sp|Q6NKX1|PROD2_ARATH	131	4.6e-29	Proline dehydrogenase 2, mitochondrial OS=Arabidopsis thaliana OX=3702 GN=POX2 PE=2 SV=1	At5g38710	131	7e-30	KOG0186	Proline oxidase	K00318//PRODH; proline dehydrogenase [EC:1.5.-.-]	4.6e-60	235.3	cput:CONPUDRAFT_114366	ko01100//Metabolic pathways//Global and overview maps//Metabolism;ko01110//Biosynthesis of secondary metabolites//Global and overview maps//Metabolism;ko01130//Biosynthesis of antibiotics//Global and overview maps//Metabolism;ko00330//Arginine and proline metabolism//Amino acid metabolism//Metabolism	-	-	-
R_glutinis_G02292	--	XP_016276703.1	304	2e-103	vesicle transport v-snare protein vti1 [Rhodotorula toruloides NP11]	--	--	--	--	--	--	--	--	--	K08493//VTI1; vesicle transport through interaction with t-SNAREs 1	1.1e-11	73.2	fme:FOMMEDRAFT_19834	ko04138//Autophagy - yeast//Transport and catabolism//Cellular Processes;ko04130//SNARE interactions in vesicular transport//Folding, sorting and degradation//Genetic Information Processing	GO:0051234//establishment of localization;GO:0006810//transport;GO:0044699//single-organism process;GO:0016192//vesicle-mediated transport;GO:0051179//localization	-	GO:0005737//cytoplasm;GO:0044424//intracellular part;GO:0005623//cell;GO:0044464//cell part;GO:0005622//intracellular
R_glutinis_G04378	--	XP_018270604.1	457	3e-158	hypothetical protein RHOBADRAFT_45045 [Rhodotorula graminis WP1]	--	--	--	--	--	--	--	--	--	--	--	--	--	--	-	-	-
R_glutinis_G01593	MAL31	CDR38138.1	437	2e-149	RHTO0S03e04390g1_1 [Rhodotorula toruloides]	sp|P38156|MAL31_YEAST	277.7	1.6e-73	Maltose permease MAL31 OS=Saccharomyces cerevisiae (strain ATCC 204508 / S288c) OX=559292 GN=MAL31 PE=1 SV=1	YBR298c	277.7	2.5e-74	KOG0254	Predicted transporter (major facilitator superfamily)	K08141//MAL; MFS transporter, SP family, general alpha glucoside:H+ symporter	1.5e-105	385.6	cne:CNF00600	--	GO:0051179//localization;GO:0051234//establishment of localization	GO:0005215//transporter activity;GO:0022857//transmembrane transporter activity	GO:0016020//membrane
R_glutinis_G00235	--	EGU13348.1	436	4e-144	Proteophosphoglycan ppg4 [Rhodotorula toruloides ATCC 204091]	--	--	--	--	--	--	--	--	--	--	--	--	--	--	-	-	-
R_glutinis_G03994	UMAG_01243	XP_016275074.1	538	0	ATP(GTP)-binding protein Fet5 [Rhodotorula toruloides NP11]	sp|Q4PF70|GPN3_USTMA	406	3.4e-112	GPN-loop GTPase 3 OS=Ustilago maydis (strain 521 / FGSC 9021) OX=237631 GN=UMAG_01243 PE=3 SV=1	SPAC4D7.12c	319.7	4.8e-87	KOG1534	Putative transcription factor FET5	K06883//K06883; uncharacterized protein	3.7e-110	400.6	cne:CNB04680	--	GO:0051179//localization;GO:0033365//protein localization to organelle;GO:0051641//cellular localization;GO:0008104//protein localization;GO:0034613//cellular protein localization;GO:0070727//cellular macromolecule localization;GO:0033036//macromolecule localization;GO:0034504//protein localization to nucleus	GO:0001883//purine nucleoside binding;GO:1901363//heterocyclic compound binding;GO:0001882//nucleoside binding;GO:0097159//organic cyclic compound binding;GO:0032550//purine ribonucleoside binding;GO:0005488//binding;GO:0036094//small molecule binding;GO:0003824//catalytic activity;GO:0097367//carbohydrate derivative binding;GO:0032549//ribonucleoside binding	GO:0043227//membrane-bounded organelle;GO:0044464//cell part;GO:0043229//intracellular organelle;GO:0043231//intracellular membrane-bounded organelle;GO:0044444//cytoplasmic part;GO:0005623//cell;GO:0044424//intracellular part;GO:0005737//cytoplasm;GO:0005622//intracellular;GO:0043226//organelle
R_glutinis_G00426	cpsY	CDR36076.1	675	0	RHTO0S01e13740g1_1 [Rhodotorula toruloides]	sp|Q50025|CPSY_MYCLE	74.7	4.8e-12	Exopolysaccharide phosphotransferase CpsY OS=Mycobacterium leprae (strain TN) OX=272631 GN=cpsY PE=3 SV=1	--	--	--	--	--	--	--	--	--	--	-	-	-
R_glutinis_G04143	MSH4	XP_016271940.1	1099	0	DNA mismatch repair protein MSH4 [Rhodotorula toruloides NP11]	sp|O15457|MSH4_HUMAN	311.6	3.1e-83	MutS protein homolog 4 OS=Homo sapiens OX=9606 GN=MSH4 PE=1 SV=2	Hs20535615	311.6	4.7e-84	KOG0220	Mismatch repair ATPase MSH4 (MutS family)	K08740//MSH4; DNA mismatch repair protein MSH4	7.8e-126	454.5	cgi:CGB_D3090C	--	-	-	-
R_glutinis_G02870	--	CDR38687.1	237	3e-75	RHTO0S03e12200g1_1 [Rhodotorula toruloides]	--	--	--	--	--	--	--	--	--	K12881//THOC4; THO complex subunit 4	1.8e-17	92.8	mrr:Moror_7683	ko03040//Spliceosome//Transcription//Genetic Information Processing;ko03013//RNA transport//Translation//Genetic Information Processing;ko03015//mRNA surveillance pathway//Translation//Genetic Information Processing	-	-	-
R_glutinis_G06719	Mob1b	CEQ40060.1	430	2e-153	SPOSA6832_01633 [Sporidiobolus salmonicolor]	sp|Q8BPB0|MOB1B_MOUSE	292	5.6e-78	MOB kinase activator 1B OS=Mus musculus OX=10090 GN=Mob1b PE=1 SV=3	Hs8922671	287	2.8e-77	KOG0440	Cell cycle-associated protein Mob1-1	K06685//MOB1; MOB kinase activator 1	3.8e-89	330.5	cci:CC1G_00259	ko04111//Cell cycle - yeast//Cell growth and death//Cellular Processes	-	-	-
R_glutinis_G04059	--	XP_018270945.1	210	1e-62	hypothetical protein RHOBADRAFT_44416 [Rhodotorula graminis WP1]	--	--	--	--	--	--	--	--	--	--	--	--	--	--	-	-	-
R_glutinis_G00855	--	--	--	--	--	--	--	--	--	--	--	--	--	--	--	--	--	--	--	-	-	-
R_glutinis_G03231	nuc-2	XP_016276382.1	1854	0	CDK inhibitor PHO81 [Rhodotorula toruloides NP11]	sp|Q01317|NUC2_NEUCR	414.1	5.3e-114	Ankyrin repeat protein nuc-2 OS=Neurospora crassa (strain ATCC 24698 / 74-OR23-1A / CBS 708.71 / DSM 1257 / FGSC 987) OX=367110 GN=nuc-2 PE=4 SV=2	YGR233c_1	116.3	3.5e-25	KOG1161	Protein involved in vacuolar polyphosphate accumulation, contains SPX domain	K06653//PHO81; CDK inhibitor PHO81	2.5e-155	552.7	mrr:Moror_1417	ko04111//Cell cycle - yeast//Cell growth and death//Cellular Processes	-	-	-
R_glutinis_G02585	Acaa2	KWU44190.1	716	0	thiolase [Rhodotorula sp. JG-1b]	sp|Q8BWT1|THIM_MOUSE	427.6	1.6e-118	3-ketoacyl-CoA thiolase, mitochondrial OS=Mus musculus OX=10090 GN=Acaa2 PE=1 SV=3	Hs5174429	422.2	1e-117	KOG1391	Acetyl-CoA acetyltransferase	K07508//ACAA2; acetyl-CoA acyltransferase 2 [EC:2.3.1.16]	1.2e-141	505.8	pgr:PGTG_00588	ko01100//Metabolic pathways//Global and overview maps//Metabolism;ko01110//Biosynthesis of secondary metabolites//Global and overview maps//Metabolism;ko01130//Biosynthesis of antibiotics//Global and overview maps//Metabolism;ko01200//Carbon metabolism//Global and overview maps//Metabolism;ko00280//Valine, leucine and isoleucine degradation//Amino acid metabolism//Metabolism;ko00620//Pyruvate met…	-	-	-
R_glutinis_G06292	--	XP_018268767.1	490	3e-169	hypothetical protein RHOBADRAFT_55417 [Rhodotorula graminis WP1]	--	--	--	--	--	--	--	--	--	--	--	--	--	--	-	-	-
R_glutinis_G02373	--	XP_016276783.1	557	0	protein phosphatase 1 regulatory subunit 7 [Rhodotorula toruloides NP11]	--	--	--	--	--	--	--	--	--	K17550//PPP1R7; protein phosphatase 1 regulatory subunit 7	6.4e-08	61.6	fme:FOMMEDRAFT_138418	--	GO:0050789//regulation of biological process;GO:0009987//cellular process;GO:0044763//single-organism cellular process;GO:0044699//single-organism process;GO:0065007//biological regulation	-	-
R_glutinis_G06464	pyrE	XP_016271280.1	391	8e-138	orotate phosphoribosyltransferase [Rhodotorula toruloides NP11]	sp|Q02E31|PYRE_PSEAB	204.1	1.6e-51	Orotate phosphoribosyltransferase OS=Pseudomonas aeruginosa (strain UCBPP-PA14) OX=208963 GN=pyrE PE=3 SV=1	YMR271c	170.6	3e-42	KOG1377	Uridine 5'- monophosphate synthase/orotate phosphoribosyltransferase	K00762//pyrE; orotate phosphoribosyltransferase [EC:2.4.2.10]	4.3e-51	204.1	aje:HCAG_04136	ko01100//Metabolic pathways//Global and overview maps//Metabolism;ko00240//Pyrimidine metabolism//Nucleotide metabolism//Metabolism	-	-	-
R_glutinis_G04193	--	XP_016271858.1	459	5e-152	C6 transcription factor [Rhodotorula toruloides NP11]	--	--	--	--	--	--	--	--	--	--	--	--	--	--	GO:0097659//nucleic acid-templated transcription;GO:1901576//organic substance biosynthetic process;GO:0043170//macromolecule metabolic process;GO:0090304//nucleic acid metabolic process;GO:0046483//heterocycle metabolic process;GO:0006807//nitrogen compound metabolic process;GO:1901360//organic cyclic compound metabolic process;GO:0006351//transcription, DNA-templated;GO:0044238//primary metabol…	-	-
R_glutinis_G01375	--	CDR41737.1	62	7e-08	RHTO0S06e05226g1_1 [Rhodotorula toruloides]	--	--	--	--	--	--	--	--	--	--	--	--	--	--	-	-	-
R_glutinis_G04326	ansB	XP_016274149.1	468	3e-162	L-asparaginase [Rhodotorula toruloides NP11]	sp|P06608|ASPG_DICCH	263.8	3.3e-69	L-asparaginase OS=Dickeya chrysanthemi OX=556 GN=ansB PE=1 SV=1	SPAC186.03	258.8	1.6e-68	KOG0503	Asparaginase	K01424//E3.5.1.1; L-asparaginase [EC:3.5.1.1]	1.4e-90	336.3	afv:AFLA_080660	ko01100//Metabolic pathways//Global and overview maps//Metabolism;ko01110//Biosynthesis of secondary metabolites//Global and overview maps//Metabolism;ko00250//Alanine, aspartate and glutamate metabolism//Amino acid metabolism//Metabolism;ko00460//Cyanoamino acid metabolism//Metabolism of other amino acids//Metabolism	-	-	-
R_glutinis_G00013	--	XP_016276038.1	416	1e-138	F-box domain containing protein [Rhodotorula toruloides NP11]	--	--	--	--	--	--	--	--	--	--	--	--	--	--	-	-	-
R_glutinis_G04198	DYNLRB1	XP_016271880.1	164	1e-50	Dynein light chain-related protein [Rhodotorula toruloides NP11]	sp|Q9NP97|DLRB1_HUMAN	58.5	6.5e-08	Dynein light chain roadblock-type 1 OS=Homo sapiens OX=9606 GN=DYNLRB1 PE=1 SV=3	Hs7661822	58.5	9.8e-09	KOG4115	Dynein-associated protein Roadblock	K10419//DYNLRB; dynein light chain roadblock-type	3.9e-12	73.9	mrr:Moror_3993	--	-	-	-
R_glutinis_G05281	--	CDR46096.1	1313	0	RHTO0S12e00320g1_1 [Rhodotorula toruloides]	--	--	--	--	--	--	--	--	--	--	--	--	--	--	-	-	-
R_glutinis_G03107	--	KWU46595.1	439	8e-151	mitochondrial carrier [Rhodotorula sp. JG-1b]	--	--	--	--	--	--	--	--	--	--	--	--	--	--	-	-	-
R_glutinis_G02606	SPBC1604.06c	EGU11867.1	913	0	Ribosome biogenesis protein Noc4 [Rhodotorula toruloides ATCC 204091]	sp|O94372|YG06_SCHPO	270	7e-71	Uncharacterized protein C1604.06c OS=Schizosaccharomyces pombe (strain 972 / ATCC 24843) OX=284812 GN=SPBC1604.06c PE=3 SV=1	SPBC1604.06c	270	1.1e-71	KOG2154	Predicted nucleolar protein involved in ribosome biogenesis	K14771//NOC4; U3 small nucleolar RNA-associated protein 19	5.6e-91	338.2	tvs:TRAVEDRAFT_146323	--	-	-	-
R_glutinis_G06038	SPAC56E4.03	XP_016276834.1	823	0	aromatic amino acid aminotransferase I [Rhodotorula toruloides NP11]	sp|O14192|AATR1_SCHPO	282.3	1.2e-74	Aromatic amino acid aminotransferase C56E4.03 OS=Schizosaccharomyces pombe (strain 972 / ATCC 24843) OX=284812 GN=SPAC56E4.03 PE=3 SV=1	SPAC56E4.03	282.3	1.8e-75	KOG0634	Aromatic amino acid aminotransferase and related proteins	K00838//ARO8; aromatic amino acid aminotransferase I / 2-aminoadipate transaminase [EC:2.6.1.57 2.6.1.39 2.6.1.27 2.6.1.5]	2.2e-136	488.8	gtr:GLOTRDRAFT_98301	ko01100//Metabolic pathways//Global and overview maps//Metabolism;ko01110//Biosynthesis of secondary metabolites//Global and overview maps//Metabolism;ko01130//Biosynthesis of antibiotics//Global and overview maps//Metabolism;ko01230//Biosynthesis of amino acids//Global and overview maps//Metabolism;ko00270//Cysteine and methionine metabolism//Amino acid metabolism//Metabolism;ko01210//2-Oxocarbo…	-	-	-
R_glutinis_G00169	REX4	CEQ38722.1	497	2e-173	SPOSA6832_00177 [Sporidiobolus salmonicolor]	sp|P0CQ44|REXO4_CRYNJ	227.3	3.3e-58	RNA exonuclease 4 OS=Cryptococcus neoformans var. neoformans serotype D (strain JEC21 / ATCC MYA-565) OX=214684 GN=REX4 PE=3 SV=1	SPBC1604.09c	188.3	2.6e-47	KOG2249	3'-5' exonuclease	K18327//REXO4; RNA exonuclease 4 [EC:3.1.-.-]	1e-61	240.4	cgi:CGB_C8270C	--	GO:1901360//organic cyclic compound metabolic process;GO:0006725//cellular aromatic compound metabolic process;GO:0071704//organic substance metabolic process;GO:0009987//cellular process;GO:0046483//heterocycle metabolic process;GO:0044237//cellular metabolic process;GO:0034641//cellular nitrogen compound metabolic process;GO:0090304//nucleic acid metabolic process;GO:0043170//macromolecule meta…	GO:0016788//hydrolase activity, acting on ester bonds;GO:0016787//hydrolase activity;GO:0004518//nuclease activity;GO:0003824//catalytic activity	-
R_glutinis_G00559	SPBC12C2.09c	XP_016271803.1	441	9e-155	hemolysin-III channel protein Izh2 [Rhodotorula toruloides NP11]	sp|Q09749|ADRL_SCHPO	213.8	2.8e-54	ADIPOR-like receptor SPBC12C2.09c OS=Schizosaccharomyces pombe (strain 972 / ATCC 24843) OX=284812 GN=SPBC12C2.09c PE=3 SV=1	SPBC12C2.09c	213.8	4.3e-55	KOG0748	Predicted membrane proteins, contain hemolysin III domain	--	--	--	--	--	-	-	-
R_glutinis_G00327	--	CDR39404.1	332	1e-108	RHTO0S04e04786g1_1 [Rhodotorula toruloides]	--	--	--	--	--	--	--	--	--	--	--	--	--	--	-	-	-
R_glutinis_G01648	--	--	--	--	--	--	--	--	--	--	--	--	--	--	--	--	--	--	--	-	-	-
R_glutinis_G03444	--	CDR47795.1	496	1e-168	RHTO0S15e01992g1_1 [Rhodotorula toruloides]	--	--	--	--	--	--	--	--	--	--	--	--	--	--	-	-	-
R_glutinis_G02871	--	XP_018272623.1	399	5e-139	hypothetical protein RHOBADRAFT_52564 [Rhodotorula graminis WP1]	--	--	--	--	--	--	--	--	--	--	--	--	--	--	-	-	-
R_glutinis_G02542	eif2b2	XP_016276992.1	640	0	translation initiation factor eIF-2B beta subunit [Rhodotorula toruloides NP11]	sp|Q54EY2|EI2BB_DICDI	189.9	6.6e-47	Translation initiation factor eIF-2B subunit beta OS=Dictyostelium discoideum OX=44689 GN=eif2b2 PE=3 SV=1	SPAC343.14c	187.6	5e-47	KOG1465	Translation initiation factor 2B, beta subunit (eIF-2Bbeta/GCD7)	K03754//EIF2B2; translation initiation factor eIF-2B subunit beta	5.6e-69	264.6	cne:CNL06080	ko03013//RNA transport//Translation//Genetic Information Processing	GO:0008152//metabolic process	-	-
R_glutinis_G03352	--	--	--	--	--	--	--	--	--	--	--	--	--	--	--	--	--	--	--	-	-	-
R_glutinis_G02612	ADE2	XP_016272083.1	998	0	phosphoribosylaminoimidazole carboxylase [Rhodotorula toruloides NP11]	sp|P0CQ36|PUR6_CRYNJ	540	3.5e-152	Phosphoribosylaminoimidazole carboxylase OS=Cryptococcus neoformans var. neoformans serotype D (strain JEC21 / ATCC MYA-565) OX=214684 GN=ADE2 PE=3 SV=1	SPCC1322.13	471.9	1.8e-132	KOG2835	Phosphoribosylamidoimidazole-succinocarboxamide synthase	K11808//ADE2; phosphoribosylaminoimidazole carboxylase [EC:4.1.1.21]	2.7e-159	565.1	cci:CC1G_11091	ko01100//Metabolic pathways//Global and overview maps//Metabolism;ko01110//Biosynthesis of secondary metabolites//Global and overview maps//Metabolism;ko00230//Purine metabolism//Nucleotide metabolism//Metabolism	-	-	-
R_glutinis_G05518	--	XP_018269143.1	56.6	8e-08	hypothetical protein RHOBADRAFT_46189 [Rhodotorula graminis WP1]	--	--	--	--	--	--	--	--	--	--	--	--	--	--	-	-	-
R_glutinis_G01737	mug89	KWU42255.1	614	0	Lem3/Cdc50 [Rhodotorula sp. JG-1b]	sp|Q1MTQ5|MUG89_SCHPO	367.1	7.9e-100	Meiotically up-regulated gene 89 protein OS=Schizosaccharomyces pombe (strain 972 / ATCC 24843) OX=284812 GN=mug89 PE=1 SV=1	SPBC1773.11c	367.1	1.2e-100	KOG2952	Cell cycle control protein	--	--	--	--	--	-	-	-
R_glutinis_G02560	--	CDR38164.1	588	0	RHTO0S03e04874g1_1 [Rhodotorula toruloides]	--	--	--	--	--	--	--	--	--	--	--	--	--	--	-	-	-
R_glutinis_G05260	csn	XP_018269463.1	459	1e-160	glycoside hydrolase family 75 protein [Rhodotorula graminis WP1]	sp|Q4WB37|CSN_ASPFU	113.6	4.5e-24	Endo-chitosanase OS=Neosartorya fumigata (strain ATCC MYA-4609 / Af293 / CBS 101355 / FGSC A1100) OX=330879 GN=csn PE=3 SV=1	--	--	--	--	--	--	--	--	--	--	-	-	-
R_glutinis_G00228	--	XP_016275830.1	156	1e-48	NADH dehydrogenase [ubiquinone] 1 alpha subcomplex subunit 4 [Rhodotorula toruloides NP11]	--	--	--	--	--	--	--	--	--	K03948//NDUFA4; NADH dehydrogenase (ubiquinone) 1 alpha subcomplex subunit 4	5.4e-12	73.2	wic:J056_001074	ko01100//Metabolic pathways//Global and overview maps//Metabolism;ko00190//Oxidative phosphorylation//Energy metabolism//Metabolism	-	-	-
R_glutinis_G05097	CIPK28	XP_016274258.1	981	0	serine/threonine protein kinase [Rhodotorula toruloides NP11]	sp|A3B529|CIPKS_ORYSJ	90.9	1.1e-16	CBL-interacting protein kinase 28 OS=Oryza sativa subsp. japonica OX=39947 GN=CIPK28 PE=2 SV=2	At3g45240	88.6	8.4e-17	KOG0585	Ca2+/calmodulin-dependent protein kinase kinase beta and related serine/threonine protein kinases	--	--	--	--	--	-	GO:0003824//catalytic activity;GO:0016772//transferase activity, transferring phosphorus-containing groups;GO:0016301//kinase activity;GO:0016740//transferase activity	-
R_glutinis_G02413	Eno	XP_016277014.1	824	0	enolase [Rhodotorula toruloides NP11]	sp|P42894|ENO_NEOFR	609.8	2.5e-173	Enolase OS=Neocallimastix frontalis OX=4757 PE=3 SV=1	7296048	596.7	3.3e-170	KOG2670	Enolase	K01689//ENO; enolase [EC:4.2.1.11]	3.6e-195	683.7	tvs:TRAVEDRAFT_54983	ko01100//Metabolic pathways//Global and overview maps//Metabolism;ko01110//Biosynthesis of secondary metabolites//Global and overview maps//Metabolism;ko01130//Biosynthesis of antibiotics//Global and overview maps//Metabolism;ko01230//Biosynthesis of amino acids//Global and overview maps//Metabolism;ko01200//Carbon metabolism//Global and overview maps//Metabolism;ko03018//RNA degradation//Folding…	GO:0019752//carboxylic acid metabolic process;GO:0006082//organic acid metabolic process;GO:0006090//pyruvate metabolic process;GO:0032787//monocarboxylic acid metabolic process;GO:0009987//cellular process;GO:0044237//cellular metabolic process;GO:0043436//oxoacid metabolic process;GO:0008152//metabolic process;GO:0044281//small molecule metabolic process;GO:0044710//single-organism metabolic pr…	GO:0043169//cation binding;GO:0005488//binding;GO:0003824//catalytic activity;GO:0046872//metal ion binding;GO:0016835//carbon-oxygen lyase activity;GO:0043167//ion binding;GO:0016836//hydro-lyase activity;GO:0016829//lyase activity	GO:0043226//organelle;GO:0044444//cytoplasmic part;GO:0043227//membrane-bounded organelle;GO:0005623//cell;GO:0044424//intracellular part;GO:0005737//cytoplasm;GO:0044464//cell part;GO:0005622//intracellular;GO:0043229//intracellular organelle;GO:0043231//intracellular membrane-bounded organelle
R_glutinis_G04349	VTC1	XP_016270389.1	890	0	GTPase binding protein Rid1 [Rhodotorula toruloides NP11]	sp|P40046|VTC1_YEAST	73.9	1.5e-11	Vacuolar transporter chaperone 1 OS=Saccharomyces cerevisiae (strain ATCC 204508 / S288c) OX=559292 GN=VTC1 PE=1 SV=3	YER072w	73.9	2.2e-12	KOG4580	Component of vacuolar transporter chaperone (Vtc) involved in vacuole fusion	--	--	--	--	--	-	-	-
R_glutinis_G03452	pch1	XP_016276600.1	503	5e-171	C-type cyclin [Rhodotorula toruloides NP11]	sp|O74627|CG1C_SCHPO	67.4	6e-10	Cyclin pch1 OS=Schizosaccharomyces pombe (strain 972 / ATCC 24843) OX=284812 GN=pch1 PE=1 SV=1	SPBC32F12.06	67.4	9.1e-11	KOG0834	CDK9 kinase-activating protein cyclin T	K15564//CTK2; CTD kinase subunit beta	4.6e-33	145.6	shs:STEHIDRAFT_139787	--	-	-	-
R_glutinis_G00691	--	XP_016269938.1	510	0	lectin, mannose-binding 2 [Rhodotorula toruloides NP11]	--	--	--	--	CE23946	153.7	5.5e-37	KOG3839	Lectin VIP36, involved in the transport of glycoproteins carrying high mannose-type glycans	K10082//LMAN2; lectin, mannose-binding 2	1e-85	319.7	lbc:LACBIDRAFT_313288	ko04141//Protein processing in endoplasmic reticulum//Folding, sorting and degradation//Genetic Information Processing	-	-	-
R_glutinis_G01653	--	XP_018273852.1	218	2e-68	hypothetical protein RHOBADRAFT_41801 [Rhodotorula graminis WP1]	--	--	--	--	--	--	--	--	--	--	--	--	--	--	-	-	-
R_glutinis_G05745	--	XP_016272166.1	100	1e-22	reverse transcriptase [Rhodotorula toruloides NP11]	--	--	--	--	--	--	--	--	--	--	--	--	--	--	-	-	-
R_glutinis_G05811	ARB_02369	XP_016270871.1	753	0	acetylcholinesterase [Rhodotorula toruloides NP11]	sp|D4B1N9|LIP3_ARTBC	287.3	3.8e-76	Probable secreted lipase ARB_02369 OS=Arthroderma benhamiae (strain ATCC MYA-4681 / CBS 112371) OX=663331 GN=ARB_02369 PE=1 SV=1	Hs4557351	216.9	9.6e-56	KOG4389	Acetylcholinesterase/Butyrylcholinesterase	--	--	--	--	--	-	-	-
R_glutinis_G02049	KRE6	XP_018273066.1	937	0	glycoside hydrolase family 16 protein [Rhodotorula graminis WP1]	sp|P32486|KRE6_YEAST	374.8	1.9e-102	Beta-glucan synthesis-associated protein KRE6 OS=Saccharomyces cerevisiae (strain ATCC 204508 / S288c) OX=559292 GN=KRE6 PE=1 SV=2	--	--	--	--	--	K21850//KRE6; beta-glucan synthesis-associated protein KRE6	2.6e-162	575.1	mlr:MELLADRAFT_45689	--	-	-	-
R_glutinis_G01294	YML079W	CEQ40612.1	238	4e-78	SPOSA6832_02238 [Sporidiobolus salmonicolor]	sp|Q03629|YMH9_YEAST	83.2	3.7e-15	Uncharacterized protein YML079W OS=Saccharomyces cerevisiae (strain ATCC 204508 / S288c) OX=559292 GN=YML079W PE=1 SV=1	--	--	--	--	--	K09705//K09705; uncharacterized protein	3.1e-29	131.3	mrr:Moror_16071	--	-	-	-
R_glutinis_G01498	--	XP_016275503.1	290	1e-95	short-chain dehydrogenase/reductase SDR family protein [Rhodotorula toruloides NP11]	--	--	--	--	--	--	--	--	--	--	--	--	--	--	-	-	-
R_glutinis_G00624	pyrABCN	XP_016269921.1	4105	0	carbamoyl-phosphate synthase / aspartate carbamoyltransferase [Rhodotorula toruloides NP11]	sp|O93937|PYR1_EMENI	2772.3	0	Protein pyrABCN OS=Emericella nidulans (strain FGSC A4 / ATCC 38163 / CBS 112.46 / NRRL 194 / M139) OX=227321 GN=pyrABCN PE=3 SV=2	SPAC22G7.06c	2676.4	0	KOG0370	Multifunctional pyrimidine synthesis protein CAD (includes carbamoyl-phophate synthetase, aspartate transcarbamylase, and glutamine amidotransferase)	K11541//URA2; carbamoyl-phosphate synthase / aspartate carbamoyltransferase [EC:6.3.5.5 2.1.3.2]	0	2872.8	wse:WALSEDRAFT_31765	ko01100//Metabolic pathways//Global and overview maps//Metabolism;ko00240//Pyrimidine metabolism//Nucleotide metabolism//Metabolism;ko00250//Alanine, aspartate and glutamate metabolism//Amino acid metabolism//Metabolism	-	-	-
R_glutinis_G05509	--	XP_016270653.1	452	5e-150	telomere-binding alpha subunit central domain protein [Rhodotorula toruloides NP11]	--	--	--	--	--	--	--	--	--	--	--	--	--	--	-	-	-
R_glutinis_G06742	--	--	--	--	--	--	--	--	--	--	--	--	--	--	--	--	--	--	--	-	-	-
R_glutinis_G02763	RMT2	EGU11969.1	582	0	Arginine methyl transferase [Rhodotorula toruloides ATCC 204091]	sp|P0CQ68|RMT2_CRYNJ	193	7.6e-48	Protein arginine N-methyltransferase 2 OS=Cryptococcus neoformans var. neoformans serotype D (strain JEC21 / ATCC MYA-565) OX=214684 GN=RMT2 PE=3 SV=1	SPAC26A3.17c	161	4.8e-39	KOG1709	Guanidinoacetate methyltransferase and related proteins	K18477//RMT2; type IV protein arginine methyltransferase [EC:2.1.1.322]	6.4e-62	241.1	lbc:LACBIDRAFT_256162	--	-	-	-
R_glutinis_G03762	DPP3	KWU41780.1	1054	0	dipeptidyl-peptidase III [Rhodotorula sp. JG-1b]	sp|Q9NY33|DPP3_HUMAN	461.5	1.8e-128	Dipeptidyl peptidase 3 OS=Homo sapiens OX=9606 GN=DPP3 PE=1 SV=2	Hs18491024	461.5	2.7e-129	KOG3675	Dipeptidyl peptidase III	K01277//DPP3; dipeptidyl-peptidase III [EC:3.4.14.4]	2.7e-216	754.6	shs:STEHIDRAFT_145190	--	-	-	-
R_glutinis_G00812	--	XP_018270383.1	340	5e-112	hypothetical protein RHOBADRAFT_44821 [Rhodotorula graminis WP1]	--	--	--	--	--	--	--	--	--	--	--	--	--	--	-	-	-
R_glutinis_G06317	CWC25	CEQ40586.1	339	4e-112	SPOSA6832_02218, partial [Sporidiobolus salmonicolor]	sp|Q4IRI9|CWC25_GIBZE	149.8	7.1e-35	Pre-mRNA-splicing factor CWC25 OS=Gibberella zeae (strain PH-1 / ATCC MYA-4620 / FGSC 9075 / NRRL 31084) OX=229533 GN=CWC25 PE=3 SV=1	SPBC146.05c	110.2	9.5e-24	KOG3869	Uncharacterized conserved protein	--	--	--	--	--	-	-	-
R_glutinis_G02057	--	CDR37160.1	1093	0	RHTO0S02e11364g1_1 [Rhodotorula toruloides]	--	--	--	--	--	--	--	--	--	--	--	--	--	--	-	-	-
R_glutinis_G06346	--	CEQ40562.1	348	7e-119	SPOSA6832_02202 [Sporidiobolus salmonicolor]	--	--	--	--	--	--	--	--	--	--	--	--	--	--	-	-	-
R_glutinis_G06434	--	XP_016271308.1	159	4e-48	membrane-associated, eicosanoid/glutathione metabolism (MAPEG) protein [Rhodotorula toruloides NP11]	--	--	--	--	--	--	--	--	--	--	--	--	--	--	-	-	-
R_glutinis_G01697	klp1	XP_016270520.1	1605	0	kinesin family member 5 [Rhodotorula toruloides NP11]	sp|Q86ZC1|KINH_BOTFU	662.9	5.3e-189	Kinesin heavy chain OS=Botryotinia fuckeliana OX=40559 GN=klp1 PE=3 SV=1	SPAC1834.07	384.4	5.5e-106	KOG0240	Kinesin (SMY1 subfamily)	K10396//KIF5; kinesin family member 5	3.3e-238	827.8	adl:AURDEDRAFT_110802	ko04144//Endocytosis//Transport and catabolism//Cellular Processes	GO:0051649//establishment of localization in cell;GO:0044699//single-organism process;GO:0044763//single-organism cellular process;GO:1902578//single-organism localization;GO:0009987//cellular process;GO:0044765//single-organism transport;GO:0051234//establishment of localization;GO:0051641//cellular localization;GO:0051179//localization;GO:0016192//vesicle-mediated transport;GO:0006810//transport	GO:0036094//small molecule binding;GO:1901363//heterocyclic compound binding;GO:0097159//organic cyclic compound binding;GO:0005488//binding	GO:0044424//intracellular part;GO:0043232//intracellular non-membrane-bounded organelle;GO:0005622//intracellular;GO:0044430//cytoskeletal part;GO:0044464//cell part;GO:0005856//cytoskeleton;GO:0043228//non-membrane-bounded organelle;GO:0030427//site of polarized growth;GO:0044446//intracellular organelle part;GO:0005933//cellular bud;GO:0043226//organelle;GO:0015630//microtubule cytoskeleton;GO:…
R_glutinis_G03327	--	XP_016276452.1	170	4e-51	DNA-directed RNA polymerase III subunit Rpc31 family [Rhodotorula toruloides NP11]	--	--	--	--	--	--	--	--	--	--	--	--	--	--	-	-	-
R_glutinis_G05154	--	EGU13618.1	384	6e-114	Proteophosphoglycan ppg4 [Rhodotorula toruloides ATCC 204091]	--	--	--	--	--	--	--	--	--	--	--	--	--	--	-	-	-
R_glutinis_G01584	MTW1	XP_016275340.1	300	1e-99	kinetochore protein Mis12/MTW1 [Rhodotorula toruloides NP11]	sp|P39731|MTW1_YEAST	57	4.4e-07	Kinetochore-associated protein MTW1 OS=Saccharomyces cerevisiae (strain ATCC 204508 / S288c) OX=559292 GN=MTW1 PE=1 SV=2	--	--	--	--	--	K11559//mis12; kinetochore protein Mis12/MTW1	8.6e-10	67.4	ppa:PAS_chr3_0708	--	-	-	-
R_glutinis_G05504	mon2	XP_016270682.1	2387	0	endosomal peripheral membrane protein [Rhodotorula toruloides NP11]	sp|Q9VLT1|MON2_DROME	144.8	1.1e-32	Protein MON2 homolog OS=Drosophila melanogaster OX=7227 GN=mon2 PE=2 SV=4	At5g27970	114.8	1.8e-24	KOG1848	Uncharacterized conserved protein	--	--	--	--	--	GO:0006810//transport;GO:0051179//localization;GO:0051234//establishment of localization	-	GO:0005622//intracellular;GO:0044424//intracellular part;GO:0005737//cytoplasm;GO:0005623//cell;GO:0044444//cytoplasmic part;GO:0044464//cell part
R_glutinis_G02127	--	EPE08732.1	68.2	1e-10	3 -5 exonuclease [Ophiostoma piceae UAMH 11346]	--	--	--	--	--	--	--	--	--	--	--	--	--	--	-	-	-
R_glutinis_G00488	EAF3	XP_016271742.1	504	1e-179	mortality factor 4-like protein 1 [Rhodotorula toruloides NP11]	sp|P0CO87|EAF3_CRYNB	261.5	1.2e-68	Chromatin modification-related protein EAF3 OS=Cryptococcus neoformans var. neoformans serotype D (strain B-3501A) OX=283643 GN=EAF3 PE=3 SV=1	Hs5803102	186.8	5.7e-47	KOG3001	Dosage compensation regulatory complex/histone acetyltransferase complex, subunit MSL-3/MRG15/EAF3, and related CHROMO domain-containing proteins	K11339//MORF4L1; mortality factor 4-like protein 1	7.3e-65	250.4	gtr:GLOTRDRAFT_63886	--	-	-	-
R_glutinis_G02313	pgk1	XP_016276724.1	773	0	phosphoglycerate kinase [Rhodotorula toruloides NP11]	sp|P24590|PGK_HYPRU	605.5	4.4e-172	Phosphoglycerate kinase OS=Hypocrea rufa OX=5547 GN=pgk1 PE=3 SV=2	SPBC14F5.04c	555.4	8e-158	KOG1367	3-phosphoglycerate kinase	K00927//PGK; phosphoglycerate kinase [EC:2.7.2.3]	3.9e-175	617.1	psq:PUNSTDRAFT_88212	ko01100//Metabolic pathways//Global and overview maps//Metabolism;ko01110//Biosynthesis of secondary metabolites//Global and overview maps//Metabolism;ko01130//Biosynthesis of antibiotics//Global and overview maps//Metabolism;ko01230//Biosynthesis of amino acids//Global and overview maps//Metabolism;ko01200//Carbon metabolism//Global and overview maps//Metabolism;ko00010//Glycolysis / Gluconeogen…	GO:0006793//phosphorus metabolic process;GO:0044281//small molecule metabolic process;GO:0044699//single-organism process;GO:0006090//pyruvate metabolic process;GO:0008152//metabolic process;GO:0044710//single-organism metabolic process;GO:0006796//phosphate-containing compound metabolic process;GO:0006082//organic acid metabolic process;GO:0044763//single-organism cellular process;GO:0009987//ce…	GO:0036094//small molecule binding;GO:0016740//transferase activity;GO:0003824//catalytic activity;GO:0005488//binding;GO:0016772//transferase activity, transferring phosphorus-containing groups;GO:0097159//organic cyclic compound binding;GO:0001883//purine nucleoside binding;GO:0032550//purine ribonucleoside binding;GO:0032549//ribonucleoside binding;GO:0097367//carbohydrate derivative binding;G…	-
R_glutinis_G05368	--	EGU10874.1	92.8	2e-16	Cell wall surface anchored protein [Rhodotorula toruloides ATCC 204091]	--	--	--	--	--	--	--	--	--	--	--	--	--	--	-	-	-
R_glutinis_G05464	--	XP_018269183.1	318	1e-99	hypothetical protein RHOBADRAFT_55356 [Rhodotorula graminis WP1]	--	--	--	--	--	--	--	--	--	--	--	--	--	--	-	-	-
R_glutinis_G05301	--	XP_016270594.1	592	0	vacuole protein [Rhodotorula toruloides NP11]	--	--	--	--	--	--	--	--	--	--	--	--	--	--	-	-	-
R_glutinis_G04377	--	CDR39935.1	949	0	RHTO0S04e12244g1_1 [Rhodotorula toruloides]	--	--	--	--	--	--	--	--	--	--	--	--	--	--	-	-	-
R_glutinis_G01093	--	XP_016269758.1	714	0	Prefoldin domain protein [Rhodotorula toruloides NP11]	--	--	--	--	--	--	--	--	--	--	--	--	--	--	-	-	-
R_glutinis_G00874	utp4	EGU11273.1	1493	0	U3 small nucleolar RNA-associated protein 4 [Rhodotorula toruloides ATCC 204091]	sp|O60161|UTP4_SCHPO	131.7	4.7e-29	U3 small nucleolar RNA-associated protein 4 OS=Schizosaccharomyces pombe (strain 972 / ATCC 24843) OX=284812 GN=utp4 PE=3 SV=1	SPBC19F5.02c	131.7	7.1e-30	KOG2048	WD40 repeat protein	K14548//UTP4; U3 small nucleolar RNA-associated protein 4	2.6e-111	406.4	dsq:DICSQDRAFT_142088	ko03008//Ribosome biogenesis in eukaryotes//Translation//Genetic Information Processing	-	-	-
R_glutinis_G06387	--	XP_016273291.1	317	2e-106	indole-diterpene biosynthesis protein PaxU [Rhodotorula toruloides NP11]	--	--	--	--	--	--	--	--	--	--	--	--	--	--	-	-	-
R_glutinis_G04118	SPAC16C9.01c	XP_016271977.1	472	9e-166	PfkB family carbohydrate kinase [Rhodotorula toruloides NP11]	sp|Q09839|YAC1_SCHPO	144.1	3.2e-33	Uncharacterized protein C16C9.01c OS=Schizosaccharomyces pombe (strain 972 / ATCC 24843) OX=284812 GN=SPAC16C9.01c PE=4 SV=1	--	--	--	--	--	--	--	--	--	--	-	-	-
R_glutinis_G00268	vcp	KWU46888.1	1522	0	AAA ATPase [Rhodotorula sp. JG-1b]	sp|Q6GL04|TERA_XENTR	1172.5	0	Transitional endoplasmic reticulum ATPase OS=Xenopus tropicalis OX=8364 GN=vcp PE=2 SV=1	Hs6005942	1171.4	0	KOG0730	AAA+-type ATPase	K13525//VCP; transitional endoplasmic reticulum ATPase	0	1370.1	mlr:MELLADRAFT_46318	ko04141//Protein processing in endoplasmic reticulum//Folding, sorting and degradation//Genetic Information Processing	GO:0016070//RNA metabolic process;GO:0006725//cellular aromatic compound metabolic process;GO:0007017//microtubule-based process;GO:0044763//single-organism cellular process;GO:0006511//ubiquitin-dependent protein catabolic process;GO:0006508//proteolysis;GO:0016050//vesicle organization;GO:0051302//regulation of cell division;GO:0098813//nuclear chromosome segregation;GO:0007346//regulation of m…	GO:0017111//nucleoside-triphosphatase activity;GO:0032549//ribonucleoside binding;GO:0032182//ubiquitin-like protein binding;GO:0032550//purine ribonucleoside binding;GO:0005488//binding;GO:0016787//hydrolase activity;GO:0097367//carbohydrate derivative binding;GO:0016817//hydrolase activity, acting on acid anhydrides;GO:0030234//enzyme regulator activity;GO:0001882//nucleoside binding;GO:0098772…	GO:0043234//protein complex;GO:0032991//macromolecular complex;GO:0044432//endoplasmic reticulum part;GO:0005623//cell;GO:0043226//organelle;GO:0043231//intracellular membrane-bounded organelle;GO:0000502//proteasome complex;GO:0042175//nuclear outer membrane-endoplasmic reticulum membrane network;GO:0044424//intracellular part;GO:0000835//ER ubiquitin ligase complex;GO:0044425//membrane part;GO:…
R_glutinis_G00833	POLM	XP_016272240.1	599	0	beta dna polymerase [Rhodotorula toruloides NP11]	sp|Q9NP87|DPOLM_HUMAN	154.1	3.5e-36	DNA-directed DNA/RNA polymerase mu OS=Homo sapiens OX=9606 GN=POLM PE=1 SV=1	Hs7019493	154.1	5.3e-37	KOG2534	DNA polymerase IV (family X)	K03513//POLM; DNA polymerase mu [EC:2.7.7.7]	7.4e-49	197.6	cne:CNL05040	ko03450//Non-homologous end-joining//Replication and repair//Genetic Information Processing	-	-	-
R_glutinis_G06408	ASF1	XP_016271328.1	304	2e-104	ASF1-like histone chaperone [Rhodotorula toruloides NP11]	sp|Q59MV1|ASF1_CANAL	154.8	8.6e-37	Histone chaperone ASF1 OS=Candida albicans (strain SC5314 / ATCC MYA-2876) OX=237561 GN=ASF1 PE=3 SV=1	YJL115w	146.4	4.6e-35	KOG3265	Histone chaperone involved in gene silencing	K10753//ASF1; histone chaperone ASF1	8.4e-39	162.9	pgr:PGTG_16512	--	GO:0048518//positive regulation of biological process;GO:0010604//positive regulation of macromolecule metabolic process;GO:0071840//cellular component organization or biogenesis;GO:0071824//protein-DNA complex subunit organization;GO:0060255//regulation of macromolecule metabolic process;GO:0019222//regulation of metabolic process;GO:0006342//chromatin silencing;GO:0006464//cellular protein modi…	-	-
R_glutinis_G04929	RAB23	EGU11577.1	338	4e-104	Small Rab GTPase Rab7a [Rhodotorula toruloides ATCC 204091]	sp|Q9ULC3|RAB23_HUMAN	84.3	8e-15	Ras-related protein Rab-23 OS=Homo sapiens OX=9606 GN=RAB23 PE=1 SV=1	Hs19923481	84.3	1.2e-15	KOG4252	GTP-binding protein	K07897//RAB7A; Ras-related protein Rab-7A	1.1e-21	108.6	tvs:TRAVEDRAFT_160237	ko04144//Endocytosis//Transport and catabolism//Cellular Processes;ko04138//Autophagy - yeast//Transport and catabolism//Cellular Processes;ko04145//Phagosome//Transport and catabolism//Cellular Processes	-	-	-
R_glutinis_G05690	ERG1	XP_016272398.1	863	0	squalene monooxygenase [Rhodotorula toruloides NP11]	sp|Q92206|ERG1_CANAL	364	2.9e-99	Squalene monooxygenase OS=Candida albicans (strain SC5314 / ATCC MYA-2876) OX=237561 GN=ERG1 PE=3 SV=1	SPBC713.12	362.1	1.7e-99	KOG1298	Squalene monooxygenase	K00511//SQLE; squalene monooxygenase [EC:1.14.14.17]	5.4e-129	464.2	psq:PUNSTDRAFT_145584	ko01100//Metabolic pathways//Global and overview maps//Metabolism;ko01110//Biosynthesis of secondary metabolites//Global and overview maps//Metabolism;ko01130//Biosynthesis of antibiotics//Global and overview maps//Metabolism;ko00100//Steroid biosynthesis//Lipid metabolism//Metabolism;ko00909//Sesquiterpenoid and triterpenoid biosynthesis//Metabolism of terpenoids and polyketides//Metabolism	-	-	-
R_glutinis_G04865	CNAG_01239	XP_018269646.1	804	0	carbohydrate esterase family 4 protein [Rhodotorula graminis WP1]	sp|P50325|CDA_AMYRO	300.8	2.7e-80	Chitin deacetylase OS=Amylomyces rouxii OX=29923 PE=1 SV=1	--	--	--	--	--	--	--	--	--	--	-	-	-
R_glutinis_G05787	liz1	XP_012051573.1	543	0	nicotinamide mononucleotide permease [Cryptococcus neoformans var. grubii H99] [Cryptococcus neoformans]	sp|O43000|LIZ1_SCHPO	149.8	8.2e-35	Pantothenate transporter liz1 OS=Schizosaccharomyces pombe (strain 972 / ATCC 24843) OX=284812 GN=liz1 PE=2 SV=2	SPBC2G2.01c	149.8	1.2e-35	KOG2533	Permease of the major facilitator superfamily	--	--	--	--	--	-	-	-
R_glutinis_G05610	--	XP_018268978.1	206	1e-65	hypothetical protein RHOBADRAFT_46519 [Rhodotorula graminis WP1]	--	--	--	--	--	--	--	--	--	--	--	--	--	--	-	-	-
R_glutinis_G02938	yvgN	XP_016277293.1	500	6e-179	aldo-keto reductase [Rhodotorula toruloides NP11]	sp|O32210|GR_BACSU	184.5	1.7e-45	Glyoxal reductase OS=Bacillus subtilis (strain 168) OX=224308 GN=yvgN PE=1 SV=1	SPAP32A8.02	179.1	1.1e-44	KOG1577	Aldo/keto reductase family proteins	--	--	--	--	--	-	-	-
R_glutinis_G03383	cyp1	XP_016276529.1	277	6e-95	peptidyl-prolyl cis-trans isomerase-like 1 [Rhodotorula toruloides NP11]	sp|Q4WCR3|PPIL1_ASPFU	239.6	2.4e-62	Peptidyl-prolyl cis-trans isomerase-like 1 OS=Neosartorya fumigata (strain ATCC MYA-4609 / Af293 / CBS 101355 / FGSC A1100) OX=330879 GN=cyp1 PE=3 SV=1	CE17506	238	1.1e-62	KOG0881	Cyclophilin type peptidyl-prolyl cis-trans isomerase	K12733//PPIL1; peptidyl-prolyl cis-trans isomerase-like 1 [EC:5.2.1.8]	1.9e-69	264.6	mrr:Moror_2741	ko03040//Spliceosome//Transcription//Genetic Information Processing	GO:0071704//organic substance metabolic process;GO:0043170//macromolecule metabolic process;GO:0019538//protein metabolic process;GO:0044238//primary metabolic process;GO:0009987//cellular process;GO:0044267//cellular protein metabolic process;GO:0044237//cellular metabolic process;GO:0044260//cellular macromolecule metabolic process;GO:0008152//metabolic process	GO:0016859//cis-trans isomerase activity;GO:0003824//catalytic activity;GO:0016853//isomerase activity	-
R_glutinis_G04151	ATM1	XP_016271898.1	1304	0	mitochondrial ABC transporter ATM [Rhodotorula toruloides NP11]	sp|Q4PH16|ATM1_USTMA	855.5	7.4e-247	Iron-sulfur clusters transporter ATM1, mitochondrial OS=Ustilago maydis (strain 521 / FGSC 9021) OX=237631 GN=ATM1 PE=3 SV=1	YMR301c	649.8	9.3e-186	KOG0057	Mitochondrial Fe/S cluster exporter, ABC superfamily	K05663//ABC.ATM; mitochondrial ABC transporter ATM	2.5e-249	865.1	hir:HETIRDRAFT_157028	ko02010//ABC transporters//Membrane transport//Environmental Information Processing	GO:0006873//cellular ion homeostasis;GO:0044763//single-organism cellular process;GO:0030003//cellular cation homeostasis;GO:0044699//single-organism process;GO:0065008//regulation of biological quality;GO:0046916//cellular transition metal ion homeostasis;GO:0050801//ion homeostasis;GO:0042592//homeostatic process;GO:0098771//inorganic ion homeostasis;GO:0055080//cation homeostasis;GO:0055082//c…	GO:0015405//P-P-bond-hydrolysis-driven transmembrane transporter activity;GO:0016817//hydrolase activity, acting on acid anhydrides;GO:0016787//hydrolase activity;GO:0022857//transmembrane transporter activity;GO:0097159//organic cyclic compound binding;GO:0005215//transporter activity;GO:1901363//heterocyclic compound binding;GO:0032549//ribonucleoside binding;GO:0003824//catalytic activity;GO:0…	GO:0044424//intracellular part;GO:0019866//organelle inner membrane;GO:0043229//intracellular organelle;GO:0016020//membrane;GO:0031090//organelle membrane;GO:0043227//membrane-bounded organelle;GO:0031975//envelope;GO:0005623//cell;GO:0044425//membrane part;GO:0043231//intracellular membrane-bounded organelle;GO:0044464//cell part;GO:0044422//organelle part;GO:0031967//organelle envelope;GO:0043…
R_glutinis_G03056	--	XP_016276096.1	499	2e-161	zinc finger, C2H2-like protein [Rhodotorula toruloides NP11]	--	--	--	--	--	--	--	--	--	--	--	--	--	--	-	-	-
R_glutinis_G03275	--	XP_016276398.1	557	5e-178	vacuolar membrane protein [Rhodotorula toruloides NP11]	--	--	--	--	At4g36850	58.2	1.6e-07	KOG2913	Predicted membrane protein	--	--	--	--	--	-	-	-
R_glutinis_G04060	SFM1	KWU47236.1	358	7e-125	DUF431-domain-containing protein [Rhodotorula sp. JG-1b]	sp|Q12314|SFM1_YEAST	160.2	2.6e-38	Protein arginine N-methyltransferase SFM1 OS=Saccharomyces cerevisiae (strain ATCC 204508 / S288c) OX=559292 GN=SFM1 PE=1 SV=1	--	--	--	--	--	--	--	--	--	--	-	-	-
R_glutinis_G06158	--	XP_016273989.1	985	0	GC-rich sequence DNA-binding factor [Rhodotorula toruloides NP11]	--	--	--	--	--	--	--	--	--	K13211//GCFC; GC-rich sequence DNA-binding factor	5.1e-81	305.4	dsq:DICSQDRAFT_168121	--	GO:0051179//localization;GO:0051234//establishment of localization;GO:0006810//transport	-	-
R_glutinis_G04841	kti12	XP_016270155.1	408	2e-141	elongator complex associated protein Kti2 [Rhodotorula toruloides NP11]	sp|Q9P7V4|KTI12_SCHPO	153.7	3.5e-36	Protein kti12 OS=Schizosaccharomyces pombe (strain 972 / ATCC 24843) OX=284812 GN=kti12 PE=3 SV=1	SPAC30.02c	153.7	5.3e-37	KOG3062	RNA polymerase II elongator associated protein	K15456//KTI12; protein KTI12	3.6e-64	248.1	gtr:GLOTRDRAFT_73477	--	-	-	-
R_glutinis_G02882	--	CDR38579.1	133	6e-39	RHTO0S03e10990g1_1 [Rhodotorula toruloides]	--	--	--	--	--	--	--	--	--	--	--	--	--	--	-	-	-
R_glutinis_G02833	Vps33a	CDR38361.1	1023	0	RHTO0S03e08658g1_1 [Rhodotorula toruloides]	sp|Q63615|VP33A_RAT	394.8	1.8e-108	Vacuolar protein sorting-associated protein 33A OS=Rattus norvegicus OX=10116 GN=Vps33a PE=1 SV=1	Hs18105056	391	4e-108	KOG1302	Vacuolar sorting protein VPS33/slp1 (Sec1 family)	K20182//VPS33; vacuolar protein sorting-associated protein 33	6.4e-145	517.3	cne:CNE01770	ko04138//Autophagy - yeast//Transport and catabolism//Cellular Processes	GO:0044765//single-organism transport;GO:0009987//cellular process;GO:0044699//single-organism process;GO:1902578//single-organism localization;GO:0006996//organelle organization;GO:0051649//establishment of localization in cell;GO:0044801//single-organism membrane fusion;GO:0016192//vesicle-mediated transport;GO:0006810//transport;GO:0044763//single-organism cellular process;GO:0048284//organell…	-	GO:0043226//organelle;GO:0044464//cell part;GO:0043227//membrane-bounded organelle;GO:0043229//intracellular organelle;GO:0044444//cytoplasmic part;GO:0005622//intracellular;GO:0005737//cytoplasm;GO:0043231//intracellular membrane-bounded organelle;GO:0005623//cell;GO:0044424//intracellular part
R_glutinis_G05424	MDH1	XP_016270707.1	564	0	L-malate dehydrogenase, mitochondrial [Rhodotorula toruloides NP11]	sp|Q9Y7R8|MDHM_SCHPO	369.4	4.3e-101	Malate dehydrogenase, mitochondrial OS=Schizosaccharomyces pombe (strain 972 / ATCC 24843) OX=284812 GN=MDH1 PE=3 SV=1	SPCC306.08c	369.4	6.6e-102	KOG1494	NAD-dependent malate dehydrogenase	K00026//MDH2; malate dehydrogenase [EC:1.1.1.37]	1.2e-113	412.5	pcs:Pc20g01610	ko01100//Metabolic pathways//Global and overview maps//Metabolism;ko01110//Biosynthesis of secondary metabolites//Global and overview maps//Metabolism;ko01130//Biosynthesis of antibiotics//Global and overview maps//Metabolism;ko01200//Carbon metabolism//Global and overview maps//Metabolism;ko00270//Cysteine and methionine metabolism//Amino acid metabolism//Metabolism;ko00620//Pyruvate metabolism/…	GO:0072350//tricarboxylic acid metabolic process;GO:0008152//metabolic process;GO:0006101//citrate metabolic process;GO:0044710//single-organism metabolic process;GO:0044281//small molecule metabolic process;GO:0005975//carbohydrate metabolic process;GO:0044238//primary metabolic process;GO:0044237//cellular metabolic process;GO:0019752//carboxylic acid metabolic process;GO:0044699//single-organi…	GO:0016615//malate dehydrogenase activity;GO:0003824//catalytic activity;GO:0016614//oxidoreductase activity, acting on CH-OH group of donors;GO:0016491//oxidoreductase activity	-
R_glutinis_G02090	--	XP_016273100.1	216	5e-55	transcription regulator [Rhodotorula toruloides NP11]	--	--	--	--	--	--	--	--	--	--	--	--	--	--	GO:0010570//regulation of filamentous growth;GO:0042221//response to chemical;GO:0050789//regulation of biological process;GO:1900428//regulation of filamentous growth of a population of unicellular organisms;GO:0050896//response to stimulus;GO:0009987//cellular process;GO:0065007//biological regulation;GO:0040008//regulation of growth;GO:0048518//positive regulation of biological process;GO:0009…	-	-
R_glutinis_G03589	--	XP_016273680.1	684	0	glycosyltransferase family 32 protein [Rhodotorula toruloides NP11]	--	--	--	--	--	--	--	--	--	--	--	--	--	--	-	-	-
R_glutinis_G06207	SPCC794.11c	XP_016274015.1	420	4e-140	Golgi to Endosome transporter [Rhodotorula toruloides NP11]	sp|P78813|YCTB_SCHPO	208.8	1.5e-52	ENTH domain-containing protein C794.11c OS=Schizosaccharomyces pombe (strain 972 / ATCC 24843) OX=284812 GN=SPCC794.11c PE=1 SV=2	SPCC794.11c	208.8	2.3e-53	KOG2056	Equilibrative nucleoside transporter protein	K12471//EPN; epsin	3.4e-59	232.3	glz:GLAREA_07540	ko04144//Endocytosis//Transport and catabolism//Cellular Processes	GO:0044699//single-organism process	-	-
R_glutinis_G05707	qutG	XP_016272423.1	531	0	myo-inositol-1(or 4)-monophosphatase [Rhodotorula toruloides NP11]	sp|P25416|QUTG_EMENI	307	3.1e-82	Protein qutG OS=Emericella nidulans (strain FGSC A4 / ATCC 38163 / CBS 112.46 / NRRL 194 / M139) OX=227321 GN=qutG PE=3 SV=2	7296406	120.9	4.8e-27	KOG2951	Inositol monophosphatase	K01092//E3.1.3.25; myo-inositol-1(or 4)-monophosphatase [EC:3.1.3.25]	7e-89	330.5	mrr:Moror_10468	ko01100//Metabolic pathways//Global and overview maps//Metabolism;ko00562//Inositol phosphate metabolism//Carbohydrate metabolism//Metabolism;ko04070//Phosphatidylinositol signaling system//Signal transduction//Environmental Information Processing	-	-	-
R_glutinis_G01243	UBC23	XP_016271391.1	1151	0	ubiquitin-conjugating enzyme E2 O [Rhodotorula toruloides NP11]	sp|Q9ZVX1|UBC23_ARATH	181.4	5e-44	Probable ubiquitin-conjugating enzyme E2 23 OS=Arabidopsis thaliana OX=3702 GN=UBC23 PE=1 SV=1	At2g16920	181.4	7.5e-45	KOG0895	Ubiquitin-conjugating enzyme	K10581//UBE2O; ubiquitin-conjugating enzyme E2 O [EC:2.3.2.24]	7.8e-105	384.8	hir:HETIRDRAFT_166454	ko04120//Ubiquitin mediated proteolysis//Folding, sorting and degradation//Genetic Information Processing	-	-	-
R_glutinis_G00501	--	XP_018274468.1	1993	0	glycosyltransferase family 2 protein [Rhodotorula graminis WP1]	--	--	--	--	--	--	--	--	--	--	--	--	--	--	GO:0070085//glycosylation;GO:0071704//organic substance metabolic process;GO:0044710//single-organism metabolic process;GO:0044238//primary metabolic process;GO:0044723//single-organism carbohydrate metabolic process;GO:0044699//single-organism process;GO:0005975//carbohydrate metabolic process;GO:0008152//metabolic process	GO:0000030//mannosyltransferase activity;GO:0003824//catalytic activity;GO:0016757//transferase activity, transferring glycosyl groups;GO:0016746//transferase activity, transferring acyl groups;GO:0016758//transferase activity, transferring hexosyl groups;GO:0016740//transferase activity	-
R_glutinis_G04679	--	XP_018270125.1	624	0	hypothetical protein RHOBADRAFT_54637 [Rhodotorula graminis WP1]	--	--	--	--	--	--	--	--	--	--	--	--	--	--	-	-	-
R_glutinis_G01216	Dhx29	XP_016269801.1	2267	0	ATP-dependent RNA helicase [Rhodotorula toruloides NP11]	sp|Q6PGC1|DHX29_MOUSE	494.2	5.3e-138	ATP-dependent RNA helicase DHX29 OS=Mus musculus OX=10090 GN=Dhx29 PE=1 SV=1	SPBC15C4.05	481.9	4.1e-135	KOG0920	ATP-dependent RNA helicase A	K18995//DHX29; ATP-dependent RNA helicase DHX29 [EC:3.6.4.13]	0	1061.6	shs:STEHIDRAFT_117632	--	-	-	-
R_glutinis_G00127	--	XP_016275905.1	311	2e-102	3-oxo-5-alpha-steroid 4-dehydrogenase 1 [Rhodotorula toruloides NP11]	--	--	--	--	--	--	--	--	--	--	--	--	--	--	-	-	-
R_glutinis_G04493	PIGU	XP_016272685.1	432	4e-142	phosphatidylinositol glycan, class U [Rhodotorula toruloides NP11]	sp|Q9H490|PIGU_HUMAN	145.2	3.2e-33	Phosphatidylinositol glycan anchor biosynthesis class U protein OS=Homo sapiens OX=9606 GN=PIGU PE=1 SV=3	Hs17998700	145.2	4.9e-34	KOG2552	Major facilitator superfamily permease - Cdc91p	K05293//PIGU; phosphatidylinositol glycan, class U	5.5e-56	222.2	tvs:TRAVEDRAFT_167231	ko01100//Metabolic pathways//Global and overview maps//Metabolism;ko00563//Glycosylphosphatidylinositol(GPI)-anchor biosynthesis//Glycan biosynthesis and metabolism//Metabolism	-	-	-
R_glutinis_G04017	REXO1L1	XP_016274954.1	704	0	RNA exonuclease 1 [Rhodotorula toruloides NP11]	sp|P48778|GOR_PANTR	199.9	7.1e-50	Exonuclease GOR OS=Pan troglodytes OX=9598 GN=REXO1L1 PE=2 SV=3	Hs22050764	201.4	3.7e-51	KOG2248	3'-5' exonuclease	K14570//REX1; RNA exonuclease 1 [EC:3.1.-.-]	1.9e-86	322.8	dsq:DICSQDRAFT_61149	ko03008//Ribosome biogenesis in eukaryotes//Translation//Genetic Information Processing	-	-	-
R_glutinis_G01405	rar1	CDR41663.1	1119	0	RHTO0S06e03972g1_1 [Rhodotorula toruloides]	sp|Q9UUF2|SYMC_SCHPO	631.3	1.8e-179	Probable methionine--tRNA ligase, cytoplasmic OS=Schizosaccharomyces pombe (strain 972 / ATCC 24843) OX=284812 GN=rar1 PE=3 SV=1	SPBC17A3.04c	631.3	2.7e-180	KOG1247	Methionyl-tRNA synthetase	K01874//MARS; methionyl-tRNA synthetase [EC:6.1.1.10]	5.5e-183	644.4	slb:AWJ20_3500	ko00970//Aminoacyl-tRNA biosynthesis//Translation//Genetic Information Processing;ko00450//Selenocompound metabolism//Metabolism of other amino acids//Metabolism	-	-	GO:0005737//cytoplasm;GO:0044424//intracellular part;GO:0005622//intracellular;GO:0044464//cell part;GO:0005623//cell
R_glutinis_G01392	toa1	XP_016275171.1	205	1e-65	transcription factor TFIIA complex subunit Toa1 [Rhodotorula toruloides NP11]	sp|Q9USU9|TOA1_SCHPO	67.8	1.4e-10	Transcription initiation factor IIA large subunit OS=Schizosaccharomyces pombe (strain 972 / ATCC 24843) OX=284812 GN=toa1 PE=1 SV=1	SPBC28F2.09	67.8	2.1e-11	KOG2652	RNA polymerase II transcription initiation factor TFIIA, large chain	K03122//TFIIA1; transcription initiation factor TFIIA large subunit	2.6e-19	98.2	cne:CNN01060	ko03022//Basal transcription factors//Transcription//Genetic Information Processing	-	-	-
R_glutinis_G03948	--	XP_018270824.1	397	2e-137	hypothetical protein RHOBADRAFT_44294 [Rhodotorula graminis WP1]	--	--	--	--	--	--	--	--	--	--	--	--	--	--	-	-	-
R_glutinis_G03645	YARS	XP_016273597.1	518	0	tRNA binding protein [Rhodotorula toruloides NP11]	sp|Q29465|SYYC_BOVIN	154.5	2.9e-36	Tyrosine--tRNA ligase, cytoplasmic OS=Bos taurus OX=9913 GN=YARS PE=2 SV=4	Hs4507947_2	150.2	8.3e-36	KOG2241	tRNA-binding protein	K15437//AIMP1; aminoacyl tRNA synthase complex-interacting multifunctional protein 1	2.9e-67	258.8	dsq:DICSQDRAFT_168284	--	-	-	-
R_glutinis_G02064	GTF3C3	XP_016274663.1	1288	0	transcription factor TFIIIC complex subunit Sfc4 [Rhodotorula toruloides NP11]	sp|Q9Y5Q9|TF3C3_HUMAN	122.5	3e-26	General transcription factor 3C polypeptide 3 OS=Homo sapiens OX=9606 GN=GTF3C3 PE=1 SV=1	Hs6912398	122.5	4.5e-27	KOG2076	RNA polymerase III transcription factor TFIIIC	K15201//GTP3C3; general transcription factor 3C polypeptide 3 (transcription factor C subunit 4)	4.2e-120	435.6	psq:PUNSTDRAFT_122145	--	-	-	-
R_glutinis_G05439	--	XP_016269472.1	628	0	MFS efflux transporter [Rhodotorula toruloides NP11]	--	--	--	--	--	--	--	--	--	--	--	--	--	--	-	-	-
R_glutinis_G00754	VPS55	XP_016270481.1	211	1e-69	vacuolar protein sorting 55 superfamily [Rhodotorula toruloides NP11]	sp|P47111|VPS55_YEAST	90.1	2e-17	Vacuolar protein sorting-associated protein 55 OS=Saccharomyces cerevisiae (strain ATCC 204508 / S288c) OX=559292 GN=VPS55 PE=1 SV=1	YJR044c	90.1	3e-18	KOG2174	Leptin receptor gene-related protein	--	--	--	--	--	-	-	-
R_glutinis_G02979	cct5	CDR38776.1	991	0	RHTO0S03e13124g1_1 [Rhodotorula toruloides]	sp|Q9UTM4|TCPE_SCHPO	796.6	1.8e-229	T-complex protein 1 subunit epsilon OS=Schizosaccharomyces pombe (strain 972 / ATCC 24843) OX=284812 GN=cct5 PE=3 SV=1	SPAC1420.02c	796.6	2.7e-230	KOG0357	Chaperonin complex component, TCP-1 epsilon subunit (CCT5)	K09497//CCT5; T-complex protein 1 subunit epsilon	5.5e-254	879.4	mrr:Moror_14288	--	GO:0044237//cellular metabolic process;GO:0044260//cellular macromolecule metabolic process;GO:0043170//macromolecule metabolic process;GO:0071704//organic substance metabolic process;GO:0009987//cellular process;GO:0044238//primary metabolic process;GO:0008152//metabolic process;GO:0019538//protein metabolic process;GO:0044267//cellular protein metabolic process	GO:0001883//purine nucleoside binding;GO:0097367//carbohydrate derivative binding;GO:0005488//binding;GO:0005515//protein binding;GO:0001882//nucleoside binding;GO:0032550//purine ribonucleoside binding;GO:0036094//small molecule binding;GO:0032549//ribonucleoside binding;GO:0097159//organic cyclic compound binding;GO:1901363//heterocyclic compound binding	GO:0044464//cell part;GO:0005623//cell;GO:0044424//intracellular part;GO:0005622//intracellular
R_glutinis_G00278	HEXO2	XP_018274243.1	650	0	glycoside hydrolase family 20 protein [Rhodotorula graminis WP1]	sp|Q9SYK0|HEXO2_ARATH	285	1.8e-75	Beta-hexosaminidase 2 OS=Arabidopsis thaliana OX=3702 GN=HEXO2 PE=1 SV=1	At1g05590	285	2.8e-76	KOG2499	Beta-N-acetylhexosaminidase	K12373//HEXA_B; hexosaminidase [EC:3.2.1.52]	1e-144	516.5	fme:FOMMEDRAFT_96871	ko01100//Metabolic pathways//Global and overview maps//Metabolism;ko00520//Amino sugar and nucleotide sugar metabolism//Carbohydrate metabolism//Metabolism;ko00513//Various types of N-glycan biosynthesis//Glycan biosynthesis and metabolism//Metabolism;ko00511//Other glycan degradation//Glycan biosynthesis and metabolism//Metabolism;ko00531//Glycosaminoglycan degradation//Glycan biosynthesis and m…	-	-	-
R_glutinis_G06681	--	XP_016274040.1	80.9	6e-16	F-box domain containing protein [Rhodotorula toruloides NP11]	--	--	--	--	--	--	--	--	--	--	--	--	--	--	-	-	-
R_glutinis_G00151	Chia	XP_018274102.1	728	0	glycoside hydrolase family 18 protein [Rhodotorula graminis WP1]	sp|Q91XA9|CHIA_MOUSE	86.7	6.6e-16	Acidic mammalian chitinase OS=Mus musculus OX=10090 GN=Chia PE=1 SV=2	Hs11141867	76.3	1.4e-13	KOG2806	Chitinase	K01183//E3.2.1.14; chitinase [EC:3.2.1.14]	4.3e-62	241.5	mlr:MELLADRAFT_109809	ko01100//Metabolic pathways//Global and overview maps//Metabolism;ko00520//Amino sugar and nucleotide sugar metabolism//Carbohydrate metabolism//Metabolism	-	-	-
R_glutinis_G00107	sec1	XP_016275912.1	1146	0	Sec1 family protein [Rhodotorula toruloides NP11]	sp|O94590|SEC1_SCHPO	324.3	3.5e-87	Protein transport protein sec1 OS=Schizosaccharomyces pombe (strain 972 / ATCC 24843) OX=284812 GN=sec1 PE=3 SV=1	SPCC584.05	324.3	5.4e-88	KOG1300	Vesicle trafficking protein Sec1	K15292//STXBP1; syntaxin-binding protein 1	1e-165	586.6	tvs:TRAVEDRAFT_168108	--	-	-	-
[truncated: 5,841 more rows]
